# Supplementary material for: Dax1 modulates ERα-dependent hypothalamic estrogen sensing in female mice
Source: Nat Commun. 2023 May 29;14:3076. doi: 10.1038/s41467-023-38618-y (PMC10227040; doi:10.1038/s41467-023-38618-y)
Supplement: Supplementary file 3 — Supplementary Data 1 [file 41467_2023_38618_MOESM3_ESM.xlsx]

## Sheet: ERa_Arcuate-all
PeakID (cmd=annotatePeaks.pl ./INTERSECT2/ARC_peaks.1k mm10 -m ./MotifSearch/ERE.motif -mscore -go ./MotifSearch/homer/ARC2/GO -annStats ARC2.stats)	Chr	Start	End	Strand	Peak Score	Focus Ratio/Region Size	Annotation	Detailed Annotation	Distance to TSS	Nearest PromoterID	Entrez ID	Nearest Unigene	Nearest Refseq	Nearest Ensembl	Gene Name	Gene Alias	Gene Description	Gene Type	CpG%	GC%	ERE(NR),IR3/MCF7-ERa-ChIP-Seq(Unpublished)/Homer,BestGuess:ERE(NR),IR3/MCF7-ERa-ChIP-Seq(Unpublished)/Homer(1.000) Best Motif log-odds Score
6024	chr8	121829194	121830193	+	0	NA	promoter-TSS (NM_145605)	promoter-TSS (NM_145605)	-124	NM_145605	234825	Mm.209329	NM_145605	ENSMUSG00000040263	Klhdc4	AA408426|AV352552|BC012312|G430025P05Rik	kelch domain containing 4	protein-coding	0.074074	0.59	5.06612
5410	chr7	44467543	44468542	+	0	NA	promoter-TSS (NM_001360604)	promoter-TSS (NM_001360604)	62	NM_001360604	66124	Mm.358691	NM_025368	ENSMUSG00000038695	Josd2	1110007C05Rik	Josephin domain containing 2	protein-coding	0.046046	0.566	6.27501
3256	chr2	4605395	4606394	+	0	NA	intron (NM_001177844, intron 10 of 11)	intron (NM_001177844, intron 10 of 11)	46140	NM_001177844	209630	Mm.37932	NM_172475	ENSMUSG00000026657	Frmd4a	2700017I06Rik|5330420J21|AI594879|C230040M21Rik|Frmd4|Gm13190|mKIAA1294	FERM domain containing 4A	protein-coding	0.01001	0.477	9.52605
314	chr1	152386098	152387097	+	0	NA	promoter-TSS (NM_025677)	promoter-TSS (NM_025677)	85	NM_025677	66637	Mm.379120	NM_025677	ENSMUSG00000014980	Tsen15	5730449L18Rik|AL023077|Sen15	tRNA splicing endonuclease subunit 15	protein-coding	0.065065	0.565	5.76211
1819	chr13	115421174	115422173	+	0	NA	Intergenic	Intergenic	-319709	NM_001033228	109700	Mm.317280	NM_001033228	ENSMUSG00000042284	Itga1	CD49A|E130012M19Rik|Vla1	integrin alpha 1	protein-coding	0.004004	0.342	4.95742
2337	chr15	100204265	100205264	+	0	NA	intron (NM_172819, intron 27 of 32)	intron (NM_172819, intron 27 of 32)	-16728	NR_037311	100499528		NR_037311	ENSMUSG00000092752	Mir3473a	Mir3473|mir-3473a|mmu-mir-3473|mmu-mir-3473a	microRNA 3473a	ncRNA	0.007007	0.481	5.64233
3656	chr2	157754930	157755929	+	0	NA	intron (NM_025680, intron 1 of 15)	UCON13|LINE?|Penelope?	18028	NM_025680	66642	Mm.45193	NM_025680	ENSMUSG00000027649	Ctnnbl1	5730471K09Rik|NAP|NYD-SP19|P14L	catenin, beta like 1	protein-coding	0.018018	0.48	7.33354
1545	chr12	111670884	111671883	+	0	NA	intron (NM_021273, intron 3 of 7)	CpG-3541	955	NM_021273	12709	Mm.16831	NM_021273	ENSMUSG00000001270	Ckb	B-CK|Bck|CPK-B|Ck-3|Ck3|Ckbb	creatine kinase, brain	protein-coding	0.08008	0.647	5.9315
4600	chr5	71152654	71153653	+	0	NA	Intergenic	Intergenic	-57304	NM_008066	14395	Mm.5304	NM_008066	ENSMUSG00000000560	Gabra2	C630048P16Rik|Gabra-2	gamma-aminobutyric acid (GABA) A receptor, subunit alpha 2	protein-coding	0	0.357	8.4604
793	chr10	128547237	128548236	+	0	NA	promoter-TSS (NM_134003)	promoter-TSS (NM_134003)	10	NM_134003	103284	Mm.68289	NM_134003	ENSMUSG00000039810	Zc3h10	AI790326	zinc finger CCCH type containing 10	protein-coding	0.062062	0.596	5.04116
5665	chr7	136871455	136872454	+	0	NA	Intergenic	Intergenic	-22657	NM_008598	17314	Mm.440219	NM_008598	ENSMUSG00000054612	Mgmt	AGT|AI267024|Agat	O-6-methylguanine-DNA methyltransferase	protein-coding	0.025025	0.468	9.90472
6336	chr9	77583014	77584013	+	0	NA	Intergenic	Intergenic	-38661	NM_001146048	214345	Mm.28534	NM_172528	ENSMUSG00000032352	Lrrc1	A430093J20Rik|AU016091|D030059I21|mKIAA4018	leucine rich repeat containing 1	protein-coding	0.008008	0.434	7.93102
6261	chr9	57782485	57783484	+	0	NA	Intergenic	RLTR19|LTR|ERVK	-17124	NM_007713	102414	Mm.25720	NM_007713	ENSMUSG00000032316	Clk3	AI256811	CDC-like kinase 3	protein-coding	0.01001	0.439	12.556
4259	chr4	116806972	116807971	+	0	NA	promoter-TSS (NM_001159581)	promoter-TSS (NM_001159581)	88	NM_026654	68276	Mm.30534	NM_026654	ENSMUSG00000028688	Toe1	4930584N22Rik|4933424D16Rik|AI413517	target of EGR1, member 1 (nuclear)	protein-coding	0.059059	0.567	4.70769
1084	chr11	89931888	89932887	+	0	NA	Intergenic	Intergenic	70507	NM_001316372	18559	Mm.5062	NM_008796	ENSMUSG00000020553	Pctp	PC-TP|StarD2	phosphatidylcholine transfer protein	protein-coding	0.015015	0.491	8.94368
2984	chr18	61707019	61708018	+	0	NA	exon (NM_172832, exon 1 of 6)	exon (NM_172832, exon 1 of 6)	117	NM_172832	240334	Mm.234457	NM_172832	ENSMUSG00000024579	Pcyox1l	BC060677|C630049M13	prenylcysteine oxidase 1 like	protein-coding	0.051051	0.603	4.32461
5993	chr8	113635430	113636429	+	0	NA	5' UTR (NM_173015, exon 1 of 5)	5' UTR (NM_173015, exon 1 of 5)	130	NM_173015	270096	Mm.74689	NM_173015	ENSMUSG00000078908	Mon1b	5031407H10|5033413H12Rik	MON1 homolog B, secretory traffciking associated	protein-coding	0.055055	0.59	2.44014
5904	chr8	84856693	84857692	+	0	NA	intron (NR_152751, intron 1 of 12)	CpG	206	NR_152751	66590	Mm.292517	NM_025648	ENSMUSG00000003808	Farsa	0610012A19Rik|Farsla|pheRS	phenylalanyl-tRNA synthetase, alpha subunit	protein-coding	0.045045	0.523	3.83915
370	chr1	167343452	167344451	+	0	NA	Intergenic	MER34|LTR|ERV1	-6040	NM_019993	56752	Mm.292539	NM_019993	ENSMUSG00000026687	Aldh9a1	AA139417|Abaldh|ESTM40|TMABA-DH|Tmabadh	aldehyde dehydrogenase 9, subfamily A1	protein-coding	0.011011	0.453	10.9044
4172	chr4	63097188	63098187	+	0	NA	intron (NM_028326, intron 9 of 14)	intron (NM_028326, intron 9 of 14)	56485	NM_007443	11699	Mm.2197	NM_007443	ENSMUSG00000028356	Ambp	AI194774|ASPI|HI-30|Intin4|Itil|UTI	alpha 1 microglobulin/bikunin precursor	protein-coding	0.007007	0.483	11.1848
5265	chr6	137214657	137215656	+	0	NA	Intergenic	Intergenic	-37143	NM_001164401	19277	Mm.186361	NM_011216	ENSMUSG00000030223	Ptpro	D28|GLEPP1|PTPBK|PTPROt|PTPU2|PTPoc|PTPphi|Ptpn15|R-PTP-O	protein tyrosine phosphatase, receptor type, O	protein-coding	0.009009	0.416	9.47871
1165	chr11	110379631	110380630	+	0	NA	Intergenic	Intergenic	-18972	NM_001356352	26399	Mm.14487	NM_011943	ENSMUSG00000020623	Map2k6	MAPKK 6|MAPKK6|MEK6|MKK6|Prkmk6|SAPKK3	mitogen-activated protein kinase kinase 6	protein-coding	0.033033	0.518	6.98816
2510	chr16	65967266	65968265	+	0	NA	Intergenic	Intergenic	152576	NM_001368761	73569	Mm.25670	NM_028572	ENSMUSG00000091243	Vgll3	1700110N18Rik|4832416J22|C80713|Vgl-3|Vito-2	vestigial like family member 3	protein-coding	0.006006	0.327	5.96676
4200	chr4	94602680	94603679	+	0	NA	promoter-TSS (NM_172695)	promoter-TSS (NM_172695)	68	NM_172695	18786	Mm.490101	NM_172695	ENSMUSG00000028577	Plaa	2410007N06|AI536418|AU018445|AW208417|D4Ertd618e|PLA2P|PLAP|Ufd3	phospholipase A2, activating protein	protein-coding	0.088088	0.618	2.97782
5805	chr8	55120094	55121093	+	0	NA	Intergenic	Intergenic	165865	NM_001253756	234267	Mm.241700	NM_153581	ENSMUSG00000031517	Gpm6a	Gpm6|M6A	glycoprotein m6a	protein-coding	0.015015	0.592	4.88318
2885	chr18	19862277	19863276	+	0	NA	Intergenic	L1Md_T|LINE|L1	139321	NM_001291809	13507	Mm.89935	NM_007882	ENSMUSG00000059898	Dsc3	5430426I24Rik	desmocollin 3	protein-coding	0.035035	0.55	3.82127
1455	chr12	85110434	85111433	+	0	NA	promoter-TSS (NM_030225)	promoter-TSS (NM_030225)	100	NM_030225	78920	Mm.296221	NM_030225	ENSMUSG00000004789	Dlst	1600017E01Rik|4632413C10Rik|4930529O08Rik|DLTS	dihydrolipoamide S-succinyltransferase (E2 component of 2-oxo-glutarate complex)	protein-coding	0.089089	0.641	6.46406
4081	chr4	19108204	19109203	+	0	NA	intron (NM_001371269, intron 1 of 12)	intron (NM_001371269, intron 1 of 12)	13847	NM_001371269									0.003003	0.305	11.9242
4860	chr5	146260658	146261657	+	0	NA	intron (NM_153599, intron 2 of 12)	LSU-rRNA_Hsa|rRNA|rRNA	29907	NM_001359990	264064	Mm.260576	NM_153599	ENSMUSG00000029635	Cdk8	-	cyclin-dependent kinase 8	protein-coding	0.04004	0.448	2.38749
356	chr1	164455424	164456423	+	0	NA	intron (NM_009721, intron 1 of 5)	intron (NM_009721, intron 1 of 5)	2432	NM_009721	11931	Mm.4550	NM_009721	ENSMUSG00000026576	Atp1b1	Atp4b|Atpb|Atpb-1|NKbeta1	ATPase, Na+/K+ transporting, beta 1 polypeptide	protein-coding	0.014014	0.441	10.8994
4659	chr5	105495805	105496804	+	0	NA	Intergenic	MTE2a|LTR|ERVL-MaLR	-23167	NM_133897	100604	Mm.319847	NM_133897	ENSMUSG00000054720	Lrrc8c	AD158|AI326115|E430036I04Rik|fad158	leucine rich repeat containing 8 family, member C	protein-coding	0.009009	0.491	8.28838
4177	chr4	67938785	67939784	+	0	NA	Intergenic	L1Md_Gf|LINE|L1	382677	NR_151548	102633975		NR_151548		Gm12911	-	predicted gene 12911	ncRNA	0.004004	0.375	5.40224
3596	chr2	144458715	144459714	+	0	NA	promoter-TSS (NR_033459)	promoter-TSS (NR_033459)	-66	NR_033459	668917	Mm.152805	NR_033459	ENSMUSG00000083674	Zfp133-ps	Zfp133	zinc finger protein 133, pseudogene	pseudo	0.027027	0.514	3.1981
4828	chr5	138170681	138171680	+	0	NA	promoter-TSS (NM_021392)	promoter-TSS (NM_021392)	86	NM_001356576	17220	Mm.378965	NM_008568	ENSMUSG00000029730	Mcm7	AI747533|Mcmd7|mCDC47	minichromosome maintenance complex component 7	protein-coding	0.061061	0.572	2.68872
1735	chr13	69982296	69983295	+	0	NA	Intergenic	MTB_Mm|LTR|ERVL-MaLR	22962	NR_138559	67550	Mm.158159	NR_138559		4933416O17Rik	-	RIKEN cDNA 4933416O17 gene	ncRNA	0.005005	0.471	10.2332
2195	chr15	62294900	62295899	+	0	NA	Intergenic	Intergenic	-75948	NR_003523	67552	Mm.484027	NM_026230		H2afy3	4933432H23Rik	H2A histone family, member Y3	pseudo	0.011011	0.49	8.26815
6513	chrX	41982495	41983494	+	0	NA	Intergenic	MLTR73|LTR|ERV1	-71093	NM_001033422	331401	Mm.259498	NM_001033422	ENSMUSG00000037475	Thoc2	6330441O12Rik|D130005M13Rik|Gm1139|Gm1793|Tho2	THO complex 2	protein-coding	0.012012	0.431	5.88597
3381	chr2	38643277	38644276	+	0	NA	intron (NM_011187, intron 1 of 7)	CpG	130	NM_011187	19177	Mm.389251	NM_011187	ENSMUSG00000026750	Psmb7	AU020723|MC14	proteasome (prosome, macropain) subunit, beta type 7	protein-coding	0.063063	0.554	4.28035
5063	chr6	69606934	69607933	+	0	NA	Intergenic	Intergenic	-280259	NR_004434	19783		NR_004434	ENSMUSG00000106222	Rprl1	Rmrp2|Rpr|Rprh2	ribonuclease P RNA-like 1	ncRNA	0.002002	0.404	14.0239
903	chr11	50672472	50673471	+	0	NA	intron (NM_175643, intron 3 of 21)	intron (NM_175643, intron 3 of 21)	70886	NM_175643	216725	Mm.110597	NM_175643	ENSMUSG00000036545	Adamts2	ADAM-TS 2|ADAM-TS2|ADAMTS-2|PC I-NP|PCINP|pNPI	a disintegrin-like and metallopeptidase (reprolysin type) with thrombospondin type 1 motif, 2	protein-coding	0.014014	0.566	5.23157
2332	chr15	99527155	99528154	+	0	NA	5' UTR (NM_028224, exon 1 of 12)	5' UTR (NM_028224, exon 1 of 12)	511	NM_028224	72393	Mm.39760	NM_028224	ENSMUSG00000023011	Faim2	2900002L20Rik|Lfg|Lfg2|NMP25|Nmp35|Tmbim2	Fas apoptotic inhibitory molecule 2	protein-coding	0.026026	0.584	7.49103
4123	chr4	43025135	43026134	+	0	NA	5' UTR (NM_020035, exon 1 of 10)	5' UTR (NM_020035, exon 1 of 10)	140	NM_020035	56703	Mm.143738	NM_020035	ENSMUSG00000028454	Pigo	PIG-O	phosphatidylinositol glycan anchor biosynthesis, class O	protein-coding	0.041041	0.53	5.07923
4599	chr5	70337275	70338274	+	0	NA	Intergenic	Intergenic	504843	NM_010252	14405	Mm.255292	NM_010252	ENSMUSG00000001260	Gabrg1	GabaA|GabaA/BZ	gamma-aminobutyric acid (GABA) A receptor, subunit gamma 1	protein-coding	0.004004	0.348	9.21523
6039	chr8	124520366	124521365	+	0	NA	promoter-TSS (NM_029746)	promoter-TSS (NM_029746)	98	NM_029746	76332	Mm.240108	NM_029746	ENSMUSG00000031979	Cog2	1190002B08Rik|2700012E02Rik|C86089|Ldlc	component of oligomeric golgi complex 2	protein-coding	0.061061	0.577	4.25513
1008	chr11	72169224	72170223	+	0	NA	intron (NM_001361564, intron 13 of 18)	intron (NM_001361564, intron 13 of 18)	-33834	NM_001024927	327958	Mm.351793	NM_001024927	ENSMUSG00000040543	Pitpnm3	A330068P14Rik|AI848332|Ackr6|Gm880	PITPNM family member 3	protein-coding	0.008008	0.471	13.4738
2908	chr18	31719291	31720290	+	0	NA	intron (NM_172965, intron 19 of 20)	LTR53|LTR|ERVL	-40034	NM_153515	225339	Mm.290804	NM_153515	ENSMUSG00000041915	Ammecr1l	5430429D03Rik|AU022236|AU040755|AW111353|E230022H04Rik	AMME chromosomal region gene 1-like	protein-coding	0.01001	0.493	7.22256
5988	chr8	110662972	110663971	+	0	NA	intron (NR_151675, intron 12 of 17)	intron (NR_151675, intron 12 of 17)	44904	NM_146216	234729	Mm.274894	NM_146216	ENSMUSG00000010936	Vac14	AA959718|BC032215|D8Wsu151e|Tax1bp2|Trx|ingls	Vac14 homolog (S. cerevisiae)	protein-coding	0.007007	0.522	11.586
1335	chr12	38104433	38105432	+	0	NA	intron (NM_178681, intron 4 of 24)	intron (NM_178681, intron 4 of 24)	224415	NM_001361686	217480	Mm.126525	NM_178681	ENSMUSG00000036095	Dgkb	6430574F24|90kda|C630029D13Rik|DAGK2|DGK|DGK-beta|mKIAA0718	diacylglycerol kinase, beta	protein-coding	0.004004	0.389	10.2785
6178	chr9	40762800	40763799	+	0	NA	intron (NM_133733, intron 2 of 6)	intron (NM_133733, intron 2 of 6)	-37977	NM_031165	15481	Mm.290774	NM_031165	ENSMUSG00000015656	Hspa8	2410008N15Rik|Hsc70|Hsc71|Hsc73|Hsp73|Hspa10	heat shock protein 8	protein-coding	0.018018	0.46	10.911
2547	chr16	89564689	89565688	+	0	NA	Intergenic	Intergenic	5995	NM_001113406	16693	Mm.310906	NM_001113406	ENSMUSG00000091212	Krtap11-1	AA162070|AA589467|AV018433|Hacl1|KAP11.1|PRED29	keratin associated protein 11-1	protein-coding	0.014014	0.459	10.4561
400	chr1	175880141	175881140	+	0	NA	promoter-TSS (NM_012012)	promoter-TSS (NM_012012)	-138	NM_012012	26909	Mm.283046	NM_012012	ENSMUSG00000039748	Exo1	5730442G03Rik|Msa	exonuclease 1	protein-coding	0.061061	0.544	5.47415
4906	chr6	14653807	14654806	+	0	NA	Intergenic	L1Md_A|LINE|L1	100968	NM_080464	140491	Mm.209429	NM_080464	ENSMUSG00000042717	Ppp1r3a	GM|RG1|RGL	protein phosphatase 1, regulatory subunit 3A	protein-coding	0.039039	0.562	5.58286
5557	chr7	101296316	101297315	+	0	NA	exon (NM_001111111, exon 5 of 18)	exon (NM_001111111, exon 5 of 18)	5273	NM_001111111	73683	Mm.275744	NM_001111111	ENSMUSG00000047767	Atg16l2	2410118P20Rik	autophagy related 16-like 2 (S. cerevisiae)	protein-coding	0.038038	0.589	4.58065
6166	chr9	34921467	34922466	+	0	NA	intron (NM_001190913, intron 2 of 13)	intron (NM_001190913, intron 2 of 13)	-194762	NR_029475	78934	Mm.391688	NR_029475	ENSMUSG00000070315	4930581F22Rik	-	RIKEN cDNA 4930581F22 gene	ncRNA	0.003003	0.421	10.68
688	chr10	88327275	88328274	+	0	NA	intron (NM_027878, intron 5 of 6)	intron (NM_027878, intron 5 of 6)	29301	NM_027878	71712	Mm.35450	NM_027878	ENSMUSG00000020057	Dram1	1200002N14Rik|Dram	DNA-damage regulated autophagy modulator 1	protein-coding	0.013013	0.449	13.0375
3781	chr3	33966440	33967439	+	0	NA	Intergenic	Intergenic	-53140	NM_001113188	14359	Mm.259021	NM_008053	ENSMUSG00000027680	Fxr1	1110050J02Rik|9530073J07Rik|AI851072|Fxr1h|Fxr1p	fragile X mental retardation gene 1, autosomal homolog	protein-coding	0.013013	0.422	7.81797
6456	chr9	114639833	114640832	+	0	NA	promoter-TSS (NM_153585)	promoter-TSS (NM_153585)	-132	NM_153585	78893	Mm.283708	NM_153585	ENSMUSG00000056167	Cnot10	2600001P13Rik	CCR4-NOT transcription complex, subunit 10	protein-coding	0.052052	0.538	2.10226
2167	chr15	44698827	44699826	+	0	NA	intron (NM_001032727, intron 2 of 5)	MTB_Mm|LTR|ERVL-MaLR	7162	NM_001285841	319613	Mm.207715	NM_176998	ENSMUSG00000022340	Sybu	Golsyn	syntabulin (syntaxin-interacting)	protein-coding	0.004004	0.476	10.313
2732	chr17	35879508	35880507	+	0	NA	exon (NM_026987, exon 1 of 20)	exon (NM_026987, exon 1 of 20)	229	NM_026987	69192	Mm.390986	NM_026987	ENSMUSG00000024422	Dhx16	2410006N22Rik|DBP2|Ddx16|mKIAA0577	DEAH (Asp-Glu-Ala-His) box polypeptide 16	protein-coding	0.071071	0.577	6.9547
5292	chr6	147042187	147043186	+	0	NA	promoter-TSS (NM_145573)	promoter-TSS (NM_145573)	-84	NM_145573	232536	Mm.46656	NM_145573	ENSMUSG00000040112	Mrps35	MDSO23|MRP-S28|MRPS28	mitochondrial ribosomal protein S35	protein-coding	0.06006	0.566	8.16032
1192	chr11	116295829	116296828	+	0	NA	intron (NM_001362839, intron 6 of 18)	PB1D10|SINE|Alu	10422	NM_001347636	53413	Mm.22530	NM_016857	ENSMUSG00000020792	Exoc7	Exo70|sec70	exocyst complex component 7	protein-coding	0.023023	0.56	6.57902
3909	chr3	95658168	95659167	+	0	NA	promoter-TSS (NM_008562)	promoter-TSS (NM_008562)	-54	NM_008562	17210	Mm.1639	NM_008562	ENSMUSG00000038612	Mcl1	AW556805|Mcl-1	myeloid cell leukemia sequence 1	protein-coding	0.096096	0.643	6.3072
2457	chr16	38089211	38090210	+	0	NA	promoter-TSS (NR_033221)	promoter-TSS (NR_033221)	-450	NR_033221	414072	Mm.483602	NR_033221		BC031361	-	cDNA sequence BC031361	ncRNA	0.104104	0.668	3.13256
1887	chr14	25234970	25235969	+	0	NA	Intergenic	Intergenic	-92228	NR_045718	75862	Mm.109191	NR_045718	ENSMUSG00000114916	4930572O13Rik	-	RIKEN cDNA 4930572O13 gene	ncRNA	0.012012	0.491	10.5073
182	chr1	87472521	87473520	+	0	NA	intron (NM_001356490, intron 1 of 2)	intron (NM_001356490, intron 1 of 2)	2819	NM_001356490	73234	Mm.7310	NM_028473	ENSMUSG00000026258	Snorc	3110079O15Rik	secondary ossification center associated regulator of chondrocyte maturation	protein-coding	0.014014	0.511	11.2714
2826	chr17	74897915	74898914	+	0	NA	Intergenic	L1Md_A|LINE|L1	-107115	NM_019919	268977	Mm.269747	NM_019919	ENSMUSG00000001870	Ltbp1	9430031G15Rik|9830146M04|Ltbp-1|Ltbp1L|TGF-beta1-BP-1|Tgfb|b2b1000Clo	latent transforming growth factor beta binding protein 1	protein-coding	0.061061	0.624	5.58286
5447	chr7	51749446	51750445	+	0	NA	Intergenic	Intergenic	-112070	NM_001330608	14453	Mm.207360	NM_008087	ENSMUSG00000030498	Gas2	Gas-2	growth arrest specific 2	protein-coding	0.015015	0.448	9.61335
3950	chr3	110086743	110087742	+	0	NA	intron (NM_030699, intron 2 of 7)	intron (NM_030699, intron 2 of 7)	56230	NM_001163350	80883	Mm.39262	NM_030699	ENSMUSG00000059857	Ntng1	A930010C08Rik|AI853992|Lmnt1	netrin G1	protein-coding	0.01001	0.405	9.67926
3461	chr2	85036924	85037923	+	0	NA	promoter-TSS (NM_001136081)	promoter-TSS (NM_001136081)	-28	NM_001136081	20833	Mm.219793	NM_182990	ENSMUSG00000027067	Ssrp1	C81323|Hmg1-rs1|Hmgi-rs3|Hmgox|T160	structure specific recognition protein 1	protein-coding	0.067067	0.587	5.61084
6546	chrX	99879431	99880430	+	0	NA	Intergenic	L1M4|LINE|L1	59766	NM_001081283	620592		NM_001081283	ENSMUSG00000071719	Tmem28	EG620592|Fam155b|Tnen28	transmembrane protein 28	protein-coding	0.008008	0.432	7.23096
3151	chr19	24025473	24026472	+	0	NA	intron (NM_001114174, intron 1 of 10)	intron (NM_001114174, intron 1 of 10)	5047	NM_001114174	381217	Mm.426078	NM_001114174	ENSMUSG00000071604	Fam189a2	AI414343|AI666772|Gm967	family with sequence similarity 189, member A2	protein-coding	0.013013	0.451	10.8972
5692	chr8	4238698	4239697	+	0	NA	promoter-TSS (NM_001291783)	promoter-TSS (NM_001291783)	457	NM_001042557	26400	Mm.3906	NM_011944	ENSMUSG00000002948	Map2k7	5930412N11Rik|JNKK 2|Jnkk2|MAPKK 7|MEK 7|Mapkk7|Mek7|Mkk7|Prkmk7|sek2	mitogen-activated protein kinase kinase 7	protein-coding	0.065065	0.616	14.5529
5442	chr7	50770126	50771125	+	0	NA	intron (NM_001037906, intron 15 of 19)	intron (NM_001037906, intron 15 of 19)	171435	NM_172901	243996	Mm.443270	NM_172901	ENSMUSG00000084234	4933405O20Rik	-	RIKEN cDNA 4933405O20 gene	protein-coding	0.003003	0.426	9.36531
5697	chr8	6216574	6217573	+	0	NA	Intergenic	Intergenic	-1111786	NM_011388	20494	Mm.3500	NM_011388	ENSMUSG00000023073	Slc10a2	9130221J18Rik|AI605518|ASBT|IBAT|ISBT	solute carrier family 10, member 2	protein-coding	0.001001	0.324	4.37221
2162	chr15	43502603	43503602	+	0	NA	intron (NM_025736, intron 5 of 10)	intron (NM_025736, intron 5 of 10)	25873	NM_025736	66736	Mm.244512	NM_025736	ENSMUSG00000022337	Emc2	4921531G14Rik|AV060620|AW209495|Ttc35	ER membrane protein complex subunit 2	protein-coding	0.001001	0.424	10.1153
2737	chr17	36031587	36032586	+	0	NA	intron (NM_010398, intron 2 of 6)	intron (NM_010398, intron 2 of 6)	615	NM_010398	15040	Mm.439648	NM_010398	ENSMUSG00000067212	H2-T23	37b|37c|H-2T23|H2-K1|H2-Qa1|Qa-1|Qa-1(b)|Qa1|Qed-1|T18c|T18c(37)|T23b|T23d	histocompatibility 2, T region locus 23	protein-coding	0.063063	0.594	11.5217
2870	chr18	9448991	9449990	+	0	NA	intron (NM_026484, intron 1 of 9)	CpG	664	NM_026484	67974	Mm.86523	NM_026484	ENSMUSG00000024286	Ccny	1700025H17Rik|3110050L10Rik|4631402G10Rik|5730405I09Rik	cyclin Y	protein-coding	0.08008	0.615	7.09006
5297	chr6	149134037	149135036	+	0	NA	Intergenic	Intergenic	-6977	NM_001252095	320204	Mm.274099	NM_177101	ENSMUSG00000039958	Etfbkmt	4833442J19Rik|AI256744|ETFB-KMT|Mettl20	electron transfer flavoprotein beta subunit lysine methyltransferase	protein-coding	0.005005	0.41	8.11997
1197	chr11	117116176	117117175	+	0	NA	intron (NR_029459, intron 1 of 2)	intron (NR_029459, intron 1 of 2)	1507	NM_028777	74136	Mm.272312	NM_028777	ENSMUSG00000020823	Sec14l1	1200017E04Rik|2810012L19Rik|Naa-35	SEC14-like lipid binding 1	protein-coding	0.019019	0.452	3.02595
1882	chr14	24841392	24842391	+	0	NA	Intergenic	Intergenic	-267370	NR_153781	102634576	Mm.317855	NR_153781		Gm32123	-	predicted gene, 32123	ncRNA	0.023023	0.512	7.55129
2452	chr16	35234089	35235088	+	0	NA	intron (NM_001012765, intron 1 of 20)	intron (NM_001012765, intron 1 of 20)	79724	NM_001012765	224129	Mm.41137	NM_001012765	ENSMUSG00000022840	Adcy5	AW121902|Ac5	adenylate cyclase 5	protein-coding	0.021021	0.474	12.1614
330	chr1	157748840	157749839	+	0	NA	Intergenic	Intergenic	223169	NM_001159986	89867	Mm.87114	NM_033354	ENSMUSG00000026589	Sec16b	Lztr2|Rgpr|Rgpr-p117	SEC16 homolog B (S. cerevisiae)	protein-coding	0.017017	0.453	5.27821
5552	chr7	100158980	100159979	+	0	NA	exon (NM_026010, exon 1 of 2)	exon (NM_026010, exon 1 of 2)	202	NM_026010	67164	Mm.46777	NM_026010	ENSMUSG00000030725	Lipt2	2610209A20Rik	lipoyl(octanoyl) transferase 2 (putative)	protein-coding	0.083083	0.619	3.72768
619	chr10	77621989	77622988	+	0	NA	intron (NM_019803, intron 1 of 5)	CpG	167	NM_019803	22213	Mm.458125	NM_019803	ENSMUSG00000009293	Ube2g2	1110003O05Rik|D10Xrf369|UBC7|Ubc7p	ubiquitin-conjugating enzyme E2G 2	protein-coding	0.099099	0.641	5.23566
2542	chr16	87454739	87455738	+	0	NA	intron (NM_024258, intron 1 of 17)	CpG	253	NM_024258	74112	Mm.152941	NM_024258	ENSMUSG00000025616	Usp16	1200004E02Rik|2810483I07Rik|6330514E22Rik|UBPM	ubiquitin specific peptidase 16	protein-coding	0.077077	0.615	4.81547
1579	chr13	13791497	13792496	+	0	NA	intron (NM_010317, intron 1 of 3)	intron (NM_010317, intron 1 of 3)	7689	NM_010317	14706	Mm.215394	NM_010317	ENSMUSG00000021303	Gng4	-	guanine nucleotide binding protein (G protein), gamma 4	protein-coding	0.009009	0.482	7.97982
4058	chr4	5714182	5715181	+	0	NA	intron (NM_173426, intron 1 of 2)	L1Md_T|LINE|L1	-9631	NM_001355716	242297	Mm.331470	NM_173426	ENSMUSG00000049119	Fam110b	1700012H17Rik|5031405P22|AW049855	family with sequence similarity 110, member B	protein-coding	0.042042	0.576	3.82127
2528	chr16	81520026	81521025	+	0	NA	intron (NM_001113208, intron 11 of 17)	intron (NM_001113208, intron 11 of 17)	319828	NM_010954	17968	Mm.433941	NM_010954	ENSMUSG00000022762	Ncam2	Ncam-2|Ocam|RNCAM	neural cell adhesion molecule 2	protein-coding	0.005005	0.35	14.0117
2439	chr16	30587262	30588261	+	0	NA	promoter-TSS (NM_178069)	promoter-TSS (NM_178069)	-172	NM_178069	224092	Mm.567	NM_178069	ENSMUSG00000022538	Lsg1	5830465I20|AA409273|D16Bwg1547e	large 60S subunit nuclear export GTPase 1	protein-coding	0.041041	0.47	3.44033
1590	chr13	21440483	21441482	+	0	NA	promoter-TSS (NM_001162920)	promoter-TSS (NM_001162920)	71	NM_001162920	319207	Mm.434384	NM_001012311	ENSMUSG00000055313	Pgbd1	4921509E05Rik	piggyBac transposable element derived 1	protein-coding	0.042042	0.509	5.78348
6563	chrX	134260914	134261913	+	0	NA	intron (NM_172540, intron 6 of 12)	intron (NM_172540, intron 6 of 12)	15571	NM_172540	215201	Mm.289368	NM_172540	ENSMUSG00000067369	Trmt2b	4732479N06Rik	TRM2 tRNA methyltransferase 2B	protein-coding	0.013013	0.442	4.57563
5013	chr6	52713387	52714386	+	0	NA	promoter-TSS (NM_001355596)	promoter-TSS (NM_001355596)	157	NM_001355595	52440	Mm.389757	NM_025816	ENSMUSG00000004535	Tax1bp1	1200003J11Rik|1700069J21Rik|AA930106|D6Ertd404e|D6Ertd772e|T6bp|TXBP151	Tax1 (human T cell leukemia virus type I) binding protein 1	protein-coding	0.077077	0.589	5.02096
864	chr11	32044653	32045652	+	0	NA	intron (NM_001290680, intron 3 of 4)	MTC|LTR|ERVL-MaLR	43875	NM_001290681	18197	Mm.3304	NM_008741	ENSMUSG00000020297	Nsg2	P19	neuron specific gene family member 2	protein-coding	0.003003	0.471	10.8629
6143	chr9	22116724	22117723	+	0	NA	promoter-TSS (NM_001357314)	promoter-TSS (NM_001357314)	-28	NM_001357310	66126	Mm.29801	NM_170777	ENSMUSG00000013822	Elof1	1110011K10Rik	ELF1 homolog, elongation factor 1	protein-coding	0.06006	0.561	7.35063
2899	chr18	29194885	29195884	+	0	NA	Intergenic	L1Md_T|LINE|L1	-246816	NR_045395	78199	Mm.243850	NR_045395	ENSMUSG00000117554	4930527G23Rik	-	RIKEN cDNA 4930527G23 gene	ncRNA	0.054054	0.632	3.82127
3344	chr2	31572327	31573326	+	0	NA	5' UTR (NM_001290548, exon 1 of 19)	5' UTR (NM_001290548, exon 1 of 19)	175	NM_001290548	320267	Mm.207261	NM_001033389	ENSMUSG00000026843	Fubp3	A330051M14Rik|AV006371|FBP3|Marta2	far upstream element (FUSE) binding protein 3	protein-coding	0.076076	0.645	3.55273
5539	chr7	93145553	93146552	+	0	NA	Intergenic	L1Md_A|LINE|L1	38124	NM_001358087	100040298	Mm.260904	NM_001358087		Gm15501	EyeLinc5	predicted pseudogene 15501	protein-coding	0.032032	0.538	9.35778
35	chr1	28288160	28289159	+	0	NA	Intergenic	L1Md_T|LINE|L1	404613	NR_151583	433281	Mm.329306	NR_151583	ENSMUSG00000101514	Gm5524	AI875557|EG433281	predicted gene 5524	ncRNA	0.045045	0.606	2.15626
824	chr11	8568940	8569939	+	0	NA	intron (NM_001083587, intron 4 of 30)	intron (NM_001083587, intron 4 of 30)	95096	NM_001083587	319939	Mm.337820	NM_001083587	ENSMUSG00000020422	Tns3	BC023928|F830010I22Rik|TEM6|Tens1	tensin 3	protein-coding	0.014014	0.515	10.5935
712	chr10	94461863	94462862	+	0	NA	intron (NM_001359762, intron 2 of 4)	intron (NM_001359762, intron 2 of 4)	-52495	NM_172051	319880	Mm.23047	NM_172051	ENSMUSG00000020023	Tmcc3	A230066D03Rik|AW488095|C630016B22Rik|C88213|Gm1556|Tmcc1	transmembrane and coiled coil domains 3	protein-coding	0.014014	0.457	10.4948
5428	chr7	46059944	46060943	+	0	NA	intron (NM_153057, intron 15 of 30)	intron (NM_153057, intron 15 of 30)	26747	NM_153057	211548	Mm.274811	NM_153057	ENSMUSG00000030835	Nomo1	D7Ertd156e|Nomo|pM5	nodal modulator 1	protein-coding	0.013013	0.508	12.7381
5150	chr6	107242943	107243942	+	0	NA	Intergenic	MTE2a|LTR|ERVL-MaLR	-286284	NM_008516	16979	Mm.428543	NM_008516	ENSMUSG00000034648	Lrrn1	2810047E21Rik|NLRR-1	leucine rich repeat protein 1, neuronal	protein-coding	0.003003	0.39	14.2399
4044	chr3	157511142	157512141	+	0	NA	Intergenic	Intergenic	22449	NR_152231	381498	Mm.402095	NR_152231	ENSMUSG00000105834	4930592C13Rik	Gm1657|Gm43159	RIKEN cDNA 4930592C13 gene	ncRNA	0.007007	0.393	8.94482
1250	chr12	12420728	12421727	+	0	NA	Intergenic	Intergenic	-28752	NR_045829	70858	Mm.410838	NR_045829	ENSMUSG00000114136	4921511I17Rik	-	RIKEN cDNA 4921511I17 gene	ncRNA	0.028028	0.537	9.17712
6238	chr9	53247801	53248800	+	0	NA	promoter-TSS (NM_029936)	promoter-TSS (NM_029936)	-188	NM_029936	77591	Mm.133560	NM_029936	ENSMUSG00000053289	Ddx10	4632415A01Rik|AI646054	DEAD (Asp-Glu-Ala-Asp) box polypeptide 10	protein-coding	0.051051	0.497	7.94139
5951	chr8	103354784	103355783	+	0	NA	Intergenic	Intergenic	-7749	NR_036588	69794	Mm.396139	NR_036588	ENSMUSG00000110340	1600027J07Rik	-	RIKEN cDNA 1600027J07 gene	ncRNA	0.003003	0.362	14.5293
5460	chr7	57246301	57247300	+	0	NA	intron (NM_008074, intron 3 of 9)	intron (NM_008074, intron 3 of 9)	140415	NM_008074	14407	Mm.322667	NM_008074	ENSMUSG00000055026	Gabrg3	6330406O05Rik|B230362M20Rik|Gabrg-3	gamma-aminobutyric acid (GABA) A receptor, subunit gamma 3	protein-coding	0.011011	0.418	11.791
1609	chr13	26464152	26465151	+	0	NA	Intergenic	Intergenic	-152245	NR_045933	73576	Mm.45473	NR_045933	ENSMUSG00000084811	1700092E19Rik	-	RIKEN cDNA 1700092E19 gene	ncRNA	0.002002	0.392	2.56071
5375	chr7	29766781	29767780	+	0	NA	Intergenic	Intergenic	-1272	NM_023750	74352	Mm.251083	NM_023750	ENSMUSG00000046185	Zfp84	2210410P13Rik|4633401C23Rik|AI415447|BB081605|C86188|KRAB18|Zfp69	zinc finger protein 84	protein-coding	0.021021	0.479	3.88152
4405	chr4	149339967	149340966	+	0	NA	intron (NM_022022, intron 22 of 26)	intron (NM_022022, intron 22 of 26)	5827	NR_131918	74310	Mm.440455	NR_131918	ENSMUSG00000085286	Ube4bos3	1700121F15Rik	ubiquitination factor E4B, opposite strand 3	ncRNA	0.01001	0.529	11.373
1041	chr11	80377411	80378410	+	0	NA	exon (NM_027472, exon 1 of 10)	exon (NM_027472, exon 1 of 10)	105	NM_027472	70591	Mm.86860	NM_027472	ENSMUSG00000057181	5730455P16Rik	-	RIKEN cDNA 5730455P16 gene	protein-coding	0.05005	0.574	4.59459
1869	chr14	22151124	22152123	+	0	NA	intron (NM_028275, intron 2 of 6)	B4A|SINE|B4	131911	NM_028275	76633	Mm.489898	NM_028275	ENSMUSG00000063458	Lrmda	1700112E06Rik|2700009F18Rik	leucine rich melanocyte differentiation associated	protein-coding	0.008008	0.463	13.5556
1650	chr13	46887335	46888334	+	0	NA	intron (NM_010617, intron 2 of 37)	intron (NM_010617, intron 2 of 37)	41884	NM_010617	16553	Mm.342703	NM_010617	ENSMUSG00000021375	Kif13a	4930505I07Rik|mKIAA4109	kinesin family member 13A	protein-coding	0.016016	0.458	3.86943
2941	chr18	43392504	43393503	+	0	NA	exon (NM_009468, exon 1 of 14)	exon (NM_009468, exon 1 of 14)	374	NM_009468	22240	Mm.8180	NM_009468	ENSMUSG00000024501	Dpysl3	CRMP-4|DRP-3|TUC4|ULIP-1|Ulip|Ulip1	dihydropyrimidinase-like 3	protein-coding	0.073073	0.61	3.85478
6371	chr9	95442258	95443257	+	0	NA	Intergenic	Intergenic	-35487	NM_018763	54371	Mm.212446	NM_018763	ENSMUSG00000033350	Chst2	AI428561|AW121776|C130041E03Rik|Chts2|GST-2|GlcNAc6ST|Gn6st	carbohydrate sulfotransferase 2	protein-coding	0.022022	0.49	11.2546
2189	chr15	59567087	59568086	+	0	NA	intron (NM_026746, intron 4 of 6)	intron (NM_026746, intron 4 of 6)	-81068	NM_144549	211770	Mm.40298	NM_144549	ENSMUSG00000032501	Trib1	A530090O15Rik|TRB-1|Trb1	tribbles pseudokinase 1	protein-coding	0.011011	0.499	8.33355
5524	chr7	83891766	83892765	+	0	NA	5' UTR (NM_023403, exon 1 of 3)	5' UTR (NM_023403, exon 1 of 3)	265	NM_023403	67943	Mm.117365	NM_023403	ENSMUSG00000038503	Mesd	2210015O11Rik|AW537813|Mesdc2|mKIAA0081|mesd|msd	mesoderm development LRP chaperone	protein-coding	0.064064	0.621	4.13362
849	chr11	22990131	22991130	+	0	NA	promoter-TSS (NM_009837)	promoter-TSS (NM_009837)	37	NM_009837	12464	Mm.296985	NM_009837	ENSMUSG00000007739	Cct4	2610204B21Rik|A45|C78323|Cctd	chaperonin containing Tcp1, subunit 4 (delta)	protein-coding	0.072072	0.58	7.48866
2140	chr15	31752134	31753133	+	0	NA	Intergenic	MTC|LTR|ERVL-MaLR	150517	NM_026546	68073	Mm.119185	NM_026546	ENSMUSG00000039065	Atpsckmt	A930016P21Rik|AA987072|Fam173b|mFam173b	ATP synthase C subunit lysine N-methyltransferase	protein-coding	0.005005	0.439	8.86315
1209	chr11	118418629	118419628	+	0	NA	promoter-TSS (NM_001267592)	promoter-TSS (NM_001267592)	-10	NM_001025618	76025	Mm.177551	NM_029502	ENSMUSG00000025575	Cant1	5830420C20Rik|Apy1h|D11Bwg0554e|Entpd8|SCAN-1|Shapy	calcium activated nucleotidase 1	protein-coding	0.06006	0.62	5.70895
5109	chr6	89008354	89009353	+	0	NA	Intergenic	Intergenic	-87257	NR_134977	232217	Mm.281744	NM_175017	ENSMUSG00000055403	4933427D06Rik	-	RIKEN cDNA 4933427D06 gene	ncRNA	0.021021	0.547	6.78367
5749	chr8	20703440	20704439	+	0	NA	Intergenic	Intergenic	89012	NM_001270553	100861668	Mm.491087	NM_001270553	ENSMUSG00000095294	Gm21119	-	predicted gene, 21119	protein-coding	0	0.53	2.17073
2700	chr17	29967913	29968912	+	0	NA	Intergenic	MIRb|SINE|MIR	-36627	NM_001356265	21769	Mm.220972	NM_148926	ENSMUSG00000044477	Zfand3	AW539211|TEG-27|Tex27	zinc finger, AN1-type domain 3	protein-coding	0.014014	0.473	12.7245
5780	chr8	33653588	33654587	+	0	NA	intron (NM_010344, intron 1 of 12)	intron (NM_010344, intron 1 of 12)	849	NM_010344	14782	Mm.283573	NM_010344	ENSMUSG00000031584	Gsr	AI325518|D8Ertd238e|Gr-1|Gr1	glutathione reductase	protein-coding	0.073073	0.596	5.64962
5615	chr7	123499791	123500790	+	0	NA	5' UTR (NM_001081329, exon 1 of 7)	5' UTR (NM_001081329, exon 1 of 7)	336	NM_001081329	210162	Mm.135397	NM_175435	ENSMUSG00000030757	Zkscan2	9430065N20Rik|AW493225|Zfp694	zinc finger with KRAB and SCAN domains 2	protein-coding	0.07007	0.614	6.39114
2424	chr16	24961050	24962049	+	0	NA	intron (NM_178665, intron 10 of 12)	intron (NM_178665, intron 10 of 12)	-98090	NR_040374	319487	Mm.137341	NR_040374	ENSMUSG00000096960	A230028O05Rik	-	RIKEN cDNA A230028O05 gene	ncRNA	0.012012	0.448	13.091
6211	chr9	45984334	45985333	+	0	NA	promoter-TSS (NM_008775)	promoter-TSS (NM_008775)	38	NM_001357246	18475	Mm.200859	NM_008775	ENSMUSG00000003131	Pafah1b2	2610005M20Rik|AI747451|AU021353|Pafahb|mus[b]	platelet-activating factor acetylhydrolase, isoform 1b, subunit 2	protein-coding	0.081081	0.624	5.03467
3358	chr2	32981163	32982162	+	0	NA	intron (NR_151460, intron 2 of 8)	CpG-8008	421	NM_019488	56017	Mm.305754	NM_019488	ENSMUSG00000026791	Slc2a8	D2Ertd44e|GLUT8|GlutX1	solute carrier family 2, (facilitated glucose transporter), member 8	protein-coding	0.072072	0.659	6.95198
6611	chrY	90785435	90786434	+	0	NA	non-coding (NR_137282, exon 1 of 3)	non-coding (NR_137282, exon 1 of 3)	492	NM_133362	170942	Mm.76062	NM_133362	ENSMUSG00000096768	Erdr1	edr	erythroid differentiation regulator 1	protein-coding	0.098098	0.578	8.2584
1115	chr11	100619171	100620170	+	0	NA	5' UTR (NM_019795, exon 1 of 14)	5' UTR (NM_019795, exon 1 of 14)	498	NM_019795	56354	Mm.402409	NM_019795	ENSMUSG00000014195	Dnajc7	2010003F24Rik|2010004G07Rik|CCRP|Ttc2|mDj11|mTpr2	DnaJ heat shock protein family (Hsp40) member C7	protein-coding	0.065065	0.64	5.87444
2560	chr16	91574828	91575827	+	0	NA	3' UTR (NM_030018, exon 7 of 7)	3' UTR (NM_030018, exon 7 of 7)	22353	NM_030018	77975	Mm.290341	NM_030018	ENSMUSG00000022964	Tmem50b	AU015466|AU019872|B230114J08Rik	transmembrane protein 50B	protein-coding	0.023023	0.469	9.37173
5215	chr6	120363722	120364721	+	0	NA	non-coding (NR_045558, exon 1 of 10)	non-coding (NR_045558, exon 1 of 10)	122	NM_145997	214899	Mm.404761	NM_145997	ENSMUSG00000030180	Kdm5a	AA409370|C76986|Jarid1a|RBP2|Rbbp2	lysine (K)-specific demethylase 5A	protein-coding	0.084084	0.588	4.02083
4585	chr5	59649604	59650603	+	0	NA	Intergenic	L1Md_T|LINE|L1	335899	NR_040682	71057	Mm.50817	NR_040682	ENSMUSG00000106013	4933402J10Rik	-	RIKEN cDNA 4933402J10 gene	ncRNA	0.031031	0.528	2.15626
4933	chr6	31288469	31289468	+	0	NA	intron (NR_040261, intron 3 of 4)	intron (NR_040261, intron 3 of 4)	68617	NR_040259	73652	Mm.441297	NR_040257	ENSMUSG00000087380	2210408F21Rik	-	RIKEN cDNA 2210408F21 gene	ncRNA	0.018018	0.514	12.323
4810	chr5	135764478	135765477	+	0	NA	intron (NM_001289557, intron 3 of 6)	intron (NM_001289557, intron 3 of 6)	13324	NM_001289554	76571	Mm.247666	NM_029659	ENSMUSG00000019178	Styxl1	1700011C14Rik|Dusp24|Mkstyx	serine/threonine/tyrosine interacting-like 1	protein-coding	0.011011	0.488	5.89298
351	chr1	163176640	163177639	+	0	NA	Intergenic	MIRc|SINE|MIR	-91469	NM_030071	78258	Mm.78368	NM_030071	ENSMUSG00000071890	Mroh9	4921528O07Rik|Armc11	maestro heat-like repeat family member 9	protein-coding	0.006006	0.443	6.97869
2759	chr17	46772394	46773393	+	0	NA	exon (NM_025966, exon 1 of 1)	exon (NM_025966, exon 1 of 1)	258	NM_025966	67101	Mm.358702	NM_025966	ENSMUSG00000062619	2310039H08Rik	-	RIKEN cDNA 2310039H08 gene	protein-coding	0.056056	0.583	6.19823
883	chr11	45817688	45818687	+	0	NA	intron (NR_045876, intron 1 of 3)	MLT1H|LTR|ERVL-MaLR	10104	NR_045876	100009664	Mm.415439	NR_045876		F630206G17Rik	-	RIKEN cDNA F630206G17 gene	ncRNA	0.007007	0.458	7.6674
5775	chr8	30015446	30016445	+	0	NA	Intergenic	Intergenic	-552450	NR_045856	71314	Mm.158666	NR_045856	ENSMUSG00000097044	4933433F19Rik	-	RIKEN cDNA 4933433F19 gene	ncRNA	0.004004	0.379	8.83404
3188	chr19	36285261	36286260	+	0	NA	Intergenic	Intergenic	-62569	NM_001368692	76073	Mm.259180	NM_029508	ENSMUSG00000024805	Pcgf5	0610009F02Rik|1110054A01Rik|5830406C17Rik|5830443C21Rik|9530023M17Rik|AI324127	polycomb group ring finger 5	protein-coding	0.006006	0.43	7.95585
4237	chr4	108284873	108285872	+	0	NA	intron (NM_001033634, intron 1 of 13)	IAPEz-int|LTR|ERVK	15718	NM_001033634	414872	Mm.426241	NM_001033634	ENSMUSG00000034636	Zyg11b	1110046I03Rik|2810482G21Rik|D4Mgi23|Gm431|mKIAA1730	zyg-ll family member B, cell cycle regulator	protein-coding	0.037037	0.506	5.48833
2112	chr15	5257687	5258686	+	0	NA	Intergenic	MTC|LTR|ERVL-MaLR	-13999	NM_008965	19219	Mm.18509	NM_008965	ENSMUSG00000039942	Ptger4	EP4|Ptgerep4	prostaglandin E receptor 4 (subtype EP4)	protein-coding	0.007007	0.442	9.02867
387	chr1	171410699	171411698	+	0	NA	promoter-TSS (NM_001305678)	promoter-TSS (NM_001305678)	-115	NM_001305676	22278	Mm.8	NM_009480	ENSMUSG00000026641	Usf1	bHLHb11	upstream transcription factor 1	protein-coding	0.059059	0.553	5.85424
4570	chr5	46209409	46210408	+	0	NA	Intergenic	Intergenic	-277499	NR_110478	78106	Mm.243807	NR_110478	ENSMUSG00000106602	4930405L22Rik	-	RIKEN cDNA 4930405L22 gene	ncRNA	0.008008	0.397	12.7201
4637	chr5	93267002	93268001	+	0	NA	promoter-TSS (NM_007635)	promoter-TSS (NM_007635)	-72	NM_007635	12452	Mm.3527	NM_007635	ENSMUSG00000029385	Ccng2	-	cyclin G2	protein-coding	0.075075	0.626	3.62085
3758	chr3	10439693	10440692	+	0	NA	promoter-TSS (NM_029068)	promoter-TSS (NM_029068)	-62	NM_029068	74718	Mm.440548	NM_029068	ENSMUSG00000027534	Snx16	4930522N22Rik|AI117577|AI747675	sorting nexin 16	protein-coding	0.064064	0.567	4.42085
5349	chr7	24174762	24175761	+	0	NA	intron (NM_001029933, intron 1 of 3)	intron (NM_001029933, intron 1 of 3)	239	NM_001029933	232966	Mm.435485	NM_001029933	ENSMUSG00000068962	Zfp114	Gm1957|Zfp110	zinc finger protein 114	protein-coding	0.028028	0.486	4.57331
2300	chr15	88023034	88024033	+	0	NA	Intergenic	MIRc|SINE|MIR	-227590	NR_105817	102465209		NR_105817	ENSMUSG00000098938	Mir6393	Gm27424|mmu-mir-6393	microRNA 6393	ncRNA	0.012012	0.496	11.8391
3883	chr3	87885139	87886138	+	0	NA	promoter-TSS (NM_033573)	promoter-TSS (NM_033573)	-76	NM_033573	94315	Mm.35089	NM_033573	ENSMUSG00000004895	Prcc	-	papillary renal cell carcinoma (translocation-associated)	protein-coding	0.047047	0.539	4.3941
5380	chr7	29983222	29984221	+	0	NA	promoter-TSS (NM_001167873)	promoter-TSS (NM_001167873)	-234	NM_001167872	243905	Mm.322432	NM_001033355	ENSMUSG00000074221	Zfp568	C80731|Gm1691|Znf568|chato	zinc finger protein 568	protein-coding	0.063063	0.593	7.83535
2359	chr16	3976541	3977540	+	0	NA	promoter-TSS (NM_175547)	promoter-TSS (NM_175547)	-408	NM_175547	268857	Mm.215994	NM_175547	ENSMUSG00000049871	Nlrc3	CLR16.2|D230007K08Rik|mFLJ00348	NLR family, CARD domain containing 3	protein-coding	0.01001	0.534	4.74254
3534	chr2	125858627	125859626	+	0	NA	promoter-TSS (NM_009939)	promoter-TSS (NM_009939)	17	NM_175154	69976	Mm.20216	NM_175154	ENSMUSG00000027207	Galk2	2810017M24Rik|AI327030|Gk2	galactokinase 2	protein-coding	0.057057	0.559	3.29822
4842	chr5	140424719	140425718	+	0	NA	intron (NM_133916, intron 1 of 18)	intron (NM_133916, intron 1 of 18)	-2121	NR_106005	102466792		NR_106005	ENSMUSG00000098319	Mir7038	Gm27955|mmu-mir-7038	microRNA 7038	ncRNA	0.017017	0.468	10.9459
6052	chr8	125899599	125900598	+	0	NA	intron (NR_155422, intron 1 of 1)	MTA_Mm|LTR|ERVL-MaLR	-1781	NM_175561	270109	Mm.145535	NM_175561	ENSMUSG00000060212	Pcnx2	A830048P05|AU067631|E330039K12Rik|Pcnxl2|mKIAA0435	pecanex homolog 2	protein-coding	0.004004	0.448	7.95585
4847	chr5	143757686	143758685	+	0	NA	promoter-TSS (NR_015486)	promoter-TSS (NR_015486)	-169	NR_015486	320064	Mm.332820	NR_015486		D130017N08Rik	1700012G11Rik	RIKEN cDNA D130017N08 gene	ncRNA	0.039039	0.507	3.3525
6057	chr8	126594236	126595235	+	0	NA	promoter-TSS (NM_001164598)	promoter-TSS (NM_001164598)	-749	NM_001164598	270110	Mm.334918	NM_001164598	ENSMUSG00000051495	Irf2bp2	E130305N23Rik|IRF-2BP2	interferon regulatory factor 2 binding protein 2	protein-coding	0.062062	0.587	3.77002
6394	chr9	102075228	102076227	+	0	NA	intron (NM_173447, intron 3 of 15)	intron (NM_173447, intron 3 of 15)	229248	NR_106163	102466241		NR_106163	ENSMUSG00000098521	Mir7243	Gm27363|mmu-mir-7243	microRNA 7243	ncRNA	0.007007	0.515	8.91396
6303	chr9	66693434	66694433	+	0	NA	Intergenic	Intergenic	-19753	NM_001306148	76459	Mm.277921	NM_178396	ENSMUSG00000032373	Car12	2310047E01Rik|AI314958|CA-XII|Ca12	carbonic anhydrase 12	protein-coding	0.006006	0.424	8.56327
3438	chr2	71638133	71639132	+	0	NA	intron (NR_039557, intron 2 of 3)	intron (NR_039557, intron 2 of 3)	-80785	NR_037979	381371	Mm.330284	NM_201366	ENSMUSG00000064263	Platr26	Gm1631	pluripotency associated transcript 26	ncRNA	0.026026	0.512	8.31949
6116	chr9	13918505	13919504	+	0	NA	Intergenic	Intergenic	91288	NM_001358259	72826	Mm.246174	NM_176836	ENSMUSG00000037808	Fam76b	2810485I05Rik|C78303	family with sequence similarity 76, member B	protein-coding	0.01001	0.444	6.40966
3529	chr2	122737739	122738738	+	0	NA	promoter-TSS (NM_019788)	promoter-TSS (NM_019788)	124	NR_156706	75915	Mm.402084	NR_156706		Bloc1s6os	4930580A09Rik	biogenesis of lysosomal organelles complex-1, subunit 6, pallidin, opposite strand	ncRNA	0.054054	0.51	5.11484
3104	chr19	8819713	8820712	+	0	NA	promoter-TSS (NM_027412)	promoter-TSS (NM_027412)	811	NM_001081196	68693	Mm.476519	NM_001081196	ENSMUSG00000071659	Hnrnpul2	1110031M08Rik|AI465155|Hnrpul2	heterogeneous nuclear ribonucleoprotein U-like 2	protein-coding	0.112112	0.684	3.36255
3193	chr19	40288584	40289583	+	0	NA	Intergenic	MLTR11B|LTR|ERVK	-17467	NM_016861	54132	Mm.5567	NM_016861	ENSMUSG00000055044	Pdlim1	CLP36|Clim1|mClim1	PDZ and LIM domain 1 (elfin)	protein-coding	0.008008	0.462	7.95585
5046	chr6	69042668	69043667	+	0	NA	Intergenic	Intergenic	284007	NR_004434	19783		NR_004434	ENSMUSG00000106222	Rprl1	Rmrp2|Rpr|Rprh2	ribonuclease P RNA-like 1	ncRNA	0.003003	0.397	14.0117
2117	chr15	10011303	10012302	+	0	NA	Intergenic	Intergenic	-165436	NM_011169	19116	Mm.10516	NM_011169	ENSMUSG00000005268	Prlr	AI987712|Pr-1|Pr-3|Prlr-rs1	prolactin receptor	protein-coding	0.007007	0.385	4.61499
3744	chr3	5225926	5226925	+	0	NA	intron (NM_001368671, intron 1 of 10)	intron (NM_001368671, intron 1 of 10)	5229	NM_001368671	80892	Mm.41522	NM_030708	ENSMUSG00000025255	Zfhx4	A930021B15|C130041O22Rik|Zfh-4|Zfh4	zinc finger homeodomain 4	protein-coding	0.008008	0.379	3.15569
594	chr10	69620887	69621886	+	0	NA	intron (NM_170730, intron 1 of 17)	intron (NM_170730, intron 1 of 17)	87678	NM_170730	11735	Mm.235960	NM_009670	ENSMUSG00000069601	Ank3	2900054D09Rik|AI314020|Ank-3|AnkG|Ankyrin-3|Ankyrin-G	ankyrin 3, epithelial	protein-coding	0.008008	0.453	10.5836
4632	chr5	92434630	92435629	+	0	NA	promoter-TSS (NM_001359995)	promoter-TSS (NM_001359995)	70	NM_001359995	269113	Mm.275289	NM_183392	ENSMUSG00000034826	Nup54	3110079L04Rik|54kDa	nucleoporin 54	protein-coding	0.073073	0.615	5.28925
3411	chr2	57531523	57532522	+	0	NA	Intergenic	LTR16A|LTR|ERVL	293640	NM_010274	14571	Mm.3711	NM_010274	ENSMUSG00000026827	Gpd2	AA408484|AI448216|AU021455|AW494132|GPDH|Gdm1|Gpd-m|Gpdh-m|TISP38	glycerol phosphate dehydrogenase 2, mitochondrial	protein-coding	0.007007	0.413	6.7661
3898	chr3	90433087	90434086	+	0	NA	promoter-TSS (NM_145540)	promoter-TSS (NM_145540)	50	NM_178876	229543	Mm.268564	NM_145540	ENSMUSG00000027933	Ints3	C77668	integrator complex subunit 3	protein-coding	0.063063	0.587	2.78667
1956	chr14	55642993	55643992	+	0	NA	promoter-TSS (NM_001360063)	promoter-TSS (NM_001360063)	-121	NM_001360063	74140	Mm.132857	NM_028780	ENSMUSG00000002320	Tm9sf1	1200014D02Rik|AI893436|MP70	transmembrane 9 superfamily member 1	protein-coding	0.094094	0.669	6.49671
295	chr1	138619001	138620000	+	0	NA	intron (NM_001311148, intron 1 of 7)	CpG	257	NM_001311148	59125	Mm.143817	NM_021605	ENSMUSG00000026393	Nek7	2810460C19Rik|AU020186	NIMA (never in mitosis gene a)-related expressed kinase 7	protein-coding	0.088088	0.652	5.48756
4526	chr5	32989887	32990886	+	0	NA	intron (NM_001360014, intron 39 of 40)	intron (NM_001360014, intron 39 of 40)	-28430	NM_011738	22629	Mm.332314	NM_011738	ENSMUSG00000018965	Ywhah	-	tyrosine 3-monooxygenase/tryptophan 5-monooxygenase activation protein, eta polypeptide	protein-coding	0.02002	0.507	10.2163
105	chr1	63176240	63177239	+	0	NA	promoter-TSS (NM_001160039)	promoter-TSS (NM_001160039)	83	NM_145518	227197	Mm.290791	NM_145518	ENSMUSG00000025968	Ndufs1	5830412M15Rik|9930026A05Rik	NADH:ubiquinone oxidoreductase core subunit S1	protein-coding	0.07007	0.583	9.98967
4232	chr4	107313884	107314883	+	0	NA	promoter-TSS (NM_001205156)	promoter-TSS (NM_001205156)	20	NM_001205156	230584	Mm.29118	NM_145550	ENSMUSG00000057375	Yipf1	C030002N13Rik	Yip1 domain family, member 1	protein-coding	0.036036	0.533	5.42404
2056	chr14	99099368	99100367	+	0	NA	promoter-TSS (NM_028315)	promoter-TSS (NM_028315)	-97	NR_153390	72662	Mm.163339	NM_028315	ENSMUSG00000033166	Dis3	2810028N01Rik	DIS3 homolog, exosome endoribonuclease and 3'-5' exoribonuclease	protein-coding	0.085085	0.611	5.65939
5677	chr7	141228185	141229184	+	0	NA	promoter-TSS (NM_001081118)	promoter-TSS (NM_001081118)	-104	NM_001081118	101471	Mm.248656	NM_207211	ENSMUSG00000038611	Phrf1	AA673488	PHD and ring finger domains 1	protein-coding	0.085085	0.622	4.71746
5530	chr7	89636165	89637164	+	0	NA	intron (NM_181407, intron 1 of 13)	intron (NM_181407, intron 1 of 13)	3846	NM_181407	109264	Mm.334011	NM_181407	ENSMUSG00000030621	Me3	1700020C08Rik|B230207H15Rik	malic enzyme 3, NADP(+)-dependent, mitochondrial	protein-coding	0.006006	0.397	11.265
828	chr11	11127679	11128678	+	0	NA	intron (NM_177033, intron 2 of 3)	intron (NM_177033, intron 2 of 3)	14162	NM_177033	319922	Mm.337851	NM_177033	ENSMUSG00000050830	Vwc2	A930041G11Rik|G11|PSST739|UNQ739|cradin	von Willebrand factor C domain containing 2	protein-coding	0.004004	0.411	12.2738
5277	chr6	144716060	144717059	+	0	NA	Intergenic	Intergenic	43691	NR_040519	66760	Mm.233631	NR_040519	ENSMUSG00000085785	Sox5os3	4933425H06Rik	SRY (sex determining region Y)-box 5, opposite strand 3	ncRNA	0.003003	0.449	7.95585
2890	chr18	23954207	23955206	+	0	NA	promoter-TSS (NM_027007)	promoter-TSS (NM_027007)	18	NM_027007	69256	Mm.218343	NM_027007	ENSMUSG00000024276	Zfp397	2810411K16Rik|6720480F11Rik|AI461664	zinc finger protein 397	protein-coding	0.082082	0.62	7.54692
1177	chr11	115084485	115085484	+	0	NA	Intergenic	Intergenic	-6447	NM_001163753	58222	Mm.143789	NM_021411	ENSMUSG00000020732	Rab37	B230331O03Rik|B230354I04Rik	RAB37, member RAS oncogene family	protein-coding	0.024024	0.521	8.80071
3384	chr2	39116748	39117747	+	0	NA	intron (NM_178778, intron 6 of 17)	RLTR4_MM-int|LTR|ERV1	44988	NR_033526	100042584	Mm.451696	NR_033526	ENSMUSG00000082315	Gm16523	A130054J05Rik	mitochondrial ribosomal protein L40 pseudogene	pseudo	0.005005	0.436	11.5208
1828	chr13	119755236	119756235	+	0	NA	5' UTR (NM_175538, exon 1 of 4)	5' UTR (NM_175538, exon 1 of 4)	147	NM_175538	245269	Mm.403943	NM_175538	ENSMUSG00000095930	Nim1k	E130304F04Rik|Nim1	NIM1 serine/threonine protein kinase	protein-coding	0.058058	0.62	8.10076
6183	chr9	42332457	42333456	+	0	NA	intron (NM_009347, intron 20 of 23)	intron (NM_009347, intron 20 of 23)	66973	NM_001324548	21683	Mm.42209	NM_009347	ENSMUSG00000037705	Tecta	Tctna	tectorin alpha	protein-coding	0.025025	0.484	3.12477
868	chr11	33550824	33551823	+	0	NA	3' UTR (NM_146017, exon 10 of 10)	3' UTR (NM_146017, exon 10 of 10)	27634	NM_146017	216643	Mm.99989	NM_146017	ENSMUSG00000020159	Gabrp	-	gamma-aminobutyric acid (GABA) A receptor, pi	protein-coding	0.017017	0.462	13.65
4735	chr5	118671021	118672020	+	0	NA	intron (NM_172424, intron 3 of 30)	L1MC4|LINE|L1	110801	NM_172424	76199	Mm.206238	NM_172424	ENSMUSG00000018076	Med13l	2210413I17Rik|6330591G05Rik|9030618F05Rik|Thrap2|Trap240L|mKIAA1025	mediator complex subunit 13-like	protein-coding	0.014014	0.464	8.63373
617	chr10	77339509	77340508	+	0	NA	intron (NM_001024837, intron 2 of 10)	intron (NM_001024837, intron 2 of 10)	78265	NM_130895	110532	Mm.276815	NM_130895	ENSMUSG00000020262	Adarb1	1700057H01Rik|AW124433|AW558573|Adar2|BB220382|D10Bwg0447e|Red1	adenosine deaminase, RNA-specific, B1	protein-coding	0.031031	0.492	6.30685
4008	chr3	144642811	144643810	+	0	NA	Intergenic	Intergenic	72883	NM_053102	93684	Mm.29812	NM_053102	ENSMUSG00000037072	Selenof	9430015P09Rik|Sep15	selenoprotein F	protein-coding	0.009009	0.464	8.46204
5623	chr7	126486905	126487904	+	0	NA	promoter-TSS (NM_001163713)	promoter-TSS (NM_001163713)	49	NM_001163713	233870	Mm.197829	NM_172745	ENSMUSG00000073838	Tufm	2300002G02Rik|C76308|C76389|EF-TuMT|EFTU	Tu translation elongation factor, mitochondrial	protein-coding	0.059059	0.593	5.62231
3937	chr3	104863984	104864983	+	0	NA	promoter-TSS (NM_009797)	promoter-TSS (NM_009797)	22	NM_009797	12340	Mm.19142	NM_009797	ENSMUSG00000070372	Capza1	CAPZ|CAZ1|Cappa1|capZ alpha-1	capping protein (actin filament) muscle Z-line, alpha 1	protein-coding	0.06006	0.595	6.70904
5317	chr7	6696095	6697094	+	0	NA	promoter-TSS (NM_011769)	promoter-TSS (NM_011769)	-162	NM_011769	22776	Mm.89976	NM_011769	ENSMUSG00000002266	Zim1	-	zinc finger, imprinted 1	protein-coding	0.035035	0.52	7.49518
2430	chr16	28089241	28090240	+	0	NA	Intergenic	L3|LINE|CR1	239810	NR_033475	100038623	Mm.387135	NR_033475	ENSMUSG00000116654	Gm10823	-	predicted gene 10823	ncRNA	0.006006	0.405	14.2299
5223	chr6	123908009	123909008	+	0	NA	Intergenic	Lx4A|LINE|L1	-55318	NM_001104641	545874	Mm.347595	NM_001104641	ENSMUSG00000094672	Vmn2r25	EG545874	vomeronasal 2, receptor 25	protein-coding	0	0.392	9.0687
1123	chr11	101315475	101316474	+	0	NA	promoter-TSS (NM_011192)	promoter-TSS (NM_011192)	-239	NM_011192	19192	Mm.288477	NM_011192	ENSMUSG00000078652	Psme3	AA410043|AU020960|Ki|PA28gamma|REGgamma|pa28g	proteaseome (prosome, macropain) activator subunit 3 (PA28 gamma, Ki)	protein-coding	0.063063	0.579	5.38284
1599	chr13	23761654	23762653	+	0	NA	promoter-TSS (NM_178192)	promoter-TSS (NM_178192)	233	NM_013550	360198	Mm.221301	NM_013550	ENSMUSG00000069265	Hist1h3a	-	histone cluster 1, H3a	protein-coding	0.058058	0.508	3.65447
6198	chr9	44478796	44479795	+	0	NA	Intergenic	Intergenic	-3530	NM_001357490	80288	Mm.370270	NM_030256	ENSMUSG00000063382	Bcl9l	B9L|BC003321|BCL9-2|DLNB11	B cell CLL/lymphoma 9-like	protein-coding	0.041041	0.639	6.42234
4819	chr5	137306944	137307943	+	0	NA	5' UTR (NM_031405, exon 1 of 20)	5' UTR (NM_031405, exon 1 of 20)	231	NM_001359602	83701	Mm.387734	NM_031405	ENSMUSG00000037364	Srrt	2810019G02Rik|ASR2A|ASR2B|ASR2C|ASR2D|Ars2|Asr2	serrate RNA effector molecule homolog (Arabidopsis)	protein-coding	0.083083	0.605	4.39712
2750	chr17	45033419	45034418	+	0	NA	intron (NR_158206, intron 7 of 11)	intron (NR_158206, intron 7 of 11)	-153033	NM_029257	75341	Mm.386821	NM_029257		4930564C03Rik	-	RIKEN cDNA 4930564C03 gene	protein-coding	0.012012	0.423	8.28977
6021	chr8	121626107	121627106	+	0	NA	intron (NM_080855, intron 2 of 12)	intron (NM_080855, intron 2 of 12)	25327	NM_080855	142682	Mm.103202	NM_080855	ENSMUSG00000061410	Zcchc14	AA792890|BDG29	zinc finger, CCHC domain containing 14	protein-coding	0.016016	0.551	8.42327
2569	chr16	94312490	94313489	+	0	NA	intron (NM_139145, intron 1 of 10)	intron (NM_139145, intron 1 of 10)	574	NM_139145	110948	Mm.30921	NM_139145	ENSMUSG00000040820	Hlcs	410I21.SP6|D16Jhu34	holocarboxylase synthetase (biotin- [propriony-Coenzyme A-carboxylase (ATP-hydrolysing)] ligase)	protein-coding	0.051051	0.515	1.29553
3308	chr2	27934136	27935135	+	0	NA	intron (NM_015734, intron 4 of 65)	intron (NM_015734, intron 4 of 65)	48210	NM_015734	12831	Mm.7281	NM_015734	ENSMUSG00000026837	Col5a1	AI413331	collagen, type V, alpha 1	protein-coding	0.026026	0.575	7.21796
6433	chr9	108653892	108654891	+	0	NA	promoter-TSS (NM_001357285)	promoter-TSS (NM_001357285)	-710	NM_001357285	23807	Mm.290447	NM_011790	ENSMUSG00000064145	Arih2	AI843547|ARI2|TRIAD1|UIP48	ariadne RBR E3 ubiquitin protein ligase 2	protein-coding	0.008008	0.469	7.95585
4545	chr5	36775753	36776752	+	0	NA	Intergenic	Intergenic	20502	NM_026242	67568	Mm.332336	NM_026242	ENSMUSG00000055302	Mrfap1	9130413I22Rik|AL022827|Pam14	Morf4 family associated protein 1	protein-coding	0.018018	0.491	9.8496
5025	chr6	56797357	56798356	+	0	NA	promoter-TSS (NM_001362213)	promoter-TSS (NM_001362213)	-43	NM_001362213	210973	Mm.57295	NM_145958	ENSMUSG00000059486	Kbtbd2	BC022962|Bklhd1|mKIAA1489	kelch repeat and BTB (POZ) domain containing 2	protein-coding	0.094094	0.647	4.86477
2709	chr17	32072813	32073812	+	0	NA	Intergenic	Intergenic	18111	NR_027316	435518	Mm.328944	NR_027316	ENSMUSG00000002791	Pdxk-ps	Gm9743	pyridoxal (pyridoxine, vitamin B6) kinase, pseudogene	pseudo	0.007007	0.486	13.7656
5740	chr8	17630532	17631531	+	0	NA	Intergenic	Intergenic	-95646	NM_053171	94109	Mm.436988	NM_053171	ENSMUSG00000060924	Csmd1	B930082H09|mKIAA1890	CUB and Sushi multiple domains 1	protein-coding	0.002002	0.449	9.82102
3932	chr3	103913885	103914884	+	0	NA	5' UTR (NM_001356558, exon 1 of 6)	5' UTR (NM_001356558, exon 1 of 6)	264	NM_001356558	229675	Mm.29366	NM_172684	ENSMUSG00000044098	Rsbn1	C230004D03Rik|E330004N01|KDM9|Rosbin|Rsbn|Rsbp|mKIAA3002	rosbin, round spermatid basic protein 1	protein-coding	0.084084	0.601	3.15266
5789	chr8	36677420	36678419	+	0	NA	intron (NM_001194940, intron 5 of 17)	intron (NM_001194940, intron 5 of 17)	55135	NM_001194941	50768	Mm.125155	NM_015802	ENSMUSG00000031523	Dlc1	A730069N07Rik|Arhgap7|HP|STARD12|dlc-1	deleted in liver cancer 1	protein-coding	0.015015	0.465	12.1998
5312	chr7	6155075	6156074	+	0	NA	intron (NM_001013012, intron 1 of 2)	CpG	397	NM_001013012	67109	Mm.3254	NM_001013012	ENSMUSG00000046792	Zfp787	2210018M03Rik|Znf787	zinc finger protein 787	protein-coding	0.103103	0.71	3.23103
5272	chr6	142345295	142346294	+	0	NA	promoter-TSS (NM_183165)	promoter-TSS (NM_183165)	97	NM_183165	232491	Mm.490474	NM_183165	ENSMUSG00000041671	Pyroxd1	-	pyridine nucleotide-disulphide oxidoreductase domain 1	protein-coding	0.055055	0.512	3.81834
1172	chr11	113683561	113684560	+	0	NA	promoter-TSS (NM_001361593)	promoter-TSS (NM_001361593)	91	NM_138598	28081	Mm.351688	NM_138598	ENSMUSG00000041629	Fam104a	D11Wsu99e	family with sequence similarity 104, member A	protein-coding	0.102102	0.647	4.8509
3816	chr3	55223454	55224453	+	0	NA	Intergenic	Intergenic	-18411	NM_001195538	13175	Mm.393242	NM_019978	ENSMUSG00000027797	Dclk1	1700113D08Rik|2810480F11Rik|AI836758|Click-I|Cpg16|Dcamkl1|Dcl|Dclk|mKIAA0369	doublecortin-like kinase 1	protein-coding	0.011011	0.466	9.541
4165	chr4	59805536	59806535	+	0	NA	5' UTR (NM_172468, exon 1 of 9)	5' UTR (NM_172468, exon 1 of 9)	385	NM_172468	209131	Mm.259705	NM_172468	ENSMUSG00000028385	Snx30	4732481H14Rik|C030041J06Rik	sorting nexin family member 30	protein-coding	0.08008	0.677	1.71347
2180	chr15	58323879	58324878	+	0	NA	promoter-TSS (NM_177755)	promoter-TSS (NM_177755)	-209	NM_177755	268807	Mm.124498	NM_177755	ENSMUSG00000022357	Klhl38	8230402K04Rik	kelch-like 38	protein-coding	0.015015	0.499	7.49995
5100	chr6	87671756	87672755	+	0	NA	promoter-TSS (NM_024251)	promoter-TSS (NM_024251)	-87	NM_024251	72103	Mm.31770	NM_024251	ENSMUSG00000030051	Aplf	2010301N04Rik|AI452191	aprataxin and PNKP like factor	protein-coding	0.038038	0.556	3.86837
6264	chr9	57965735	57966734	+	0	NA	Intergenic	Intergenic	26122	NM_011352	20361	Mm.335187	NM_011352	ENSMUSG00000038264	Sema7a	2900057C09Rik|CDw108|H-Sema K1|H-Sema-L|M-Sema-L|Semal|sema K1|sema L	sema domain, immunoglobulin domain (Ig), and GPI membrane anchor, (semaphorin) 7A	protein-coding	0.01001	0.466	12.4712
2149	chr15	36400481	36401480	+	0	NA	Intergenic	Intergenic	95754	NM_001358006	68839	Mm.396537	NM_175134	ENSMUSG00000048307	Ankrd46	1110054N06Rik|AI314978|AI987733	ankyrin repeat domain 46	protein-coding	0.012012	0.482	11.9242
1200	chr11	117598904	117599903	+	0	NA	Intergenic	Intergenic	-11844	NR_015489	78403	Mm.212543	NR_015489		2900041M22Rik	-	RIKEN cDNA 2900041M22 gene	ncRNA	0.024024	0.543	7.40984
4455	chr4	155943203	155944202	+	0	NA	promoter-TSS (NM_001284312)	promoter-TSS (NM_001284312)	-111	NM_001039157	140499	Mm.371673	NM_021402	ENSMUSG00000023286	Ube2j2	1200007B18Rik|2400008G19Rik|5730472G04Rik|AL022923|NCUBE-2|Ubc6|Ubc6p	ubiquitin-conjugating enzyme E2J 2	protein-coding	0.092092	0.653	2.93916
1081	chr11	88638761	88639760	+	0	NA	intron (NM_054043, intron 5 of 13)	intron (NM_054043, intron 5 of 13)	20009	NR_131025	68397	Mm.426889	NR_131025		0610039H22Rik	-	RIKEN cDNA 0610039H22 gene	ncRNA	0.011011	0.486	8.48626
1860	chr14	20393152	20394151	+	0	NA	promoter-TSS (NM_025440)	promoter-TSS (NM_025440)	-17	NM_025440	66242	Mm.23747	NM_025440	ENSMUSG00000049960	Mrps16	1500011E11Rik|Mprs16|S16mt	mitochondrial ribosomal protein S16	protein-coding	0.069069	0.583	2.285
2981	chr18	61634137	61635136	+	0	NA	Intergenic	Intergenic	-5017	NR_045420	545261	Mm.426593	NR_045420	ENSMUSG00000098098	Bvht	Braveheart|Gm20748	braveheart long non-coding RNA	ncRNA	0.014014	0.537	8.23423
1659	chr13	49316037	49317036	+	0	NA	Intergenic	Intergenic	-7328	NM_015759	30938	Mm.291089	NM_015759	ENSMUSG00000037946	Fgd3	5830461L01Rik|ZFYVE5	FYVE, RhoGEF and PH domain containing 3	protein-coding	0.009009	0.443	5.39481
5901	chr8	84256533	84257532	+	0	NA	TTS (NM_001294281)	TTS (NM_001294281)	292	NM_026423	67873	Mm.278085	NM_026423	ENSMUSG00000004996	Mri1	2410018C20Rik	methylthioribose-1-phosphate isomerase 1	protein-coding	0.065065	0.599	6.98819
5469	chr7	64287040	64288039	+	0	NA	promoter-TSS (NM_172742)	promoter-TSS (NM_172742)	-131	NM_172742	233315	Mm.214959	NM_172742	ENSMUSG00000030522	Mtmr10	BB128963|C79734	myotubularin related protein 10	protein-coding	0.081081	0.611	5.81301
1600	chr13	24236633	24237632	+	0	NA	intron (NM_026825, intron 2 of 37)	intron (NM_026825, intron 2 of 37)	43658	NM_001311122	68732	Mm.211047	NM_026825	ENSMUSG00000021338	Carmil1	1110037D04Rik|AI425970|CARMIL|CARML1|D130057M20|Lrrc16|Lrrc16a	capping protein regulator and myosin 1 linker 1	protein-coding	0.007007	0.445	7.85072
5672	chr7	140036032	140037031	+	0	NA	promoter-TSS (NM_133755)	promoter-TSS (NM_133755)	140	NM_027201	69752	Mm.200818	NM_027201	ENSMUSG00000025470	Zfp511	2410004P19Rik|C86579|Znf511	zinc finger protein 511	protein-coding	0.085085	0.656	7.14844
1259	chr12	15364579	15365578	+	0	NA	Intergenic	Intergenic	-314689	NR_045960	73972	Mm.107680	NR_045960	ENSMUSG00000113644	4930448C13Rik	-	RIKEN cDNA 4930448C13 gene	ncRNA	0.006006	0.336	10.2644
5159	chr6	108570527	108571526	+	0	NA	Intergenic	Intergenic	52141	NR_040757	75394	Mm.395061	NR_040757	ENSMUSG00000087341	0610040F04Rik	-	RIKEN cDNA 0610040F04 gene	ncRNA	0.026026	0.571	8.14532
4084	chr4	20539892	20540891	+	0	NA	intron (NM_172987, intron 1 of 4)	intron (NM_172987, intron 1 of 4)	238277	NM_001290410	269513	Mm.317473	NM_172987	ENSMUSG00000055761	Nkain3	C530048M05|E130310K16Rik	Na+/K+ transporting ATPase interacting 3	protein-coding	0.003003	0.375	5.74755
3708	chr2	172318971	172319970	+	0	NA	Intergenic	Intergenic	-26107	NM_025912	67017	Mm.30013	NM_025912	ENSMUSG00000027495	Fam210b	2010011I20Rik|AI430961|AV108736	family with sequence similarity 210, member B	protein-coding	0.009009	0.45	12.2623
2175	chr15	55590943	55591942	+	0	NA	intron (NM_001168250, intron 13 of 16)	intron (NM_001168250, intron 13 of 16)	34034	NM_001168250	105837	Mm.390829	NM_134092	ENSMUSG00000022369	Mtbp	AI429604|MDM2BP	Mdm2, transformed 3T3 cell double minute p53 binding protein	protein-coding	0.008008	0.395	8.82765
4197	chr4	89663315	89664314	+	0	NA	Intergenic	Intergenic	-24384	NM_175647	242523	Mm.130167	NM_175647	ENSMUSG00000043753	Dmrta1	Dmrt4	doublesex and mab-3 related transcription factor like family A1	protein-coding	0.003003	0.336	14.055
3576	chr2	134786001	134787000	+	0	NA	5' UTR (NM_019677, exon 1 of 33)	5' UTR (NM_019677, exon 1 of 33)	336	NM_001145830	18795	Mm.330607	NM_019677	ENSMUSG00000051177	Plcb1	3110043I21Rik|AI132408|Plcb|mKIAA0581	phospholipase C, beta 1	protein-coding	0.086086	0.679	1.80529
2350	chr15	102518059	102519058	+	0	NA	exon (NM_001253795, exon 1 of 7)	exon (NM_001253795, exon 1 of 7)	366	NM_001253795	21357	Mm.291485	NM_009319	ENSMUSG00000023051	Tarbp2	Prbp|TRBP	TARBP2, RISC loading complex RNA binding subunit	protein-coding	0.061061	0.606	5.25121
4882	chr5	149521216	149522215	+	0	NA	intron (NR_045423, intron 1 of 4)	MTD|LTR|ERVL-MaLR	-6964	NM_029440	381693	Mm.136919	NM_029440	ENSMUSG00000029658	Wdr95	4930434E21Rik	WD40 repeat domain 95	protein-coding	0.009009	0.505	7.75121
5712	chr8	11743405	11744404	+	0	NA	intron (NM_001113517, intron 1 of 18)	intron (NM_001113517, intron 1 of 18)	-14426	NM_001113518	54126	Mm.244068	NM_017402	ENSMUSG00000031511	Arhgef7	Cool|PIX|Pak3bp|betaPix|betaPix-b|betaPix-c|cool-1|mKIAA0142|p85Cool1|p85SPR	Rho guanine nucleotide exchange factor (GEF7)	protein-coding	0.02002	0.547	5.14196
2309	chr15	89180025	89181024	+	0	NA	intron (NM_138749, intron 1 of 37)	CpG	264	NM_138749	140570	Mm.267514	NM_138749	ENSMUSG00000036606	Plxnb2	Debt|plexin-B2	plexin B2	protein-coding	0.084084	0.659	4.12773
3568	chr2	131252213	131253212	+	0	NA	Intergenic	RLTR9A3|LTR|ERVK	-9296	NM_001355681	74450	Mm.101264	NM_153501	ENSMUSG00000037514	Pank2	4933409I19Rik|AI642621	pantothenate kinase 2	protein-coding	0.004004	0.46	5.33791
5340	chr7	19319345	19320344	+	0	NA	Intergenic	Intergenic	-9799	NM_008036	14282	Mm.248335	NM_008036	ENSMUSG00000003545	Fosb	-	FBJ osteosarcoma oncogene B	protein-coding	0.054054	0.593	12.4863
3843	chr3	68005931	68006930	+	0	NA	intron (NM_001113419, intron 1 of 10)	MTD|LTR|ERVL-MaLR	-58372	NM_001113420	30953	Mm.331064	NM_013928	ENSMUSG00000027777	Schip1	Nf2ip|Schip-1	schwannomin interacting protein 1	protein-coding	0.003003	0.383	13.1459
5389	chr7	33498105	33499104	+	0	NA	Intergenic	RLTR10-int|LTR|ERVK	21851	NM_001310615	626970		NM_001310615	ENSMUSG00000099900	Scgb2b21	Abpbg21|EG626970|Gm6725	secretoglobin, family 2B, member 21	protein-coding	0.023023	0.515	1.10759
6002	chr8	117426733	117427732	+	0	NA	intron (NM_028941, intron 7 of 20)	ID_B1|SINE|B4	-25791	NR_106045	102466801		NR_106045	ENSMUSG00000099062	Mir7077	Gm27774|mmu-mir-7077	microRNA 7077	ncRNA	0.02002	0.51	8.89505
4579	chr5	53714346	53715345	+	0	NA	Intergenic	Intergenic	-7141	NM_009827	12425	Mm.3521	NM_009827	ENSMUSG00000029193	Cckar	AW106902	cholecystokinin A receptor	protein-coding	0.005005	0.438	4.93246
5922	chr8	87768550	87769549	+	0	NA	intron (NM_001310520, intron 3 of 5)	intron (NM_001310520, intron 3 of 5)	35390	NM_001310520	94187	Mm.23452	NM_033327	ENSMUSG00000045333	Zfp423	Ebfaz|Roaz|Zfp104|Znf423|ataxia1|mKIAA0760|nur12	zinc finger protein 423	protein-coding	0.013013	0.509	9.36448
3148	chr19	23414416	23415415	+	0	NA	intron (NM_174857, intron 2 of 13)	intron (NM_174857, intron 2 of 13)	33407	NM_174857	71738	Mm.50841	NM_174857	ENSMUSG00000033207	Mamdc2	1200015L10Rik|AI591564|mamcan	MAM domain containing 2	protein-coding	0.005005	0.404	8.85644
3035	chr18	77773651	77774650	+	0	NA	promoter-TSS (NM_001357533)	promoter-TSS (NM_001357533)	-265	NM_001357531	225745	Mm.39293	NM_146089	ENSMUSG00000041840	Haus1	BC024400|Ccdc5|HEI-C	HAUS augmin-like complex, subunit 1	protein-coding	0.074074	0.611	5.51081
5927	chr8	90862138	90863137	+	0	NA	intron (NM_177224, intron 2 of 39)	intron (NM_177224, intron 2 of 39)	33802	NM_177224	109151	Mm.100615	NM_177224	ENSMUSG00000056608	Chd9	1810014J18Rik|9030205D12Rik|A330063D19Rik|AD013|PRIC320|mKIAA0308	chromodomain helicase DNA binding protein 9	protein-coding	0.008008	0.491	12.8171
3633	chr2	155632718	155633717	+	0	NA	exon (NM_001085378, exon 39 of 42)	exon (NM_001085378, exon 39 of 42)	10337	NR_030757	735275		NR_030757	ENSMUSG00000076312	Mir499	Mirn499|mir-499|mmu-mir-499	microRNA 499	ncRNA	0.037037	0.609	4.48972
4335	chr4	133276651	133277650	+	0	NA	intron (NM_025667, intron 1 of 5)	intron (NM_025667, intron 1 of 5)	640	NR_110978	52174	Mm.244748	NM_025667	ENSMUSG00000028857	Tmem222	5730406H10Rik|AA409341|D4Ertd196e	transmembrane protein 222	protein-coding	0.045045	0.519	4.70242
2006	chr14	72863034	72864033	+	0	NA	Intergenic	Intergenic	-153530	NM_207636	319448	Mm.205421	NM_207636	ENSMUSG00000033487	Fndc3a	1700094E19Rik|D14Ertd453e|F730017H24Rik|Fndc3|sys	fibronectin type III domain containing 3A	protein-coding	0.004004	0.405	13.1224
100	chr1	60793560	60794559	+	0	NA	Intergenic	Intergenic	47671	NM_007642	12487	Mm.255003	NM_007642	ENSMUSG00000026012	Cd28	-	CD28 antigen	protein-coding	0	0.379	8.42177
5086	chr6	83506315	83507314	+	0	NA	exon (NM_001162521, exon 1 of 6)	exon (NM_001162521, exon 1 of 6)	155	NM_001162521	27369	Mm.42234	NM_013764	ENSMUSG00000014554	Dguok	dGK|dGK1|dGK2|dGK3	deoxyguanosine kinase	protein-coding	0.055055	0.536	2.52742
3233	chr19	53852441	53853440	+	0	NA	intron (NM_001170847, intron 11 of 13)	intron (NM_001170847, intron 11 of 13)	-39291	NM_011050	18569	Mm.1605	NM_011050	ENSMUSG00000024975	Pdcd4	D19Ucla1|Ma3|Tis	programmed cell death 4	protein-coding	0.015015	0.484	11.0469
290	chr1	135283056	135284055	+	0	NA	intron (NM_145417, intron 1 of 10)	CpG	529	NM_145417	215615	Mm.291048	NM_145417	ENSMUSG00000041926	Rnpep	-	arginyl aminopeptidase (aminopeptidase B)	protein-coding	0.081081	0.644	4.49236
598	chr10	70809200	70810199	+	0	NA	Intergenic	Intergenic	-153736	NR_045292	319646	Mm.483039	NR_045291	ENSMUSG00000037747	D630013N20Rik	-	RIKEN cDNA D630013N20 gene	ncRNA	0.004004	0.41	10.3496
3784	chr3	36712187	36713186	+	0	NA	Intergenic	Intergenic	-22519	NM_019510	22065	Mm.74363	NM_019510	ENSMUSG00000027716	Trpc3	Mwk|Trcp3|Trp3|Trrp3	transient receptor potential cation channel, subfamily C, member 3	protein-coding	0.011011	0.451	14.2399
1906	chr14	29967738	29968737	+	0	NA	promoter-TSS (NM_019979)	promoter-TSS (NM_019979)	-143	NM_019979	80795	Mm.104491	NM_019979	ENSMUSG00000042682	Selenok	1110001C03Rik|AA673253|HSPC030|Hsp30|Selk	selenoprotein K	protein-coding	0.047047	0.564	3.44345
3520	chr2	119662431	119663430	+	0	NA	promoter-TSS (NM_001356467)	promoter-TSS (NM_001356467)	-96	NM_001356467	69702	Mm.5390	NM_027175	ENSMUSG00000027305	Ndufaf1	2410001M24Rik|CGI-65|CIA30	NADH:ubiquinone oxidoreductase complex assembly factor 1	protein-coding	0.037037	0.502	3.08382
482	chr10	8297104	8298103	+	0	NA	intron (NM_177387, intron 5 of 7)	intron (NM_177387, intron 5 of 7)	221222	NM_177387	338362	Mm.41163	NM_177387	ENSMUSG00000047712	Ust	D930010O20Rik|UA2OST	uronyl-2-sulfotransferase	protein-coding	0.009009	0.481	8.82403
5717	chr8	12804577	12805576	+	0	NA	intron (NR_121603, intron 1 of 29)	intron (NR_121603, intron 1 of 29)	26843	NR_045775	100504249	Mm.441494	NR_045775	ENSMUSG00000084780	Gm15350	-	predicted gene 15350	ncRNA	0.012012	0.512	3.60092
5973	chr8	108501458	108502457	+	0	NA	Intergenic	MTE2a|LTR|ERVL-MaLR	82720	NR_077224	109215	Mm.65282	NR_077224	ENSMUSG00000110613	Lncbate1	3010033K07Rik|Lnc-BATE1	brown adipose tissue enriched long non-coding RNA 1	ncRNA	0.008008	0.394	7.97415
6007	chr8	119054646	119055645	+	0	NA	intron (NM_019707, intron 6 of 13)	intron (NM_019707, intron 6 of 13)	-289393	NM_024219	68196	Mm.358714	NM_024219	ENSMUSG00000031839	Hsbp1	0610007A03Rik|AA408769|Hsp25	heat shock factor binding protein 1	protein-coding	0.007007	0.449	9.813
3464	chr2	91053717	91054716	+	0	NA	5' UTR (NM_008948, exon 1 of 12)	5' UTR (NM_008948, exon 1 of 12)	200	NM_008948	19182	Mm.289832	NM_008948	ENSMUSG00000002102	Psmc3	TBP-1	proteasome (prosome, macropain) 26S subunit, ATPase 3	protein-coding	0.058058	0.578	4.8342
6353	chr9	82975176	82976175	+	0	NA	promoter-TSS (NM_001081216)	promoter-TSS (NM_001081216)	-186	NM_001081216	83946	Mm.221688	NM_031879	ENSMUSG00000032253	Phip	2810004D21Rik|4632404O06Rik|Ndrp|Wdr11	pleckstrin homology domain interacting protein	protein-coding	0.103103	0.645	5.19937
4192	chr4	86856687	86857686	+	0	NA	intron (NM_009096, intron 1 of 4)	CpG	181	NM_009096	20104	Mm.379007	NM_009096	ENSMUSG00000028495	Rps6	S6R	ribosomal protein S6	protein-coding	0.095095	0.627	2.92251
4887	chr5	149635595	149636594	+	0	NA	5' UTR (NM_001347534, exon 1 of 17)	5' UTR (NM_001347534, exon 1 of 17)	221	NM_013559	15505	Mm.270681	NM_013559	ENSMUSG00000029657	Hsph1	105kDa|AI790491|Hsp105|Hsp110|hsp-E7I|hsp110/105	heat shock 105kDa/110kDa protein 1	protein-coding	0.074074	0.625	7.77957
3154	chr19	24540891	24541890	+	0	NA	intron (NM_008846, intron 1 of 14)	B1F1|SINE|Alu	14482	NM_008846	18719	Mm.217214	NM_008846	ENSMUSG00000024867	Pip5k1b	PI4P5K-I[b]|PIP5K1-beta|PIP5KIbeta|Pipk5b|STM7	phosphatidylinositol-4-phosphate 5-kinase, type 1 beta	protein-coding	0.017017	0.475	10.6106
4041	chr3	155092701	155093700	+	0	NA	promoter-TSS (NM_028938)	promoter-TSS (NM_028938)	178	NM_029330	75540	Mm.35218	NM_029330	ENSMUSG00000053870	Fpgt	1700016E03Rik	fucose-1-phosphate guanylyltransferase	protein-coding	0.05005	0.548	5.11886
2845	chr17	86072903	86073902	+	0	NA	intron (NM_030133, intron 14 of 20)	intron (NM_030133, intron 14 of 20)	71773	NM_030133	78586	Mm.146236	NM_030133	ENSMUSG00000024135	Srbd1	AI461933|C85414|D530025C17Rik	S1 RNA binding domain 1	protein-coding	0.004004	0.381	12.0473
4869	chr5	148861214	148862213	+	0	NA	Intergenic	Intergenic	66934	NM_153572	231912	Mm.397405	NM_153572	ENSMUSG00000041298	Katnal1	-	katanin p60 subunit A-like 1	protein-coding	0.013013	0.499	8.69938
4650	chr5	100798167	100799166	+	0	NA	promoter-TSS (NM_001081107)	promoter-TSS (NM_001081107)	-66	NM_001081107	191578	Mm.21469	NM_180984	ENSMUSG00000035266	Helq	AU021725|D430018E21Rik|Hel308	helicase, POLQ-like	protein-coding	0.08008	0.606	1.67514
6525	chrX	67170114	67171113	+	0	NA	Intergenic	Intergenic	-331488	NR_030149	723888		NR_030149	ENSMUSG00000070071	Mir465	Mirn465|mir-465a|mmu-mir-465	microRNA 465	ncRNA	0.004004	0.311	10.5507
375	chr1	169379772	169380771	+	0	NA	Intergenic	Intergenic	151193	NM_001355159	66977	Mm.151315	NM_023284	ENSMUSG00000026683	Nuf2	2410003C07Rik|AU044112|C85691|Cdca1|NUF2R	NUF2, NDC80 kinetochore complex component	protein-coding	0.003003	0.458	5.37275
5954	chr8	105297078	105298077	+	0	NA	promoter-TSS (NM_148952)	promoter-TSS (NM_148952)	-86	NM_148952	104394	Mm.34554	NM_148952	ENSMUSG00000014859	E2f4	2010111M04Rik|AI427446	E2F transcription factor 4	protein-coding	0.057057	0.567	7.2917
2519	chr16	76689067	76690066	+	0	NA	Intergenic	Intergenic	89526	NR_155453	102632814		NR_155453	ENSMUSG00000109333	Gm30790	Gm45028	predicted gene, 30790	ncRNA	0.013013	0.381	4.69049
4209	chr4	99828817	99829816	+	0	NA	promoter-TSS (NM_001362976)	promoter-TSS (NM_001362976)	-158	NM_026348	67733	Mm.257094	NM_026348	ENSMUSG00000028549	Itgb3bp	4930471O16Rik|AU022583|CENP-R	integrin beta 3 binding protein (beta3-endonexin)	protein-coding	0.053053	0.512	8.41765
1044	chr11	81373916	81374915	+	0	NA	intron (NM_001034013, intron 1 of 9)	intron (NM_001034013, intron 1 of 9)	199124	NM_001033765	237880	Mm.435528	NM_001033765		1700071K01Rik	-	RIKEN cDNA 1700071K01 gene	protein-coding	0.01001	0.458	11.9242
4250	chr4	116017047	116018046	+	0	NA	exon (NM_010173, exon 1 of 15)	exon (NM_010173, exon 1 of 15)	378	NR_151700	14073	Mm.256025	NM_010173	ENSMUSG00000034171	Faah	AW412498	fatty acid amide hydrolase	protein-coding	0.082082	0.632	8.26982
3173	chr19	30956415	30957414	+	0	NA	intron (NM_001013833, intron 4 of 17)	intron (NM_001013833, intron 4 of 17)	-25952	NR_033643	625995	Mm.454508	NR_033643		Gm6642	EG625995	ubiquitin-like 5 pseudogene	pseudo	0.003003	0.368	7.72494
2944	chr18	45781032	45782031	+	0	NA	intron (NR_040342, intron 3 of 3)	intron (NR_040342, intron 3 of 3)	221377	NM_080465	140492	Mm.411614	NM_080465	ENSMUSG00000054477	Kcnn2	KCa2.2|SK2|SKCA2|bc|fri	potassium intermediate/small conductance calcium-activated channel, subfamily N, member 2	protein-coding	0.005005	0.402	14.055
6374	chr9	96450430	96451429	+	0	NA	Intergenic	Intergenic	27746	NM_011279	19823	Mm.28235	NM_011279	ENSMUSG00000051234	Rnf7	Rbx2|SAG	ring finger protein 7	protein-coding	0.013013	0.52	12.7607
4609	chr5	73489835	73490834	+	0	NA	promoter-TSS (NM_001190733)	promoter-TSS (NM_001190733)	-692	NM_001190733	100737	Mm.220312	NM_178896	ENSMUSG00000051674	Dcun1d4	AI836376	DCN1, defective in cullin neddylation 1, domain containing 4 (S. cerevisiae)	protein-coding	0.043043	0.518	11.1328
1405	chr12	73123190	73124189	+	0	NA	promoter-TSS (NM_008612)	promoter-TSS (NM_008612)	-28	NM_008612	17420	Mm.246750	NM_008612	ENSMUSG00000021103	Mnat1	E130115E11Rik|MAT1|P36	menage a trois 1	protein-coding	0.029029	0.467	9.51074
5521	chr7	83401905	83402904	+	0	NA	Intergenic	Intergenic	-182527	NM_177695	233424	Mm.486619	NM_177695	ENSMUSG00000038540	Tmc3	9030203A06	transmembrane channel-like gene family 3	protein-coding	0.007007	0.371	6.73099
5362	chr7	25815666	25816665	+	0	NA	intron (NM_028775, intron 1 of 8)	intron (NM_028775, intron 1 of 8)	360	NM_028775	74134	Mm.275188	NM_028775	ENSMUSG00000040703	Cyp2s1	1200011C15Rik|AU041727|C79779|CYPIIS1	cytochrome P450, family 2, subfamily s, polypeptide 1	protein-coding	0.034034	0.611	8.16236
5855	chr8	70315196	70316195	+	0	NA	promoter-TSS (NM_001163282)	promoter-TSS (NM_001163282)	-80	NM_138647	93898	Mm.258280	NM_138647	ENSMUSG00000087408	Cers1	Lass1|Uog-1|to	ceramide synthase 1	protein-coding	0.054054	0.597	10.1308
3866	chr3	84051654	84052653	+	0	NA	Intergenic	MTB|LTR|ERVL-MaLR	-11992	NM_172681	229473	Mm.28838	NM_172681	ENSMUSG00000033767	Tmem131l	D930015E06Rik|Kiaa0922|mKIAA0922	transmembrane 131 like	protein-coding	0.004004	0.42	7.95585
4115	chr4	40722111	40723110	+	0	NA	promoter-TSS (NM_001164672)	promoter-TSS (NM_001164672)	142	NM_008298	15502	Mm.27897	NM_008298	ENSMUSG00000028410	Dnaja1	HSJ-2|Hsj2|Nedd7	DnaJ heat shock protein family (Hsp40) member A1	protein-coding	0.096096	0.687	2.83188
1585	chr13	19707529	19708528	+	0	NA	Intergenic	Intergenic	-10268	NM_001167909	73412	Mm.279939	NM_181591	ENSMUSG00000041138	Nme8	1700056P15Rik|Sptrx-2|Txndc3	NME/NM23 family member 8	protein-coding	0.009009	0.435	7.7045
6214	chr9	46966448	46967447	+	0	NA	Intergenic	Intergenic	-31794	NM_001243258	215467	Mm.246572	NM_001243258	ENSMUSG00000094893	Gm4791	D930036J05	predicted gene 4791	protein-coding	0.011011	0.511	11.791
2421	chr16	24408096	24409095	+	0	NA	intron (NM_178665, intron 1 of 12)	L2b|LINE|L2	-14940	NR_037954	68841	Mm.361995	NR_037954		Lppos	1110054M08Rik|AI481106	LIM domain containing preferred translocation partner in lipoma, opposite strand	ncRNA	0.007007	0.41	7.96636
1933	chr14	48162278	48163277	+	0	NA	intron (NM_033602, intron 1 of 5)	intron (NM_033602, intron 1 of 5)	-35939	NR_003630	624367	Mm.445185	NM_001037921	ENSMUSG00000021846	Gm6498	EG624367	glyceraldehyde-3-phosphate dehydrogenase pseudogene	pseudo	0.019019	0.492	12.3866
318	chr1	154215865	154216864	+	0	NA	Intergenic	MTC|LTR|ERVL-MaLR	15177	NM_001204908	100503355	Mm.484410	NM_001204908	ENSMUSG00000066797	Zfp648	Gm10178|Gm203	zinc finger protein 648	protein-coding	0.002002	0.388	9.46168
3206	chr19	42701561	42702560	+	0	NA	Intergenic	Intergenic	50715	NM_029011	74580	Mm.329858	NM_029011	ENSMUSG00000060224	Pyroxd2	3830409H07Rik|4833409A17Rik	pyridine nucleotide-disulphide oxidoreductase domain 2	protein-coding	0.01001	0.49	12.9395
1810	chr13	109457950	109458949	+	0	NA	intron (NM_011056, intron 3 of 16)	intron (NM_011056, intron 3 of 16)	133705	NR_030644	100124489		NR_030644	ENSMUSG00000076946	Mir582	Mirn582|mir-582|mmu-mir-582	microRNA 582	ncRNA	0.009009	0.401	5.08356
2033	chr14	78848707	78849706	+	0	NA	promoter-TSS (NM_027906)	promoter-TSS (NM_027906)	28	NM_173758	219189	Mm.159651	NM_027906	ENSMUSG00000058997	Vwa8	1300010F03Rik|4932416F07Rik|AI957255|Kiaa0564|mKIAA0564	von Willebrand factor A domain containing 8	protein-coding	0.061061	0.599	2.58588
5419	chr7	44996897	44997896	+	0	NA	promoter-TSS (NM_016849)	promoter-TSS (NM_016849)	183	NM_029410	75736	Mm.261006	NM_029410	ENSMUSG00000003190	Bcl2l12	2810475P17Rik|5430429M05Rik|Bcl-L12|Bcl2-L12	BCL2-like 12 (proline rich)	protein-coding	0.05005	0.543	2.59064
3127	chr19	11223150	11224149	+	0	NA	intron (NR_045317, intron 1 of 2)	L1Md_T|LINE|L1	26832	NR_045317	75138	Mm.490787	NR_045317	ENSMUSG00000097091	4930526L06Rik	-	RIKEN cDNA 4930526L06 gene	ncRNA	0.059059	0.603	7.19476
3606	chr2	151493843	151494842	+	0	NA	exon (NM_001291074, exon 1 of 9)	exon (NM_001291074, exon 1 of 9)	160	NM_198326	386649	Mm.419479	NM_198326	ENSMUSG00000027455	Nsfl1c	Munc-18c|Stxbp3a|p47	NSFL1 (p97) cofactor (p47)	protein-coding	0.076076	0.618	7.66188
3878	chr3	85579553	85580552	+	0	NA	intron (NM_144896, intron 2 of 12)	intron (NM_144896, intron 2 of 12)	5923	NM_144896	229487	Mm.52275	NM_144896	ENSMUSG00000028085	Gatb	9430026F02Rik|Pet112|Pet112l	glutamyl-tRNA(Gln) amidotransferase, subunit B	protein-coding	0.002002	0.405	11.3132
3122	chr19	10456595	10457594	+	0	NA	exon (NM_001111140, exon 1 of 1)	exon (NM_001111140, exon 1 of 1)	353	NM_001111140	278795	Mm.490638	NM_001111140	ENSMUSG00000090291	Lrrc10b	Gm705|SerdinR	leucine rich repeat containing 10B	protein-coding	0.131131	0.727	2.98353
5795	chr8	44242595	44243594	+	0	NA	Intergenic	L1Md_T|LINE|L1	-543603	NM_001079931	384814	Mm.491652	NM_001079931		Gm5347	EG384814	predicted gene 5347	protein-coding	0.02002	0.477	2.15626
2235	chr15	76511508	76512507	+	0	NA	promoter-TSS (NM_010046)	promoter-TSS (NM_010046)	-13	NM_010046	13350	Mm.22633	NM_010046	ENSMUSG00000022555	Dgat1	ARAT|C75990|D15Ertd23e|Dgat	diacylglycerol O-acyltransferase 1	protein-coding	0.088088	0.634	0.220792
5948	chr8	102049623	102050622	+	0	NA	Intergenic	Intergenic	734989	NM_009866	12552	Mm.1571	NM_009866	ENSMUSG00000031673	Cdh11	Cad11|OSF-4	cadherin 11	protein-coding	0.003003	0.367	9.4584
6030	chr8	122774778	122775777	+	0	NA	promoter-TSS (NM_144932)	promoter-TSS (NM_144932)	-209	NM_144932	257633	Mm.334875	NM_144932	ENSMUSG00000015016	Acsf3	BB101783	acyl-CoA synthetase family member 3	protein-coding	0.042042	0.548	2.82132
2958	chr18	54719663	54720662	+	0	NA	Intergenic	AT_rich|Low_complexity|Low_complexity	108418	NR_045400	328957	Mm.402781	NR_045400	ENSMUSG00000118154	9330117O12Rik	9330117O12	RIKEN cDNA 9330117O12 gene	ncRNA	0.019019	0.408	6.78488
1058	chr11	85234084	85235083	+	0	NA	promoter-TSS (NR_028329)	promoter-TSS (NR_028329)	537	NM_025825	66884	Mm.271997	NM_025825	ENSMUSG00000018481	Appbp2	1300003O07Rik|AI465480|PAT1	amyloid beta precursor protein (cytoplasmic tail) binding protein 2	protein-coding	0.091091	0.593	3.04399
4590	chr5	64160446	64161445	+	0	NA	intron (NM_019636, intron 1 of 19)	intron (NM_019636, intron 1 of 19)	685	NM_001310611	57915	Mm.286353	NM_019636	ENSMUSG00000029174	Tbc1d1	1110062G02Rik|AI385682|AW555803|Nob1|Nobq1|Tbc1|mKIAA1108	TBC1 domain family, member 1	protein-coding	0.037037	0.537	12.8543
389	chr1	172082287	172083286	+	0	NA	promoter-TSS (NM_021607)	promoter-TSS (NM_021607)	-37	NM_021607	59287	Mm.218203	NM_021607	ENSMUSG00000003458	Ncstn	9430068N19Rik|AA727311|Aph2|D1Dau13e|Kiaa0253|Nct|mKIAA0253	nicastrin	protein-coding	0.053053	0.583	8.10865
2635	chr17	13843702	13844701	+	0	NA	intron (NR_151731, intron 13 of 33)	L1Md_T|LINE|L1	-82798	NM_022311	21646	Mm.486358	NM_022311	ENSMUSG00000038347	Tcte2	AI429268|Tcte-2	t-complex-associated testis expressed 2	protein-coding	0.046046	0.602	3.82127
3341	chr2	31179759	31180758	+	0	NA	intron (NM_178760, intron 9 of 17)	intron (NM_178760, intron 9 of 17)	27942	NM_178760	277463	Mm.236074	NM_178760	ENSMUSG00000000194	Gpr107	9930033D15Rik|AI790205|C530034M11|mKIAA1624	G protein-coupled receptor 107	protein-coding	0.012012	0.474	7.59787
5367	chr7	27731022	27732021	+	0	NA	5' UTR (NM_009560, exon 1 of 5)	5' UTR (NM_009560, exon 1 of 5)	112	NM_009560	22718	Mm.66913	NM_009560	ENSMUSG00000037640	Zfp60	6330516O17Rik|AI426106|AI449354|Mfg-3|Mfg3	zinc finger protein 60	protein-coding	0.05005	0.536	4.66211
343	chr1	161727029	161728028	+	0	NA	Intergenic	CpG	60967	NM_010177	14103	Mm.3355	NM_010177	ENSMUSG00000000817	Fasl	APT1LG1|CD178|CD95-L|CD95L|Fas-L|Faslg|Tnfsf6|Tnlg1a|gld	Fas ligand (TNF superfamily, member 6)	protein-coding	0.034034	0.541	5.84132
6586	chrX	160975143	160976142	+	0	NA	intron (NM_001024624, intron 1 of 18)	intron (NM_001024624, intron 1 of 18)	19039	NM_001024624	382253	Mm.443717	NM_001024624	ENSMUSG00000031292	Cdkl5	BC038161|Stk9	cyclin-dependent kinase-like 5	protein-coding	0.007007	0.393	8.64174
5395	chr7	34864685	34865684	+	0	NA	Intergenic	Intergenic	-47223	NM_008820	18624	Mm.69751	NM_008820	ENSMUSG00000063931	Pepd	Pep-4|Pep4|dal	peptidase D	protein-coding	0.017017	0.413	10.8386
5487	chr7	68440359	68441358	+	0	NA	Intergenic	Intergenic	23434	NR_046208	71244	Mm.410787	NR_046208	ENSMUSG00000108924	4933436H12Rik	-	RIKEN cDNA 4933436H12 gene	ncRNA	0.015015	0.5	7.67866
2407	chr16	18288919	18289918	+	0	NA	promoter-TSS (NM_033324)	promoter-TSS (NM_033324)	-250	NM_033324	94223	Mm.447352	NM_033324	ENSMUSG00000022718	Dgcr8	D16H22S1742E|D16H22S788E|D16Wis2|Gy1|N41|Vo59c07|mir-1306	DGCR8, microprocessor complex subunit	protein-coding	0.1001	0.657	1.86959
3959	chr3	117459468	117460467	+	0	NA	Intergenic	Intergenic	-99091	NM_177664	229791	Mm.140138	NM_177664	ENSMUSG00000044667	Plppr4	A330086D10|D3Bwg0562e|Lppr4|PRG-1|mKIAA0455	phospholipid phosphatase related 4	protein-coding	0.007007	0.412	10.1798
6391	chr9	101335776	101336775	+	0	NA	Intergenic	Intergenic	-5919	NR_110509	102633035	Mm.411422	NR_110509	ENSMUSG00000101941	Gm28979	-	predicted gene 28979	ncRNA	0.008008	0.4	12.9389
3900	chr3	92080698	92081697	+	0	NA	exon (NM_008508, exon 2 of 2)	exon (NM_008508, exon 2 of 2)	1945	NM_008508	16939	Mm.1121	NM_008508	ENSMUSG00000043165	Lor	AI036317|S77319	loricrin	protein-coding	0.114114	0.743	3.82605
542	chr10	41552594	41553593	+	0	NA	exon (NM_001358562, exon 42 of 48)	exon (NM_001358562, exon 42 of 48)	-14923	NR_045341	70538	Mm.399807	NR_045341	ENSMUSG00000091370	5730435O14Rik	-	RIKEN cDNA 5730435O14 gene	ncRNA	0.016016	0.502	5.61986
847	chr11	22844449	22845448	+	0	NA	intron (NM_001169114, intron 1 of 1)	intron (NM_001169114, intron 1 of 1)	14787	NM_016888	53625	Mm.395495	NM_016888	ENSMUSG00000051650	B3gnt2	AA408337|AA409404|AW260308|B3Galt6|B3gnt1|BGnT-1|BGnT-2|BGnT1|BGnT2|Beta3gnt	UDP-GlcNAc:betaGal beta-1,3-N-acetylglucosaminyltransferase 2	protein-coding	0.003003	0.397	7.86574
1847	chr14	15364450	15365449	+	0	NA	intron (NM_146052, intron 1 of 1)	intron (NM_146052, intron 1 of 1)	-72674	NR_152122	77981	Mm.138039	NM_001033183		B230110C06Rik	-	RIKEN cDNA B230110C06 gene	ncRNA	0.012012	0.405	9.99491
3101	chr19	7493929	7494928	+	0	NA	promoter-TSS (NM_146091)	promoter-TSS (NM_146091)	-10	NM_146091	109168	Mm.264016	NM_146091	ENSMUSG00000024759	Atl3	4633402C03Rik|5730596K20Rik|AI465397|AW228836	atlastin GTPase 3	protein-coding	0.089089	0.651	4.97518
5767	chr8	27128110	27129109	+	0	NA	promoter-TSS (NM_025686)	promoter-TSS (NM_025686)	23	NM_025686	66653	Mm.334467	NM_025686	ENSMUSG00000031487	Brf2	2700059M06Rik|5730512K07Rik|AU018504|AU022602|BRFU|TFIIIB50	BRF2, RNA polymerase III transcription initiation factor 50kDa subunit	protein-coding	0.043043	0.501	5.1564
3741	chr2	182012568	182013567	+	0	NA	Intergenic	(TTAGGG)n|Simple_repeat|Simple_repeat	21841	NM_001205282	672125	Mm.489571	NM_001205282	ENSMUSG00000098505	Gm14496	-	predicted gene 14496	protein-coding	0.001524	0.537291	2.98646
684	chr10	86355062	86356061	+	0	NA	intron (NM_001164495, intron 4 of 6)	intron (NM_001164495, intron 4 of 6)	55149	NM_011595	21859	Mm.4871	NM_011595	ENSMUSG00000020044	Timp3	Timp-3	tissue inhibitor of metalloproteinase 3	protein-coding	0.013013	0.439	13.5496
4956	chr6	40229419	40230418	+	0	NA	intron (NM_001004182, intron 2 of 2)	intron (NM_001004182, intron 2 of 2)	-95560	NM_023538	69923	Mm.32840	NM_023538	ENSMUSG00000029916	Agk	2610037M15Rik|6720408I04Rik|AI465370|Mulk	acylglycerol kinase	protein-coding	0.01001	0.477	12.4863
405	chr1	177982949	177983948	+	0	NA	Intergenic	CpG	-7950	NR_155538	545391	Mm.442974	NM_001034899	ENSMUSG00000091476	Catspere2	Gm16432|Gm30473	cation channel sperm associated auxiliary subunit epsilon 2	protein-coding	0.072072	0.652	4.52629
1526	chr12	105684688	105685687	+	0	NA	promoter-TSS (NM_029654)	promoter-TSS (NM_029654)	54	NM_029654	76559	Mm.114362	NM_029654	ENSMUSG00000041341	Atg2b	2410024A21Rik|AI047755|AI503411|AW558123|C030004M05Rik|C630028L02Rik|mKIAA4067	autophagy related 2B	protein-coding	0.1001	0.69	5.70454
252	chr1	127865049	127866048	+	0	NA	Intergenic	MTB|LTR|ERVL-MaLR	-3225	NM_178690	226407	Mm.489713	NM_178690	ENSMUSG00000036104	Rab3gap1	1700003B17Rik|4732493F09Rik|AL117896|Rab3gap|p130	RAB3 GTPase activating protein subunit 1	protein-coding	0.003003	0.428	7.95585
1232	chr12	3109482	3110481	+	0	NA	Intergenic	GSAT_MM|Satellite|Satellite	-125810	NR_015551	74173	Mm.309774	NM_028796	ENSMUSG00000079179	Rab10os	1700012B15Rik|1810036A22Rik	RAB10, member RAS oncogene family, opposite strand	ncRNA	0.013013	0.414	4.25486
5132	chr6	97487364	97488363	+	0	NA	promoter-TSS (NM_001346637)	promoter-TSS (NM_001346637)	-43	NM_001346637	232288	Mm.27789	NM_145148	ENSMUSG00000030064	Frmd4b	6030440G05Rik|C87375|GOBLIN|GRSP1|R74720	FERM domain containing 4B	protein-coding	0.051051	0.612	6.87616
5507	chr7	79920212	79921211	+	0	NA	promoter-TSS (NM_009682)	promoter-TSS (NM_009682)	-71	NM_009682	11778	Mm.220173	NM_009682	ENSMUSG00000063801	Ap3s2	[s]3B	adaptor-related protein complex 3, sigma 2 subunit	protein-coding	0.043043	0.521	7.22584
2587	chr16	95904390	95905389	+	0	NA	intron (NR_040484, intron 1 of 3)	intron (NR_040484, intron 1 of 3)	-6176	NR_040485	69776	Mm.120470	NR_040484	ENSMUSG00000117232	1600002D24Rik	-	RIKEN cDNA 1600002D24 gene	ncRNA	0.007007	0.455	5.0181
3414	chr2	59160674	59161673	+	0	NA	promoter-TSS (NM_001362996)	promoter-TSS (NM_001362996)	323	NM_001362990	227937	Mm.260938	NM_026361	ENSMUSG00000026991	Pkp4	5031422I09Rik|9430019K17Rik|Armrp|p0071	plakophilin 4	protein-coding	0.122122	0.748	3.85068
6406	chr9	105052772	105053771	+	0	NA	promoter-TSS (NM_001364512)	promoter-TSS (NM_001364512)	3	NM_001364513	94062	Mm.29746	NM_053159	ENSMUSG00000032563	Mrpl3	2010320L16Rik|5930422H18Rik|AA407889|L3mt	mitochondrial ribosomal protein L3	protein-coding	0.038038	0.493	5.17018
1632	chr13	41913841	41914840	+	0	NA	Intergenic	Intergenic	48425	NR_033545	100038577	Mm.387093	NR_033545	ENSMUSG00000113856	Gm10790	-	predicted gene 10790	ncRNA	0.008008	0.405	9.52909
5502	chr7	78624337	78625336	+	0	NA	intron (NR_015542, intron 8 of 10)	MLT1J2|LTR|ERVL-MaLR	-46998	NM_182809	18213	Mm.33496	NM_008746	ENSMUSG00000059146	Ntrk3	AW125844|Ntrk3_tv3|TrkC	neurotrophic tyrosine kinase, receptor, type 3	protein-coding	0.005005	0.487	9.65649
2582	chr16	95828234	95829233	+	0	NA	Intergenic	Intergenic	69980	NR_040485	69776	Mm.120470	NR_040484	ENSMUSG00000117232	1600002D24Rik	-	RIKEN cDNA 1600002D24 gene	ncRNA	0.005005	0.454	13.5556
335	chr1	158902104	158903103	+	0	NA	intron (NM_001085376, intron 3 of 22)	intron (NM_001085376, intron 3 of 22)	55572	NM_001085376	23850	Mm.458621	NM_001085376	ENSMUSG00000073530	Pappa2	PAPP-A2|PLAC3|Pappe	pappalysin 2	protein-coding	0.006006	0.387	13.1166
1570	chr13	4046689	4047688	+	0	NA	Intergenic	Intergenic	-12403	NM_134072	105387	Mm.26838	NM_134072	ENSMUSG00000033715	Akr1c14	9030611N15Rik|AW557061	aldo-keto reductase family 1, member C14	protein-coding	0.009009	0.357	10.0695
1637	chr13	43018725	43019724	+	0	NA	intron (NM_001005740, intron 2 of 12)	MTC|LTR|ERVL-MaLR	-103615	NM_001005748	218194	Mm.160124	NM_198419	ENSMUSG00000054728	Phactr1	9630030F18Rik|Rpel1	phosphatase and actin regulator 1	protein-coding	0.006006	0.452	10.712
5762	chr8	26420052	26421051	+	0	NA	Intergenic	Intergenic	262382	NM_199042	73754	Mm.383241	NM_199042	ENSMUSG00000037214	Thap1	4833431A01Rik|AW490810	THAP domain containing, apoptosis associated protein 1	protein-coding	0.016016	0.475	12.1214
3518	chr2	118373302	118374301	+	0	NA	promoter-TSS (NM_201367)	promoter-TSS (NM_201367)	-382	NM_201367	381413	Mm.70979	NM_201367	ENSMUSG00000040133	Gpr176	Gm1012	G protein-coupled receptor 176	protein-coding	0.065065	0.664	5.26835
1237	chr12	3959626	3960625	+	0	NA	exon (NM_001278582, exon 4 of 4)	exon (NM_001278582, exon 4 of 4)	5180	NM_008895	18976	Mm.277996	NM_008895	ENSMUSG00000020660	Pomc	ACTH|BE|Beta-LPH|Clip|Gamma-LPH|Npp|Pomc-1|Pomc1|alpha-MSH|alphaMSH|beta-MSH|gamma-MSH	pro-opiomelanocortin-alpha	protein-coding	0.057057	0.584	6.15907
5137	chr6	99721306	99722305	+	0	NA	intron (NM_015768, intron 2 of 3)	intron (NM_015768, intron 2 of 3)	4587	NM_001037539	50501	Mm.87365	NM_015768	ENSMUSG00000030069	Prok2	Bv8|PK2|Prok1	prokineticin 2	protein-coding	0.01001	0.421	12.0606
2879	chr18	12616975	12617974	+	0	NA	Intergenic	Intergenic	-26059	NM_028341	72747	Mm.52526	NM_028341	ENSMUSG00000024424	Ttc39c	1700008N02Rik|2810439F02Rik	tetratricopeptide repeat domain 39C	protein-coding	0.017017	0.46	12.7707
1842	chr14	12402179	12403178	+	0	NA	intron (NM_001359921, intron 28 of 29)	intron (NM_001359921, intron 28 of 29)	-56813	NM_080433	54713	Mm.34644	NM_080433	ENSMUSG00000021743	Fezf2	AI451466|AI852056|Fez|Fezl|Zfp312	Fez family zinc finger 2	protein-coding	0.003003	0.396	8.34002
623	chr10	78574284	78575283	+	0	NA	promoter-TSS (NM_001359302)	promoter-TSS (NM_001359302)	-208	NM_001359303	216136	Mm.2644	NM_173751	ENSMUSG00000032763	Ilvbl	5830463I21|AI415009	ilvB (bacterial acetolactate synthase)-like	protein-coding	0.057057	0.575	5.98595
3531	chr2	124920215	124921214	+	0	NA	Intergenic	Intergenic	-147413	NM_175034	317750	Mm.330538	NM_175034	ENSMUSG00000035183	Slc24a5	F630045L20Rik|JSX|NCKX5|NCX5|Oca6	solute carrier family 24, member 5	protein-coding	0.009009	0.466	13.6535
663	chr10	82629368	82630367	+	0	NA	promoter-TSS (NM_011561)	promoter-TSS (NM_011561)	25	NR_037190	624784	Mm.284252	NR_037190		Gm9855	-	thymine DNA glycosylase pseudogene	pseudo	0.091091	0.641	4.0226
5482	chr7	66949331	66950330	+	0	NA	intron (NM_001033877, intron 7 of 22)	L1MB8|LINE|L1	110095	NM_001033877	233332	Mm.445763	NM_001033877	ENSMUSG00000058145	Adamts17	AU023434	a disintegrin-like and metallopeptidase (reprolysin type) with thrombospondin type 1 motif, 17	protein-coding	0.002002	0.402	11.3061
2402	chr16	17826267	17827266	+	0	NA	Intergenic	Intergenic	-6353	NR_027959	433004	Mm.310200	NM_001002790		B830017H08Rik	-	RIKEN cDNA B830017H08 gene	ncRNA	0.004004	0.465	10.7384
2321	chr15	92584228	92585227	+	0	NA	intron (NM_001164593, intron 3 of 9)	intron (NM_001164593, intron 3 of 9)	-12382	NM_001164594	239618	Mm.309826	NM_001164593	ENSMUSG00000036218	Pdzrn4	1110017D07Rik|LNX4|SAMCAP3L|mKIAA3027	PDZ domain containing RING finger 4	protein-coding	0.015015	0.417	12.6374
2562	chr16	91931299	91932298	+	0	NA	promoter-TSS (NM_138597)	promoter-TSS (NM_138597)	-168	NM_138597	28080	Mm.41	NM_138597	ENSMUSG00000022956	Atp5o	ATPO|Atp5po|D12Wsu28e|OSCP	ATP synthase, H+ transporting, mitochondrial F1 complex, O subunit	protein-coding	0.056056	0.523	7.77496
4812	chr5	136135536	136136535	+	0	NA	promoter-TSS (NM_001347492)	promoter-TSS (NM_001347492)	39	NM_027891	71735	Mm.425292	NM_027891	ENSMUSG00000029703	Lrwd1	1200011O22Rik|AU042569|AW548074|Orca	leucine-rich repeats and WD repeat domain containing 1	protein-coding	0.068068	0.572	7.17718
1597	chr13	23574177	23575176	+	0	NA	promoter-TSS (NM_178195)	promoter-TSS (NM_178195)	295	NM_178188	319165	Mm.390553	NM_178188	ENSMUSG00000071478	Hist1h2ad	-	histone cluster 1, H2ad	protein-coding	0.057057	0.496	5.4128
59	chr1	37890050	37891049	+	0	NA	promoter-TSS (NM_026913)	promoter-TSS (NM_026913)	72	NM_027098	107734	Mm.26614	NM_027098	ENSMUSG00000026087	Mrpl30	2310001L22Rik|L30mt|MRP-L28|MRP-L30|Rpml28	mitochondrial ribosomal protein L30	protein-coding	0.058058	0.507	5.75478
5319	chr7	12477679	12478678	+	0	NA	promoter-TSS (NM_001310620)	promoter-TSS (NM_001310620)	-127	NM_001039951	67370	Mm.98929	NM_026112	ENSMUSG00000030386	Zfp606	2410022M24Rik|AW494727	zinc finger protein 606	protein-coding	0.048048	0.512	3.94397
2702	chr17	30278428	30279427	+	0	NA	intron (NM_172618, intron 8 of 11)	intron (NM_172618, intron 8 of 11)	117253	NR_030688	623169	Mm.440508	NR_030688		Gm6402	EG623169	ribosomal protein S17 pseudogene	pseudo	0.018018	0.44	11.4778
3939	chr3	105199559	105200558	+	0	NA	Intergenic	Intergenic	133214	NM_029228	75269	Mm.307994	NM_029228	ENSMUSG00000051788	4930564D02Rik	-	RIKEN cDNA 4930564D02 gene	protein-coding	0.007007	0.431	11.3132
5782	chr8	34145991	34146990	+	0	NA	intron (NM_026609, intron 1 of 3)	CpG	249	NM_026609	68192	Mm.34212	NM_026609	ENSMUSG00000031513	Leprotl1	1110067H13Rik|1520402O14Rik|AI854296	leptin receptor overlapping transcript-like 1	protein-coding	0.089089	0.62	6.67658
3291	chr2	24813889	24814888	+	0	NA	intron (NM_001012518, intron 17 of 26)	intron (NM_001012518, intron 17 of 26)	-51236	NM_007579	12287	Mm.4424	NM_007579	ENSMUSG00000004113	Cacna1b	AW050276|AW060892|AW822256|BIII|Cav2.2|Cchn1a|alpha(1B)	calcium channel, voltage-dependent, N type, alpha 1B subunit	protein-coding	0.005005	0.46	7.95585
1652	chr13	47573768	47574767	+	0	NA	Intergenic	L1MC|LINE|L1	-93283	NR_153835	74939	Mm.342710	NR_153835	ENSMUSG00000114509	4930471G24Rik	-	RIKEN cDNA 4930471G24 gene	ncRNA	0.013013	0.418	9.85245
2142	chr15	32224840	32225839	+	0	NA	Intergenic	Intergenic	16593	NR_028575	66835		NR_028575	ENSMUSG00000089317	Snord123	-	small nucleolar RNA, C/D box 123	snoRNA	0.008008	0.422	7.73597
5279	chr6	145266655	145267654	+	0	NA	Intergenic	Intergenic	16625	NR_045598	100039495	Mm.121014	NR_045598	ENSMUSG00000086013	Gm15706	-	predicted gene 15706	ncRNA	0.01001	0.422	6.70199
1179	chr11	115373801	115374800	+	0	NA	Intergenic	CpG	-6544	NM_001346774	217310	Mm.205707	NM_175454	ENSMUSG00000034586	Hid1	C630004H02Rik	HID1 domain containing	protein-coding	0.033033	0.541	3.73018
4936	chr6	31646669	31647668	+	0	NA	Intergenic	Intergenic	18963	NR_152155	434003	Mm.332979	NR_152155	ENSMUSG00000084973	Gm13848	-	predicted gene 13848	ncRNA	0.012012	0.437	6.56509
1252	chr12	12904207	12905206	+	0	NA	Intergenic	Intergenic	37130	NM_008709	18109	Mm.16469	NM_008709	ENSMUSG00000037169	Mycn	N-myc|Nmyc|Nmyc-1|Nmyc1|bHLHe37|c-nmyc	v-myc avian myelocytomatosis viral related oncogene, neuroblastoma derived	protein-coding	0.03003	0.571	7.10269
5152	chr6	107731464	107732463	+	0	NA	Intergenic	MamSINE1|SINE|tRNA	202237	NM_008516	16979	Mm.428543	NM_008516	ENSMUSG00000034648	Lrrn1	2810047E21Rik|NLRR-1	leucine rich repeat protein 1, neuronal	protein-coding	0.005005	0.398	8.12226
403	chr1	176355003	176356002	+	0	NA	Intergenic	Intergenic	-80190	NM_001357844	319455	Mm.338001	NM_176916	ENSMUSG00000055214	Pld5	B230365F16Rik	phospholipase D family, member 5	protein-coding	0.014014	0.47	5.80335
3691	chr2	166398960	166399959	+	0	NA	Intergenic	Intergenic	-47992	NR_015558	319684	Mm.399746	NR_015558		5031425F14Rik	-	RIKEN cDNA 5031425F14 gene	ncRNA	0.01001	0.543	11.625
6474	chr9	120302917	120303916	+	0	NA	promoter-TSS (NM_144557)	promoter-TSS (NM_144557)	-657	NM_144557	245049	Mm.100936	NM_144557	ENSMUSG00000041794	Myrip	A230081N12Rik|Slac2-c|Slac2c	myosin VIIA and Rab interacting protein	protein-coding	0.076076	0.62	7.62273
659	chr10	81996543	81997542	+	0	NA	Intergenic	Intergenic	-51081	NM_001319203	408062	Mm.391409	NM_001024626	ENSMUSG00000061371	Zfp873	-	zinc finger protein 873	protein-coding	0.05005	0.547	2.71821
5679	chr7	141447037	141448036	+	0	NA	promoter-TSS (NM_026020)	promoter-TSS (NM_026020)	-115	NM_001360657	67186	Mm.380435	NM_026020	ENSMUSG00000025508	Rplp2	2700049I22Rik	ribosomal protein, large P2	protein-coding	0.069069	0.582	1.66542
5462	chr7	58789735	58790734	+	0	NA	intron (NM_009728, intron 7 of 20)	intron (NM_009728, intron 7 of 20)	132032	NM_009728	11982	Mm.135129	NM_009728	ENSMUSG00000025324	Atp10a	Atp10c|pfatp	ATPase, class V, type 10A	protein-coding	0.005005	0.461	4.64875
1305	chr12	29245604	29246603	+	0	NA	Intergenic	Intergenic	104174	NR_154987	102633526	Mm.134217	NR_154987		Gm31333	-	predicted gene, 31333	ncRNA	0.01001	0.492	8.40305
1257	chr12	13723642	13724641	+	0	NA	Intergenic	MER5A|DNA|hAT-Charlie	-96495	NR_136761	102639399	Mm.122052	NR_136761	ENSMUSG00000113666	Gm35725	-	predicted gene, 35725	ncRNA	0.01001	0.416	10.5135
5157	chr6	108426526	108427525	+	0	NA	intron (NM_010585, intron 40 of 61)	intron (NM_010585, intron 40 of 61)	-62718	NR_106121	102465766		NR_106121	ENSMUSG00000105697	Mir7661	mmu-mir-7661	microRNA 7661	ncRNA	0.012012	0.412	3.81061
6566	chrX	135795657	135796656	+	0	NA	5' UTR (NM_026081, exon 5 of 11)	5' UTR (NM_026081, exon 5 of 11)	-9939	NR_035497	100316820		NR_035497	ENSMUSG00000088464	Mir1970	mmu-mir-1970	microRNA 1970	ncRNA	0.045045	0.624	4.62607
3441	chr2	72979728	72980727	+	0	NA	promoter-TSS (NM_001098425)	promoter-TSS (NM_001098425)	219	NM_001018042	20687	Mm.124328	NM_011450	ENSMUSG00000027109	Sp3	D130027J01Rik	trans-acting transcription factor 3	protein-coding	0.115115	0.72	3.05109
5467	chr7	63923110	63924109	+	0	NA	intron (NM_021366, intron 1 of 1)	intron (NM_021366, intron 1 of 1)	6752	NM_001256311	381994	Mm.425466	NM_001256311	ENSMUSG00000095061	E030018B13Rik	Gm1697	RIKEN cDNA E030018B13 gene	protein-coding	0.009009	0.451	12.6662
1657	chr13	49048510	49049509	+	0	NA	intron (NM_029361, intron 24 of 27)	intron (NM_029361, intron 24 of 27)	80897	NR_015601	68128	Mm.426304	NR_015601		Fam120aos	C030044B11Rik	family with sequence similarity 120A, opposite strand	ncRNA	0.007007	0.49	9.57692
3714	chr2	173413536	173414535	+	0	NA	Intergenic	Intergenic	-108557	NM_028158	72221	Mm.46132	NM_028158	ENSMUSG00000027518	1700021F07Rik	-	RIKEN cDNA 1700021F07 gene	protein-coding	0.023023	0.557	11.0089
591	chr10	67850826	67851825	+	0	NA	Intergenic	Intergenic	61337	NM_178679	216049	Mm.268346	NM_178679	ENSMUSG00000037855	Zfp365	AI839779|AV340892|DBZ|Su48|Znf365|talanin	zinc finger protein 365	protein-coding	0.011011	0.444	8.86484
6578	chrX	152232692	152233691	+	0	NA	promoter-TSS (NM_013668)	promoter-TSS (NM_013668)	-36	NM_013668	20591	Mm.142655	NM_013668	ENSMUSG00000025332	Kdm5c	D930009K15Rik|Jarid1c|Smcx|mKIAA0234	lysine (K)-specific demethylase 5C	protein-coding	0.068068	0.561	6.327
2147	chr15	35370951	35371950	+	0	NA	5' UTR (NM_177151, exon 1 of 62)	5' UTR (NM_177151, exon 1 of 62)	332	NM_177151	666173	Mm.309250	NM_177151	ENSMUSG00000037646	Vps13b	1810042B05Rik|2310042E16Rik|4732488H20|C330002D13Rik|C87206|Coh1|D230005K13	vacuolar protein sorting 13B	protein-coding	0.091091	0.617	4.62333
5016	chr6	53707586	53708585	+	0	NA	Intergenic	Intergenic	112740	NM_025817	66873	Mm.422727	NM_025817	ENSMUSG00000043496	Tril	1200009O22Rik|AI316813|mKIAA0644	TLR4 interactor with leucine-rich repeats	protein-coding	0.01001	0.446	12.4255
333	chr1	158460096	158461095	+	0	NA	intron (NM_007495, intron 1 of 22)	intron (NM_007495, intron 1 of 22)	-45030	NR_030441	735253		NR_030441	ENSMUSG00000070103	Mir488	Mirn488|mir-488|mmu-mir-488	microRNA 488	ncRNA	0.005005	0.401	11.8391
665	chr10	82948857	82949856	+	0	NA	Intergenic	Intergenic	-36141	NM_021439	58250	Mm.360747	NM_021439	ENSMUSG00000034612	Chst11	1110020P09Rik|C4ST|C4ST-1|C4ST1|C4s	carbohydrate sulfotransferase 11	protein-coding	0.016016	0.455	14.5529
2707	chr17	31689548	31690547	+	0	NA	Intergenic	Intergenic	12116	NM_001278570	12954	Mm.1228	NM_013501	ENSMUSG00000024041	Cryaa	Acry-1|Crya-1|Crya1|DAcry-1|lop18	crystallin, alpha A	protein-coding	0.004004	0.502	5.59584
5787	chr8	36005217	36006216	+	0	NA	Intergenic	Intergenic	-89112	NM_172911	244418	Mm.244971	NM_172911	ENSMUSG00000050271	Prag1	9830148H23|D8Ertd82e|NACK|Sgk223|mFLJ00269	PEAK1 related kinase activating pseudokinase 1	protein-coding	0.007007	0.435	13.6147
6146	chr9	23091734	23092733	+	0	NA	Intergenic	Intergenic	-130843	NM_028472	73230	Mm.335020	NM_028472	ENSMUSG00000031963	Bmper	3110056H04Rik|CV-2|Crim3|Cv2	BMP-binding endothelial regulator	protein-coding	0.008008	0.42	6.61071
3825	chr3	58808857	58809856	+	0	NA	Intergenic	Intergenic	75856	NM_153384	229320	Mm.131502	NM_153384	ENSMUSG00000043850	Clrn1	A130002D11Rik|USH3|Ush3a|clarin-1	clarin 1	protein-coding	0.014014	0.443	10.7346
3551	chr2	129129022	129130021	+	0	NA	promoter-TSS (NM_025395)	promoter-TSS (NM_025395)	-179	NM_025395	66170	Mm.40621	NM_025395	ENSMUSG00000037938	Chchd5	1110027L01Rik|AW045710	coiled-coil-helix-coiled-coil-helix domain containing 5	protein-coding	0.049049	0.533	3.87873
625	chr10	79669206	79670205	+	0	NA	exon (NM_148934, exon 1 of 2)	exon (NM_148934, exon 1 of 2)	266	NM_148934	110012	Mm.22623	NM_148934	ENSMUSG00000020308	Tpgs1	AV005629|Gm16517|Gtrgeo22|PGs1	tubulin polyglutamylase complex subunit 1	protein-coding	0.083083	0.621	7.55026
2567	chr16	93603387	93604386	+	0	NA	promoter-TSS (NM_145482)	promoter-TSS (NM_145482)	-71	NM_145482	224440	Mm.10628	NM_145482	ENSMUSG00000022948	Setd4	AY037804|C21orf18|ORF21	SET domain containing 4	protein-coding	0.06006	0.586	5.281
4817	chr5	136961871	136962870	+	0	NA	intron (NM_025562, intron 1 of 4)	intron (NM_025562, intron 1 of 4)	293	NM_025562	66437	Mm.25849	NM_025562	ENSMUSG00000019054	Fis1	2010003O14Rik|Ttc11	fission, mitochondrial 1	protein-coding	0.031031	0.559	5.76239
3924	chr3	100560828	100561827	+	0	NA	TTS (NM_010763)	TTS (NM_010763)	-72135	NM_001142952	74645	Mm.226900	NM_001142952	ENSMUSG00000044468	Tent5c	4930431B09Rik|AI449797|Fam46c	terminal nucleotidyltransferase 5C	protein-coding	0.011011	0.464	10.4995
572	chr10	59828333	59829332	+	0	NA	intron (NM_001359267, intron 9 of 11)	intron (NM_001359267, intron 9 of 11)	-28578	NR_155871	102640356	Mm.419046	NR_155871		Gm17059	-	predicted gene 17059	ncRNA	0.021021	0.512	14.089
1592	chr13	21811411	21812410	+	0	NA	TTS (NM_178185)	TTS (NM_178185)	164	NM_001195421	100041230	Mm.442307	NM_001195421	ENSMUSG00000069306	Hist1h4m	Gm11275	histone cluster 1, H4m	protein-coding	0.064064	0.54	4.32429
877	chr11	36480610	36481609	+	0	NA	intron (NM_011856, intron 2 of 28)	ORR1E|LTR|ERVL-MaLR	463132	NM_001290702	23964	Mm.439889	NM_011856	ENSMUSG00000049336	Tenm2	Odz2|Odz3|Ten-2|Ten-m2	teneurin transmembrane protein 2	protein-coding	0.01001	0.434	13.1817
5835	chr8	64946948	64947947	+	0	NA	intron (NM_001163747, intron 1 of 4)	CpG	262	NM_001163747	73067	Mm.294445	NM_028427	ENSMUSG00000025521	Tmem192	3110005G23Rik	transmembrane protein 192	protein-coding	0.078078	0.601	4.53483
821	chr11	6724946	6725945	+	0	NA	Intergenic	Intergenic	-5408	NR_046025	626419	Mm.390334	NR_046025	ENSMUSG00000086808	Gm11981	-	predicted gene 11981	ncRNA	0.006006	0.48	12.8931
4230	chr4	107177944	107178943	+	0	NA	promoter-TSS (NM_025617)	promoter-TSS (NM_025617)	-77	NM_025617	66526	Mm.246956	NM_025617	ENSMUSG00000028619	Tceanc2	2210010B22Rik|2210012G02Rik|6330404A07Rik|AU015593|Tdeanc2	transcription elongation factor A (SII) N-terminal and central domain containing 2	protein-coding	0.062062	0.619	4.47335
3196	chr19	40873018	40874017	+	0	NA	intron (NR_045343, intron 1 of 4)	CpG	5201	NR_045343	381223	Mm.136844	NR_045343	ENSMUSG00000097740	E030044B06Rik	E030007J07Rik|Gm1618	RIKEN cDNA E030044B06 gene	ncRNA	0.056056	0.562	7.8196
4577	chr5	49525270	49526269	+	0	NA	Intergenic	Intergenic	-240110	NM_001199244	80334	Mm.160172	NM_030265	ENSMUSG00000029088	Kcnip4	AV032399|Calp|Calp250|KChIP4|KChIP4a	Kv channel interacting protein 4	protein-coding	0.016016	0.492	10.4626
5934	chr8	94097929	94098928	+	0	NA	promoter-TSS (NM_026116)	promoter-TSS (NM_026116)	81	NM_026116	67378	Mm.292107	NM_026116	ENSMUSG00000031755	Bbs2	2410125H22Rik|AI447581	Bardet-Biedl syndrome 2 (human)	protein-coding	0.062062	0.577	5.18178
373	chr1	168189561	168190560	+	0	NA	intron (NM_183355, intron 6 of 8)	intron (NM_183355, intron 6 of 8)	242109	NM_001291509	18514	Mm.43358	NM_008783	ENSMUSG00000052534	Pbx1	2310056B04Rik|D230003C07Rik|Pbx-1	pre B cell leukemia homeobox 1	protein-coding	0.009009	0.393	12.3866
3314	chr2	28582614	28583613	+	0	NA	5' UTR (NM_148928, exon 1 of 12)	5' UTR (NM_148928, exon 1 of 12)	166	NM_001290484	70239	Mm.274120	NM_148928	ENSMUSG00000026816	Gtf3c5	2700084A09Rik|TFIIIC63|TFiiiC2-63	general transcription factor IIIC, polypeptide 5	protein-coding	0.059059	0.535	2.93081
790	chr10	128058575	128059574	+	0	NA	promoter-TSS (NM_019766)	promoter-TSS (NM_019766)	92	NM_019766	56351	Mm.305816	NM_019766	ENSMUSG00000071072	Ptges3	5730442A20Rik|Ptges|Tebp|cPGES|p23|sid3177	prostaglandin E synthase 3	protein-coding	0.117117	0.694	3.33665
6306	chr9	69313180	69314179	+	0	NA	intron (NM_001289916, intron 1 of 9)	intron (NM_001289916, intron 1 of 9)	23838	NM_001289916	19883	Mm.378450	NM_013646	ENSMUSG00000032238	Rora	9530021D13Rik|Nr1f1|ROR1|ROR2|ROR3|nmf267|sg|staggerer|tmgc26	RAR-related orphan receptor alpha	protein-coding	0.01001	0.441	7.31059
4630	chr5	92277328	92278327	+	0	NA	intron (NM_025972, intron 1 of 10)	CpG	354	NM_025972	67111	Mm.28890	NM_025972	ENSMUSG00000029413	Naaa	2210023K21Rik|3830414F09Rik|Asahl	N-acylethanolamine acid amidase	protein-coding	0.055055	0.58	6.40323
2595	chr16	96635591	96636590	+	0	NA	intron (NM_031174, intron 27 of 32)	intron (NM_031174, intron 27 of 32)	168484	NM_008791	18546	Mm.5023	NM_008791	ENSMUSG00000090223	Pcp4	P16Rimb19|Pcp-4|Pep19	Purkinje cell protein 4	protein-coding	0.004004	0.466	3.70782
6113	chr9	13587078	13588077	+	0	NA	Intergenic	Intergenic	-32412	NM_001013813	270118	Mm.116898	NM_173776	ENSMUSG00000031925	Maml2	5930431H10|BC032967	mastermind like transcriptional coactivator 2	protein-coding	0.01001	0.435	9.52153
861	chr11	31655124	31656123	+	0	NA	Intergenic	Intergenic	16239	NM_001024919	69556	Mm.34183	NM_001024919	ENSMUSG00000044502	Bod1	2310022M17Rik|BOD2.1|Fam44b	biorientation of chromosomes in cell division 1	protein-coding	0.006006	0.465	11.3489
5495	chr7	76832785	76833784	+	0	NA	intron (NM_001199224, intron 21 of 22)	L1Md_A|LINE|L1	603397	NM_001199224	244071	Mm.322829	NM_172902	ENSMUSG00000025754	Agbl1	Ccp4|D430020F16|EG244071|Nna1-l1	ATP/GTP binding protein-like 1	protein-coding	0.052052	0.605	4.93803
2307	chr15	89084059	89085058	+	0	NA	intron (NM_001355617, intron 5 of 9)	intron (NM_001355617, intron 5 of 9)	-4480	NM_027905	223776	Mm.44763	NM_027905	ENSMUSG00000035757	Selenoo	1300018J18Rik|Selo	selenoprotein O	protein-coding	0.008008	0.555	10.7403
3274	chr2	17622427	17623426	+	0	NA	intron (NM_028757, intron 2 of 6)	intron (NM_028757, intron 2 of 6)	47239	NR_156125	74103	Mm.120298	NM_028757	ENSMUSG00000053702	Nebl	1200007O21Rik|A630080F05Rik|BB140644|D830029A09Rik|Lnebl	nebulette	protein-coding	0.006006	0.448	8.50583
5043	chr6	67266170	67267169	+	0	NA	promoter-TSS (NM_001113564)	promoter-TSS (NM_001113564)	-310	NM_001113565	66870	Mm.240490	NM_025814	ENSMUSG00000036371	Serbp1	1200009K13Rik|9330147J08Rik|AL022786|Pairbp1	serpine1 mRNA binding protein 1	protein-coding	0.066066	0.57	10.405
5387	chr7	30625607	30626606	+	0	NA	promoter-TSS (NM_025628)	promoter-TSS (NM_025628)	8	NM_025628	110323	Mm.400	NM_025628	ENSMUSG00000036751	Cox6b1	2010000G05Rik|COX VIb-1|Cox6b	cytochrome c oxidase, subunit 6B1	protein-coding	0.048048	0.492	5.97632
1953	chr14	55591692	55592691	+	0	NA	exon (NM_194346, exon 2 of 21)	exon (NM_194346, exon 2 of 21)	449	NM_194346	268749	Mm.23748	NM_194346	ENSMUSG00000047098	Rnf31	AL033293|BC031509|Flj10111|HOIP|Paul|mFLJ00217	ring finger protein 31	protein-coding	0.052052	0.604	4.69866
6491	chr9	123401671	123402670	+	0	NA	intron (NM_153168, intron 5 of 20)	intron (NM_153168, intron 5 of 20)	35243	NM_001348167	102436	Mm.276076	NM_153168	ENSMUSG00000035202	Lars2	AI035546|Kiaa0028|LEURS	leucyl-tRNA synthetase, mitochondrial	protein-coding	0.004004	0.428	10.4901
2053	chr14	93049145	93050144	+	0	NA	intron (NM_001081377, intron 4 of 4)	L1Md_A|LINE|L1	841025	NM_001271800	211712	Mm.37126	NM_001081377	ENSMUSG00000055421	Pcdh9	-	protocadherin 9	protein-coding	0.045045	0.596	8.7853
4199	chr4	91375995	91376994	+	0	NA	promoter-TSS (NM_001357188)	promoter-TSS (NM_001357188)	2	NM_001347149	15569	Mm.318042	NM_010486	ENSMUSG00000008489	Elavl2	Hub|mel-N1	ELAV like RNA binding protein 1	protein-coding	0.04004	0.457	2.80636
4523	chr5	32235627	32236626	+	0	NA	intron (NM_030072, intron 1 of 38)	MTC|LTR|ERVL-MaLR	-2958	NM_001081407	665270	Mm.160067	NM_030072	ENSMUSG00000029134	Plb1	4632413E21Rik|4930433E17Rik|4930539A06Rik|BC033606	phospholipase B1	protein-coding	0.004004	0.488	10.129
532	chr10	39450895	39451894	+	0	NA	intron (NM_001122892, intron 2 of 12)	intron (NM_001122892, intron 2 of 12)	81595	NM_001122892	14360	Mm.4848	NM_008054	ENSMUSG00000019843	Fyn	AI448320|AW552119	Fyn proto-oncogene	protein-coding	0.011011	0.517	8.65707
837	chr11	17211334	17212333	+	0	NA	promoter-TSS (NM_025443)	promoter-TSS (NM_025443)	-60	NM_178909	103784	Mm.298132	NM_178909	ENSMUSG00000078970	Wdr92	AI553587|HZGJ	WD repeat domain 92	protein-coding	0.062062	0.561	8.3554
3674	chr2	164070407	164071406	+	0	NA	5' UTR (NM_025996, exon 1 of 7)	5' UTR (NM_025996, exon 1 of 7)	196	NM_025996	67145	Mm.23173	NM_025996	ENSMUSG00000018322	Tomm34	2610100K07Rik|TOM34	translocase of outer mitochondrial membrane 34	protein-coding	0.09009	0.676	5.44356
4889	chr5	149924231	149925230	+	0	NA	Intergenic	Intergenic	76983	NR_045758	70969	Mm.78499	NR_045758	ENSMUSG00000107214	4930500F04Rik	4931407C17Rik	RIKEN cDNA 4930500F04 gene	ncRNA	0.014014	0.42	12.2502
354	chr1	164247471	164248470	+	0	NA	Intergenic	Intergenic	-1076	NM_054087	116914	Mm.35444	NM_054087	ENSMUSG00000040918	Slc19a2	AV276020|AW322295|DDA1|THTR1|TRMA|ThTr-1	solute carrier family 19 (thiamine transporter), member 2	protein-coding	0.021021	0.464	6.99438
4840	chr5	139963387	139964386	+	0	NA	intron (NM_175522, intron 1 of 1)	intron (NM_175522, intron 1 of 1)	55943	NM_175522	243312	Mm.237102	NM_175522	ENSMUSG00000048988	Elfn1	A930017N06Rik|AI197272|Ppp1r28	leucine rich repeat and fibronectin type III, extracellular 1	protein-coding	0.011011	0.506	14.0353
82	chr1	55026809	55027808	+	0	NA	intron (NM_031179, intron 1 of 24)	CpG	170	NM_031179	81898	Mm.279736	NM_031179	ENSMUSG00000025982	Sf3b1	155kDa|2810001M05Rik|AA409119|Prp10|SAP155|SF3b155|TA-8|Targ4	splicing factor 3b, subunit 1	protein-coding	0.095095	0.627	4.37983
2655	chr17	24072887	24073886	+	0	NA	promoter-TSS (NM_027008)	promoter-TSS (NM_027008)	99	NM_027008	69259	Mm.28171	NM_027008	ENSMUSG00000016946	Kctd5	2610030N08Rik|mKIAA0176	potassium channel tetramerisation domain containing 5	protein-coding	0.065065	0.562	4.93336
2721	chr17	34118330	34119329	+	0	NA	non-coding (NR_037970, exon 1 of 13)	non-coding (NR_037970, exon 1 of 13)	1071	NR_037970	14312	Mm.3444	NM_010238	ENSMUSG00000024335	Brd2	AW228947|D17H6S113E|Frg-1|Fsrg-1|Fsrg1|Nat|Ring3|Rnf3|mKIAA4005	bromodomain containing 2	protein-coding	0.106106	0.68	2.00986
6050	chr8	125685834	125686833	+	0	NA	Intergenic	Intergenic	16515	NM_028908	74393	Mm.41709	NM_028908	ENSMUSG00000050930	Map10	4933403G14Rik|AI835009|mKIAA1383	microtubule-associated protein 10	protein-coding	0.016016	0.468	9.73949
2938	chr18	42898570	42899569	+	0	NA	non-coding (NR_073583, exon 1 of 9)	non-coding (NR_073583, exon 1 of 9)	437	NR_073583	72930	Mm.26134	NM_027531	ENSMUSG00000024500	Ppp2r2b	2900026H06Rik|6330404L05Rik|E130009M08Rik|PP2A-PR55B|PR55-BETA|SCA12	protein phosphatase 2, regulatory subunit B, beta	protein-coding	0.055055	0.635	2.90126
5245	chr6	129533314	129534313	+	0	NA	promoter-TSS (NR_045270)	promoter-TSS (NR_045270)	-529	NR_045270	100504641	Mm.398286	NR_045270	ENSMUSG00000097675	1700101I11Rik	-	RIKEN cDNA 1700101I11 gene	ncRNA	0.047047	0.557	3.69892
1145	chr11	105773957	105774956	+	0	NA	intron (NM_181071, intron 4 of 25)	intron (NM_181071, intron 4 of 25)	170031	NM_001356374	13056	Mm.149403	NM_007805	ENSMUSG00000019590	Cyb561	-	cytochrome b-561	protein-coding	0.006006	0.424	8.52557
1038	chr11	79116138	79117137	+	0	NA	intron (NM_013571, intron 1 of 17)	intron (NM_013571, intron 1 of 17)	29836	NM_013571	16706	Mm.4745	NM_013571	ENSMUSG00000018334	Ksr1	AW492498|B-KSR1|D11Bhm183e|D11Bhm184e|Ksr|RSU2|hb|mKSR1	kinase suppressor of ras 1	protein-coding	0.019019	0.527	10.6254
2255	chr15	79546218	79547217	+	0	NA	promoter-TSS (NM_199080)	promoter-TSS (NM_199080)	24	NM_199079	67040	Mm.29644	NM_152806	ENSMUSG00000055065	Ddx17	2610007K22Rik|A430025E01Rik|AI047725|C80929|Gm926|p72	DEAD (Asp-Glu-Ala-Asp) box polypeptide 17	protein-coding	0.109109	0.636	3.49382
86	chr1	56714357	56715356	+	0	NA	Intergenic	L1Md_T|LINE|L1	-77405	NM_027661	71066	Mm.152656	NM_027661	ENSMUSG00000045336	Hsfy2	4933413G11Rik|Hspy2l	heat shock transcription factor, Y-linked 2	protein-coding	0.052052	0.63	3.82127
6009	chr8	119524976	119525975	+	0	NA	exon (NM_001167910, exon 13 of 23)	exon (NM_001167910, exon 13 of 23)	-23777	NM_001009950	234788	Mm.302096	NM_001009950	ENSMUSG00000034224	Slc38a8	Gm587	solute carrier family 38, member 8	protein-coding	0.01001	0.51	7.48373
6241	chr9	54586522	54587521	+	0	NA	intron (NM_029573, intron 1 of 10)	intron (NM_029573, intron 1 of 10)	510	NM_029573	67834	Mm.279195	NM_029573	ENSMUSG00000032279	Idh3a	1110003P10Rik|1500012E04Rik|AA407078|AI316514	isocitrate dehydrogenase 3 (NAD+) alpha	protein-coding	0.055055	0.569	7.51733
2302	chr15	88858932	88859931	+	0	NA	Intergenic	Intergenic	-2763	NM_145478	223775	Mm.400129	NM_145478	ENSMUSG00000035828	Pim3	BC026639|Kid1	proviral integration site 3	protein-coding	0.009009	0.525	11.5549
5382	chr7	30307928	30308927	+	0	NA	promoter-TSS (NM_198027)	promoter-TSS (NM_198027)	-326	NM_198027	233065	Mm.276277	NM_198027	ENSMUSG00000042831	Alkbh6	AI839550|Abh6|C130099A02	alkB homolog 6	protein-coding	0.027027	0.543	5.27381
5645	chr7	128744527	128745526	+	0	NA	exon (NM_001029982, exon 1 of 19)	exon (NM_001029982, exon 1 of 19)	156	NM_001029982	207352	Mm.297105	NM_001029982	ENSMUSG00000055319	Sec23ip	D7Ertd373e|p125	Sec23 interacting protein	protein-coding	0.056056	0.564	3.45946
5719	chr8	13104593	13105592	+	0	NA	promoter-TSS (NM_146207)	promoter-TSS (NM_146207)	251	NM_178708	234069	Mm.103427	NM_178708	ENSMUSG00000038542	Pcid2	A730042J05Rik	PCI domain containing 2	protein-coding	0.099099	0.671	7.88791
1565	chr12	117029697	117030696	+	0	NA	intron (NM_011215, intron 12 of 22)	intron (NM_011215, intron 12 of 22)	121073	NR_033538	100038689	Mm.445351	NR_033538	ENSMUSG00000099907	Gm10421	-	predicted gene 10421	ncRNA	0.011011	0.468	12.6115
2110	chr15	5116147	5117146	+	0	NA	promoter-TSS (NM_026069)	promoter-TSS (NM_026069)	33	NM_026069	67281	Mm.10474	NM_026069	ENSMUSG00000041841	Rpl37	3110005M08Rik	ribosomal protein L37	protein-coding	0.07007	0.621	6.62191
900	chr11	50063869	50064868	+	0	NA	intron (NM_021540, intron 2 of 8)	MTC|LTR|ERVL-MaLR	-5334	NR_029769	723845		NR_029769	ENSMUSG00000065417	Mir340	Mirn340|mir-340|mmu-mir-340	microRNA 340	ncRNA	0.007007	0.467	10.6218
4572	chr5	46256037	46257036	+	0	NA	Intergenic	Intergenic	-324127	NR_110478	78106	Mm.243807	NR_110478	ENSMUSG00000106602	4930405L22Rik	-	RIKEN cDNA 4930405L22 gene	ncRNA	0.003003	0.362	7.48415
3886	chr3	87999308	88000307	+	0	NA	intron (NM_001109758, intron 1 of 7)	CpG	549	NM_001109758	12032	Mm.4598	NM_007529	ENSMUSG00000004892	Bcan	Cspg7	brevican	protein-coding	0.082082	0.664	6.09184
345	chr1	161968777	161969776	+	0	NA	promoter-TSS (NM_001039045)	promoter-TSS (NM_001039045)	88	NM_026078	67292	Mm.45106	NM_026078	ENSMUSG00000026698	Pigc	3110030E07Rik|AW212108	phosphatidylinositol glycan anchor biosynthesis, class C	protein-coding	0.047047	0.529	9.30505
2911	chr18	33135549	33136548	+	0	NA	intron (NM_009793, intron 5 of 10)	intron (NM_009793, intron 5 of 10)	77814	NM_001347624	170459	Mm.127058	NM_133774	ENSMUSG00000024378	Stard4	4632419C16Rik|9030213J02Rik	StAR-related lipid transfer (START) domain containing 4	protein-coding	0.012012	0.432	10.7734
316	chr1	153091680	153092679	+	0	NA	intron (NM_175460, intron 7 of 10)	intron (NM_175460, intron 7 of 10)	94268	NM_008485	16782	Mm.329272	NM_008485	ENSMUSG00000026479	Lamc2	AA589349	laminin, gamma 2	protein-coding	0.01001	0.53	11.0966
1011	chr11	72607261	72608260	+	0	NA	intron (NM_025985, intron 1 of 5)	CpG	499	NM_025985	67128	Mm.458052	NM_025985	ENSMUSG00000020794	Ube2g1	2700059C12Rik|AI256795|AU014992|AW552068|D130023C12Rik	ubiquitin-conjugating enzyme E2G 1	protein-coding	0.133133	0.764	5.45547
1705	chr13	58215308	58216307	+	0	NA	promoter-TSS (NM_026842)	promoter-TSS (NM_026842)	-154	NM_152234	56085	Mm.182053	NM_026842	ENSMUSG00000005312	Ubqln1	1110046H03Rik|1810030E05Rik|AU019746|C77538|D13Ertd372e|Da41|Dsk2|Plic-1|Plic1|Xdrp1	ubiquilin 1	protein-coding	0.103103	0.641	4.27996
5929	chr8	91312933	91313932	+	0	NA	promoter-TSS (NM_011936)	promoter-TSS (NM_011936)	-93	NM_011936	26383	Mm.4375	NM_011936	ENSMUSG00000055932	Fto	AW743446|mKIAA1752	fat mass and obesity associated	protein-coding	0.059059	0.582	4.48419
4014	chr3	146520933	146521932	+	0	NA	promoter-TSS (NM_027332)	promoter-TSS (NM_027332)	-9	NM_027371	70285	Mm.28128	NM_027332	ENSMUSG00000028187	Rpf1	2210420E24Rik|2310066N05Rik|Bxdc5	ribosome production factor 1 homolog	protein-coding	0.08008	0.595	4.37983
5078	chr6	79065328	79066327	+	0	NA	Intergenic	ERVL-int|LTR|ERVL	33785	NR_040301	100504701	Mm.400420	NR_040301	ENSMUSG00000108072	Gm20362	-	predicted gene, 20362	ncRNA	0.004004	0.377	11.7508
6516	chrX	52939336	52940335	+	0	NA	intron (NM_027642, intron 5 of 10)	intron (NM_027642, intron 5 of 10)	27621	NM_027642	70998	Mm.26870	NM_027642	ENSMUSG00000025626	Phf6	2700007B13Rik|4931428F02Rik|mKIAA1823	PHD finger protein 6	protein-coding	0.01001	0.386	11.9863
3504	chr2	107040850	107041849	+	0	NA	Intergenic	Intergenic	18302	NM_008045	14308	Mm.249525	NM_008045	ENSMUSG00000027120	Fshb	FSH|FSH-B|FSH-beta|Fshbeta	follicle stimulating hormone beta	protein-coding	0.009009	0.405	7.97437
3593	chr2	144101174	144102173	+	0	NA	Intergenic	Intergenic	68571	NM_001044750	403171	Mm.389362	NM_207275	ENSMUSG00000037307	Banf2	4930517K23Rik|Baf-L|Baf-like|Gm115	barrier to autointegration factor 2	protein-coding	0.021021	0.505	4.26653
3129	chr19	12011326	12012325	+	0	NA	Intergenic	Intergenic	24915	NM_146680	258675	Mm.271517	NM_146680	ENSMUSG00000067529	Olfr1423	MOR239-3	olfactory receptor 1423	protein-coding	0.049049	0.459	2.47032
5417	chr7	44856879	44857878	+	0	NA	promoter-TSS (NM_001290767)	promoter-TSS (NM_001290767)	-25	NM_001290767	59047	Mm.238254	NM_021549	ENSMUSG00000002963	Pnkp	1810009G08Rik|PNK	polynucleotide kinase 3'- phosphatase	protein-coding	0.041041	0.531	3.71289
2330	chr15	99251452	99252451	+	0	NA	promoter-TSS (NM_016766)	promoter-TSS (NM_016766)	10	NM_001164156	51812	Mm.383472	NM_016766	ENSMUSG00000037570	Mcrs1	C78274|ICP22BP|MSP58|P78	microspherule protein 1	protein-coding	0.061061	0.577	3.44191
596	chr10	70307537	70308536	+	0	NA	Intergenic	Intergenic	62760	NM_025807	66859	Mm.19325	NM_025807	ENSMUSG00000037762	Slc16a9	1200003C15Rik|4930425B13Rik|AI552636	solute carrier family 16 (monocarboxylic acid transporters), member 9	protein-coding	0.027027	0.456	10.2117
3764	chr3	21563914	21564913	+	0	NA	Intergenic	Intergenic	-512239	NM_030732	81004	Mm.202966	NM_030732	ENSMUSG00000027630	Tbl1xr1	8030499H02Rik|A630076E03Rik|AW539987|C21|C230089I12Rik|DC42|Ira1|TBLR1	transducin (beta)-like 1X-linked receptor 1	protein-coding	0.007007	0.445	9.98824
5066	chr6	70726105	70727104	+	0	NA	Intergenic	Intergenic	65571	NM_009075	19895	Mm.17905	NM_009075	ENSMUSG00000053604	Rpia	RPI	ribose 5-phosphate isomerase A	protein-coding	0.01001	0.443	3.79896
3055	chr18	84589266	84590265	+	0	NA	promoter-TSS (NM_001033341)	promoter-TSS (NM_001033341)	-261	NM_001033341	240476	Mm.329575	NM_001033341	ENSMUSG00000048410	Zfp407	6430585N13Rik|Gm333|Gm334|Gm948|ZNF407	zinc finger protein 407	protein-coding	0.087087	0.628	8.02207
4607	chr5	73292645	73293644	+	0	NA	intron (NM_001159887, intron 1 of 7)	CpG	350	NM_001159888	68095	Mm.247039	NM_023429	ENSMUSG00000029152	Ociad1	6030432N09Rik|AI481327|AW557942|Asrij|B230209J16Rik|BB021357|Emi2|Imi2|OCIA|TPA018	OCIA domain containing 1	protein-coding	0.059059	0.553	8.82572
4126	chr4	43561820	43562819	+	0	NA	promoter-TSS (NM_013497)	promoter-TSS (NM_013497)	264	NM_011602	21894	Mm.208601	NM_011602	ENSMUSG00000028465	Tln1	Tln	talin 1	protein-coding	0.072072	0.617	4.14539
3484	chr2	93992428	93993427	+	0	NA	intron (NM_026944, intron 8 of 9)	intron (NM_026944, intron 8 of 9)	12893	NR_045827	70852	Mm.437014	NR_045827	ENSMUSG00000027196	Alkbh3os1	4921507L20Rik	alkB homolog 3, opposite strand 1	ncRNA	0.01001	0.448	6.76104
4207	chr4	99057731	99058730	+	0	NA	intron (NM_001369285, intron 12 of 48)	intron (NM_001369285, intron 12 of 48)	27276	NM_013913	30924	Mm.28341	NM_013913	ENSMUSG00000028553	Angptl3	hypl	angiopoietin-like 3	protein-coding	0.008008	0.364	9.10306
2517	chr16	76499357	76500356	+	0	NA	Intergenic	Intergenic	-48939	NR_155449	102632730		NR_155449		Gm30726	-	predicted gene, 30726	ncRNA	0.01001	0.42	6.2028
4867	chr5	148705976	148706975	+	0	NA	Intergenic	MLT1K|LTR|ERVL-MaLR	-35365	NR_028285	70138	Mm.417834	NR_028285	ENSMUSG00000086494	2210417A02Rik	AV081004	RIKEN cDNA 2210417A02 gene	ncRNA	0.015015	0.434	13.4382
4202	chr4	97898972	97899971	+	0	NA	intron (NM_001122953, intron 2 of 9)	intron (NM_001122953, intron 2 of 9)	121845	NM_010905	18027	Mm.31274	NM_010905	ENSMUSG00000028565	Nfia	1110047K16Rik|9430022M17Rik|CTF|NF1-A|NF1A	nuclear factor I/A	protein-coding	0.011011	0.407	8.53449
4170	chr4	62721587	62722586	+	0	NA	Intergenic	Intergenic	48112	NM_001310706	50780	Mm.286753	NM_019492	ENSMUSG00000059810	Rgs3	4930506N09Rik|C2PA-RGS3|C2pa|PDZ-RGS3|RGS3S	regulator of G-protein signaling 3	protein-coding	0.01001	0.545	13.7656
3253	chr19	60755505	60756504	+	0	NA	promoter-TSS (NM_178421)	promoter-TSS (NM_178421)	17	NM_178421	332397	Mm.186390	NM_178421	ENSMUSG00000072437	Nanos1	NOS-1	nanos C2HC-type zinc finger 1	protein-coding	0.101101	0.689	4.55728
2512	chr16	75766408	75767407	+	0	NA	promoter-TSS (NM_030201)	promoter-TSS (NM_030201)	-89	NR_027492	110920	Mm.26704	NM_030201	ENSMUSG00000032932	Hspa13	1600002I10Rik|AV006182|B230217N24Rik|Stch	heat shock protein 70 family, member 13	protein-coding	0.056056	0.536	4.88707
4355	chr4	136052828	136053827	+	0	NA	promoter-TSS (NM_025919)	promoter-TSS (NM_025919)	66	NM_025919	67025	Mm.276856	NM_025919	ENSMUSG00000059291	Rpl11	2010203J19Rik	ribosomal protein L11	protein-coding	0.055055	0.568	3.49819
4862	chr5	147036413	147037412	+	0	NA	intron (NM_080795, intron 2 of 9)	PB1D10|SINE|Alu	39660	NM_080795	140887	Mm.272203	NM_080795	ENSMUSG00000016520	Lnx2	9630046H24|AW209022	ligand of numb-protein X 2	protein-coding	0.012012	0.496	11.6303
1875	chr14	24004202	24005201	+	0	NA	promoter-TSS (NM_001253373)	promoter-TSS (NM_001253373)	-290	NR_131107	78019	Mm.243845	NR_131107	ENSMUSG00000114953	4930519K11Rik	-	RIKEN cDNA 4930519K11 gene	ncRNA	0.115115	0.74	10.386
4971	chr6	47665054	47666053	+	0	NA	Intergenic	RMER12B|LTR|ERVK	-1798	NR_002841	19799		NR_002841		Rn4.5s	-	4.5S RNA	rRNA	0.028028	0.447	4.26223
3653	chr2	157696010	157697009	+	0	NA	Intergenic	Intergenic	-40892	NM_025680	66642	Mm.45193	NM_025680	ENSMUSG00000027649	Ctnnbl1	5730471K09Rik|NAP|NYD-SP19|P14L	catenin, beta like 1	protein-coding	0.015015	0.549	10.106
3588	chr2	138689157	138690156	+	0	NA	Intergenic	LTR16C|LTR|ERVL	-130273	NR_035477	100316816		NR_035477	ENSMUSG00000088983	Mir1952	mmu-mir-1952	microRNA 1952	ncRNA	0.009009	0.396	8.09257
5369	chr7	28169116	28170115	+	0	NA	promoter-TSS (NM_007991)	promoter-TSS (NM_007991)	-133	NM_007991	14113	Mm.4595	NM_007991	ENSMUSG00000046865	Fbl	AL022665|FIB|FLRN|RNU3IP1	fibrillarin	protein-coding	0.069069	0.554	2.18491
4602	chr5	71823411	71824410	+	0	NA	intron (NM_001370968, intron 4 of 9)	intron (NM_001370968, intron 4 of 9)	123978	NM_008069	14400	Mm.38567	NM_008069	ENSMUSG00000029212	Gabrb1	AW061132|B230208N19Rik|Gabrb-1	gamma-aminobutyric acid (GABA) A receptor, subunit beta 1	protein-coding	0.001001	0.354	12.1058
2074	chr14	110434880	110435879	+	0	NA	Intergenic	Intergenic	319770	NM_175499	239250	Mm.49728	NM_175499	ENSMUSG00000045871	Slitrk6	4832410J21Rik|Sltk6	SLIT and NTRK-like family, member 6	protein-coding	0.001001	0.293	10.5144
1974	chr14	61172859	61173858	+	0	NA	exon (NM_015788, exon 3 of 10)	exon (NM_015788, exon 3 of 10)	34901	NM_015788	50720	Mm.440703	NM_015788	ENSMUSG00000048279	Sacs	A230052M14|DNAJC29|E130115J16Rik	sacsin	protein-coding	0.078078	0.6	7.85265
509	chr10	24493195	24494194	+	0	NA	intron (NR_163910, intron 3 of 4)	intron (NR_163910, intron 3 of 4)	-101748	NM_010217	14219	Mm.390287	NM_010217	ENSMUSG00000019997	Ccn2	Ctgf|Fisp12|Hcs24|fisp-12	cellular communication network factor 2	protein-coding	0.013013	0.43	7.70161
5996	chr8	116629160	116630159	+	0	NA	intron (NM_029441, intron 1 of 6)	intron (NM_029441, intron 1 of 6)	103332	NM_029441	75796	Mm.159575	NM_029441	ENSMUSG00000031758	Cdyl2	1700029M19Rik|4930453I21Rik|Gm20194	chromodomain protein, Y chromosome-like 2	protein-coding	0.017017	0.506	11.5926
3134	chr19	17078439	17079438	+	0	NA	intron (NM_181348, intron 6 of 19)	intron (NM_181348, intron 6 of 19)	122820	NM_181348	353211	Mm.257354	NM_181348	ENSMUSG00000039126	Prune2	6330414G02Rik|A230083H22Rik|A330102H22Rik|Bmcc1|mKIAA0367	prune homolog 2	protein-coding	0.012012	0.462	11.7227
3408	chr2	56799664	56800663	+	0	NA	Intergenic	L1Md_T|LINE|L1	14352	NR_105751	102465169		NR_105751	ENSMUSG00000098437	Mir195b	Gm27491|mmu-mir-195b	microRNA 195b	ncRNA	0.063063	0.661	3.8032
6333	chr9	75631829	75632828	+	0	NA	intron (NM_027309, intron 1 of 2)	intron (NM_027309, intron 1 of 2)	6596	NM_027309	70082	Mm.19119	NM_027309	ENSMUSG00000032184	Lysmd2	2210402C18Rik|AV033872|AW538442	LysM, putative peptidoglycan-binding, domain containing 2	protein-coding	0.017017	0.453	9.40119
5412	chr7	44586581	44587580	+	0	NA	TTS (NM_008437)	TTS (NM_008437)	-3806	NM_008422	16504	Mm.40312	NM_008422	ENSMUSG00000062785	Kcnc3	KShIIID|Kcr2-3|Kv3.3	potassium voltage gated channel, Shaw-related subfamily, member 3	protein-coding	0.046046	0.562	5.40782
4755	chr5	123523489	123524488	+	0	NA	intron (NM_023232, intron 1 of 5)	CpG	176	NM_023232	66593	Mm.46716	NM_023232	ENSMUSG00000029433	Diablo	0610041G12Rik|1700006L01Rik|AU040403|Smac	diablo, IAP-binding mitochondrial protein	protein-coding	0.112112	0.677	2.73695
4621	chr5	86642013	86643012	+	0	NA	Intergenic	Intergenic	-10088	NM_178730	243083	Mm.106867	NM_178730	ENSMUSG00000048764	Tmprss11f	4631408C20|4732406D01Rik	transmembrane protease, serine 11f	protein-coding	0.004004	0.411	11.1713
2540	chr16	87431911	87432910	+	0	NA	TTS (NM_016924)	TTS (NM_016924)	196	NM_001081068	78913	Mm.249005	NM_001081068	ENSMUSG00000052299	Ltn1	4930528H02Rik|AV266914|C87237|Listerin|Rnf160|Zfp294	listerin E3 ubiquitin protein ligase 1	protein-coding	0.059059	0.594	7.27119
5509	chr7	80232148	80233147	+	0	NA	promoter-TSS (NM_178752)	promoter-TSS (NM_178752)	158	NM_001291276	23991	Mm.30217	NM_011870	ENSMUSG00000030538	Cib1	Cibkip|Kip|Prkdcip	calcium and integrin binding 1 (calmyrin)	protein-coding	0.084084	0.67	5.17711
5124	chr6	93443762	93444761	+	0	NA	Intergenic	Intergenic	468702	NR_104594	14924	Mm.217216	NM_010367	ENSMUSG00000045095	Magi1	AIP3|BAP1|Baiap1|Gukmi1|MAGI1c|Magi-1|TNRC19|WWP3|mKIAA4129	membrane associated guanylate kinase, WW and PDZ domain containing 1	protein-coding	0.015015	0.459	7.97714
2589	chr16	95990617	95991616	+	0	NA	promoter-TSS (NM_019537)	promoter-TSS (NM_019537)	-156	NM_019537	56088	Mm.396248	NM_019537	ENSMUSG00000022913	Psmg1	AW552102|Dscr2	proteasome (prosome, macropain) assembly chaperone 1	protein-coding	0.066066	0.574	3.60207
1224	chr11	120466727	120467726	+	0	NA	promoter-TSS (NM_008244)	promoter-TSS (NM_008244)	374	NM_197995	70317	Mm.485046	NM_197995	ENSMUSG00000057594	Arl16	2600005N12Rik	ADP-ribosylation factor-like 16	protein-coding	0.063063	0.609	5.27883
5550	chr7	98308694	98309693	+	0	NA	intron (NM_001360615, intron 1 of 10)	CpG	349	NM_001360616	66190	Mm.334041	NM_025408	ENSMUSG00000030760	Acer3	1110057L18Rik|5430429L08Rik|AV015045|Phca|aPHC	alkaline ceramidase 3	protein-coding	0.077077	0.661	3.42297
1624	chr13	37513599	37514598	+	0	NA	Intergenic	Intergenic	168753	NM_010745	17084	Mm.2639	NM_010745	ENSMUSG00000021423	Ly86	MD-1|MD1|ly86_tv2	lymphocyte antigen 86	protein-coding	0.025025	0.524	8.48667
5769	chr8	28915118	28916117	+	0	NA	intron (NM_153135, intron 1 of 17)	intron (NM_153135, intron 1 of 17)	304019	NM_001347498	210801	Mm.248433	NM_153135	ENSMUSG00000063626	Unc5d	D930029E11Rik|Unc5h4|mKIAA1777	unc-5 netrin receptor D	protein-coding	0.007007	0.388	12.2623
4221	chr4	106388059	106389058	+	0	NA	exon (NM_183225, exon 35 of 68)	exon (NM_183225, exon 35 of 68)	72345	NM_183225	329908	Mm.234544	NM_183225	ENSMUSG00000028514	Usp24	2700066K03Rik|2810030C21Rik|AI414051|B130021E18|C79851	ubiquitin specific peptidase 24	protein-coding	0.013013	0.439	7.05502
2160	chr15	41823224	41824223	+	0	NA	intron (NM_001130165, intron 8 of 13)	B1F1|SINE|Alu	-7235	NM_001130164	170719	Mm.254267	NM_130885	ENSMUSG00000022307	Oxr1	2210416C20Rik|C7|C7B	oxidation resistance 1	protein-coding	0.012012	0.367	9.35601
1515	chr12	100307511	100308510	+	0	NA	intron (NM_001033213, intron 19 of 19)	intron (NM_001033213, intron 19 of 19)	31401	NR_045741	100038713	Mm.470751	NR_045741	ENSMUSG00000113679	Gm10432	-	predicted gene 10432	ncRNA	0.008008	0.562	8.13667
6284	chr9	63377243	63378242	+	0	NA	5' UTR (NM_001364494, exon 1 of 21)	5' UTR (NM_001364494, exon 1 of 21)	160	NM_001364492	23938	Mm.325746	NM_011840	ENSMUSG00000058444	Map2k5	AI324775|AI428457|MEK5|Mapkk5|Prkmk5	mitogen-activated protein kinase kinase 5	protein-coding	0.062062	0.599	6.72276
4185	chr4	80911616	80912615	+	0	NA	intron (NM_026821, intron 1 of 1)	intron (NM_026821, intron 1 of 1)	1429	NM_026821	52829	Mm.273986	NM_026821	ENSMUSG00000048706	Lurap1l	1110029A09Rik|AV077978|AV175137|D4Bwg0951e|WI-13707|bM350F23.1	leucine rich adaptor protein 1-like	protein-coding	0.031031	0.54	2.19898
2450	chr16	34657699	34658698	+	0	NA	intron (NM_030744, intron 1 of 5)	intron (NM_030744, intron 1 of 5)	6987	NM_030744	76378	Mm.23515	NM_030744	ENSMUSG00000022832	Ropn1	1700008N21Rik|ODF6|RHPNAP1|Rppn|ropporin	ropporin, rhophilin associated protein 1	protein-coding	0.022022	0.456	12.6552
1880	chr14	24778928	24779927	+	0	NA	Intergenic	CpG	288674	NM_001360586	20088	Mm.16775	NM_011297	ENSMUSG00000025290	Rps24	-	ribosomal protein S24	protein-coding	0.039039	0.579	3.5027
2961	chr18	56123930	56124929	+	0	NA	Intergenic	Intergenic	-275911	NM_001360917	107022	Mm.24356	NM_026240	ENSMUSG00000001700	Gramd3	9030613F08Rik|9130427A09Rik|AW061306|Gramd2b|NS3TP2	GRAM domain containing 3	protein-coding	0.006006	0.394	7.81735
1849	chr14	17537104	17538103	+	0	NA	Intergenic	MTA_Mm|LTR|ERVL-MaLR	-123357	NM_001113417	21834	Mm.32563	NM_009380	ENSMUSG00000021779	Thrb	Nr1a2|T3R[b]|T3Rbeta|Thrb1|Thrb2|c-erbAbeta	thyroid hormone receptor beta	protein-coding	0.003003	0.414	7.95585
2872	chr18	10181019	10182018	+	0	NA	5' UTR (NM_009071, exon 1 of 33)	5' UTR (NM_009071, exon 1 of 33)	274	NM_009071	19877	Mm.6710	NM_009071	ENSMUSG00000024290	Rock1	1110055K06Rik|Rock-I	Rho-associated coiled-coil containing protein kinase 1	protein-coding	0.069069	0.622	4.5018
1061	chr11	86757040	86758039	+	0	NA	promoter-TSS (NM_001356393)	promoter-TSS (NM_001356393)	28	NM_001356393	67300	Mm.254588	NM_001003908	ENSMUSG00000047126	Cltc	3110065L21Rik|CHC|R74732	clathrin, heavy polypeptide (Hc)	protein-coding	0.075075	0.628	1.05202
311	chr1	151754588	151755587	+	0	NA	promoter-TSS (NM_001311165)	promoter-TSS (NM_001311165)	-69	NR_151473	102640772		NR_151473	ENSMUSG00000100594	2810414N06Rik	-	RIKEN cDNA 2810414N06 gene	ncRNA	0.064064	0.565	2.21115
3957	chr3	116807697	116808696	+	0	NA	promoter-TSS (NM_001362367)	promoter-TSS (NM_001362367)	-30	NM_001362367	77559	Mm.237099	NM_001081326	ENSMUSG00000033400	Agl	1110061O17Rik|9430004C13Rik|9630046L06Rik|AI850929|C77197	amylo-1,6-glucosidase, 4-alpha-glucanotransferase	protein-coding	0.061061	0.596	7.64841
5489	chr7	70614517	70615516	+	0	NA	Intergenic	Intergenic	-248270	NM_183261	11819	Mm.158143	NM_009697	ENSMUSG00000030551	Nr2f2	2700033K02Rik|9430015G03Rik|ARP-1|Aporp1|COUP-TF2|COUP-TFII|COUPTFB|EAR3|SVP40|Tcfcoup2	nuclear receptor subfamily 2, group F, member 2	protein-coding	0.006006	0.361	9.86641
2409	chr16	18398485	18399484	+	0	NA	exon (NM_001272031, exon 4 of 17)	exon (NM_001272031, exon 4 of 17)	6421	NM_001272032	11877	Mm.293599	NM_033474	ENSMUSG00000000325	Arvcf	-	armadillo repeat gene deleted in velocardiofacial syndrome	protein-coding	0.014014	0.533	12.0208
5440	chr7	49415686	49416685	+	0	NA	intron (NM_001111016, intron 6 of 38)	intron (NM_001111016, intron 6 of 38)	169996	NM_175272	78286	Mm.333881	NM_175272	ENSMUSG00000052512	Nav2	5330421F07Rik|AU067780|BQ960892|HELAD1|POMFIL2|RAINB1|RAINB2|Unc53H2|mKIAA3015	neuron navigator 2	protein-coding	0.019019	0.519	5.10932
4064	chr4	10973079	10974078	+	0	NA	Intergenic	PB1D10|SINE|Alu	34041	NM_175175	71801	Mm.34351	NM_175175	ENSMUSG00000049969	Plekhf2	1110070J07Rik|AA673237|ZFYVE18	pleckstrin homology domain containing, family F (with FYVE domain) member 2	protein-coding	0.018018	0.483	13.668
3952	chr3	113629592	113630591	+	0	NA	promoter-TSS (NM_026043)	promoter-TSS (NM_026043)	58	NM_001038696	67225	Mm.316928	NM_026043	ENSMUSG00000027981	Rnpc3	2810441O16Rik|AI447568|C030014B17Rik	RNA-binding region (RNP1, RRM) containing 3	protein-coding	0.078078	0.579	1.93188
880	chr11	43433403	43434402	+	0	NA	intron (NM_198936, intron 1 of 15)	CpG	171	NM_198936	193116	Mm.28200	NM_148673	ENSMUSG00000020409	Slu7	AU018913|D11Ertd730e|D3Bwg0878e	SLU7 splicing factor homolog (S. cerevisiae)	protein-coding	0.047047	0.5	4.69027
4903	chr6	7004316	7005315	+	0	NA	intron (NM_001077713, intron 1 of 1)	intron (NM_001077713, intron 1 of 1)	48797	NM_001077713	71238	Mm.389086	NM_001077713	ENSMUSG00000042505	Sdhaf3	0610005M07Rik|4933430A16Rik|Acn9	succinate dehydrogenase complex assembly factor 3	protein-coding	0.004004	0.405	3.76858
4994	chr6	47754967	47755966	+	0	NA	Intergenic	RMER12B|LTR|ERVK	-2541	NR_002841	19799		NR_002841		Rn4.5s	-	4.5S RNA	rRNA	0.022022	0.442	4.26223
826	chr11	10237499	10238498	+	0	NA	Intergenic	Intergenic	-876018	NM_177033	319922	Mm.337851	NM_177033	ENSMUSG00000050830	Vwc2	A930041G11Rik|G11|PSST739|UNQ739|cradin	von Willebrand factor C domain containing 2	protein-coding	0.004004	0.381	11.3638
5690	chr7	145340743	145341742	+	0	NA	Intergenic	(TTAGGG)n|Simple_repeat|Simple_repeat	26407	NM_203490	211578	Mm.370299	NM_203490	ENSMUSG00000051207	Mrgprd	Gm499|Mgrd|MrgD|TGR7	MAS-related GPR, member D	protein-coding	0.00419	0.497908	2.57385
2091	chr14	121147743	121148742	+	0	NA	intron (NM_134082, intron 2 of 26)	intron (NM_134082, intron 2 of 26)	-100464	NR_155502	320268	Mm.435974	NR_155502		B930095G15Rik	-	RIKEN cDNA B930095G15 gene	ncRNA	0.015015	0.477	8.40434
4895	chr5	151368388	151369387	+	0	NA	intron (NR_045700, intron 1 of 3)	CpG	212	NR_045699	625175	Mm.443286	NR_045699	ENSMUSG00000097321	1700028E10Rik	A630054D14|Gm6561	RIKEN cDNA 1700028E10 gene	ncRNA	0.082082	0.59	4.60269
2128	chr15	20421749	20422748	+	0	NA	Intergenic	Intergenic	244502	NM_022816	64833	Mm.352763	NM_022816	ENSMUSG00000047565	Acot10	Acate3|MT-ACT48|p48	acyl-CoA thioesterase 10	protein-coding	0.003003	0.359	12.693
1991	chr14	68124167	68125166	+	0	NA	exon (NM_008691, exon 1 of 3)	exon (NM_008691, exon 1 of 3)	338	NM_008691	18040	Mm.242832	NM_008691	ENSMUSG00000022054	Nefm	NF-M|NF160|NF165|Nef3|Nfm	neurofilament, medium polypeptide	protein-coding	0.096096	0.656	10.4096
6453	chr9	113792628	113793627	+	0	NA	promoter-TSS (NM_001286603)	promoter-TSS (NM_001286603)	-203	NM_001286603	76499	Mm.222272	NM_029633	ENSMUSG00000033392	Clasp2	1500004F14Rik|8030404L10Rik|C77448|CLASP2beta|mKIAA0627	CLIP associating protein 2	protein-coding	0.018018	0.455	3.42167
3364	chr2	34122636	34123635	+	0	NA	Intergenic	Intergenic	-15400	NR_130173	329387	Mm.125817	NR_130173	ENSMUSG00000087461	C230014O12Rik	-	RIKEN cDNA C230014O12 gene	ncRNA	0.014014	0.528	13.0691
6163	chr9	30477440	30478439	+	0	NA	Intergenic	Intergenic	50610	NM_028874	102607	Mm.35084	NM_028874	ENSMUSG00000031993	Snx19	3526401K03Rik|AI195321|AI848208|mKIAA0254	sorting nexin 19	protein-coding	0.015015	0.491	12.5492
1190	chr11	116218412	116219411	+	0	NA	intron (NR_004853, intron 6 of 6)	intron (NR_004853, intron 6 of 6)	2909	NR_004853	69681	Mm.33677	NR_004853	ENSMUSG00000092300	Cdk3	2310050O10Rik|Cdk3-ps	cyclin-dependent kinase 3	pseudo	0.009009	0.543	10.2619
5290	chr6	146693666	146694665	+	0	NA	Intergenic	IAPEz-int|LTR|ERVK	-30765	NM_001346666	232533	Mm.322121	NM_172734	ENSMUSG00000001630	Stk38l	4930473A22Rik|Ndr2|Ndr54	serine/threonine kinase 38 like	protein-coding	0.031031	0.49	4.62496
2730	chr17	35673295	35674294	+	0	NA	promoter-TSS (NM_010364)	promoter-TSS (NM_010364)	-51	NM_010364	14885	Mm.10182	NM_010364	ENSMUSG00000001524	Gtf2h4	AW545633|BTF2 p52|p52	general transcription factor II H, polypeptide 4	protein-coding	0.032032	0.508	4.44952
2877	chr18	12487661	12488660	+	0	NA	intron (NM_010680, intron 32 of 74)	intron (NM_010680, intron 32 of 74)	-16037	NM_001347461	16774	Mm.42012	NM_010680	ENSMUSG00000024421	Lama3	Lama3B|[a]3B	laminin, alpha 3	protein-coding	0.004004	0.416	11.0644
866	chr11	32454274	32455273	+	0	NA	promoter-TSS (NM_001361561)	promoter-TSS (NM_001361561)	-597	NM_001361561	327900	Mm.260956	NM_173784	ENSMUSG00000044949	Ubtd2	4930571L24|9630054F20Rik|AI645720	ubiquitin domain containing 2	protein-coding	0.071071	0.603	9.56328
1239	chr12	4082195	4083194	+	0	NA	5' UTR (NM_153082, exon 1 of 7)	5' UTR (NM_153082, exon 1 of 7)	120	NM_153082	217378	Mm.271656	NM_153082	ENSMUSG00000020657	Dnajc27	AI639580|C330021A05Rik|Rabj|Rbj	DnaJ heat shock protein family (Hsp40) member C27	protein-coding	0.062062	0.58	9.38414
5139	chr6	100059494	100060493	+	0	NA	Intergenic	Intergenic	227365	NM_019743	56353	Mm.321633	NM_019743	ENSMUSG00000072872	Rybp	2410018J24Rik|DEDAF|YEAF1	RING1 and YY1 binding protein	protein-coding	0.01001	0.537	13.1671
31	chr1	25535414	25536413	+	0	NA	intron (NM_175642, intron 5 of 30)	intron (NM_175642, intron 5 of 30)	-257959	NM_001204913	100504323	Mm.484176	NM_001204913		Gm20172	-	predicted gene, 20172	protein-coding	0.006006	0.362	11.0849
752	chr10	109500471	109501470	+	0	NA	Intergenic	Intergenic	-489995	NM_001358504	20979	Mm.289702	NM_009306	ENSMUSG00000035864	Syt1	AW124717|G630098F17Rik|SytI	synaptotagmin I	protein-coding	0.003003	0.365	10.9395
6608	chrY	90771972	90772971	+	0	NA	Intergenic	CpG	-12971	NR_137282	170942	Mm.76062	NM_133362	ENSMUSG00000096768	Erdr1	edr	erythroid differentiation regulator 1	protein-coding	0.065065	0.704	6.81062
4435	chr4	152722158	152723157	+	0	NA	Intergenic	Intergenic	25117	NR_033138	330004	Mm.291863	NM_001033414		Gm833	-	predicted gene 833	ncRNA	0.013013	0.523	9.46168
6543	chrX	94446360	94447359	+	0	NA	non-coding (NR_045323, exon 4 of 4)	non-coding (NR_045323, exon 4 of 4)	4127	NR_045323	100503393	Mm.402891	NR_045323	ENSMUSG00000084904	Gm14827	-	predicted gene 14827	ncRNA	0.018018	0.449	6.03499
1639	chr13	43170825	43171824	+	0	NA	5' UTR (NM_001252639, exon 1 of 8)	5' UTR (NM_001252639, exon 1 of 8)	177	NM_025935	67046	Mm.269213	NM_025935	ENSMUSG00000021368	Tbc1d7	2610009C09Rik	TBC1 domain family, member 7	protein-coding	0.059059	0.542	3.71194
2823	chr17	74527921	74528920	+	0	NA	5' UTR (NM_007566, exon 1 of 73)	5' UTR (NM_007566, exon 1 of 73)	125	NM_007566	12211	Mm.442564	NM_007566	ENSMUSG00000024073	Birc6	A430032G04Rik|A430040A19Rik|AA501170|Bruce|D630005A10Rik|mKIAA1289	baculoviral IAP repeat-containing 6	protein-coding	0.098098	0.698	0.99744
6208	chr9	45572902	45573901	+	0	NA	intron (NM_001081270, intron 3 of 32)	intron (NM_001081270, intron 3 of 32)	-142169	NR_040732	74602	Mm.394117	NR_040732	ENSMUSG00000097074	4833428L15Rik	-	RIKEN cDNA 4833428L15 gene	ncRNA	0.009009	0.492	6.80764
4657	chr5	104046167	104047166	+	0	NA	promoter-TSS (NM_028794)	promoter-TSS (NM_028794)	-198	NM_028794	74167	Mm.241484	NM_028794	ENSMUSG00000029310	Nudt9	1190002C07Rik|ADPR-PPase|AI462474	nudix (nucleoside diphosphate linked moiety X)-type motif 9	protein-coding	0.09009	0.623	6.02987
3005	chr18	65799891	65800890	+	0	NA	promoter-TSS (NM_025468)	promoter-TSS (NM_025468)	-188	NM_025468	66286	Mm.27800	NM_025468	ENSMUSG00000024516	Sec11c	1810029G24Rik|Sec11l3	SEC11 homolog C, signal peptidase complex subunit	protein-coding	0.046046	0.58	4.29301
3444	chr2	75638325	75639324	+	0	NA	Intergenic	MMVL30-int|LTR|ERV1	-20435	NM_001359971	229279	Mm.316306	NM_053263	ENSMUSG00000059005	Hnrnpa3	2410013L13Rik|2610209F03Rik|2610510D13Rik|Hnrpa3	heterogeneous nuclear ribonucleoprotein A3	protein-coding	0.06006	0.523	5.66336
4257	chr4	116556929	116557928	+	0	NA	promoter-TSS (NM_029868)	promoter-TSS (NM_029868)	-230	NM_029868	77110	Mm.41715	NM_029868	ENSMUSG00000034042	Gpbp1l1	5330440M15Rik|BC002292	GC-rich promoter binding protein 1-like 1	protein-coding	0.079079	0.62	1.35591
681	chr10	85985900	85986899	+	0	NA	intron (NM_177772, intron 7 of 15)	L2a|LINE|L2	25461	NM_177772	270757	Mm.107214	NM_177772	ENSMUSG00000050108	Bpifc	4732454E24|Bpil2	BPI fold containing family C	protein-coding	0.009009	0.471	12.5972
3711	chr2	172999472	173000471	+	0	NA	promoter-TSS (NM_175112)	promoter-TSS (NM_175112)	-146	NM_175112	66679	Mm.4113	NM_175112	ENSMUSG00000027509	Rae1	3230401I12Rik|D2Ertd342e|MNRP|MNRP41	ribonucleic acid export 1	protein-coding	0.074074	0.595	3.69145
5328	chr7	15945474	15946473	+	0	NA	exon (NM_133831, exon 1 of 13)	exon (NM_133831, exon 1 of 13)	135	NM_133831	68077	Mm.277634	NM_133831	ENSMUSG00000041560	Nop53	5330430H08Rik|9430097C02Rik|AU041936|AW536441|Gltscr2|PICT-1|R74911	NOP53 ribosome biogenesis factor	protein-coding	0.066066	0.525	7.51004
6032	chr8	122888558	122889557	+	0	NA	intron (NM_001081379, intron 9 of 12)	intron (NM_001081379, intron 9 of 12)	40683	NM_007662	12555	Mm.1976	NM_007662	ENSMUSG00000031962	Cdh15	AI323380|Cdh14|Mcad	cadherin 15	protein-coding	0.012012	0.52	13.0813
1817	chr13	112660180	112661179	+	0	NA	promoter-TSS (NM_178746)	promoter-TSS (NM_178746)	-87	NM_178746	268706	Mm.40834	NM_175376	ENSMUSG00000047789	Slc38a9	4833412L08Rik|6720411P22Rik|9130023D20Rik|9430067K09Rik|A730092C09	solute carrier family 38, member 9	protein-coding	0.04004	0.552	5.83722
2339	chr15	100551199	100552198	+	0	NA	intron (NM_001355497, intron 1 of 15)	CpG	310	NM_001355497	21422	Mm.219040	NM_033476	ENSMUSG00000009733	Tfcp2	CP-2|CP2|D230015P20Rik|LBP-1c|LBP-1d|LBP1|LSF|Tcfcp2|UBP-1	transcription factor CP2	protein-coding	0.079079	0.633	5.55576
4592	chr5	66050619	66051618	+	0	NA	intron (NM_178446, intron 2 of 6)	intron (NM_178446, intron 2 of 6)	-46833	NR_027961	231253	Mm.436542	NM_177679	ENSMUSG00000054598	9130230L23Rik	-	RIKEN cDNA 9130230L23 gene	ncRNA	0.019019	0.428	9.51666
3554	chr2	129781615	129782614	+	0	NA	Intergenic	Intergenic	-18403	NM_183262	67333	Mm.389329	NM_183262	ENSMUSG00000037885	Stk35	1700054C12Rik|CLIK1|Stk35l1	serine/threonine kinase 35	protein-coding	0.004004	0.454	7.70038
3120	chr19	10454784	10455783	+	0	NA	TTS (NM_001111140)	TTS (NM_001111140)	2164	NM_001111140	278795	Mm.490638	NM_001111140	ENSMUSG00000090291	Lrrc10b	Gm705|SerdinR	leucine rich repeat containing 10B	protein-coding	0.005005	0.532	11.186
3921	chr3	97900733	97901732	+	0	NA	promoter-TSS (NM_011342)	promoter-TSS (NM_011342)	5	NM_011342	20333	Mm.2551	NM_011342	ENSMUSG00000027879	Sec22b	4930564D15Rik|AA517334|AI480645|C81333|ERS-24|Sec22l1	SEC22 homolog B, vesicle trafficking protein	protein-coding	0.043043	0.508	4.20009
3738	chr2	181673128	181674127	+	0	NA	Intergenic	Intergenic	-1987	NM_009236	20672	Mm.264904	NM_009236	ENSMUSG00000046470	Sox18	AI385749|Ra|Ragl	SRY (sex determining region Y)-box 18	protein-coding	0.004004	0.513	10.0316
2324	chr15	98092030	98093029	+	0	NA	promoter-TSS (NM_001163488)	promoter-TSS (NM_001163488)	-60	NM_001163488	18642	Mm.272582	NM_021514	ENSMUSG00000033065	Pfkm	AI131669|ATP-PFK|PFK-A|PFK-M|Pfk-4|Pfk4|Pfka|Pfkx	phosphofructokinase, muscle	protein-coding	0.027027	0.456	9.34215
3168	chr19	28254744	28255743	+	0	NA	Intergenic	Intergenic	-244077	NM_011265	19726	Mm.313321	NM_011265	ENSMUSG00000040929	Rfx3	C230093O12Rik|MRFX3	regulatory factor X, 3 (influences HLA class II expression)	protein-coding	0.003003	0.481	13.1391
3458	chr2	82741748	82742747	+	0	NA	Intergenic	Tigger17c|DNA|TcMar-Tigger	-201387	NM_001370266	241516	Mm.302516	NM_001370266	ENSMUSG00000075249	Fsip2	-	fibrous sheath-interacting protein 2	protein-coding	0.009009	0.446	9.99491
68	chr1	39832723	39833722	+	0	NA	Intergenic	Intergenic	14108	NR_040465	73426	Mm.396239	NR_040465	ENSMUSG00000101634	1700066B17Rik	-	RIKEN cDNA 1700066B17 gene	ncRNA	0.011011	0.468	4.4505
2575	chr16	94821238	94822237	+	0	NA	TTS (NM_001025590)	TTS (NM_001025590)	34953	NM_001025590	16522	Mm.328720	NM_010606	ENSMUSG00000043301	Kcnj6	BIR1|GIRK2|KATP2|KCNJ7|Kir3.2|weaver|wv	potassium inwardly-rectifying channel, subfamily J, member 6	protein-coding	0.017017	0.468	10.4859
6037	chr8	123567071	123568070	+	0	NA	Intergenic	Intergenic	-1483	NR_046140	100861488		NR_046140	ENSMUSG00000094916	Gm26391	Rn5s17	predicted gene, 26391	rRNA	0.059059	0.629	6.68503
1812	chr13	110008241	110009240	+	0	NA	Intergenic	Intergenic	104931	NR_035442	100316683		NR_035442	ENSMUSG00000084651	Mir1904	Mirn1904|mmu-mir-1904	microRNA 1904	ncRNA	0.012012	0.401	5.50255
3176	chr19	32485684	32486683	+	0	NA	exon (NM_010799, exon 1 of 5)	exon (NM_010799, exon 1 of 5)	414	NM_010799	17330	Mm.255116	NM_010799	ENSMUSG00000024896	Minpp1	AA408516	multiple inositol polyphosphate histidine phosphatase 1	protein-coding	0.109109	0.698	4.43353
4597	chr5	68331587	68332586	+	0	NA	Intergenic	Intergenic	300251	NM_001018019	433899	Mm.332422	NM_001018019	ENSMUSG00000068082	Grxcr1	Tg(Eno2-Gabrb3)0370Brll|pi|tde	glutaredoxin, cysteine rich 1	protein-coding	0.006006	0.364	10.3554
3203	chr19	41663791	41664790	+	0	NA	intron (NM_015748, intron 4 of 36)	intron (NM_015748, intron 4 of 36)	75639	NR_106166	102465884		NR_106166	ENSMUSG00000098286	Mir8091	Gm27575|mmu-mir-8091	microRNA 8091	ncRNA	0.02002	0.541	11.2869
293	chr1	136970727	136971726	+	0	NA	Intergenic	Intergenic	-10778	NM_030676	26424	Mm.16794	NM_030676	ENSMUSG00000026398	Nr5a2	AU020803|D1Ertd308e|Ftf|LRH-1|UF2-H3B	nuclear receptor subfamily 5, group A, member 2	protein-coding	0.016016	0.498	10.1544
3294	chr2	25631042	25632041	+	0	NA	Intergenic	RLTR19|LTR|ERVK	-3567	NM_007995	14133	Mm.10510	NM_007995	ENSMUSG00000026938	Fcna	Fcn1	ficolin A	protein-coding	0.007007	0.471	12.7464
1936	chr14	49105756	49106755	+	0	NA	Intergenic	Intergenic	-39588	NM_207214	105504	Mm.31607	NM_207214	ENSMUSG00000061244	Exoc5	AI447711|AI448003|Gm76|PRO1912|SEC10|Sec10l1	exocyst complex component 5	protein-coding	0.008008	0.472	7.95585
2036	chr14	79397560	79398559	+	0	NA	intron (NM_145960, intron 1 of 10)	intron (NM_145960, intron 1 of 10)	287	NM_145960	211253	Mm.35306	NM_145960	ENSMUSG00000022022	Mtrf1	A830062K05Rik|MtRF-1	mitochondrial translational release factor 1	protein-coding	0.028028	0.427	1.68954
4252	chr4	116074425	116075424	+	0	NA	promoter-TSS (NM_153521)	promoter-TSS (NM_153521)	146	NM_025641	66576	Mm.181721	NM_025641	ENSMUSG00000063882	Uqcrh	2210416J04Rik|2310021J10Rik|2610041P16Rik	ubiquinol-cytochrome c reductase hinge protein	protein-coding	0.044044	0.487	0.907264
103	chr1	62290506	62291505	+	0	NA	intron (NM_001081050, intron 16 of 22)	intron (NM_001081050, intron 16 of 22)	-154896	NR_151537	105243940		NR_151537		Pard3bos2	Gm12747	par-3 family cell polarity regulator beta, opposite strand 2	ncRNA	0.006006	0.476	14.6657
3548	chr2	129038924	129039923	+	0	NA	exon (NM_001370941, exon 7 of 11)	exon (NM_001370941, exon 7 of 11)	26486	NM_001370941	668894	Mm.393119	NM_001370941	ENSMUSG00000079051	Vinac1	Gm14025	vinculin/alpha-catenin family member 1	protein-coding	0.067067	0.599	6.04746
5360	chr7	25316427	25317426	+	0	NA	promoter-TSS (NM_001160400)	promoter-TSS (NM_001160400)	-238	NM_001160400	269878	Mm.38527	NM_001160400	ENSMUSG00000045039	Megf8	AW049492|Egfl4|b2b1702.2Clo|b2b1702Clo|b2b288Clo|m687Ddg|mKIAA0817	multiple EGF-like-domains 8	protein-coding	0.053053	0.578	7.41894
3863	chr3	82789462	82790461	+	0	NA	Intergenic	Intergenic	86522	NM_001146328	633285	Mm.265114	NM_001146328	ENSMUSG00000033882	Rbm46	EG633285|Gm761	RNA binding motif protein 46	protein-coding	0.009009	0.428	10.8955
5475	chr7	65870558	65871557	+	0	NA	intron (NM_011048, intron 1 of 21)	intron (NM_011048, intron 1 of 21)	8921	NM_011048	18553	Mm.294007	NM_011048	ENSMUSG00000030513	Pcsk6	C86343|Pace4|SPC4|b2b2830Clo	proprotein convertase subtilisin/kexin type 6	protein-coding	0.017017	0.55	4.46454
4305	chr4	127765989	127766988	+	0	NA	Intergenic	L3|LINE|CR1	204353	NM_001134733	635169	Mm.346755	NM_001134733	ENSMUSG00000028813	CK137956	-	cDNA sequence CK137956	protein-coding	0.007007	0.464	12.3378
4652	chr5	101923243	101924242	+	0	NA	intron (NM_172882, intron 19 of 66)	intron (NM_172882, intron 19 of 66)	146179	NM_172882	72145	Mm.332522	NM_172882	ENSMUSG00000043940	Wdfy3	2610509D04Rik|ALFY|AW319683|B930017C24|BWF1|Bchs|D5Ertd66e|Ggtb3|ZFYVE25|mKIAA0993	WD repeat and FYVE domain containing 3	protein-coding	0.021021	0.464	6.01655
3694	chr2	167138983	167139982	+	0	NA	intron (NM_008420, intron 1 of 1)	intron (NM_008420, intron 1 of 1)	49336	NM_008420	16500	Mm.205341	NM_008420	ENSMUSG00000050556	Kcnb1	Kcr1-1|Kv2.1|Shab	potassium voltage gated channel, Shab-related subfamily, member 1	protein-coding	0.016016	0.532	9.48043
3603	chr2	148460384	148461383	+	0	NA	Intergenic	L1Md_T|LINE|L1	-17348	NM_010740	17064	Mm.681	NM_010740	ENSMUSG00000027435	Cd93	6030404G09Rik|AA145088|AA4.1|AW555904|C1qr1|C1qrp|Ly68	CD93 antigen	protein-coding	0.053053	0.6	3.82127
6471	chr9	120063947	120064946	+	0	NA	intron (NM_009987, intron 1 of 1)	intron (NM_009987, intron 1 of 1)	3850	NM_009987	13051	Mm.44065	NM_009987	ENSMUSG00000052336	Cx3cr1	-	chemokine (C-X3-C motif) receptor 1	protein-coding	0.01001	0.477	9.81107
4179	chr4	71676007	71677006	+	0	NA	Intergenic	Intergenic	524387	NM_011599	21885	Mm.278444	NM_011599	ENSMUSG00000008305	Tle1	C230057C06Rik|Estm14|Grg-1|Grg1|Tle4l	transducin-like enhancer of split 1	protein-coding	0.007007	0.425	4.19841
839	chr11	20248991	20249990	+	0	NA	promoter-TSS (NM_172260)	promoter-TSS (NM_172260)	-66	NM_172260	216543	Mm.260314	NM_172260	ENSMUSG00000044066	Cep68	6030463E10Rik|AI481761|BC027174|Kiaa0582	centrosomal protein 68	protein-coding	0.096096	0.693	4.36961
982	chr11	65928112	65929111	+	0	NA	intron (NM_001099633, intron 49 of 68)	intron (NM_001099633, intron 49 of 68)	120646	NM_001362834	52712	Mm.340052	NM_026107	ENSMUSG00000018347	Zkscan6	1700128E15Rik|D11Ertd714e|KOX11|Zfp535|Znf18	zinc finger with KRAB and SCAN domains 6	protein-coding	0.007007	0.423	4.2816
2724	chr17	34777863	34778862	+	0	NA	Intergenic	Intergenic	26064	NM_009995	13079	Mm.440407	NM_009995	ENSMUSG00000024365	Cyp21a1	21-OH|21OH|21OHA|21OHB|CYP21OH-A|Cyp21|Cyp21-ps1|Cyp21B|Cyp21a2-ps|Cyp21a2ps|Oh21-1|Oh21-2	cytochrome P450, family 21, subfamily a, polypeptide 1	protein-coding	0.012012	0.499	8.91859
5480	chr7	66541319	66542318	+	0	NA	Intergenic	L1Md_T|LINE|L1	-114341	NM_053080	56847	Mm.140988	NM_053080	ENSMUSG00000015134	Aldh1a3	ALDH6|RALDH3|V1	aldehyde dehydrogenase family 1, subfamily A3	protein-coding	0.057057	0.626	4.55419
5449	chr7	51975008	51976007	+	0	NA	intron (NM_001330607, intron 7 of 7)	intron (NM_001330607, intron 7 of 7)	30207	NR_027704	75744	Mm.386823	NM_001160345	ENSMUSG00000074093	Svip	1700006C13Rik|6620401M08Rik	small VCP/p97-interacting protein	protein-coding	0.009009	0.449	9.48001
2400	chr16	17208559	17209558	+	0	NA	exon (NM_001033338, exon 1 of 1)	exon (NM_001033338, exon 1 of 1)	923	NM_001033338	239731	Mm.86671	NM_001033338	ENSMUSG00000071636	Rimbp3	Gm1759|Gm603|RIM-BP3|mKIAA1666	RIMS binding protein 3	protein-coding	0.096096	0.667	5.6513
1889	chr14	25377451	25378450	+	0	NA	Intergenic	Intergenic	-81235	NM_183208	328365	Mm.227484	NM_183208	ENSMUSG00000007817	Zmiz1	BC065120|E330020C23|Gm10397|I920194n01|Rai17|Zimp10	zinc finger, MIZ-type containing 1	protein-coding	0.046046	0.579	9.08263
2459	chr16	38346559	38347558	+	0	NA	promoter-TSS (NM_001017429)	promoter-TSS (NM_001017429)	59	NM_001017429	12856	Mm.27396	NM_001017429	ENSMUSG00000046516	Cox17	AI037035	cytochrome c oxidase assembly protein 17, copper chaperone	protein-coding	0.04004	0.492	6.90766
1840	chr14	11729442	11730441	+	0	NA	intron (NM_008981, intron 2 of 29)	intron (NM_008981, intron 2 of 29)	176388	NM_008981	19270	Mm.431266	NM_008981	ENSMUSG00000021745	Ptprg	5430405N12Rik|AW046354|AW549872|RPTPgamma	protein tyrosine phosphatase, receptor type, G	protein-coding	0.005005	0.43	8.91859
6598	chrX	170005084	170006083	+	0	NA	Intergenic	Intergenic	-26666	NR_029457	654820	Mm.34441	NM_001039559	ENSMUSG00000072844	G530011O06Rik	-	RIKEN cDNA G530011O06 gene	ncRNA	0.017017	0.559	4.82061
3907	chr3	95015558	95016557	+	0	NA	promoter-TSS (NM_030074)	promoter-TSS (NM_030074)	-600	NM_001357863	78266	Mm.389478	NM_030074	ENSMUSG00000019338	Zfp687	4931408L03Rik|Znf687|mKIAA1441	zinc finger protein 687	protein-coding	0.06006	0.594	6.34063
6244	chr9	55208519	55209518	+	0	NA	promoter-TSS (NM_028049)	promoter-TSS (NM_028049)	83	NM_028049	71999	Mm.276429	NM_028049	ENSMUSG00000032309	Fbxo22	0610033L19Rik|1600016C16Rik	F-box protein 22	protein-coding	0.069069	0.602	8.82969
2169	chr15	53345318	53346317	+	0	NA	5' UTR (NM_010162, exon 1 of 11)	5' UTR (NM_010162, exon 1 of 11)	366	NM_010162	14042	Mm.309395	NM_010162	ENSMUSG00000061731	Ext1	AA409028	exostoses (multiple) 1	protein-coding	0.097097	0.622	5.4225
4145	chr4	53354045	53355044	+	0	NA	Intergenic	Intergenic	-84312	NR_033139	381524	Mm.23351	NM_001033454	ENSMUSG00000086712	AI427809	Gm1659|MeXis	expressed sequence AI427809	ncRNA	0.008008	0.361	8.67205
4038	chr3	154884872	154885871	+	0	NA	intron (NM_177066, intron 17 of 24)	intron (NM_177066, intron 17 of 24)	170036	NM_177066	435766	Mm.210428	NM_177066	ENSMUSG00000040086	Tnni3k	Cark|D830019J24Rik	TNNI3 interacting kinase	protein-coding	0.013013	0.469	6.77146
4705	chr5	114804339	114805338	+	0	NA	3' UTR (NM_026718, exon 15 of 15)	3' UTR (NM_026718, exon 15 of 15)	9138	NR_027817	66236	Mm.268546	NR_027817	ENSMUSG00000072694	1500011B03Rik	AI415201|AV141149|AW556386	RIKEN cDNA 1500011B03 gene	ncRNA	0.023023	0.539	9.98053
5760	chr8	26118325	26119324	+	0	NA	promoter-TSS (NR_151667)	promoter-TSS (NR_151667)	400	NM_207659	320191	Mm.334464	NM_207659	ENSMUSG00000037234	Hook3	5830454D03Rik|AI317159|E330005F07Rik	hook microtubule tethering protein 3	protein-coding	0.092092	0.642	4.07629
2914	chr18	34006734	34007733	+	0	NA	promoter-TSS (NM_013512)	promoter-TSS (NM_013512)	-27	NM_013512	13824	Mm.3465	NM_013512	ENSMUSG00000024376	Epb41l4a	Epb4.1l4|Epb4.1l4a|NBL4	erythrocyte membrane protein band 4.1 like 4a	protein-coding	0.069069	0.622	6.81733
5559	chr7	101895939	101896938	+	0	NA	5' UTR (NM_001291349, exon 1 of 5)	5' UTR (NM_001291349, exon 1 of 5)	107	NM_027532	75430	Mm.284491	NM_027532	ENSMUSG00000030649	Anapc15	3200002M19Rik|6330414C15Rik|APC15	anaphase prompoting complex C subunit 15	protein-coding	0.055055	0.529	3.85039
1014	chr11	74830017	74831016	+	0	NA	promoter-TSS (NM_010813)	promoter-TSS (NM_010813)	-408	NM_010813	17428	Mm.3759	NM_010813	ENSMUSG00000000282	Mnt	Rox|bHLHd3	max binding protein	protein-coding	0.073073	0.627	10.6379
4565	chr5	44273408	44274407	+	0	NA	Intergenic	MTC|LTR|ERVL-MaLR	-47301	NM_173764	231225	Mm.30688	NM_173764	ENSMUSG00000046985	Tapt1	4932414K18Rik	transmembrane anterior posterior transformation 1	protein-coding	0.004004	0.45	8.86315
879	chr11	43416671	43417670	+	0	NA	Intergenic	Intergenic	8811	NM_013917	30939	Mm.6856	NM_013917	ENSMUSG00000020415	Pttg1	AW555095|C87862|Pttg|Pttg3	pituitary tumor-transforming gene 1	protein-coding	0.015015	0.489	6.85431
1572	chr13	5422757	5423756	+	0	NA	Intergenic	Intergenic	434836	NR_045891	71867	Mm.179181	NR_045891	ENSMUSG00000100625	1700016G22Rik	-	RIKEN cDNA 1700016G22 gene	ncRNA	0.003003	0.376	12.8926
5500	chr7	78572653	78573652	+	0	NA	intron (NM_182809, intron 1 of 13)	intron (NM_182809, intron 1 of 13)	4686	NM_008746	18213	Mm.33496	NM_008746	ENSMUSG00000059146	Ntrk3	AW125844|Ntrk3_tv3|TrkC	neurotrophic tyrosine kinase, receptor, type 3	protein-coding	0.007007	0.459	10.7389
2549	chr16	89913655	89914654	+	0	NA	intron (NM_001145886, intron 2 of 27)	intron (NM_001145886, intron 2 of 27)	46673	NM_009384	21844	Mm.310902	NM_009384	ENSMUSG00000002489	Tiam1	AI847750|D16Ium10|D16Ium10e	T cell lymphoma invasion and metastasis 1	protein-coding	0.023023	0.531	11.1573
2580	chr16	95814098	95815097	+	0	NA	Intergenic	Intergenic	84116	NR_040485	69776	Mm.120470	NR_040484	ENSMUSG00000117232	1600002D24Rik	-	RIKEN cDNA 1600002D24 gene	ncRNA	0.01001	0.491	6.23761
2815	chr17	71139576	71140575	+	0	NA	Intergenic	RLTR1D|LTR|ERV1	-43457	NM_001357791	64898	Mm.227924	NM_022882	ENSMUSG00000024052	Lpin2	2610511G02Rik|AI481352|AW742896	lipin 2	protein-coding	0.013013	0.403	5.61994
4011	chr3	145758134	145759133	+	0	NA	promoter-TSS (NM_026993)	promoter-TSS (NM_026993)	-59	NM_026993	69219	Mm.234247	NM_026993	ENSMUSG00000028194	Ddah1	2410006N07Rik|2510015N06Rik|AI987801|AW050362	dimethylarginine dimethylaminohydrolase 1	protein-coding	0.082082	0.622	5.16843
1577	chr13	10648897	10649896	+	0	NA	Intergenic	MTEb|LTR|ERVL-MaLR	-288593	NM_033269	12671	Mm.342315	NM_033269	ENSMUSG00000046159	Chrm3	Chrm-3|M3|M3R	cholinergic receptor, muscarinic 3, cardiac	protein-coding	0.004004	0.4	8.72691
6583	chrX	157598046	157599045	+	0	NA	exon (NM_172307, exon 1 of 11)	exon (NM_172307, exon 1 of 11)	170	NM_172307	270669	Mm.37577	NM_172307	ENSMUSG00000046873	Mbtps2	9630032G22Rik|AI662535	membrane-bound transcription factor peptidase, site 2	protein-coding	0.083083	0.583	3.07546
1630	chr13	41339550	41340549	+	0	NA	intron (NM_001111324, intron 2 of 7)	intron (NM_001111324, intron 2 of 7)	18952	NM_017464	18003	Mm.288980	NM_017464	ENSMUSG00000021365	Nedd9	Cas-L|CasL|HEF1|MEF1|Nedd-9|p105	neural precursor cell expressed, developmentally down-regulated gene 9	protein-coding	0.028028	0.501	3.66059
5931	chr8	92301153	92302152	+	0	NA	Intergenic	L1MB2|LINE|L1	54468	NR_110452	71296	Mm.86664	NR_033641	ENSMUSG00000031736	Crnde	4933436C20Rik	colorectal neoplasia differentially expressed (non-protein coding)	ncRNA	0.006006	0.409	8.16094
5728	chr8	14306730	14307729	+	0	NA	intron (NM_001145965, intron 2 of 14)	intron (NM_001145965, intron 2 of 14)	211354	NM_001145965	244310	Mm.404697	NM_172910	ENSMUSG00000047495	Dlgap2	6430596N04Rik|Dap-2|Dap2|Sapap2	DLG associated protein 2	protein-coding	0.003003	0.524	3.35609
3311	chr2	28138386	28139385	+	0	NA	Intergenic	Intergenic	-54007	NM_010190	14134	Mm.182935	NM_010190	ENSMUSG00000026835	Fcnb	Fcn2	ficolin B	protein-coding	0.011011	0.521	8.2221
5130	chr6	96907880	96908879	+	0	NA	intron (NM_177233, intron 3 of 5)	intron (NM_177233, intron 3 of 5)	152032	NM_177233	320701	Mm.131700	NM_177233	ENSMUSG00000046500	Tafa4	C130034I18Rik|Fam19a4|Fam19a4 Tafa-4|Tafa-4	TAFA chemokine like family member 4	protein-coding	0.012012	0.392	3.92789
1230	chr11	120990603	120991602	+	0	NA	5' UTR (NM_027874, exon 1 of 10)	5' UTR (NM_027874, exon 1 of 10)	231	NM_139059	104318	Mm.216227	NM_027874	ENSMUSG00000025162	Csnk1d	1200006A05Rik|AA409348|D930010H05Rik	casein kinase 1, delta	protein-coding	0.104104	0.703	5.72209
6258	chr9	57521281	57522280	+	0	NA	intron (NM_007747, intron 1 of 4)	CpG	548	NM_007747	12858	Mm.273403	NM_007747	ENSMUSG00000000088	Cox5a	AA959768|CcOX	cytochrome c oxidase subunit 5A	protein-coding	0.068068	0.592	6.56205
4953	chr6	39419589	39420588	+	0	NA	promoter-TSS (NM_001311109)	promoter-TSS (NM_001311109)	281	NM_018810	54484	Mm.270484	NM_018810	ENSMUSG00000029922	Mkrn1	RFP	makorin, ring finger protein, 1	protein-coding	0.115115	0.695	4.1339
885	chr11	46218277	46219276	+	0	NA	intron (NM_133769, intron 26 of 30)	intron (NM_133769, intron 26 of 30)	-16781	NM_177075	320116	Mm.39600	NM_177075	ENSMUSG00000048721	Fndc9	C030019I05Rik	fibronectin type III domain containing 9	protein-coding	0.011011	0.523	9.02977
2739	chr17	36271190	36272189	+	0	NA	promoter-TSS (NM_001357889)	promoter-TSS (NM_001357889)	-256	NM_178281	79263	Mm.40624	NM_024468	ENSMUSG00000045409	Trim39	1100001D15Rik|E130103K13Rik|RBCC-B30.2|Rnf23|mKIAA4179|tfp	tripartite motif-containing 39	protein-coding	0.102102	0.669	5.47418
5299	chr7	4136519	4137518	+	0	NA	promoter-TSS (NR_033548)	promoter-TSS (NR_033548)	-38	NM_172736	232798	Mm.22831	NM_172736	ENSMUSG00000035545	Leng8	AW049671	leukocyte receptor cluster (LRC) member 8	protein-coding	0.09009	0.623	6.5904
3	chr1	3441226	3442225	+	0	NA	intron (NM_001011874, intron 1 of 2)	intron (NM_001011874, intron 1 of 2)	229773	NM_001011874	497097	Mm.454496	NM_001011874	ENSMUSG00000051951	Xkr4	AY534250|Gm210|XRG4|mKIAA1889	X-linked Kx blood group related 4	protein-coding	0.001001	0.348	12.2017
1199	chr11	117541055	117542054	+	0	NA	Intergenic	Intergenic	57186	NR_130966	432615	Mm.126359	NR_130966	ENSMUSG00000069588	Gm11733	-	predicted gene 11733	ncRNA	0.01001	0.536	4.87375
3902	chr3	93446535	93447534	+	0	NA	exon (NM_001163098, exon 2 of 2)	exon (NM_001163098, exon 2 of 2)	4704	NM_001163098	99681	Mm.316671	NM_001163098	ENSMUSG00000052415	Tchh	AHF|AI597080|Thh	trichohyalin	protein-coding	0.085085	0.633	3.33096
1523	chr12	103425357	103426356	+	0	NA	promoter-TSS (NM_020494)	promoter-TSS (NM_020494)	-9	NM_001159502	27225	Mm.3935	NM_020494	ENSMUSG00000041645	Ddx24	1700055J08Rik|2510027P10Rik|AI649272	DEAD (Asp-Glu-Ala-Asp) box polypeptide 24	protein-coding	0.056056	0.561	3.7402
3271	chr2	13544142	13545141	+	0	NA	promoter-TSS (NM_010067)	promoter-TSS (NM_010067)	23	NM_010067	13434	Mm.6979	NM_010067	ENSMUSG00000026723	Trdmt1	Dnmt2|Rnmt2	tRNA aspartic acid methyltransferase 1	protein-coding	0.041041	0.539	2.54103
5918	chr8	87419333	87420332	+	0	NA	Intergenic	Intergenic	52760	NM_019626	12404	Mm.4880	NM_019626	ENSMUSG00000031654	Cbln1	AI323299	cerebellin 1 precursor protein	protein-coding	0.019019	0.456	6.20117
6494	chr9	124256301	124257300	+	0	NA	Intergenic	Intergenic	55894	NM_001243117	630836	Mm.458553	NM_001243117	ENSMUSG00000074829	2010315B03Rik	BC029716	RIKEN cDNA 2010315B03 gene	protein-coding	0.002002	0.498	5.84794
6403	chr9	104062655	104063654	+	0	NA	promoter-TSS (NM_175324)	promoter-TSS (NM_175324)	-33	NM_025692	66663	Mm.224935	NM_025692	ENSMUSG00000032557	Uba5	5730525G14Rik|AW240750|Ube1dc1	ubiquitin-like modifier activating enzyme 5	protein-coding	0.07007	0.588	1.63375
5699	chr8	8660990	8661989	+	0	NA	promoter-TSS (NM_010111)	promoter-TSS (NM_010111)	-247	NM_010111	13642	Mm.209813	NM_010111	ENSMUSG00000001300	Efnb2	ELF-2|Epl5|Eplg5|Htk-L|LERK-5|Lerk5|NLERK-1	ephrin B2	protein-coding	0.1001	0.672	7.47375
657	chr10	81704402	81705401	+	0	NA	promoter-TSS (NM_001243067).2	promoter-TSS (NM_001243067).2	76	NM_001243067	73610	Mm.490466	NM_001243067	ENSMUSG00000096795	Zfp433	1700123A16Rik	zinc finger protein 433	protein-coding	0.053053	0.55	2.96138
3338	chr2	30952528	30953527	+	0	NA	promoter-TSS (NM_133673)	promoter-TSS (NM_133673)	26	NM_133673	30934	Mm.249164	NM_133673	ENSMUSG00000026848	Tor1b	2610016F05Rik|DQ1|torsinB	torsin family 1, member B	protein-coding	0.067067	0.589	3.54813
3671	chr2	163872432	163873431	+	0	NA	intron (NM_183023, intron 2 of 5)	intron (NM_183023, intron 2 of 5)	19181	NM_001030292	241769	Mm.295337	NM_001030292	ENSMUSG00000035238	Kcnk15	KCNK11|KCNK14|KT3.3|TASK5	potassium channel, subfamily K, member 15	protein-coding	0.014014	0.518	11.0883
5670	chr7	138845653	138846652	+	0	NA	promoter-TSS (NM_001347618)	promoter-TSS (NM_001347618)	115	NM_001045483	69546	Mm.31598	NM_027115	ENSMUSG00000041775	Mapk1ip1	2310009E07Rik|AU043776|MISS	mitogen-activated protein kinase 1 interacting protein 1	protein-coding	0.097097	0.634	1.84505
6436	chr9	109328093	109329092	+	0	NA	intron (NM_001177419, intron 6 of 9)	intron (NM_001177419, intron 6 of 9)	11067	NM_001177419	668758	Mm.445163	NM_001177419	ENSMUSG00000054087	Fbxw28	Gm9337	F-box and WD-40 domain protein 28	protein-coding	0.005005	0.435	8.33294
1602	chr13	24520982	24521981	+	0	NA	Intergenic	Intergenic	-60708	NM_001286100	193385	Mm.217319	NM_029679	ENSMUSG00000036006	Ripor2	Fam65b	RHO family interacting cell polarization regulator 2	protein-coding	0.024024	0.47	7.85298
3118	chr19	10203590	10204589	+	0	NA	promoter-TSS (NM_001271615)	promoter-TSS (NM_001271615)	-113	NM_026919	69038	Mm.375100	NM_026919	ENSMUSG00000036372	Tmem258	1810006K21Rik	transmembrane protein 258	protein-coding	0.056056	0.545	4.89831
4974	chr6	47669172	47670171	+	0	NA	Intergenic	RMER12B|LTR|ERVK	-1580	NR_002841	19799		NR_002841		Rn4.5s	-	4.5S RNA	rRNA	0.027027	0.496	4.26223
5537	chr7	92741015	92742014	+	0	NA	promoter-TSS (NM_029494)	promoter-TSS (NM_029494)	-55	NR_015510	666737	Mm.473620	NR_015510	ENSMUSG00000074024	4632427E13Rik	AU015482	RIKEN cDNA 4632427E13 gene	ncRNA	0.052052	0.558	6.19433
2182	chr15	58933431	58934430	+	0	NA	promoter-TSS (NM_175151)	promoter-TSS (NM_175151)	129	NM_001364808	66218	Mm.322294	NM_023172	ENSMUSG00000022354	Ndufb9	1190008J14Rik|CI-B22	NADH:ubiquinone oxidoreductase subunit B9	protein-coding	0.054054	0.537	5.94778
1202	chr11	117653717	117654716	+	0	NA	promoter-TSS (NM_198022)	promoter-TSS (NM_198022)	-73	NM_198022	217351	Mm.40272	NM_198022	ENSMUSG00000025571	Tnrc6c	9930033H14Rik|mKIAA1582	trinucleotide repeat containing 6C	protein-coding	0.097097	0.637	9.07035
5102	chr6	87851093	87852092	+	0	NA	promoter-TSS (NM_013493)	promoter-TSS (NM_013493)	-486	NM_001109745	12785	Mm.290251	NM_013493	ENSMUSG00000030057	Cnbp	AA408710|Cnbp1|Znf9	cellular nucleic acid binding protein	protein-coding	0.043043	0.512	7.34288
1170	chr11	113588747	113589746	+	0	NA	intron (NM_001362939, intron 1 of 9)	intron (NM_001362939, intron 1 of 9)	-23431	NM_001362938	69806	Mm.341021	NM_027216	ENSMUSG00000041654	Slc39a11	1810074D23Rik|ZIP-11	solute carrier family 39 (metal ion transporter), member 11	protein-coding	0.011011	0.485	9.95034
5270	chr6	140296055	140297054	+	0	NA	Intergenic	Intergenic	-127545	NM_144920	109135	Mm.247670	NM_144920	ENSMUSG00000030231	Plekha5	2810431N21Rik|AI428202|AK129423|AMH-Cre|Ayu21-9|Gt(pU21)9Imeg|Pepp2|Tg(AMH-cre)1Flor	pleckstrin homology domain containing, family A member 5	protein-coding	0.033033	0.499	11.2689
2897	chr18	24603532	24604531	+	0	NA	promoter-TSS (NM_001360909)	promoter-TSS (NM_001360909)	70	NM_001360909	58523	Mm.25298	NM_021448	ENSMUSG00000024271	Elp2	AU023723|Epl2|StIP1|Statip1	elongator acetyltransferase complex subunit 2	protein-coding	0.076076	0.594	4.25637
1355	chr12	52603026	52604025	+	0	NA	Intergenic	Intergenic	-1203	NR_045910	73278	Mm.396209	NR_045910	ENSMUSG00000100315	1700031P21Rik	-	RIKEN cDNA 1700031P21 gene	ncRNA	0.047047	0.539	9.37798
1862	chr14	20706913	20707912	+	0	NA	promoter-TSS (NM_027996)	promoter-TSS (NM_027996)	-140	NM_001252081	268721	Mm.275082	NM_027996	ENSMUSG00000021819	Zswim8	2310021P13Rik|4832404P21Rik|Kiaa0913|mKIAA0913	zinc finger SWIM-type containing 8	protein-coding	0.073073	0.59	2.53604
2071	chr14	106767844	106768843	+	0	NA	Intergenic	Intergenic	-281823	NR_045938	73631	Mm.48862	NR_045938	ENSMUSG00000099794	1700128A07Rik	-	RIKEN cDNA 1700128A07 gene	ncRNA	0.007007	0.36	8.26815
4875	chr5	149184108	149185107	+	0	NA	promoter-TSS (NM_001286824)	promoter-TSS (NM_001286824)	47	NM_001115151	231915	Mm.29402	NM_001013378	ENSMUSG00000041264	Uspl1	E430026A01Rik	ubiquitin specific peptidase like 1	protein-coding	0.077077	0.642	1.0412
1971	chr14	60251286	60252285	+	0	NA	promoter-TSS (NM_001362440)	promoter-TSS (NM_001362440)	-306	NM_001362440	71844	Mm.258051	NM_170591	ENSMUSG00000114797	Nupl1	1700017F11Rik|Nup58|mKIAA0410	nucleoporin like 1	protein-coding	0.064064	0.577	10.15
3131	chr19	14856950	14857949	+	0	NA	Intergenic	ERVL-E-int|LTR|ERVL	-259266	NM_001302947	21888	Mm.103638	NM_011600	ENSMUSG00000024642	Tle4	5730411M05Rik|AA792082|Bce-1|Bce1|ESTM13|ESTM14|Grg4|X83332|X83333|grg-4	transducin-like enhancer of split 4	protein-coding	0.002002	0.379	13.6944
5310	chr7	5061828	5062827	+	0	NA	exon (NM_001205231, exon 1 of 12)	exon (NM_001205231, exon 1 of 12)	184	NM_001205231	22185	Mm.360389	NM_133671	ENSMUSG00000030435	U2af2	65kDa	U2 small nuclear ribonucleoprotein auxiliary factor (U2AF) 2	protein-coding	0.103103	0.623	3.22774
3813	chr3	54154244	54155243	+	0	NA	Intergenic	Intergenic	-1314	NM_001253682	22066	Mm.10100	NM_016984	ENSMUSG00000027748	Trpc4	CCE1|STRPC4|Trp4|Trrp4	transient receptor potential cation channel, subfamily C, member 4	protein-coding	0.015015	0.402	12.8071
5742	chr8	18678827	18679826	+	0	NA	intron (NM_173189, intron 11 of 13)	intron (NM_173189, intron 11 of 13)	62236	NM_007426	11601	Mm.439874	NM_007426	ENSMUSG00000031465	Angpt2	Agpt2|Ang-2|Ang2	angiopoietin 2	protein-coding	0.005005	0.41	9.46168
3930	chr3	103629949	103630948	+	0	NA	intron (NM_001276676, intron 6 of 6)	intron (NM_001276676, intron 6 of 6)	54322	NM_001276680	54524	Mm.88818	NM_018800	ENSMUSG00000027849	Syt6	3110037A08Rik|AW048930|sytVI	synaptotagmin VI	protein-coding	0.015015	0.465	3.75791
2752	chr17	46030725	46031724	+	0	NA	intron (NM_001025250, intron 1 of 7)	CpG	1153	NM_001317041	22339	Mm.282184	NM_009505	ENSMUSG00000023951	Vegfa	Vegf|Vpf	vascular endothelial growth factor A	protein-coding	0.101101	0.703	6.18082
2437	chr16	29713744	29714743	+	0	NA	Intergenic	RLTR14_RN|LTR|ERV1	134909	NM_133752	74143	Mm.274285	NM_133752	ENSMUSG00000038084	Opa1	1200011N24Rik|AI225888|AI847218|lilr3|mKIAA0567	OPA1, mitochondrial dynamin like GTPase	protein-coding	0.008008	0.5	10.7863
2757	chr17	46711453	46712452	+	0	NA	non-coding (NR_157369, exon 1 of 16)	non-coding (NR_157369, exon 1 of 16)	476	NR_157369	224824	Mm.299399	NM_145488	ENSMUSG00000002763	Pex6	AI132582|D130055I09Rik|PAF-2	peroxisomal biogenesis factor 6	protein-coding	0.096096	0.686	6.54129
660	chr10	82127621	82128620	+	0	NA	intron (NM_001163064, intron 1 of 3)	CpG	107	NM_001163064	216177	Mm.482395	NM_001163064	ENSMUSG00000078435	AU041133	-	expressed sequence AU041133	protein-coding	0.05005	0.555	8.00488
2432	chr16	28500135	28501134	+	0	NA	intron (NM_010199, intron 2 of 5)	L1Md_A|LINE|L1	-54559	NM_001276420	14167	Mm.7996	NM_010199	ENSMUSG00000022523	Fgf12	AV114868|B230343J05Rik|FGF-12|FHF-1|Fhf1	fibroblast growth factor 12	protein-coding	0.055055	0.587	5.58286
3501	chr2	105416010	105417009	+	0	NA	Intergenic	Intergenic	-17190	NM_009037	19672	Mm.4876	NM_009037	ENSMUSG00000005973	Rcn1	Rcn	reticulocalbin 1	protein-coding	0.011011	0.447	8.378
6186	chr9	42944322	42945321	+	0	NA	promoter-TSS (NM_175481)	promoter-TSS (NM_175481)	-450	NM_175481	110637	Mm.370291	NM_175481	ENSMUSG00000032017	Grik4	6330551K01Rik|GluK4|GluRgamma1|KA-1|KA1	glutamate receptor, ionotropic, kainate 4	protein-coding	0.081081	0.647	6.89804
620	chr10	77748890	77749889	+	0	NA	TTS (NM_001370808)	TTS (NM_001370808)	2034	NM_001370808	77763		NM_001370808	ENSMUSG00000112380	Gm9736	-	predicted gene 9736	protein-coding	0.014014	0.513	11.1803
686	chr10	86705455	86706454	+	0	NA	promoter-TSS (NM_011631)	promoter-TSS (NM_011631)	143	NM_001003910	103220	Mm.440762	NM_153595	ENSMUSG00000044937	Ttc41	AI449705|AU041509|Gnn	tetratricopeptide repeat domain 41	protein-coding	0.067067	0.567	3.37928
3761	chr3	18055109	18056108	+	0	NA	exon (NM_021560, exon 1 of 1)	exon (NM_021560, exon 1 of 1)	1283	NM_021560	59058	Mm.149938	NM_021560	ENSMUSG00000025128	Bhlhe22	Beta3|Beta3a|Bhlhb5	basic helix-loop-helix family, member e22	protein-coding	0.092092	0.655	3.00934
5747	chr8	20549986	20550985	+	0	NA	Intergenic	CpG	-64442	NM_001270553	100861668	Mm.491087	NM_001270553	ENSMUSG00000095294	Gm21119	-	predicted gene, 21119	protein-coding	0.076076	0.615	7.66188
2187	chr15	59231378	59232377	+	0	NA	Intergenic	RLTR19|LTR|ERVK	-75071	NR_045613	100416830	Mm.490788	NR_045613	ENSMUSG00000098528	Zfp572	4930472F24Rik	zinc finger protein 572	pseudo	0.007007	0.429	13.0813
1207	chr11	118289941	118290940	+	0	NA	promoter-TSS (NM_001033528)	promoter-TSS (NM_001033528)	-196	NM_001033528	72344	Mm.232293	NM_001033528	ENSMUSG00000033909	Usp36	2700002L06Rik|mKIAA1453	ubiquitin specific peptidase 36	protein-coding	0.075075	0.596	5.77642
5107	chr6	88822128	88823127	+	0	NA	intron (NM_001166249, intron 6 of 7)	PB1D10|SINE|Alu	19308	NM_030251	80283	Mm.166858	NM_030251	ENSMUSG00000030083	Abtb1	AI847549|BC003234|BPOZ|EF1ABP	ankyrin repeat and BTB (POZ) domain containing 1	protein-coding	0.016016	0.523	13.1964
2892	chr18	24019778	24020777	+	0	NA	promoter-TSS (NM_001357447)	promoter-TSS (NM_001357447)	93	NM_001357448	59057	Mm.417427	NM_021559	ENSMUSG00000051469	Zfp24	3526401F17Rik|5033419P20Rik|AI480505|AI642085|AL024422|KOX17|ZF-12|Zfp191|Znf24	zinc finger protein 24	protein-coding	0.069069	0.567	4.63615
5626	chr7	126565784	126566783	+	0	NA	promoter-TSS (NM_146200)	promoter-TSS (NM_146200)	83	NM_146200	56347	Mm.22776	NM_146200	ENSMUSG00000030738	Eif3c	110kDa|3230401O13Rik|Eif3s8|NIPIL(A3)|NipilA3|Xs|Xsl	eukaryotic translation initiation factor 3, subunit C	protein-coding	0.071071	0.585	2.42767
1867	chr14	21987165	21988164	+	0	NA	5' UTR (NM_145459, exon 2 of 3)	5' UTR (NM_145459, exon 2 of 3)	1937	NM_145459	218820	Mm.292401	NM_145459	ENSMUSG00000039081	Zfp503	AI181838|B830002A16Rik|Nolz-1|Nolz1|Znf503	zinc finger protein 503	protein-coding	0.102102	0.67	4.39367
3481	chr2	93739581	93740580	+	0	NA	intron (NM_010163, intron 8 of 13)	intron (NM_010163, intron 8 of 13)	82488	NM_010163	14043	Mm.4336	NM_010163	ENSMUSG00000027198	Ext2	AI893565	exostoses (multiple) 2	protein-coding	0.014014	0.531	6.00429
1607	chr13	25523772	25524771	+	0	NA	Intergenic	Intergenic	-254275	NM_009513	22360	Mm.4766	NM_009513	ENSMUSG00000048978	Nrsn1	Neurensin-1|Neuro-p24|Vmp	neurensin 1	protein-coding	0.008008	0.364	2.80838
212	chr1	93229207	93230206	+	0	NA	3' UTR (NM_001310428, exon 32 of 32)	3' UTR (NM_001310428, exon 32 of 32)	-6191	NM_172463	208777	Mm.271897	NM_172463	ENSMUSG00000047793	Sned1	6720455I24Rik|AI197264|AI642697|D430044C15Rik|SST3|Snep	sushi, nidogen and EGF-like domains 1	protein-coding	0.012012	0.517	13.4382
5532	chr7	91186922	91187921	+	0	NA	intron (NM_011807, intron 1 of 22)	intron (NM_011807, intron 1 of 22)	96635	NM_011807	23859	Mm.147213	NM_011807	ENSMUSG00000052572	Dlg2	A330103J02Rik|B230218P12Rik|B330007M19Rik|Dlgh2|Gm1197|Gm21505|PSD93	discs large MAGUK scaffold protein 2	protein-coding	0.004004	0.436	8.83574
1126	chr11	101732469	101733468	+	0	NA	promoter-TSS (NM_144831)	promoter-TSS (NM_144831)	12	NM_144831	217207	Mm.28186	NM_144831	ENSMUSG00000034931	Dhx8	Ddx8|mDEAH6|mKIAA4096	DEAH (Asp-Glu-Ala-His) box polypeptide 8	protein-coding	0.053053	0.539	9.33565
5226	chr6	124931053	124932052	+	0	NA	5' UTR (NM_001170341, exon 1 of 9)	5' UTR (NM_001170341, exon 1 of 9)	164	NM_001170341	30853	Mm.29737	NM_145385	ENSMUSG00000030120	Mlf2	AI256856|AU018944|C77284	myeloid leukemia factor 2	protein-coding	0.089089	0.696	5.93392
3636	chr2	156179359	156180358	+	0	NA	promoter-TSS (NM_001291115)	promoter-TSS (NM_001291115)	-278	NM_001291115	170791	Mm.392436	NM_133242	ENSMUSG00000027620	Rbm39	1500012C14Rik|2310040E03Rik|B330012G18Rik|C79248|R75070|Rnpc2|caper	RNA binding motif protein 39	protein-coding	0.106106	0.65	3.27121
1895	chr14	26066733	26067732	+	0	NA	promoter-TSS (NM_001270496).2	promoter-TSS (NM_001270496).2	177	NM_001270495	100039257	Mm.33344	NM_001270495	ENSMUSG00000021867	Tmem254b	Gm9746|Tmem254|Tmem254a	transmembrane protein 254b	protein-coding	0.047047	0.556	5.53223
4991	chr6	47750032	47751031	+	0	NA	Intergenic	RMER12B|LTR|ERVK	2394	NR_002841	19799		NR_002841		Rn4.5s	-	4.5S RNA	rRNA	0.025025	0.446	4.26223
4190	chr4	86611725	86612724	+	0	NA	promoter-TSS (NM_173400)	promoter-TSS (NM_173400)	-169	NM_173400	230376	Mm.74730	NM_173400	ENSMUSG00000038047	Haus6	6230416J20Rik|9830144E06|D4Ertd27e|mKIAA1574	HAUS augmin-like complex, subunit 6	protein-coding	0.05005	0.526	3.17534
2357	chr16	3884112	3885111	+	0	NA	promoter-TSS (NM_029090)	promoter-TSS (NM_029090)	-8	NM_029090	74763	Mm.28403	NM_029090	ENSMUSG00000005982	Naa60	1200013P24Rik|AI315146|HAT4|Nat15|NatF	N(alpha)-acetyltransferase 60, NatF catalytic subunit	protein-coding	0.09009	0.667	4.40867
5083	chr6	83108692	83109691	+	0	NA	promoter-TSS (NM_026744)	promoter-TSS (NM_026744)	83	NM_026744	68499	Mm.333183	NM_026744	ENSMUSG00000030037	Mrpl53	1110007K17Rik	mitochondrial ribosomal protein L53	protein-coding	0.079079	0.62	7.1079
5347	chr7	24112274	24113273	+	0	NA	intron (NM_021307, intron 1 of 4)	intron (NM_021307, intron 1 of 4)	453	NM_021307	57745	Mm.82678	NM_021307	ENSMUSG00000052675	Zfp112	Znf112|Znf228	zinc finger protein 112	protein-coding	0.033033	0.545	10.1643
2094	chr14	121650586	121651585	+	0	NA	intron (NM_001081039, intron 9 of 53)	MTD|LTR|ERVL-MaLR	47332	NM_001081039	105445	Mm.378591	NM_134074	ENSMUSG00000025558	Dock9	AA959601|AW538057|B230309H04Rik|D14Wsu89e|Zizimin1|mKIAA1058	dedicator of cytokinesis 9	protein-coding	0.019019	0.488	11.3878
2003	chr14	70694193	70695192	+	0	NA	intron (NM_001359888, intron 8 of 27)	intron (NM_001359888, intron 8 of 27)	13343	NM_001359888	65246	Mm.152987	NM_023045	ENSMUSG00000022100	Xpo7	4930506C02Rik|BB164534|Ranbp16|exp7	exportin 7	protein-coding	0.004004	0.427	11.6204
1903	chr14	29304280	29305279	+	0	NA	intron (NM_009785, intron 9 of 37)	RLTR18|LTR|ERVK	286571	NM_176920	319476	Mm.95780	NM_176920	ENSMUSG00000045776	Lrtm1	A930016D02Rik	leucine-rich repeats and transmembrane domains 1	protein-coding	0.004004	0.426	12.879
3522	chr2	120970203	120971202	+	0	NA	promoter-TSS (NM_009461)	promoter-TSS (NM_009461)	13	NM_009461	22222	Mm.389330	NM_009461	ENSMUSG00000027272	Ubr1	AI504731	ubiquitin protein ligase E3 component n-recognin 1	protein-coding	0.058058	0.544	4.79261
1994	chr14	69284127	69285126	+	0	NA	intron (NM_026331, intron 1 of 3)	CpG	477	NM_026331	67712	Mm.293635	NM_026331	ENSMUSG00000034248	Slc25a37	1700020E22Rik|4930513O14Rik|4930526G11Rik|AI848481|C330015G08Rik|Mfrn|Mfrn1|Mscp|frascati|mitoferrin	solute carrier family 25, member 37	protein-coding	0.096096	0.69	2.55627
3361	chr2	33257084	33258083	+	0	NA	intron (NM_175211, intron 8 of 19)	intron (NM_175211, intron 8 of 19)	41622	NM_011923	26360	Mm.208919	NM_011923	ENSMUSG00000004105	Angptl2	AI593246|AW260363|Arp2	angiopoietin-like 2	protein-coding	0.01001	0.5	9.67686
3236	chr19	54044889	54045888	+	0	NA	5' UTR (NM_007417, exon 1 of 1)	5' UTR (NM_007417, exon 1 of 1)	129	NM_007417	11551	Mm.235195	NM_007417	ENSMUSG00000033717	Adra2a	AW122659|Adra-2|Adra-2a|alpha(2A)AR|alpha2-C10|alpha2A|alpha2A-AR	adrenergic receptor, alpha 2a	protein-coding	0.075075	0.642	3.47333
1435	chr12	81183715	81184714	+	0	NA	intron (NM_001146217, intron 12 of 12)	intron (NM_001146217, intron 12 of 12)	18063	NR_037227	100526532		NR_037227	ENSMUSG00000092673	Mir3067	mir-3067|mmu-mir-3067	microRNA 3067	ncRNA	0.026026	0.531	4.83564
4639	chr5	96718924	96719923	+	0	NA	intron (NM_175473, intron 47 of 73)	intron (NM_175473, intron 47 of 73)	-73962	NM_013470	11745	Mm.7214	NM_013470	ENSMUSG00000029484	Anxa3	Anx3	annexin A3	protein-coding	0.008008	0.435	10.747
507	chr10	21891290	21892289	+	0	NA	intron (NM_001161845, intron 1 of 13)	intron (NM_001161845, intron 1 of 13)	9605	NM_001161845	20393	Mm.28405	NM_011361	ENSMUSG00000019970	Sgk1	Sgk	serum/glucocorticoid regulated kinase 1	protein-coding	0.013013	0.48	11.296
802	chr11	3691173	3692172	+	0	NA	Intergenic	Intergenic	30555	NM_001302630	74309	Mm.61022	NM_152818	ENSMUSG00000020435	Osbp2	1700095P05Rik|C630001G20Rik|Gm244|ORP-4|OSBPL1	oxysterol binding protein 2	protein-coding	0.006006	0.47	10.0386
5976	chr8	109199820	109200819	+	0	NA	intron (NR_126329, intron 5 of 9)	intron (NR_126329, intron 5 of 9)	49426	NR_151498	105243282	Mm.203332	NR_151498		4922502B01Rik	2900056M07Rik	RIKEN cDNA 4922502B01 gene	ncRNA	0.01001	0.383	8.72378
4239	chr4	108353974	108354973	+	0	NA	Intergenic	L4_A_Mam|LINE|RTE-X	26321	NM_027250	69893	Mm.28354	NM_027250	ENSMUSG00000048351	Coa7	2010305A19Rik|AI451324|D4Ertd796e|Selrc1	cytochrome c oxidase assembly factor 7	protein-coding	0.012012	0.419	11.8543
5968	chr8	107056254	107057253	+	0	NA	promoter-TSS (NM_001164472)	promoter-TSS (NM_001164472)	-16	NM_139229	97484	Mm.288641	NM_139229	ENSMUSG00000031916	Cog8	BB235941|C87832	component of oligomeric golgi complex 8	protein-coding	0.104104	0.653	7.65695
6356	chr9	83562518	83563517	+	0	NA	intron (NM_172507, intron 1 of 3)	intron (NM_172507, intron 1 of 3)	14679	NM_172507	212531	Mm.491246	NM_172507	ENSMUSG00000032261	Sh3bgrl2	A930014C21Rik|AA408038|B930089I21	SH3 domain binding glutamic acid-rich protein like 2	protein-coding	0.013013	0.486	11.9328
795	chr10	128626130	128627129	+	0	NA	promoter-TSS (NM_013765)	promoter-TSS (NM_013765)	-123	NM_013765	27370	Mm.32118	NM_013765	ENSMUSG00000025362	Rps26	-	ribosomal protein S26	protein-coding	0.056056	0.494	5.43077
340	chr1	161039375	161040374	+	0	NA	TTS (NM_172644)	TTS (NM_172644)	1782	NR_028543	100217446		NR_028543	ENSMUSG00000064968	Snord47	MBII-96	small nucleolar RNA, C/D box 47	snoRNA	0.005005	0.461	12.9255
3573	chr2	132815527	132816526	+	0	NA	promoter-TSS (NM_175113)	promoter-TSS (NM_175113)	28	NM_001356444	66926	Mm.34199	NM_175113	ENSMUSG00000037376	Trmt6	3300001M20Rik|AU016412|AW492787|CGI-09|mKIAA1153	tRNA methyltransferase 6	protein-coding	0.075075	0.592	3.33083
905	chr11	51058740	51059739	+	0	NA	promoter-TSS (NM_001347495)	promoter-TSS (NM_001347495)	14	NM_001326566	21408	Mm.4792	NM_009329	ENSMUSG00000020364	Zfp354a	AW488485|Tcf17|Znf354a|kid1	zinc finger protein 354A	protein-coding	0.045045	0.545	7.35246
5920	chr8	87550566	87551565	+	0	NA	Intergenic	MTA_Mm|LTR|ERVL-MaLR	-12842	NM_177901	330820	Mm.212913	NM_177901	ENSMUSG00000069971	4933402J07Rik	-	RIKEN cDNA 4933402J07 gene	protein-coding	0.001001	0.479	9.53052
4624	chr5	91336741	91337740	+	0	NA	Intergenic	MIRb|SINE|MIR	-54164	NR_040428	100503265	Mm.125059	NR_040428	ENSMUSG00000107198	Gm19619	-	predicted gene, 19619	ncRNA	0.008008	0.391	7.8147
5098	chr6	86885772	86886771	+	0	NA	intron (NM_177762, intron 1 of 19)	intron (NM_177762, intron 1 of 19)	36754	NM_177762	269774	Mm.221038	NM_177762	ENSMUSG00000057230	Aak1	5530400K14Rik|9630042K20|AU067724|AU067726|BC028270|C79663|D6Ertd245e|R75501|mKIAA1048	AP2 associated kinase 1	protein-coding	0.007007	0.45	8.28439
5121	chr6	92293799	92294798	+	0	NA	Intergenic	RLTR42-int|LTR|ERVK	-49648	NM_009426	22044	Mm.1363	NM_009426	ENSMUSG00000005892	Trh	Pro-TRH|Trf	thyrotropin releasing hormone	protein-coding	0.011011	0.442	12.1619
1221	chr11	120230782	120231781	+	0	NA	non-coding (NR_151480, exon 2 of 2)	non-coding (NR_151480, exon 2 of 2)	336	NR_151480	102640779	Mm.394084	NM_175248		2900052L18Rik	-	RIKEN cDNA 2900052L18 gene	ncRNA	0.088088	0.625	11.1245
1755	chr13	83730409	83731408	+	0	NA	intron (NR_152244, intron 2 of 4)	CpG	-1585	NR_152246	320203	Mm.245636	NM_177100	ENSMUSG00000050334	C130071C03Rik	2810449C10Rik|ECONEXIN|EyeLinc1|Visc-1	RIKEN cDNA C130071C03 gene	ncRNA	0.096096	0.683	6.30323
1621	chr13	34874500	34875499	+	0	NA	promoter-TSS (NM_013830)	promoter-TSS (NM_013830)	-495	NM_013830	19134	Mm.10027	NM_013830	ENSMUSG00000021413	Prpf4b	2610037H07|Prp4|Prp4k|Prpk|cbp143	pre-mRNA processing factor 4B	protein-coding	0.039039	0.468	4.37983
2119	chr15	10373098	10374097	+	0	NA	intron (NM_001031851, intron 2 of 13)	intron (NM_001031851, intron 2 of 13)	15018	NM_001031851	268782	Mm.482244	NM_001031851	ENSMUSG00000089678	Agxt2	AI303810|AI663818	alanine-glyoxylate aminotransferase 2	protein-coding	0.009009	0.407	9.7919
6125	chr9	16273362	16274361	+	0	NA	intron (NM_001080814, intron 2 of 25)	B4A|SINE|B4	228193	NM_001080814	270120	Mm.195010	NM_001080814	ENSMUSG00000074505	Fat3	9430076A06Rik|D430038H04Rik|Gm1132|Gm510|MFAT3F	FAT atypical cadherin 3	protein-coding	0.008008	0.4	12.3692
3846	chr3	73205955	73206954	+	0	NA	intron (NR_040557, intron 1 of 4)	intron (NR_040557, intron 1 of 4)	140103	NR_040557	626082	Mm.428099	NR_040557	ENSMUSG00000103428	Gm20754	-	predicted gene, 20754	ncRNA	0.007007	0.322	11.3104
4224	chr4	106715042	106716041	+	0	NA	intron (NM_001126487, intron 3 of 23)	intron (NM_001126487, intron 3 of 23)	12389	NM_001126487	381538	Mm.318201	NM_001126487	ENSMUSG00000047502	Mroh7	Gm1027|Heatr8	maestro heat-like repeat family member 7	protein-coding	0.013013	0.474	8.91683
5685	chr7	143822622	143823621	+	0	NA	promoter-TSS (NM_030221)	promoter-TSS (NM_030221)	-46	NM_007856	13360	Mm.249342	NM_007856	ENSMUSG00000058454	Dhcr7	AA409147	7-dehydrocholesterol reductase	protein-coding	0.041041	0.548	7.74746
5342	chr7	19508354	19509353	+	0	NA	promoter-TSS (NM_177692)	promoter-TSS (NM_177692)	183	NM_025960	67091	Mm.44213	NM_025960	ENSMUSG00000002043	Trappc6a	1810073E21Rik|4930519D19Rik|AI480686|TRS33|mhyp	trafficking protein particle complex 6A	protein-coding	0.057057	0.538	4.43177
6281	chr9	62591354	62592353	+	0	NA	Intergenic	MTC|LTR|ERVL-MaLR	-54809	NM_175484	235431	Mm.335229	NM_175484	ENSMUSG00000041729	Coro2b	CLIPINC|E130012P22Rik	coronin, actin binding protein, 2B	protein-coding	0.014014	0.47	8.98073
2605	chr17	4866175	4867174	+	0	NA	Intergenic	RMER17C|LTR|ERVK	-128400	NM_001085355	239985	Mm.133401	NM_001085355	ENSMUSG00000069729	Arid1b	8030481M12|9330189K18Rik|AI836955|Ardi1b|B230217J03Rik|BAF250B|mKIAA1235	AT rich interactive domain 1B (SWI-like)	protein-coding	0.015015	0.535	7.11291
3527	chr2	121644462	121645461	+	0	NA	intron (NM_001360084, intron 1 of 13)	intron (NM_001360084, intron 1 of 13)	136468	NM_001369185	241627	Mm.293284	NM_030234	ENSMUSG00000027242	Wdr76	5830411K18Rik|6030457D09|AA517836	WD repeat domain 76	protein-coding	0.009009	0.441	5.20426
5710	chr8	11635003	11636002	+	0	NA	promoter-TSS (NR_030781)	promoter-TSS (NR_030781)	234	NR_106097	102465714		NR_106097	ENSMUSG00000104958	Mir7238	mmu-mir-7238	microRNA 7238	ncRNA	0.112112	0.711	3.76856
2964	chr18	56813798	56814797	+	0	NA	intron (NM_177115, intron 1 of 4)	intron (NM_177115, intron 1 of 4)	106484	NM_010721	16906	Mm.4105	NM_010721	ENSMUSG00000024590	Lmnb1	-	lamin B1	protein-coding	0.007007	0.443	9.90476
1064	chr11	86992581	86993580	+	0	NA	intron (NM_001005341, intron 1 of 4)	CpG	682	NM_001005341	77864	Mm.191894	NM_001005341	ENSMUSG00000018427	Ypel2	6430570G24|E130113K08Rik	yippee like 2	protein-coding	0.07007	0.618	6.66622
6000	chr8	117256956	117257955	+	0	NA	intron (NM_001163262, intron 1 of 20)	intron (NM_001163262, intron 1 of 20)	436	NM_001163262	74440	Mm.233181	NM_028941	ENSMUSG00000034390	Cmip	4933407C03Rik|5830471E12Rik|AI314065|AI464126	c-Maf inducing protein	protein-coding	0.08008	0.657	4.53628
4515	chr5	31451965	31452964	+	0	NA	promoter-TSS (NM_001360001)	promoter-TSS (NM_001360001)	28	NM_172993	269639	Mm.259127	NM_172993	ENSMUSG00000062761	Zfp512	2500002M11Rik|AI450173|D230008H22|Znf512	zinc finger protein 512	protein-coding	0.034034	0.451	2.58153
6059	chr8	126735535	126736534	+	0	NA	Intergenic	Intergenic	-112986	NR_151740	414091	Mm.240068	NM_001033546		A630001O12Rik	Gm45803	RIKEN cDNA A630001O12 gene	ncRNA	0.023023	0.585	4.9054
2205	chr15	65786748	65787747	+	0	NA	intron (NM_001356582, intron 1 of 22)	CpG	227	NM_133766	76740	Mm.260647	NM_133766	ENSMUSG00000015002	Efr3a	A130089M23Rik|BB071175|C76891|C920006C10Rik|D030063F01Rik|mKIAA0143	EFR3 homolog A	protein-coding	0.102102	0.658	8.06666
1185	chr11	116029702	116030701	+	0	NA	promoter-TSS (NM_001286006)	promoter-TSS (NM_001286006)	-115	NM_001286006	217331	Mm.297706	NM_172569	ENSMUSG00000020770	Unk	B230379M23Rik|Unkh|Zc3h5|Zc3hdc5|mKIAA1753	unkempt family zinc finger	protein-coding	0.063063	0.563	3.65826
5285	chr6	146329733	146330732	+	0	NA	intron (NM_019923, intron 26 of 56)	intron (NM_019923, intron 26 of 56)	171991	NM_010586	16439	Mm.7800	NM_010586	ENSMUSG00000030287	Itpr2	AI649341|InsP3R-2|InsP3R-5|Ip3r2|Itpr5|insP3R2	inositol 1,4,5-triphosphate receptor 2	protein-coding	0.016016	0.426	8.56254
4880	chr5	149320082	149321081	+	0	NA	Intergenic	Intergenic	55577	NM_001308462	11690	Mm.19844	NM_009663	ENSMUSG00000060063	Alox5ap	Flap	arachidonate 5-lipoxygenase activating protein	protein-coding	0.028028	0.543	8.07682
358	chr1	165075209	165076208	+	0	NA	intron (NR_040480, intron 1 of 4)	intron (NR_040480, intron 1 of 4)	16222	NR_040480	75857	Mm.109021	NR_040480	ENSMUSG00000102408	4930568G15Rik	-	RIKEN cDNA 4930568G15 gene	ncRNA	0.008008	0.507	6.18254
4849	chr5	144223222	144224221	+	0	NA	promoter-TSS (NM_027410)	promoter-TSS (NM_027410)	-106	NM_001356992	70381	Mm.239412	NM_027410	ENSMUSG00000066621	Tecpr1	2210010N04Rik|mKIAA1358	tectonin beta-propeller repeat containing 1	protein-coding	0.063063	0.573	3.49253
2352	chr15	102746617	102747616	+	0	NA	promoter-TSS (NR_104334)	promoter-TSS (NR_104334)	-207	NR_104334	102216269		NR_104334		Cistr	Cistr-act|Gm38436	chondrogenesis associated transcript	ncRNA	0.082082	0.652	7.50971
4061	chr4	9015538	9016537	+	0	NA	Intergenic	Intergenic	-253256	NM_001355183	74438	Mm.473368	NM_028940	ENSMUSG00000041216	Clvs1	4933402J24Rik|Clvl1|Rlbp1l1	clavesin 1	protein-coding	0.014014	0.518	9.95242
2865	chr18	6430233	6431232	+	0	NA	Intergenic	MTC-int|LTR|ERVL-MaLR	59914	NR_035446	100316773		NR_035446	ENSMUSG00000084514	Mir1893	Mirn1893|mmu-mir-1893	microRNA 1893	ncRNA	0.003003	0.414	9.28826
2625	chr17	8957664	8958663	+	0	NA	intron (NM_001290707, intron 14 of 22)	intron (NM_001290707, intron 14 of 22)	-30170	NM_025851	66931	Mm.67591	NM_025851	ENSMUSG00000023873	1700010I14Rik	-	RIKEN cDNA 1700010I14 gene	protein-coding	0.015015	0.417	7.80774
5414	chr7	44747965	44748964	+	0	NA	promoter-TSS (NM_133945)	promoter-TSS (NM_133945)	-73	NM_001289839	243963	Mm.382935	NM_178734	ENSMUSG00000048012	Zfp473	D030014N22Rik|Znf473|zfp-100	zinc finger protein 473	protein-coding	0.047047	0.563	5.28513
3507	chr2	110658801	110659800	+	0	NA	intron (NM_001355244, intron 23 of 23)	intron (NM_001355244, intron 23 of 23)	62001	NM_001003915	241612	Mm.277148	NM_001003915	ENSMUSG00000041644	Slc5a12	AI315119|D630015G19|SMCT2	solute carrier family 5 (sodium/glucose cotransporter), member 12	protein-coding	0.005005	0.344	9.75791
2751	chr17	45572784	45573783	+	0	NA	promoter-TSS (NM_008302)	promoter-TSS (NM_008302)	-22	NM_008302	15516	Mm.2180	NM_008302	ENSMUSG00000023944	Hsp90ab1	90kDa|AL022974|C81438|Hsp84|Hsp84-1|Hsp90|Hspcb	heat shock protein 90 alpha (cytosolic), class B member 1	protein-coding	0.073073	0.644	4.88474
6020	chr8	121589357	121590356	+	0	NA	promoter-TSS (NM_026160)	promoter-TSS (NM_026160)	-582	NM_001364358	67443	Mm.28357	NM_026160	ENSMUSG00000031812	Map1lc3b	1010001C15Rik|Atg8|LC3b|MAP1A/MAP1B|Map1lc3	microtubule-associated protein 1 light chain 3 beta	protein-coding	0.027027	0.517	5.82598
5741	chr8	18427129	18428128	+	0	NA	Intergenic	Intergenic	-167503	NM_173189	244329	Mm.235296	NM_173189	ENSMUSG00000039842	Mcph1	5430437K10Rik|BRIT1|D030046N04Rik|MCT|Tg(HLA-A2.1)1Enge	microcephaly, primary autosomal recessive 1	protein-coding	0.004004	0.429	14.089
3767	chr3	27454105	27455104	+	0	NA	intron (NM_001356953, intron 22 of 26)	intron (NM_001356953, intron 22 of 26)	83253	NM_177330	208188	Mm.194721	NM_177330	ENSMUSG00000051136	Ghsr	C530020I22Rik|GHRP|GHS-R|Ghsr1a	growth hormone secretagogue receptor	protein-coding	0.014014	0.468	5.90463
6219	chr9	48494782	48495781	+	0	NA	promoter-TSS (NM_144948)	promoter-TSS (NM_144948)	49	NM_001326356	67010	Mm.76911	NM_144948	ENSMUSG00000042396	Rbm7	1200007M24Rik|1500011D06Rik|AU041934|AW554393	RNA binding motif protein 7	protein-coding	0.093093	0.608	3.71879
2225	chr15	74661342	74662341	+	0	NA	Intergenic	Intergenic	10729	NM_001276684	11838	Mm.491310	NM_018790	ENSMUSG00000022602	Arc	Arc3.1|C86064|arg3.1|mArc	activity regulated cytoskeletal-associated protein	protein-coding	0.005005	0.528	7.89543
3132	chr19	14860642	14861641	+	0	NA	Intergenic	MIRb|SINE|MIR	-262958	NM_001302947	21888	Mm.103638	NM_011600	ENSMUSG00000024642	Tle4	5730411M05Rik|AA792082|Bce-1|Bce1|ESTM13|ESTM14|Grg4|X83332|X83333|grg-4	transducin-like enhancer of split 4	protein-coding	0.003003	0.348	8.09832
937	chr11	57517953	57518952	+	0	NA	promoter-TSS (NM_145426)	promoter-TSS (NM_145426)	192	NM_001168668	67726	Mm.25632	NM_026342	ENSMUSG00000020523	Fam114a2	1810073G14Rik|9030624B09Rik	family with sequence similarity 114, member A2	protein-coding	0.073073	0.603	5.63024
1080	chr11	88588599	88589598	+	0	NA	intron (NM_054043, intron 6 of 13)	intron (NM_054043, intron 6 of 13)	-30153	NR_131025	68397	Mm.426889	NR_131025		0610039H22Rik	-	RIKEN cDNA 0610039H22 gene	ncRNA	0.022022	0.546	10.0678
921	chr11	53762200	53763199	+	0	NA	TTS (NR_106131)	TTS (NR_106131)	955	NR_106131	102465772		NR_106131	ENSMUSG00000099153	Mir7671	Gm27802|mmu-mir-7671	microRNA 7671	ncRNA	0.023023	0.532	4.86312
4965	chr6	47655444	47656443	+	0	NA	promoter-TSS (NR_002841).9	promoter-TSS (NR_002841).9	-849	NR_002841	19799		NR_002841		Rn4.5s	-	4.5S RNA	rRNA	0.053053	0.65	7.50854
342	chr1	161360025	161361024	+	0	NA	Intergenic	MIRb|SINE|MIR	-34914	NM_009452	22164	Mm.4994	NM_009452	ENSMUSG00000026700	Tnfsf4	Ath-1|Ath1|CD134L|OX-40L|Ox40l|TXGP1|Tnlg2b|Txgp1l|gp34	tumor necrosis factor (ligand) superfamily, member 4	protein-coding	0.011011	0.424	8.09181
1049	chr11	82518278	82519277	+	0	NA	Intergenic	Intergenic	-114576	NR_033582	791422	Mm.341562	NR_033582	ENSMUSG00000069796	Gm11426	-	predicted gene 11426	ncRNA	0.012012	0.53	5.19978
1972	chr14	60359563	60360562	+	0	NA	Intergenic	Intergenic	-17630	NM_001164705	72125	Mm.275499	NM_028113	ENSMUSG00000021986	Amer2	2600011E07Rik|Fam123a	APC membrane recruitment 2	protein-coding	0.005005	0.453	10.9219
2072	chr14	107756519	107757518	+	0	NA	Intergenic	L1Md_T|LINE|L1	1157221	NM_199065	76965	Mm.257268	NM_199065	ENSMUSG00000075478	Slitrk1	3200001I04Rik	SLIT and NTRK-like family, member 1	protein-coding	0.044044	0.578	3.82127
5900	chr8	84203155	84204154	+	0	NA	Intergenic	Intergenic	-4864	NR_029740	387216		NR_029740	ENSMUSG00000065611	Mir23a	Mirn23a|mir-23a|mmu-mir-23a	microRNA 23a	ncRNA	0.036036	0.605	6.47995
2949	chr18	47021161	47022160	+	0	NA	intron (NM_178377, intron 5 of 6)	intron (NM_178377, intron 5 of 6)	62784	NM_178377	69456	Mm.210734	NM_178377	ENSMUSG00000042705	Commd10	2310003A05Rik|AU019438|DRWMS2|Tg(Vav1-icre)A2Kio|Vav-cre|Vav-iCre|Vav1-Cre|VavCre	COMM domain containing 10	protein-coding	0.009009	0.394	10.7353
2980	chr18	61416236	61417235	+	0	NA	Intergenic	Intergenic	-16323	NM_133249	170826	Mm.415302	NM_133249	ENSMUSG00000033871	Ppargc1b	4631412G21Rik|PGC-1beta|PGC-1beta/ERRL1|PPARGC-1-beta|Perc	peroxisome proliferative activated receptor, gamma, coactivator 1 beta	protein-coding	0.016016	0.479	9.85128
1861	chr14	20673887	20674886	+	0	NA	promoter-TSS (NM_001168273)	promoter-TSS (NM_001168273)	65	NM_001168273	218811	Mm.173119	NM_172596	ENSMUSG00000039367	Sec24c	2610204K03Rik|mKIAA0079	Sec24 related gene family, member C (S. cerevisiae)	protein-coding	0.052052	0.546	8.96133
6379	chr9	98525046	98526045	+	0	NA	Intergenic	Intergenic	35008	NM_009034	19660	Mm.12825	NM_009034	ENSMUSG00000032454	Rbp2	Crbp-2|CrbpII|Rbp-2	retinol binding protein 2, cellular	protein-coding	0.012012	0.477	8.79695
4693	chr5	113890632	113891631	+	0	NA	intron (NM_011779, intron 1 of 10)	intron (NM_011779, intron 1 of 10)	17575	NM_011779	23790	Mm.260158	NM_011779	ENSMUSG00000004530	Coro1c	AL022675|AW455561|AW548837|CRN2	coronin, actin binding protein 1C	protein-coding	0.027027	0.488	11.0376
4604	chr5	72559147	72560146	+	0	NA	promoter-TSS (NM_133921)	promoter-TSS (NM_133921)	-1	NM_133921	100978	Mm.187453	NM_133921	ENSMUSG00000072889	Nfxl1	1700012H24Rik|AW538212|D430033A06Rik|DNABF|GCF|Gm1058|TCF9	nuclear transcription factor, X-box binding-like 1	protein-coding	0.08008	0.605	2.50642
1201	chr11	117599920	117600919	+	0	NA	Intergenic	Intergenic	-10828	NR_015489	78403	Mm.212543	NR_015489		2900041M22Rik	-	RIKEN cDNA 2900041M22 gene	ncRNA	0.024024	0.512	8.8156
5101	chr6	87838127	87839126	+	0	NA	intron (NM_133934, intron 1 of 10)	CpG	133	NM_133934	57905	Mm.241546	NM_133934	ENSMUSG00000030056	Isy1	5830446M03Rik|AI181014|AU020769	ISY1 splicing factor homolog	protein-coding	0.06006	0.55	6.58368
2181	chr15	58631787	58632786	+	0	NA	intron (NM_001370912, intron 31 of 40)	intron (NM_001370912, intron 31 of 40)	122238	NM_001370912	631797		NM_001370912	ENSMUSG00000037106	Fer1l6	EG631797	fer-1-like 6 (C. elegans)	protein-coding	0.013013	0.431	8.60393
3395	chr2	49451808	49452807	+	0	NA	intron (NM_172663, intron 1 of 13)	CpG	821	NM_172663	227867	Mm.29167	NM_172663	ENSMUSG00000069495	Epc2	5830499L14|D2Ertd694e	enhancer of polycomb homolog 2	protein-coding	0.097097	0.617	3.81164
961	chr11	60139476	60140475	+	0	NA	promoter-TSS (NM_001037764)	promoter-TSS (NM_001037764)	-107	NM_001037764	19377	Mm.296366	NM_009021	ENSMUSG00000062115	Rai1	Gt1	retinoic acid induced 1	protein-coding	0.088088	0.641	3.1273
4864	chr5	147879308	147880307	+	0	NA	exon (NM_027872, exon 5 of 6)	exon (NM_027872, exon 5 of 6)	15008	NM_027872	71706	Mm.153218	NM_027872	ENSMUSG00000029650	Slc46a3	1200006F02Rik	solute carrier family 46, member 3	protein-coding	0.025025	0.5	9.40677
2514	chr16	76319407	76320406	+	0	NA	intron (NM_173440, intron 3 of 3)	intron (NM_173440, intron 3 of 3)	53143	NM_173440	268903	Mm.74711	NM_173440	ENSMUSG00000048490	Nrip1	6030458L20Rik|8430438I05Rik|9630050P12|AA959574|AW456757|RIP140	nuclear receptor interacting protein 1	protein-coding	0.016016	0.444	10.2279
6105	chr9	8751462	8752461	+	0	NA	Intergenic	Intergenic	-10973	NR_110513	102634431	Mm.387913	NR_110513	ENSMUSG00000111602	Gm32014	-	predicted gene, 32014	ncRNA	0.012012	0.454	10.6584
1601	chr13	24483540	24484539	+	0	NA	Intergenic	Intergenic	68917	NM_001284520	12763	Mm.8396	NM_007717	ENSMUSG00000016756	Cmah	-	cytidine monophospho-N-acetylneuraminic acid hydroxylase	protein-coding	0.007007	0.461	10.5622
5959	chr8	105826862	105827861	+	0	NA	promoter-TSS (NM_024445)	promoter-TSS (NM_024445)	-153	NM_145824	74334	Mm.4206	NM_145824	ENSMUSG00000037415	Ranbp10	4432417N03Rik	RAN binding protein 10	protein-coding	0.053053	0.581	4.89439
4204	chr4	98239590	98240589	+	0	NA	Intergenic	URR1A|DNA|hAT-Charlie	143176	NM_053157	94043	Mm.331719	NM_053157	ENSMUSG00000028563	Tm2d1	2310026L18Rik|AA990549|Bbp	TM2 domain containing 1	protein-coding	0.002002	0.444	11.2752
4293	chr4	125441521	125442520	+	0	NA	Intergenic	Intergenic	-48676	NM_001081097	14807	Mm.40896	NM_001081097	ENSMUSG00000001985	Grik3	9630027E11|GluK3|GluR7-3|Glur-7|Glur7	glutamate receptor, ionotropic, kainate 3	protein-coding	0.011011	0.468	5.51354
3487	chr2	96322962	96323961	+	0	NA	intron (NM_001363047, intron 1 of 8)	intron (NM_001363047, intron 1 of 8)	5292	NM_001289742	241568	Mm.241682	NM_178725	ENSMUSG00000050587	Lrrc4c	6430556C10Rik|NGL-1	leucine rich repeat containing 4C	protein-coding	0.007007	0.418	6.64503
5531	chr7	89940471	89941470	+	0	NA	exon (NM_026304, exon 1 of 5)	exon (NM_026304, exon 1 of 5)	234	NM_026304	67669	Mm.28679	NM_026304	ENSMUSG00000062797	Hikeshi	0610007P06Rik|1110002N09Rik|l(7)6Rn|l7Rn6	heat shock protein nuclear import factor	protein-coding	0.047047	0.514	5.9773
800	chr11	3451994	3452993	+	0	NA	promoter-TSS (NR_045276)	promoter-TSS (NR_045276)	10	NR_045276	71523	Mm.72795	NM_027820	ENSMUSG00000034587	8430429K09Rik	-	RIKEN cDNA 8430429K09 gene	ncRNA	0.06006	0.586	9.21326
3482	chr2	93756087	93757086	+	0	NA	intron (NM_010163, intron 8 of 13)	MTD|LTR|ERVL-MaLR	65982	NM_010163	14043	Mm.4336	NM_010163	ENSMUSG00000027198	Ext2	AI893565	exostoses (multiple) 2	protein-coding	0.007007	0.442	10.4378
1977	chr14	62527244	62528243	+	0	NA	Intergenic	MTC|LTR|ERVL-MaLR	-27994	NM_001243857	629059	Mm.291864	NM_001243857	ENSMUSG00000035184	Fam124a	EG629059	family with sequence similarity 124, member A	protein-coding	0.011011	0.432	13.1345
2077	chr14	113408271	113409270	+	0	NA	Intergenic	Intergenic	-1423195	NR_045661	75822	Mm.410813	NR_045661	ENSMUSG00000115320	4930524C18Rik	-	RIKEN cDNA 4930524C18 gene	ncRNA	0.004004	0.28	8.10029
1713	chr13	58806068	58807067	+	0	NA	promoter-TSS (NM_008745)	promoter-TSS (NM_008745)	-2	NM_001282961	18212	Mm.130054	NM_008745	ENSMUSG00000055254	Ntrk2	GP145-TrkB/GP95-TrkB|Tkrb|trk-B|trkB	neurotrophic tyrosine kinase, receptor, type 2	protein-coding	0.066066	0.581	4.96291
6535	chrX	79042228	79043227	+	0	NA	Intergenic	Intergenic	304964	NM_001164739	70864	Mm.66681	NM_001164739	ENSMUSG00000078315	Fam47c	4921509A18Rik|Fam47a|Fam47a-ps	family with sequence similarity 47, member C	protein-coding	0	0.33	9.50981
4443	chr4	153529802	153530801	+	0	NA	Intergenic	Intergenic	-47471	NM_001099299	230959	Mm.318874	NM_001099299	ENSMUSG00000039546	Ajap1	Gm573	adherens junction associated protein 1	protein-coding	0.021021	0.5	9.37056
2418	chr16	23107221	23108220	+	0	NA	non-coding (NR_152586, exon 1 of 12)	non-coding (NR_152586, exon 1 of 12)	252	NM_001347179	13682	Mm.260084	NM_013506	ENSMUSG00000022884	Eif4a2	4833432N07Rik|BM-010|Ddx2b|Eif4|eIF-4A-II|eIF4A-II	eukaryotic translation initiation factor 4A2	protein-coding	0.089089	0.601	8.79541
4095	chr4	31318744	31319743	+	0	NA	Intergenic	Intergenic	-644864	NM_009316	26409	Mm.258589	NM_009316	ENSMUSG00000028284	Map3k7	B430101B05|C87327|Tak1	mitogen-activated protein kinase kinase kinase 7	protein-coding	0.011011	0.375	11.5493
2891	chr18	23954571	23955570	+	0	NA	intron (NM_027007, intron 1 of 3)	CpG	382	NM_027007	69256	Mm.218343	NM_027007	ENSMUSG00000024276	Zfp397	2810411K16Rik|6720480F11Rik|AI461664	zinc finger protein 397	protein-coding	0.073073	0.59	7.54692
5518	chr7	83049623	83050622	+	0	NA	Intergenic	Intergenic	-78731	NR_045855	71285	Mm.76818	NR_045855	ENSMUSG00000109106	4933430H16Rik	-	RIKEN cDNA 4933430H16 gene	ncRNA	0.008008	0.437	11.9592
697	chr10	91447737	91448736	+	0	NA	Intergenic	Intergenic	-227617	NR_151510	102633753	Mm.416936	NR_151510		4930534H03Rik	-	RIKEN cDNA 4930534H03 gene	ncRNA	0.014014	0.405	2.70219
4288	chr4	124801780	124802779	+	0	NA	promoter-TSS (NM_008636)	promoter-TSS (NM_008636)	-270	NM_008636	17764	Mm.272397	NM_008636	ENSMUSG00000028890	Mtf1	MTF-1|Thyls	metal response element binding transcription factor 1	protein-coding	0.058058	0.592	6.62975
3762	chr3	19894530	19895529	+	0	NA	non-coding (NR_027985, exon 1 of 1)	non-coding (NR_027985, exon 1 of 1)	158	NR_027985	70808	Mm.427103	NR_027985	ENSMUSG00000048106	4632415L05Rik	AI662792	RRS1 ribosome biogenesis regulator homolog pseudogene	pseudo	0.068068	0.594	2.35653
6076	chr9	3004197	3005196	+	0	NA	Intergenic	GSAT_MM|Satellite|Satellite	34047	NR_039546	100628572		NR_039546	ENSMUSG00000106183	Mir101c	mir-101c|mmu-mir-101c	microRNA 101c	ncRNA	0.025025	0.354	1.83287
3137	chr19	19325391	19326390	+	0	NA	Intergenic	Intergenic	-214694	NM_001043354	225998	Mm.234641	NM_146095	ENSMUSG00000036192	Rorb	Nr1f2|RZR-beta|RZRB|Rorbeta|hstp	RAR-related orphan receptor beta	protein-coding	0.002002	0.339	10.9355
92	chr1	58585446	58586445	+	0	NA	promoter-TSS (NM_025597)	promoter-TSS (NM_025597)	209	NM_001310599	213056	Mm.26272	NM_172513	ENSMUSG00000038174	Fam126b	C130065N10Rik|D1Ertd53e|D630010C10	family with sequence similarity 126, member B	protein-coding	0.054054	0.56	2.70613
234	chr1	116638742	116639741	+	0	NA	Intergenic	Intergenic	954504	NM_001077425	636808	Mm.101576	NM_001077425	ENSMUSG00000070695	Cntnap5a	Caspr5-1|EG636808	contactin associated protein-like 5A	protein-coding	0.003003	0.396	9.90692
1346	chr12	42842093	42843092	+	0	NA	Intergenic	LTR16A|LTR|ERVL	191625	NR_148724	102636207		NR_148724		Gm33340	Gm40882	predicted gene, 33340	ncRNA	0.002002	0.368	4.62817
2023	chr14	76042746	76043745	+	0	NA	Intergenic	Intergenic	-32380	NM_026816	68705	Mm.20415	NM_026816	ENSMUSG00000067995	Gtf2f2	1110031C13Rik|AI326315	general transcription factor IIF, polypeptide 2	protein-coding	0.009009	0.455	11.5629
4553	chr5	38038845	38039844	+	0	NA	exon (NM_001289536, exon 1 of 10)	exon (NM_001289536, exon 1 of 10)	114	NM_001289536	71116	Mm.18959	NM_026959	ENSMUSG00000029125	Stx18	1810035L21Rik|4933425D03Rik|AU041562	syntaxin 18	protein-coding	0.062062	0.571	4.93402
4688	chr5	113276585	113277584	+	0	NA	intron (NM_172718, intron 12 of 24)	intron (NM_172718, intron 12 of 24)	3517	NM_001309526	52850	Mm.200203	NM_172718	ENSMUSG00000042216	Sgsm1	2410098H20Rik|AA408781|D5Bwg1524e|E130107M15|NuIP|Rutbc2	small G protein signaling modulator 1	protein-coding	0.014014	0.545	5.08458
535	chr10	39624717	39625716	+	0	NA	intron (NR_038037, intron 2 of 2)	intron (NR_038037, intron 2 of 2)	-11534	NR_152259	100504626	Mm.440236	NR_152259		Gm16364	Gm16365	predicted gene 16364	ncRNA	0.015015	0.474	12.2653
3502	chr2	106002739	106003738	+	0	NA	non-coding (NR_033993, exon 1 of 4)	non-coding (NR_033993, exon 1 of 4)	311	NR_033993	99349	Mm.25661	NM_026992	ENSMUSG00000027166	Dnajc24	1700030A21Rik|2610027M02Rik|AV066965|AW240712|Dph4|MmDjC7|Zcsl3	DnaJ heat shock protein family (Hsp40) member C24	protein-coding	0.044044	0.484	0.869394
1923	chr14	39276647	39277646	+	0	NA	intron (NM_001190187, intron 1 of 9)	intron (NM_001190187, intron 1 of 9)	-195283	NR_131973	432842	Mm.352566	NR_131973		LOC432842	-	uncharacterized LOC432842	ncRNA	0.001001	0.383	6.52058
2431	chr16	28131848	28132847	+	0	NA	Intergenic	Intergenic	282417	NR_033475	100038623	Mm.387135	NR_033475	ENSMUSG00000116654	Gm10823	-	predicted gene 10823	ncRNA	0.005005	0.398	11.3787
6068	chr8	127939415	127940414	+	0	NA	Intergenic	Intergenic	338311	NR_105822	102465212		NR_105822	ENSMUSG00000099326	Mir21c	Gm28013|mmu-mir-21c	microRNA 21c	ncRNA	0.012012	0.453	7.18698
96	chr1	59670338	59671337	+	0	NA	promoter-TSS (NM_009460)	promoter-TSS (NM_009460)	-3	NM_009460	22218	Mm.362118	NM_009460	ENSMUSG00000026021	Sumo1	GMP1|PIC1|SENTRIN|SMT3|SMT3H3|SMTP3|SUMO-1|Smt3C|Ubl1	small ubiquitin-like modifier 1	protein-coding	0.078078	0.641	9.48733
5127	chr6	94026329	94027328	+	0	NA	intron (NM_001029850, intron 1 of 23)	intron (NM_001029850, intron 1 of 23)	-113138	NM_001286788	14924	Mm.217216	NM_010367	ENSMUSG00000045095	Magi1	AIP3|BAP1|Baiap1|Gukmi1|MAGI1c|Magi-1|TNRC19|WWP3|mKIAA4129	membrane associated guanylate kinase, WW and PDZ domain containing 1	protein-coding	0.022022	0.437	11.3552
1227	chr11	120796044	120797043	+	0	NA	promoter-TSS (NM_026824)	promoter-TSS (NM_026824)	-148	NM_026824	68730	Mm.180622	NM_026824	ENSMUSG00000025155	Dus1l	1110032N12Rik	dihydrouridine synthase 1-like (S. cerevisiae)	protein-coding	0.058058	0.575	10.9051
3419	chr2	63527298	63528297	+	0	NA	non-coding (NR_152174, exon 6 of 6)	non-coding (NR_152174, exon 6 of 6)	47491	NR_152174	667257	Mm.417007	NR_152174		Gm8541	EG667257	predicted gene 8541	ncRNA	0.005005	0.376	4.57354
2686	chr17	27634590	27635589	+	0	NA	intron (NM_001364934, intron 1 of 4)	CpG	155	NM_025963	67097	Mm.275810	NM_025963	ENSMUSG00000052146	Rps10	2210402A09Rik	ribosomal protein S10	protein-coding	0.078078	0.647	4.98028
5878	chr8	72570418	72571417	+	0	NA	promoter-TSS (NM_144534)	promoter-TSS (NM_144534)	131	NM_172396	66818	Mm.22565	NM_172396	ENSMUSG00000044600	Smim7	9130011J15Rik	small integral membrane protein 7	protein-coding	0.052052	0.56	10.9191
168	chr1	84838390	84839389	+	0	NA	promoter-TSS (NM_025386)	promoter-TSS (NM_025386)	415	NM_133975	14897	Mm.209265	NM_133975	ENSMUSG00000026219	Trip12	1110036I07Rik|6720416K24Rik|AA410158|Gtl6|TRIP-12	thyroid hormone receptor interactor 12	protein-coding	0.099099	0.707	3.10389
5606	chr7	121033919	121034918	+	0	NA	promoter-TSS (NM_021554)	promoter-TSS (NM_021554)	-27	NM_021554	59052	Mm.29122	NM_021554	ENSMUSG00000030876	Mettl9	0610012D09Rik|AA517660|Drev|MNCb-5680	methyltransferase like 9	protein-coding	0.075075	0.632	2.91129
1627	chr13	41095265	41096264	+	0	NA	Intergenic	L1MA5|LINE|L1	14224	NM_008104	107889	Mm.1399	NM_008104	ENSMUSG00000021362	Gcm2	Gcm-rs1|Gcm1|Gcm1-rs2	glial cells missing homolog 2	protein-coding	0.005005	0.349	11.9834
5866	chr8	71488056	71489055	+	0	NA	promoter-TSS (NR_157145)	promoter-TSS (NR_157145)	-173	NR_157144	70359	Mm.142112	NM_032544	ENSMUSG00000007610	Gtpbp3	2410009F13Rik|AI607903	GTP binding protein 3	protein-coding	0.049049	0.548	5.11501
1313	chr12	29871995	29872994	+	0	NA	intron (NM_001361657, intron 18 of 24)	intron (NM_001361657, intron 18 of 24)	-65542	NM_181395	69675	Mm.251774	NM_181395	ENSMUSG00000020674	Pxdn	2310075M15Rik|C85409|E330004E07|VPO1|mKIAA0230	peroxidasin	protein-coding	0.008008	0.496	7.27411
518	chr10	27233289	27234288	+	0	NA	intron (NM_008481, intron 16 of 63)	intron (NM_008481, intron 16 of 63)	-156078	NR_131034	75855	Mm.402080	NR_131034	ENSMUSG00000101636	4930579H20Rik	-	RIKEN cDNA 4930579H20 gene	ncRNA	0.009009	0.386	10.8419
5206	chr6	118939191	118940190	+	0	NA	intron (NM_001256000, intron 3 of 46)	intron (NM_001256000, intron 3 of 46)	59532	NR_046053	74363	Mm.399403	NR_046053		4931430N09Rik	-	RIKEN cDNA 4931430N09 gene	ncRNA	0.015015	0.522	12.9048
1106	chr11	98954995	98955994	+	0	NA	intron (NM_009024, intron 2 of 8)	intron (NM_009024, intron 2 of 8)	-4977	NM_001176528	19401	Mm.439744	NM_009024	ENSMUSG00000037992	Rara	Nr1b1|RAR|RARalpha1	retinoic acid receptor, alpha	protein-coding	0.019019	0.572	11.0671
128	chr1	72307067	72308066	+	0	NA	exon (NM_009533, exon 1 of 21)	exon (NM_009533, exon 1 of 21)	145	NM_001357520	22596	Mm.246952	NM_009533	ENSMUSG00000026187	Xrcc5	AI314015|CTC85|CTCBF|Ku80|Ku86	X-ray repair complementing defective repair in Chinese hamster cells 5	protein-coding	0.032032	0.466	2.60993
2286	chr15	84854857	84855856	+	0	NA	promoter-TSS (NM_001356573)	promoter-TSS (NM_001356573)	-257	NM_001356573	271305	Mm.101022	NM_001081166	ENSMUSG00000016624	Phf21b	A730032D07Rik	PHD finger protein 21B	protein-coding	0.089089	0.658	4.07971
210	chr1	93100568	93101567	+	0	NA	intron (NM_001368847, intron 1 of 48)	intron (NM_001368847, intron 1 of 48)	807	NM_001110315	16560	Mm.276408	NM_008440	ENSMUSG00000014602	Kif1a	ATSV|C630002N23Rik|Gm1626|Kns1	kinesin family member 1A	protein-coding	0.051051	0.636	3.48698
274	chr1	132880214	132881213	+	0	NA	intron (NM_010732, intron 1 of 1)	CpG	358	NM_010732	16980	Mm.39640	NM_010732	ENSMUSG00000026443	Lrrn2	5730406J09Rik|NLRR-2	leucine rich repeat protein 2, neuronal	protein-coding	0.087087	0.687	6.789
1746	chr13	78717628	78718627	+	0	NA	Intergenic	Intergenic	-519254	NM_010151	13865	Mm.439653	NM_010151	ENSMUSG00000069171	Nr2f1	COUP-TF1|COUP-TFI|COUPTFA|EAR-3|EAR3|Erbal3|SVP44|Tcfcoup1	nuclear receptor subfamily 2, group F, member 1	protein-coding	0.006006	0.415	11.7283
4416	chr4	151129781	151130780	+	0	NA	intron (NM_001081557, intron 11 of 23)	intron (NM_001081557, intron 11 of 23)	40710	NM_001308446	105704528	Mm.415128	NM_001308446	ENSMUSG00000078491	Gm13090	-	predicted gene 13090	protein-coding	0.014014	0.548	12.6016
5173	chr6	113326447	113327446	+	0	NA	promoter-TSS (NM_010957)	promoter-TSS (NM_010957)	-30	NR_149720	18294	Mm.43612	NM_010957	ENSMUSG00000030271	Ogg1	Mmh	8-oxoguanine DNA-glycosylase 1	protein-coding	0.058058	0.588	1.98356
1273	chr12	16790106	16791105	+	0	NA	intron (NM_015764, intron 1 of 34)	intron (NM_015764, intron 1 of 34)	10281	NM_015764	268527	Mm.428062	NM_015764	ENSMUSG00000036523	Greb1	5730583K22Rik|9130004E13|AF180470|AU023194|mKIAA0575	gene regulated by estrogen in breast cancer protein	protein-coding	0.009009	0.439	12.3822
662	chr10	82622530	82623529	+	0	NA	5' UTR (NM_001135567, exon 1 of 3)	5' UTR (NM_001135567, exon 1 of 3)	199	NM_001135569	544717	Mm.334867	NM_001135567	ENSMUSG00000063320	1190007I07Rik	-	RIKEN cDNA 1190007I07 gene	protein-coding	0.064064	0.612	5.23482
3855	chr3	79798155	79799154	+	0	NA	Intergenic	RLTR30|LTR|ERV1	44008	NM_027495	70652	Mm.46635	NM_027495	ENSMUSG00000027956	Tmem144	1110057I03Rik|5730537D05Rik	transmembrane protein 144	protein-coding	0.006006	0.417	7.82798
3362	chr2	33316062	33317061	+	0	NA	intron (NM_001290570, intron 3 of 16)	intron (NM_001290570, intron 3 of 16)	54933	NM_001290570	241308	Mm.274249	NM_175211	ENSMUSG00000038831	Ralgps1	5830418G11Rik|AI853783|AI854138|RALGEF2|RALGPS1A|RalGEF 2|mKIAA0351	Ral GEF with PH domain and SH3 binding motif 1	protein-coding	0.011011	0.548	5.68621
3521	chr2	120403515	120404514	+	0	NA	exon (NM_001110497, exon 1 of 20)	exon (NM_001110497, exon 1 of 20)	102	NM_001110496	211499	Mm.260712	NM_173734	ENSMUSG00000033808	Tmem87a	A930025J12Rik	transmembrane protein 87A	protein-coding	0.045045	0.532	4.0616
6287	chr9	64209978	64210977	+	0	NA	intron (NM_008927, intron 3 of 10)	intron (NM_008927, intron 3 of 10)	-24724	NM_033607	93841	Mm.390180	NM_033607	ENSMUSG00000035337	Uchl4	-	ubiquitin carboxyl-terminal esterase L4	protein-coding	0.008008	0.476	9.25703
4067	chr4	11321654	11322653	+	0	NA	promoter-TSS (NM_001081201)	promoter-TSS (NM_001081201)	-22	NM_001081201	381510	Mm.331486	NM_001081201	ENSMUSG00000045205	Dpy19l4	Gm1023|Narg3	dpy-19-like 4 (C. elegans)	protein-coding	0.075075	0.619	2.92066
622	chr10	78437689	78438688	+	0	NA	3' UTR (NM_172134, exon 11 of 11)	3' UTR (NM_172134, exon 11 of 11)	3389	NR_105837	102465221		NR_105837	ENSMUSG00000098932	Mir6410	Gm27916|mmu-mir-6410	microRNA 6410	ncRNA	0.009009	0.528	12.191
1673	chr13	52787779	52788778	+	0	NA	Intergenic	MTC|LTR|ERVL-MaLR	-31073	NR_027893	105404	Mm.184173	NR_027893		BB123696	-	expressed sequence BB123696	ncRNA	0.008008	0.439	9.40873
4992	chr6	47753177	47754176	+	0	NA	promoter-TSS (NR_002841).3	promoter-TSS (NR_002841).3	-751	NR_002841	19799		NR_002841		Rn4.5s	-	4.5S RNA	rRNA	0.089089	0.667	7.50854
3954	chr3	116476646	116477645	+	0	NA	Intergenic	Intergenic	31030	NM_025517	66368	Mm.251228	NM_025517	ENSMUSG00000000339	Rtca	2310009A18Rik|AI450277|RPC|Rtcd1	RNA 3'-terminal phosphate cyclase	protein-coding	0.012012	0.452	10.4179
575	chr10	60285370	60286369	+	0	NA	intron (NM_001146124, intron 1 of 13)	intron (NM_001146124, intron 1 of 13)	1408	NM_001146124	19156	Mm.29978	NM_011179	ENSMUSG00000004207	Psap	AI037048|SGP-1	prosaposin	protein-coding	0.02002	0.519	7.73651
2351	chr15	102721685	102722684	+	0	NA	promoter-TSS (NM_026192)	promoter-TSS (NM_026192)	-6	NM_026192	67488	Mm.71682	NM_026192	ENSMUSG00000023055	Calcoco1	1810009B06Rik|Cocoa|Gcap11|mKIAA1536	calcium binding and coiled coil domain 1	protein-coding	0.04004	0.518	9.13803
4062	chr4	9668832	9669831	+	0	NA	promoter-TSS (NM_001290367)	promoter-TSS (NM_001290367)	13	NM_001290367	65973	Mm.222206	NM_023066	ENSMUSG00000028207	Asph	2310005F16Rik|3110001L23Rik|AI848629|AW261690|AW561901|BAH|C79816|cI-37	aspartate-beta-hydroxylase	protein-coding	0.063063	0.58	5.76774
1075	chr11	88160833	88161832	+	0	NA	intron (NM_198013, intron 1 of 10)	intron (NM_198013, intron 1 of 10)	-8233	NM_001172099	103841	Mm.374846	NM_198013	ENSMUSG00000018378	Cuedc1	AI841487|C330016O16Rik	CUE domain containing 1	protein-coding	0.043043	0.567	4.73392
2975	chr18	60381932	60382931	+	0	NA	intron (NM_021792, intron 2 of 2)	intron (NM_021792, intron 2 of 2)	6402	NM_001146275	60440	Mm.261140	NM_021792	ENSMUSG00000054072	Iigp1	2900074L10Rik|AI046432|AW111922|Ifgga1|Iigp|Irga6	interferon inducible GTPase 1	protein-coding	0.003003	0.425	8.86315
543	chr10	42277655	42278654	+	0	NA	Intergenic	CpG-1005	-1412	NM_019740	56484	Mm.338613	NM_019740	ENSMUSG00000048756	Foxo3	1110048B16Rik|2010203A17Rik|C76856|FKHRL1|Fkhr2|Foxo3a	forkhead box O3	protein-coding	0.101101	0.66	4.73427
6345	chr9	79792742	79793741	+	0	NA	promoter-TSS (NR_040734)	promoter-TSS (NR_040734)	189	NM_133718	69981	Mm.486324	NM_133718	ENSMUSG00000032328	Tmem30a	2010200I23Rik|AW540225|Cdc50a|D9Wsu20e	transmembrane protein 30A	protein-coding	0.093093	0.641	8.95932
4997	chr6	47758128	47759127	+	0	NA	Intergenic	Intergenic	-5702	NR_002841	19799		NR_002841		Rn4.5s	-	4.5S RNA	rRNA	0.051051	0.644	7.50854
977	chr11	65109791	65110790	+	0	NA	intron (NM_001099288, intron 1 of 19)	intron (NM_001099288, intron 1 of 19)	52671	NM_175003	216831	Mm.134338	NM_175003	ENSMUSG00000033389	Arhgap44	6330543G20|AI840762|AU040829|AW493732|Rich2	Rho GTPase activating protein 44	protein-coding	0.019019	0.48	8.83292
2874	chr18	11789095	11790094	+	0	NA	Intergenic	Intergenic	-49680	NM_022021	63955	Mm.40717	NM_022021	ENSMUSG00000040957	Cables1	Cables|ik3-1	CDK5 and Abl enzyme substrate 1	protein-coding	0.007007	0.407	8.00644
3367	chr2	34771158	34772157	+	0	NA	promoter-TSS (NM_022310)	promoter-TSS (NM_022310)	-433	NM_001163434	14828	Mm.330160	NM_022310	ENSMUSG00000026864	Hspa5	AL022860|AU019543|Bip|D2Wsu141e|D2Wsu17e|Grp78|Hsce70|SEZ-7|Sez7|baffled|mBiP	heat shock protein 5	protein-coding	0.062062	0.575	5.74521
6282	chr9	62687467	62688466	+	0	NA	intron (NM_176922, intron 1 of 29)	L3|LINE|CR1	10111	NM_176922	319480	Mm.34883	NM_176922	ENSMUSG00000032243	Itga11	4732459H24Rik	integrin alpha 11	protein-coding	0.013013	0.497	7.39563
5341	chr7	19344669	19345668	+	0	NA	promoter-TSS (NM_007948)	promoter-TSS (NM_007948)	97	NM_007948	13870	Mm.280913	NM_007948	ENSMUSG00000003549	Ercc1	Ercc-1	excision repair cross-complementing rodent repair deficiency, complementation group 1	protein-coding	0.045045	0.584	4.37871
1622	chr13	34874974	34875973	+	0	NA	promoter-TSS (NM_013830)	promoter-TSS (NM_013830)	-21	NM_013830	19134	Mm.10027	NM_013830	ENSMUSG00000021413	Prpf4b	2610037H07|Prp4|Prp4k|Prpk|cbp143	pre-mRNA processing factor 4B	protein-coding	0.082082	0.591	5.82622
589	chr10	67548815	67549814	+	0	NA	promoter-TSS (NM_001005419)	promoter-TSS (NM_001005419)	-359	NM_001005419	211488	Mm.297250	NM_001005419	ENSMUSG00000057134	Ado	Gm237	2-aminoethanethiol (cysteamine) dioxygenase	protein-coding	0.096096	0.625	5.63677
5122	chr6	92728132	92729131	+	0	NA	Intergenic	Intergenic	-22447	NM_001081146	243548	Mm.248820	NM_001081146	ENSMUSG00000030020	Prickle2	6230400G14Rik|6720451F06Rik|mpk2	prickle planar cell polarity protein 2	protein-coding	0.021021	0.487	5.54508
1222	chr11	120360379	120361378	+	0	NA	promoter-TSS (NM_172802)	promoter-TSS (NM_172802)	-656	NM_172802	238021	Mm.481403	NM_172802	ENSMUSG00000025380	Fscn2	A930022G03|Ahl8|C630046B20Rik	fascin actin-bundling protein 2	protein-coding	0.013013	0.561	10.328
253	chr1	127868575	127869574	+	0	NA	intron (NM_178690, intron 2 of 23)	CpG-490	301	NM_178690	226407	Mm.489713	NM_178690	ENSMUSG00000036104	Rab3gap1	1700003B17Rik|4732493F09Rik|AL117896|Rab3gap|p130	RAB3 GTPase activating protein subunit 1	protein-coding	0.049049	0.508	7.03008
1536	chr12	110540670	110541669	+	0	NA	intron (NM_001364210, intron 2 of 11)	intron (NM_001364210, intron 2 of 11)	-50205	NR_033340	319786	Mm.129691	NR_033340		B930059L03Rik	-	RIKEN cDNA B930059L03 gene	ncRNA	0.021021	0.499	10.597
3948	chr3	108145567	108146566	+	0	NA	promoter-TSS (NM_010306)	promoter-TSS (NM_010306)	86	NM_010306	14679	Mm.271703	NM_010306	ENSMUSG00000000001	Gnai3	AI158965|AW537698|Galphai3|Gnai-3	guanine nucleotide binding protein (G protein), alpha inhibiting 3	protein-coding	0.064064	0.614	3.25709
3795	chr3	42057098	42058097	+	0	NA	Intergenic	L3|LINE|CR1	314979	NM_001099785	73852	Mm.29006	NM_027271	ENSMUSG00000025766	D3Ertd751e	2810009O15Rik|4930415G15Rik	DNA segment, Chr 3, ERATO Doi 751, expressed	protein-coding	0.019019	0.479	10.0993
147	chr1	79006941	79007940	+	0	NA	intron (NR_151519, intron 2 of 3)	Tigger14a|DNA|TcMar-Tigger	190529	NM_021342	57814	Mm.24386	NM_021342	ENSMUSG00000047330	Kcne4	AW487937|MiRP3	potassium voltage-gated channel, Isk-related subfamily, gene 4	protein-coding	0.006006	0.355	4.99833
1503	chr12	99627522	99628521	+	0	NA	promoter-TSS (NR_045288)	promoter-TSS (NR_045288)	-47	NR_045288	73457	Mm.383439	NR_045288	ENSMUSG00000100211	1700064M15Rik	-	RIKEN cDNA 1700064M15 gene	ncRNA	0.062062	0.561	4.9908
4386	chr4	141822467	141823466	+	0	NA	intron (NM_007919, intron 2 of 7)	L2a|LINE|L2	3039	NM_007919	13706	Mm.45316	NM_007919	ENSMUSG00000058579	Cela2a	Ela-2|Ela2|Ela2a	chymotrypsin-like elastase family, member 2A	protein-coding	0.013013	0.492	10.4378
3922	chr3	98012891	98013890	+	0	NA	promoter-TSS (NM_010928)	promoter-TSS (NM_010928)	-148	NM_010928	18129	Mm.485843	NM_010928	ENSMUSG00000027878	Notch2	AI853703|N2	notch 2	protein-coding	0.09009	0.631	3.91389
1594	chr13	23555084	23556083	+	0	NA	exon (NM_145713, exon 1 of 1)	exon (NM_145713, exon 1 of 1)	551	NM_145713	14957	Mm.247046	NM_145713	ENSMUSG00000052565	Hist1h1d	H1.3|H1D|H1f3|H1s-4	histone cluster 1, H1d	protein-coding	0.054054	0.567	3.12888
2476	chr16	42454175	42455174	+	0	NA	Intergenic	Intergenic	-114023	NM_008083	14432	Mm.1222	NM_008083	ENSMUSG00000047261	Gap43	B-50|Basp2|GAP-43	growth associated protein 43	protein-coding	0.007007	0.421	10.7188
744	chr10	106902779	106903778	+	0	NA	intron (NM_001359678, intron 22 of 30)	intron (NM_001359678, intron 22 of 30)	220359	NM_001142804	380660	Mm.336072	NM_198636	ENSMUSG00000035948	Acss3	8430416H19Rik|Gm874	acyl-CoA synthetase short-chain family member 3	protein-coding	0.006006	0.373	12.3741
5035	chr6	65154229	65155228	+	0	NA	Intergenic	RLTR42-int|LTR|ERVK	-9998	NM_019455	54486	Mm.410688	NM_019455	ENSMUSG00000029919	Hpgds	H-PGDS|Ptgds2	hematopoietic prostaglandin D synthase	protein-coding	0.004004	0.45	7.83719
1248	chr12	11671401	11672400	+	0	NA	Intergenic	L3|LINE|CR1	210999	NR_003964	627110	Mm.194735	NR_003964		Tubb2a-ps2	C79445	tubulin, beta 2a, pseudogene 2	pseudo	0.005005	0.4	3.59118
5148	chr6	104263576	104264575	+	0	NA	Intergenic	L1Md_T|LINE|L1	-228969	NM_017383	53870	Mm.321671	NM_017383	ENSMUSG00000030092	Cntn6	NB-3	contactin 6	protein-coding	0.055055	0.607	3.82127
6423	chr9	108375789	108376788	+	0	NA	intron (NM_001311157, intron 12 of 20)	intron (NM_001311157, intron 12 of 20)	-16546	NM_053216	112418	Mm.78287	NM_053216	ENSMUSG00000032611	1700102P08Rik	AI593206	RIKEN cDNA 1700102P08 gene	protein-coding	0.016016	0.457	8.19717
2158	chr15	39112537	39113536	+	0	NA	promoter-TSS (NM_172402)	promoter-TSS (NM_172402)	162	NM_198606	223499	Mm.321937	NM_198606	ENSMUSG00000022300	Dcaf13	Gm83|Wdsof1	DDB1 and CUL4 associated factor 13	protein-coding	0.069069	0.595	4.84814
4591	chr5	64324147	64325146	+	0	NA	intron (NM_019636, intron 15 of 19)	intron (NM_019636, intron 15 of 19)	94289	NM_001289514	57915	Mm.286353	NM_019636	ENSMUSG00000029174	Tbc1d1	1110062G02Rik|AI385682|AW555803|Nob1|Nobq1|Tbc1|mKIAA1108	TBC1 domain family, member 1	protein-coding	0.021021	0.487	3.90063
1763	chr13	92593777	92594776	+	0	NA	Intergenic	Intergenic	-16862	NM_172588	218442	Mm.297970	NM_172588	ENSMUSG00000021703	Serinc5	A130038L21Rik|AIGP3|C86123|TPO1	serine incorporator 5	protein-coding	0.006006	0.451	8.06892
2468	chr16	40307201	40308200	+	0	NA	intron (NM_001361281, intron 1 of 8)	intron (NM_001361281, intron 1 of 8)	323336	NM_001361282	268890	Mm.310524	NM_175548	ENSMUSG00000061080	Lsamp	5430428I19|AW046674|B130007O04Rik|D930023J12Rik|Gm29907|Lam|Lamp	limbic system-associated membrane protein	protein-coding	0.005005	0.379	12.1865
6031	chr8	122775269	122776268	+	0	NA	intron (NM_144932, intron 1 of 9)	CpG	282	NM_144932	257633	Mm.334875	NM_144932	ENSMUSG00000015016	Acsf3	BB101783	acyl-CoA synthetase family member 3	protein-coding	0.051051	0.564	5.23613
1648	chr13	45963709	45964708	+	0	NA	intron (NM_001199304, intron 1 of 6)	CpG	783	NM_001199305	20238	Mm.342683	NM_009124	ENSMUSG00000046876	Atxn1	2900016G23Rik|Atx1|C85907|Gm10786|Sca1	ataxin 1	protein-coding	0.102102	0.723	8.37219
3389	chr2	41912588	41913587	+	0	NA	intron (NM_053011, intron 3 of 90)	intron (NM_053011, intron 3 of 90)	534481	NR_105754	102465171		NR_105754	ENSMUSG00000098660	Mir6336	Gm27584|mmu-mir-6336	microRNA 6336	ncRNA	0.005005	0.334	11.717
5843	chr8	68486662	68487661	+	0	NA	intron (NM_172753, intron 3 of 9)	intron (NM_172753, intron 3 of 9)	118702	NR_038189	73609	Mm.443247	NR_038181	ENSMUSG00000085197	1700125H03Rik	4930510D22Rik	RIKEN cDNA 1700125H03 gene	ncRNA	0.005005	0.41	3.89239
3340	chr2	31151678	31152677	+	0	NA	promoter-TSS (NM_178760)	promoter-TSS (NM_178760)	114	NR_040334	320973	Mm.384284	NR_040334		D330023K18Rik	-	RIKEN cDNA D330023K18 gene	ncRNA	0.051051	0.57	7.29385
5568	chr7	109275598	109276597	+	0	NA	Intergenic	Intergenic	-100890	NM_001302205	109594	Mm.360145	NM_057173	ENSMUSG00000036111	Lmo1	Rbtn-1|Rbtn1|Ttg1	LIM domain only 1	protein-coding	0.011011	0.514	4.81436
3712	chr2	173173258	173174257	+	0	NA	Intergenic	Intergenic	20684	NM_011044	18534	Mm.266867	NM_011044	ENSMUSG00000027513	Pck1	AI265463|PEPCK|PEPCK-C|Pck-1	phosphoenolpyruvate carboxykinase 1, cytosolic	protein-coding	0.019019	0.518	4.17734
755	chr10	111009350	111010349	+	0	NA	intron (NM_001359622, intron 1 of 16)	CpG	160	NM_001359622	320150	Mm.339281	NM_172554	ENSMUSG00000035798	Zdhhc17	A230053P19Rik|BB187739|D130071N24Rik|DHHC-17|Hip14	zinc finger, DHHC domain containing 17	protein-coding	0.118118	0.715	7.12778
5708	chr8	11008266	11009265	+	0	NA	5' UTR (NM_001081212, exon 1 of 2)	5' UTR (NM_001081212, exon 1 of 2)	164	NM_001081212	384783	Mm.407207	NM_001081212	ENSMUSG00000038894	Irs2	Irs-2	insulin receptor substrate 2	protein-coding	0.137137	0.737	9.07773
2788	chr17	62782663	62783662	+	0	NA	intron (NM_207654, intron 1 of 4)	intron (NM_207654, intron 1 of 4)	98155	NM_010109	13640	Mm.7978	NM_010109	ENSMUSG00000048915	Efna5	AL-1|AV158822|EFL-5|Ephrin-A5|Epl7|LERK-7|RAGS	ephrin A5	protein-coding	0.016016	0.483	5.1547
6477	chr9	120932923	120933922	+	0	NA	promoter-TSS (NM_001165902)	promoter-TSS (NM_001165902)	22	NM_007614	12387	Mm.291928	NM_007614	ENSMUSG00000006932	Ctnnb1	Bfc|Catnb|Mesc	catenin (cadherin associated protein), beta 1	protein-coding	0.136136	0.738	1.29907
6018	chr8	121570072	121571071	+	0	NA	intron (NM_133765, intron 1 of 8)	intron (NM_133765, intron 1 of 8)	8235	NM_133765	76454	Mm.24829	NM_133765	ENSMUSG00000052934	Fbxo31	1110003O08Rik|2310046N15Rik|Fbx14|Fbxo14	F-box protein 31	protein-coding	0.045045	0.586	10.7311
1483	chr12	89140620	89141619	+	0	NA	intron (NM_172544, intron 2 of 19)	intron (NM_172544, intron 2 of 19)	187729	NM_172544	18191	Mm.425766	NM_172544	ENSMUSG00000066392	Nrxn3	-	neurexin III	protein-coding	0.005005	0.39	10.1414
2853	chr17	87446415	87447414	+	0	NA	promoter-TSS (NM_007589)	promoter-TSS (NM_007589)	21	NM_001355703	12314	Mm.329243	NM_007589	ENSMUSG00000036438	Calm2	1500001E21Rik|AL024017|Cam2|CamC	calmodulin 2	protein-coding	0.091091	0.657	3.08194
5576	chr7	111028366	111029365	+	0	NA	promoter-TSS (NM_009431)	promoter-TSS (NM_009431)	-86	NM_009431	22083	Mm.255858	NM_009431	ENSMUSG00000005609	Ctr9	AA409336|Sh2bp1|Tsbp|Tsp|mKIAA0155	CTR9 homolog, Paf1/RNA polymerase II complex component	protein-coding	0.066066	0.569	5.5647
4725	chr5	117703920	117704919	+	0	NA	intron (NM_001312914, intron 12 of 19)	intron (NM_001312914, intron 12 of 19)	-162420	NM_008712	18125	Mm.44249	NM_008712	ENSMUSG00000029361	Nos1	2310005C01Rik|N-NOS|NC-NOS|NO|NOS|NOS-I|Nos-1|bNOS|nNOS	nitric oxide synthase 1, neuronal	protein-coding	0.018018	0.5	5.3861
5464	chr7	60322083	60323082	+	0	NA	intron (NR_146211, intron 3 of 171)	L1Md_T|LINE|L1	127595	NR_146211	52480	Mm.9002	NR_015456	ENSMUSG00000100826	Snhg14	AU018661|C230091D08Rik|D7Ertd715e|Gm42386|Gm42387|Gm42388|Gm42389|Gm42390|Gm42391|Gm45921|Lncat|Pwcr1|U-Ube3a-ATS|Ube3a-ATS|lincRNA-EC50	small nucleolar RNA host gene 14	ncRNA	0.028028	0.498	2.33969
6472	chr9	120077743	120078742	+	0	NA	Intergenic	Intergenic	-9946	NM_009987	13051	Mm.44065	NM_009987	ENSMUSG00000052336	Cx3cr1	-	chemokine (C-X3-C motif) receptor 1	protein-coding	0.01001	0.461	7.53136
1838	chr14	11276173	11277172	+	0	NA	Intergenic	Intergenic	-5805	NR_105811	102466641		NR_105811	ENSMUSG00000099218	Mir5124b	Gm27681|mmu-mir-5124b	microRNA 5124b	ncRNA	0.01001	0.424	9.28667
4089	chr4	22486774	22487773	+	0	NA	exon (NM_008899, exon 1 of 1)	exon (NM_008899, exon 1 of 1)	1093	NM_008899	18992	Mm.129387	NM_008899	ENSMUSG00000095139	Pou3f2	9430075J19Rik|A230098E07Rik|Brn-2|Brn2|OTF-7|Otf7|oct-7	POU domain, class 3, transcription factor 2	protein-coding	0.062062	0.629	7.98876
1254	chr12	12973490	12974489	+	0	NA	Intergenic	Intergenic	-32153	NM_008709	18109	Mm.16469	NM_008709	ENSMUSG00000037169	Mycn	N-myc|Nmyc|Nmyc-1|Nmyc1|bHLHe37|c-nmyc	v-myc avian myelocytomatosis viral related oncogene, neuroblastoma derived	protein-coding	0.011011	0.471	11.0728
5154	chr6	108126086	108127085	+	0	NA	intron (NM_145937, intron 7 of 8)	intron (NM_145937, intron 7 of 8)	58998	NM_145937	58911	Mm.439876	NM_145937	ENSMUSG00000030101	Sumf1	AA543204|AI463102|AI851573|FGE	sulfatase modifying factor 1	protein-coding	0.012012	0.459	7.50936
4040	chr3	154948525	154949524	+	0	NA	intron (NM_177066, intron 11 of 24)	MTC|LTR|ERVL-MaLR	106383	NM_177066	435766	Mm.210428	NM_177066	ENSMUSG00000040086	Tnni3k	Cark|D830019J24Rik	TNNI3 interacting kinase	protein-coding	0.006006	0.43	12.2941
4651	chr5	101920693	101921692	+	0	NA	intron (NM_172882, intron 21 of 66)	intron (NM_172882, intron 21 of 66)	148729	NM_172882	72145	Mm.332522	NM_172882	ENSMUSG00000043940	Wdfy3	2610509D04Rik|ALFY|AW319683|B930017C24|BWF1|Bchs|D5Ertd66e|Ggtb3|ZFYVE25|mKIAA0993	WD repeat and FYVE domain containing 3	protein-coding	0.02002	0.461	6.34144
3973	chr3	123543524	123544523	+	0	NA	intron (NM_031186, intron 11 of 12)	intron (NM_031186, intron 11 of 12)	-35687	NR_028574	69895	Mm.260791	NR_028574	ENSMUSG00000104960	Snhg8	1110065M07Rik|2010109N14Rik	small nucleolar RNA host gene 8	ncRNA	0.007007	0.395	8.06612
3717	chr2	174295024	174296023	+	0	NA	promoter-TSS (NR_002846)	promoter-TSS (NR_002846)	-87	NR_002846	56802	Mm.125770	NR_002846	ENSMUSG00000086537	Gnasas1	Gnas-as|Nespas|Nespos	GNAS antisense RNA 1	ncRNA	0.046046	0.572	7.1328
6269	chr9	58824390	58825389	+	0	NA	intron (NM_001081192, intron 1 of 7)	intron (NM_001081192, intron 1 of 7)	1940	NM_001081192	330953	Mm.151967	NM_001081192	ENSMUSG00000032338	Hcn4	Bcng3|Hcn3	hyperpolarization-activated, cyclic nucleotide-gated K+ 4	protein-coding	0.015015	0.538	12.7381
2144	chr15	33382902	33383901	+	0	NA	intron (NM_176073, intron 5 of 7)	MIRc|SINE|MIR	22538	NR_033608	73486	Mm.483393	NM_028551	ENSMUSG00000058101	1700084J12Rik	-	ribosomal protein L7-like 1 pseudogene	pseudo	0.001001	0.352	11.2068
5520	chr7	83382426	83383425	+	0	NA	Intergenic	Intergenic	-202006	NM_177695	233424	Mm.486619	NM_177695	ENSMUSG00000038540	Tmc3	9030203A06	transmembrane channel-like gene family 3	protein-coding	0.009009	0.446	11.2274
4251	chr4	116053133	116054132	+	0	NA	promoter-TSS (NM_001369075)	promoter-TSS (NM_001369075)	-158	NM_001369076	72181	Mm.282560	NM_028142	ENSMUSG00000028706	Nsun4	2310010O12Rik|2810405F18Rik|AI507900|Shtap	NOL1/NOP2/Sun domain family, member 4	protein-coding	0.045045	0.534	4.50039
1654	chr13	48165663	48166662	+	0	NA	intron (NR_102303, intron 1 of 2)	intron (NR_102303, intron 1 of 2)	-94954	NM_031166	15904	Mm.458006	NM_031166	ENSMUSG00000021379	Id4	Idb4|bHLHb27	inhibitor of DNA binding 4	protein-coding	0.002002	0.436	4.50277
4915	chr6	23425686	23426685	+	0	NA	TTS (NM_001252108)	TTS (NM_001252108)	-177921	NM_028462	73191	Mm.55115	NM_028462	ENSMUSG00000029697	Fezf1	3110069A13Rik|Fez|Zfp312-like|fez-like	Fez family zinc finger 1	protein-coding	0.009009	0.4	5.20446
926	chr11	56058885	56059884	+	0	NA	Intergenic	Intergenic	-18397	NM_153079	216749	Mm.213205	NM_153079	ENSMUSG00000037393	Nmur2	Nmu2r	neuromedin U receptor 2	protein-coding	0.008008	0.434	7.12114
729	chr10	96617202	96618201	+	0	NA	intron (NM_007569, intron 1 of 1)	CpG	700	NM_007569	12226	Mm.23811	NM_007569	ENSMUSG00000036478	Btg1	AI426953|AW546738	B cell translocation gene 1, anti-proliferative	protein-coding	0.098098	0.653	5.92534
1498	chr12	98103082	98104081	+	0	NA	Intergenic	Intergenic	155878	NM_008079	14420	Mm.5120	NM_008079	ENSMUSG00000021003	Galc	2310068B06Rik|A930008M05Rik|AW212969|AW413532|Gacy|twi|twitcher	galactosylceramidase	protein-coding	0.006006	0.449	10.5338
1811	chr13	109592297	109593296	+	0	NA	intron (NM_011056, intron 3 of 16)	intron (NM_011056, intron 3 of 16)	268052	NR_030644	100124489		NR_030644	ENSMUSG00000076946	Mir582	Mirn582|mir-582|mmu-mir-582	microRNA 582	ncRNA	0.008008	0.396	9.49963
398	chr1	175772829	175773828	+	0	NA	intron (NM_029453, intron 14 of 27)	intron (NM_029453, intron 14 of 27)	74735	NM_029453	75820	Mm.50361	NM_029453	ENSMUSG00000026523	Wdr64	4930415O10Rik|4930511H01Rik	WD repeat domain 64	protein-coding	0.007007	0.451	9.46858
5784	chr8	35819781	35820780	+	0	NA	Intergenic	MTC|LTR|ERVL-MaLR	6279	NM_027998	71908	Mm.37817	NM_027998	ENSMUSG00000055976	Cldn23	2310014B08Rik	claudin 23	protein-coding	0.005005	0.422	10.6218
2704	chr17	30828133	30829132	+	0	NA	intron (NM_013811, intron 85 of 92)	intron (NM_013811, intron 85 of 92)	-73235	NM_021332	14652	Mm.390969	NM_021332	ENSMUSG00000024027	Glp1r	GLP-1R|GLP1Rc	glucagon-like peptide 1 receptor	protein-coding	0.01001	0.395	6.48598
1133	chr11	103028047	103029046	+	0	NA	promoter-TSS (NM_008707)	promoter-TSS (NM_008707)	3	NM_008707	18107	Mm.10265	NM_008707	ENSMUSG00000020936	Nmt1	AW536594	N-myristoyltransferase 1	protein-coding	0.045045	0.513	3.93357
5233	chr6	125165862	125166861	+	0	NA	promoter-TSS (NM_008084)	promoter-TSS (NM_008084)	106	NM_001289726	14433	Mm.304088	NM_008084	ENSMUSG00000057666	Gapdh	Gapd	glyceraldehyde-3-phosphate dehydrogenase	protein-coding	0.025025	0.563	11.7608
980	chr11	65719704	65720703	+	0	NA	intron (NM_001316368, intron 3 of 10)	intron (NM_001316368, intron 3 of 10)	14629	NR_030417	791070		NR_030417	ENSMUSG00000076460	Mir744	Mirn744|mir-744|mmu-mir-744	microRNA 744	ncRNA	0.002002	0.362	10.7548
2793	chr17	64830291	64831290	+	0	NA	Intergenic	MTD|LTR|ERVL-MaLR	5281	NM_030031	78057	Mm.109380	NM_030031	ENSMUSG00000024088	4930583I09Rik	-	RIKEN cDNA 4930583I09 gene	protein-coding	0.007007	0.427	9.47174
2420	chr16	23988174	23989173	+	0	NA	5' UTR (NM_009744, exon 1 of 10)	5' UTR (NM_009744, exon 1 of 10)	179	NM_009744	12053	Mm.347398	NM_009744	ENSMUSG00000022508	Bcl6	Bcl5	B cell leukemia/lymphoma 6	protein-coding	0.079079	0.549	3.74196
3086	chr19	6076644	6077643	+	0	NA	promoter-TSS (NM_001081041)	promoter-TSS (NM_001081041)	44	NM_001081041	68505	Mm.227361	NM_001081041	ENSMUSG00000024797	Vps51	1110014N23Rik|3110057M17Rik|AI837850|Ffr	VPS51 GARP complex subunit	protein-coding	0.041041	0.538	4.4375
3927	chr3	102040838	102041837	+	0	NA	Intergenic	MTD|LTR|ERVL-MaLR	31192	NM_178777	18072	Mm.137286	NM_178777	ENSMUSG00000048540	Nhlh2	6230401I09Rik|Hen2|NSCL2|Nscl-2|bHLHa34	nescient helix loop helix 2	protein-coding	0.01001	0.494	9.98542
4814	chr5	136480187	136481186	+	0	NA	intron (NM_001291233, intron 2 of 23)	intron (NM_001291233, intron 2 of 23)	85295	NM_001291233	13047	Mm.320317	NM_009986	ENSMUSG00000029705	Cux1	CDP|Cutl1|Cux|Cux-1	cut-like homeobox 1	protein-coding	0.009009	0.504	9.07719
769	chr10	118640848	118641847	+	0	NA	Intergenic	Intergenic	74379	NR_155867	102636202	Mm.407006	NR_155867		Gm33337	-	predicted gene, 33337	ncRNA	0.014014	0.469	3.85301
966	chr11	60205327	60206326	+	0	NA	intron (NM_001358315, intron 5 of 18)	intron (NM_001358315, intron 5 of 18)	-3499	NR_105887	102465556		NR_105887	ENSMUSG00000099259	Mir6922	Gm27269|mmu-mir-6922	microRNA 6922	ncRNA	0.023023	0.572	13.874
2564	chr16	92157362	92158361	+	0	NA	Intergenic	Intergenic	99525	NM_080456	121022	Mm.217354	NM_080456	ENSMUSG00000039680	Mrps6	AW046321	mitochondrial ribosomal protein S6	protein-coding	0.027027	0.495	9.69422
5633	chr7	127745457	127746456	+	0	NA	promoter-TSS (NM_172748)	promoter-TSS (NM_172748)	-819	NM_172748	233902	Mm.259353	NM_172748	ENSMUSG00000030811	Fbxl19	6030430O11|BC059812|Fbl19	F-box and leucine-rich repeat protein 19	protein-coding	0.046046	0.544	4.53265
4012	chr3	145855228	145856227	+	0	NA	intron (NM_026993, intron 4 of 5)	intron (NM_026993, intron 4 of 5)	-68535	NM_009740	12042	Mm.239141	NM_009740	ENSMUSG00000028191	Bcl10	AI132454|BCL-10|C81403|CARMEN|CIPER|CLAP|ME10|cE10	B cell leukemia/lymphoma 10	protein-coding	0.01001	0.45	9.54825
3223	chr19	47901265	47902264	+	0	NA	intron (NM_001362458, intron 1 of 1)	intron (NM_001362458, intron 1 of 1)	17559	NM_001362458	414801	Mm.29457	NM_001001738	ENSMUSG00000117975	Itprip	4833424O12Rik|DANGER	inositol 1,4,5-triphosphate receptor interacting protein	protein-coding	0.021021	0.55	12.4889
1571	chr13	4565310	4566309	+	0	NA	Intergenic	ETnERV2-int|LTR|ERVK	-8266	NM_029901	77337	Mm.27085	NM_029901	ENSMUSG00000021207	Akr1c21	9430025F20Rik|AI315367	aldo-keto reductase family 1, member C21	protein-coding	0.003003	0.373	12.191
4325	chr4	132098960	132099959	+	0	NA	Intergenic	RLTR4_MM-int|LTR|ERV1	-24146	NM_001128607	269587	Mm.30038	NM_183428	ENSMUSG00000028906	Epb41	4.1R|AI415518|D4Ertd442e|Elp-1|Elp1|Epb4.1|mKIAA4056	erythrocyte membrane protein band 4.1	protein-coding	0.007007	0.472	11.398
3623	chr2	154656424	154657423	+	0	NA	promoter-TSS (NM_029362)	promoter-TSS (NM_029362)	-103	NM_029362	75608	Mm.262480	NM_029362	ENSMUSG00000038467	Chmp4b	2010012F05Rik|C76846|Snf7-2	charged multivesicular body protein 4B	protein-coding	0.063063	0.576	7.35154
3317	chr2	28747205	28748204	+	0	NA	intron (NM_001033874, intron 10 of 12)	MTC|LTR|ERVL-MaLR	14426	NR_037271	100526498		NR_037271	ENSMUSG00000092832	Mir3088	mir-3088|mmu-mir-3088	microRNA 3088	ncRNA	0.008008	0.475	9.02867
449	chr1	189941398	189942397	+	0	NA	Intergenic	Intergenic	-19606	NM_026796	226830	Mm.156895	NM_026796	ENSMUSG00000026603	Smyd2	1110020E07Rik|4930402C15|KMT3C|Zmynd14	SET and MYND domain containing 2	protein-coding	0.016016	0.402	4.34718
4574	chr5	47163350	47164349	+	0	NA	Intergenic	L1Md_Gf|LINE|L1	-819306	NR_111900	20563	Mm.289739	NM_178804	ENSMUSG00000031558	Slit2	Drad-1|E030015M03Rik|E130320P19Rik|Slil3|b2b1200.1Clo|mKIAA4141|slit-2	slit guidance ligand 2	protein-coding	0.045045	0.529	3.82127
5937	chr8	94385822	94386821	+	0	NA	promoter-TSS (NM_022331)	promoter-TSS (NM_022331)	-108	NM_001357205	64209	Mm.29151	NM_022331	ENSMUSG00000031770	Herpud1	Herp|Mifl|SUP	homocysteine-inducible, endoplasmic reticulum stress-inducible, ubiquitin-like domain member 1	protein-coding	0.074074	0.626	10.9246
5384	chr7	30421598	30422597	+	0	NA	promoter-TSS (NM_001360907)	promoter-TSS (NM_001360907)	-309	NM_001360907	243910	Mm.386878	NM_172142	ENSMUSG00000036931	Nfkbid	I-kappa-B-delta|IkappaBNS|ikB-delta	nuclear factor of kappa light polypeptide gene enhancer in B cells inhibitor, delta	protein-coding	0.074074	0.622	6.8231
2304	chr15	88862992	88863991	+	0	NA	exon (NM_145478, exon 4 of 6)	exon (NM_145478, exon 4 of 6)	1297	NM_145478	223775	Mm.400129	NM_145478	ENSMUSG00000035828	Pim3	BC026639|Kid1	proviral integration site 3	protein-coding	0.111111	0.7	5.61236
3277	chr2	18799780	18800779	+	0	NA	non-coding (NR_131254, exon 1 of 1)	non-coding (NR_131254, exon 1 of 1)	1539	NR_131254	66774	Mm.87075	NR_131254	ENSMUSG00000097638	Carlr	4933439G12Rik|Carl	cardiac and apoptosis-related long non-coding RNA	ncRNA	0.059059	0.586	5.40396
2393	chr16	13818915	13819914	+	0	NA	exon (NM_001346110, exon 1 of 8)	exon (NM_001346110, exon 1 of 8)	163	NR_144374	18203	Mm.380410	NM_010946	ENSMUSG00000022681	Ntan1	PNAA|PNAD	N-terminal Asn amidase	protein-coding	0.085085	0.627	7.69983
3677	chr2	164833041	164834040	+	0	NA	promoter-TSS (NM_001082974)	promoter-TSS (NM_001082974)	56	NM_001082974	415115	Mm.474586	NM_001082974	ENSMUSG00000039873	Neurl2	Neur2|Ozz|Ozz-E3	neuralized E3 ubiquitin protein ligase 2	protein-coding	0.053053	0.607	5.24384
483	chr10	9674406	9675405	+	0	NA	exon (NM_177271, exon 1 of 2)	exon (NM_177271, exon 1 of 2)	303	NM_177271	320825	Mm.101115	NM_177271	ENSMUSG00000060487	Samd5	E130306M17Rik	sterile alpha motif domain containing 5	protein-coding	0.086086	0.663	7.60874
3530	chr2	122738181	122739180	+	0	NA	promoter-TSS (NR_156706)	promoter-TSS (NR_156706)	175	NM_019788	18457	Mm.268921	NM_019788	ENSMUSG00000005804	Bloc1s6	BLOC-1|Pldn|Stx13bp1|pa	biogenesis of lysosomal organelles complex-1, subunit 6, pallidin	protein-coding	0.069069	0.553	5.11484
3672	chr2	163911061	163912060	+	0	NA	intron (NM_183023, intron 1 of 5)	L2a|LINE|L2	7123	NM_183023	241770	Mm.330760	NM_183023	ENSMUSG00000035226	Rims4	6530406L02|Rim4	regulating synaptic membrane exocytosis 4	protein-coding	0.026026	0.531	11.3197
3469	chr2	91649458	91650457	+	0	NA	promoter-TSS (NM_001145902)	promoter-TSS (NM_001145902)	-161	NR_027372	228359	Mm.22413	NM_146124	ENSMUSG00000027247	Arhgap1	B230365D05Rik|C76222|Cdc42GAP|p50rhoGAP	Rho GTPase activating protein 1	protein-coding	0.051051	0.559	1.38325
4786	chr5	129184227	129185226	+	0	NA	intron (NM_001081342, intron 19 of 25)	intron (NM_001081342, intron 19 of 25)	87976	NM_001081342	243277	Mm.440501	NM_177734	ENSMUSG00000044017	Adgrd1	E230012M21Rik|Gpr133	adhesion G protein-coupled receptor D1	protein-coding	0.01001	0.526	10.6218
3159	chr19	25943894	25944893	+	0	NA	Intergenic	Intergenic	271982	NM_145831	226049	Mm.275572	NM_145831	ENSMUSG00000048138	Dmrt2	Terra	doublesex and mab-3 related transcription factor 2	protein-coding	0.011011	0.454	5.57378
3100	chr19	7309573	7310572	+	0	NA	intron (NM_001080388, intron 1 of 16)	intron (NM_001080388, intron 1 of 16)	-14625	NM_001080390	13728	Mm.258986	NM_007928	ENSMUSG00000024969	Mark2	EMK-1|Emk|Par-1|Par-1b	MAP/microtubule affinity regulating kinase 2	protein-coding	0.006006	0.507	12.1167
5816	chr8	55481705	55482704	+	0	NA	Intergenic	Intergenic	424760	NM_175939	244486	Mm.67684	NM_175939	ENSMUSG00000046258	Adam29	-	a disintegrin and metallopeptidase domain 29	protein-coding	0.021021	0.585	4.88318
3272	chr2	14624650	14625649	+	0	NA	intron (NM_023116, intron 2 of 13)	intron (NM_023116, intron 2 of 13)	20843	NM_023116	12296	Mm.313930	NM_023116	ENSMUSG00000057914	Cacnb2	AW060387|CAB2|Cavbeta2|Cchb2	calcium channel, voltage-dependent, beta 2 subunit	protein-coding	0.004004	0.418	11.7608
3901	chr3	93446184	93447183	+	0	NA	exon (NM_001163098, exon 2 of 2)	exon (NM_001163098, exon 2 of 2)	4353	NM_001163098	99681	Mm.316671	NM_001163098	ENSMUSG00000052415	Tchh	AHF|AI597080|Thh	trichohyalin	protein-coding	0.085085	0.624	3.33096
1363	chr12	54710011	54711010	+	0	NA	Intergenic	Intergenic	-14616	NM_001331162	66266	Mm.156440	NM_025456	ENSMUSG00000054302	Eapp	1810011O16Rik	E2F-associated phosphoprotein	protein-coding	0.044044	0.542	4.30451
6390	chr9	101074333	101075332	+	0	NA	promoter-TSS (NM_001100451)	promoter-TSS (NM_001100451)	70	NM_001100451	77853	Mm.326206	NM_001100451	ENSMUSG00000066415	Msl2	E130103E02Rik|Msl2l1|Rnf184	MSL complex subunit 2	protein-coding	0.116116	0.691	2.60175
464	chr1	194249126	194250125	+	0	NA	Intergenic	ORR1E|LTR|ERVL-MaLR	-26866	NR_040477	74942	Mm.60689	NR_040477	ENSMUSG00000103692	4930503O07Rik	-	RIKEN cDNA 4930503O07 gene	ncRNA	0.003003	0.36	10.1541
4466	chr5	5514342	5515341	+	0	NA	promoter-TSS (NM_001193659)	promoter-TSS (NM_001193659)	8	NM_001193661	64945	Mm.40132	NM_022890	ENSMUSG00000046798	Cldn12	-	claudin 12	protein-coding	0.073073	0.576	5.66555
3025	chr18	74904686	74905685	+	0	NA	Intergenic	MTC|LTR|ERVL-MaLR	56078	NM_010720	16891	Mm.299647	NM_010720	ENSMUSG00000053846	Lipg	3110013K01Rik|EL|lipase|mEDL	lipase, endothelial	protein-coding	0.012012	0.498	10.4378
3312	chr2	28193393	28194392	+	0	NA	intron (NM_001038614, intron 1 of 3)	intron (NM_001038614, intron 1 of 3)	799	NM_001038614	56177	Mm.43278	NM_019498	ENSMUSG00000026833	Olfm1	AMY|AW742568|Noe1|OlfA|Pancortin|Pancortin3	olfactomedin 1	protein-coding	0.027027	0.581	9.18368
4156	chr4	57142187	57143186	+	0	NA	intron (NM_001355492, intron 1 of 24)	intron (NM_001355492, intron 1 of 24)	470	NM_019427	54357	Mm.28217	NM_019427	ENSMUSG00000028434	Epb41l4b	6430543G08Rik|AA589614|AU021054|BB007528|D4Ertd346e|Ehm2|Epb4.1l4b|Lulu2	erythrocyte membrane protein band 4.1 like 4b	protein-coding	0.077077	0.666	4.45298
3789	chr3	38976075	38977074	+	0	NA	intron (NM_183221, intron 7 of 16)	intron (NM_183221, intron 7 of 16)	89634	NM_183221	329628	Mm.316210	NM_183221	ENSMUSG00000046743	Fat4	6030410K14Rik|9430004M15	FAT atypical cadherin 4	protein-coding	0.009009	0.416	5.8886
5932	chr8	93900756	93901755	+	0	NA	intron (NM_001113384, intron 3 of 7)	intron (NM_001113384, intron 3 of 7)	-87700	NR_026888	75809	Mm.443272	NM_029449		4930488L21Rik	4930452J22Rik	RIKEN cDNA 4930488L21 gene	ncRNA	0.011011	0.465	14.2163
3740	chr2	181722603	181723602	+	0	NA	Intergenic	Intergenic	7412	NM_001318924	18389	Mm.285075	NM_011012	ENSMUSG00000027584	Oprl1	KOR-3|KOR3|LC132|MOR-C|NOP|ORGC|ORL1|Oprl|XOR1|morc	opioid receptor-like 1	protein-coding	0.005005	0.47	2.461
4017	chr3	146591531	146592530	+	0	NA	intron (NM_019957, intron 3 of 6)	intron (NM_019957, intron 3 of 6)	-5119	NM_009474	22262	Mm.10865	NM_009474	ENSMUSG00000028186	Uox	AI663847	urate oxidase	protein-coding	0.008008	0.431	3.32059
424	chr1	182098725	182099724	+	0	NA	Intergenic	Intergenic	-25513	NM_012058	27058	Mm.273196	NM_012058	ENSMUSG00000026511	Srp9	9kDa	signal recognition particle 9	protein-coding	0.01001	0.519	11.278
5308	chr7	5053417	5054416	+	0	NA	TTS (NM_026900)	TTS (NM_026900)	-2236	NM_001290429	232821	Mm.482157	NM_146178	ENSMUSG00000035228	Ccdc106	BC018462	coiled-coil domain containing 106	protein-coding	0.041041	0.535	3.921
4478	chr5	21608313	21609312	+	0	NA	intron (NM_177076, intron 7 of 19)	intron (NM_177076, intron 7 of 19)	36793	NM_177076	320118	Mm.442295	NM_177076	ENSMUSG00000048520	Fbxl13	4921539K22Rik	F-box and leucine-rich repeat protein 13	protein-coding	0.012012	0.464	13.742
2388	chr16	13389762	13390761	+	0	NA	intron (NM_001122667, intron 8 of 16)	L1M3|LINE|L1	31840	NM_153588	239719	Mm.270643	NM_153588	ENSMUSG00000009569	Mrtfb	Gt4-1|MRTF-B|Mkl2|mKIAA1243	myocardin related transcription factor B	protein-coding	0.008008	0.392	8.86315
4977	chr6	47673621	47674620	+	0	NA	Intergenic	RMER12B|LTR|ERVK	-1721	NR_002841	19799		NR_002841		Rn4.5s	-	4.5S RNA	rRNA	0.026026	0.472	4.26223
5534	chr7	92033787	92034786	+	0	NA	intron (NM_011807, intron 10 of 22)	intron (NM_011807, intron 10 of 22)	-28108	NM_001243046	23859	Mm.147213	NM_011807	ENSMUSG00000052572	Dlg2	A330103J02Rik|B230218P12Rik|B330007M19Rik|Dlgh2|Gm1197|Gm21505|PSD93	discs large MAGUK scaffold protein 2	protein-coding	0.01001	0.394	11.0472
4713	chr5	116023481	116024480	+	0	NA	intron (NM_031869, intron 1 of 6)	intron (NM_031869, intron 1 of 6)	448	NM_031869	19079	Mm.458152	NM_031869	ENSMUSG00000029513	Prkab1	1300015D22Rik|AU021155|E430008F22	protein kinase, AMP-activated, beta 1 non-catalytic subunit	protein-coding	0.069069	0.587	6.98266
2663	chr17	24804005	24805004	+	0	NA	intron (NM_029197, intron 1 of 13)	CpG	122	NM_029197	75178	Mm.52592	NM_029197	ENSMUSG00000024155	Meiob	4930528F23Rik|MLZ-675	meiosis specific with OB domains	protein-coding	0.073073	0.627	9.4405
1443	chr12	82010063	82011062	+	0	NA	Intergenic	Intergenic	150532	NM_018814	54604	Mm.86584	NM_018814	ENSMUSG00000021140	Pcnx	2900024E21Rik|3526401J03Rik|AF096286|AI327143|AI413187|Pcnx1|Pcnxl1	pecanex homolog	protein-coding	0.017017	0.482	4.66045
750	chr10	108758971	108759970	+	0	NA	intron (NM_001252342, intron 3 of 10)	Lx5|LINE|L1	-59310	NM_203660	368203	Mm.452758	NM_203660	ENSMUSG00000112039	Gm5136	C6.1AL|EG368203	predicted gene 5136	protein-coding	0.004004	0.422	8.97619
2748	chr17	44020215	44021214	+	0	NA	intron (NM_001286654, intron 3 of 4)	B4|SINE|B4	-58088	NM_001329622	83965	Mm.30145	NM_032003	ENSMUSG00000023960	Enpp5	AW061004|D17Abb1e|E-NPP 5	ectonucleotide pyrophosphatase/phosphodiesterase 5	protein-coding	0.007007	0.444	8.52619
1095	chr11	95875450	95876449	+	0	NA	intron (NM_008081, intron 6 of 10)	intron (NM_008081, intron 6 of 10)	17132	NR_045187	73906	Mm.399894	NR_045187	ENSMUSG00000086015	4833417C18Rik	-	RIKEN cDNA 4833417C18 gene	ncRNA	0.016016	0.509	7.60238
2995	chr18	62548292	62549291	+	0	NA	promoter-TSS (NM_001361090)	promoter-TSS (NM_001361090)	72	NM_001361090	107035	Mm.21295	NM_134136	ENSMUSG00000042211	Fbxo38	6030410I24Rik|AU044865|AW214031|Moka|SP329	F-box protein 38	protein-coding	0.063063	0.545	5.00092
2263	chr15	80255236	80256235	+	0	NA	intron (NM_001287180, intron 2 of 3)	CpG	551	NM_009716	11911	Mm.641	NM_009716	ENSMUSG00000042406	Atf4	Atf-4|C/ATF|CREB2|TAXREB67	activating transcription factor 4	protein-coding	0.088088	0.645	4.95404
5758	chr8	25753886	25754885	+	0	NA	promoter-TSS (NM_001361595)	promoter-TSS (NM_001361595)	28	NM_001361595	72108	Mm.246875	NM_028102	ENSMUSG00000061313	Ddhd2	2010305K11Rik|SAMWD1|mKIAA0725	DDHD domain containing 2	protein-coding	0.091091	0.655	8.3136
3380	chr2	38619032	38620031	+	0	NA	intron (NM_011187, intron 5 of 7)	intron (NM_011187, intron 5 of 7)	24375	NM_011187	19177	Mm.389251	NM_011187	ENSMUSG00000026750	Psmb7	AU020723|MC14	proteasome (prosome, macropain) subunit, beta type 7	protein-coding	0.006006	0.447	12.3242
6228	chr9	50441273	50442272	+	0	NA	Intergenic	Intergenic	-52753	NM_029639	76509	Mm.29959	NM_029639	ENSMUSG00000032068	Plet1	0610037B23Rik|1600029D21Rik|AA407923|AU043048	placenta expressed transcript 1	protein-coding	0.012012	0.508	13.4589
5883	chr8	79114293	79115292	+	0	NA	intron (NM_178267, intron 5 of 14)	intron (NM_178267, intron 5 of 14)	86355	NM_178267	622675	Mm.48724	NM_178267	ENSMUSG00000071064	Zfp827	2810449M09Rik|D630040G17Rik|Znf827	zinc finger protein 827	protein-coding	0.008008	0.474	13.8784
979	chr11	65646475	65647474	+	0	NA	Intergenic	Intergenic	87858	NR_030417	791070		NR_030417	ENSMUSG00000076460	Mir744	Mirn744|mir-744|mmu-mir-744	microRNA 744	ncRNA	0.011011	0.482	9.98393
2803	chr17	66509630	66510629	+	0	NA	intron (NM_024448, intron 1 of 5)	intron (NM_024448, intron 1 of 5)	9541	NM_024448	19328	Mm.248313	NM_024448	ENSMUSG00000023460	Rab12	2900054P15Rik|AW555448|C77700	RAB12, member RAS oncogene family	protein-coding	0.021021	0.504	12.5665
2894	chr18	24204924	24205923	+	0	NA	promoter-TSS (NM_001160404)	promoter-TSS (NM_001160404)	79	NM_013814	14423	Mm.30249	NM_013814	ENSMUSG00000000420	Galnt1	-	polypeptide N-acetylgalactosaminyltransferase 1	protein-coding	0.111111	0.68	6.87374
776	chr10	121372896	121373895	+	0	NA	intron (NM_001364695, intron 2 of 13)	B1_Mur3|SINE|Alu	8305	NM_001364695	75612	Mm.207683	NM_029364	ENSMUSG00000034707	Gns	2610016K11Rik|AU042285|C87209|G6S|N28088	glucosamine (N-acetyl)-6-sulfatase	protein-coding	0.009009	0.458	13.4382
3349	chr2	32362722	32363721	+	0	NA	promoter-TSS (NM_001252534)	promoter-TSS (NM_001252534)	23	NM_028412	68379	Mm.170508	NM_028412	ENSMUSG00000039205	Ciz1	0610038H21Rik|2900056O04Rik|LSFR1|ZNF356	CDKN1A interacting zinc finger protein 1	protein-coding	0.075075	0.626	3.07443
587	chr10	66364404	66365403	+	0	NA	Intergenic	Intergenic	219607	NR_131070	77198	Mm.107617	NR_131070	ENSMUSG00000112210	4930407I19Rik	-	RIKEN cDNA 4930407I19 gene	ncRNA	0.004004	0.382	13.1671
882	chr11	45384959	45385958	+	0	NA	Intergenic	MTB_Mm|LTR|ERVL-MaLR	-268530	NR_045100	100504255	Mm.123608	NR_045100	ENSMUSG00000084773	Gm12159	-	predicted gene 12159	ncRNA	0	0.408	8.6585
1553	chr12	112777498	112778497	+	0	NA	Intergenic	Intergenic	17342	NM_178911	104759	Mm.203915	NM_178911	ENSMUSG00000052160	Pld4	AI132321|thss	phospholipase D family, member 4	protein-coding	0.066066	0.699	7.3159
1688	chr13	54949312	54950311	+	0	NA	intron (NM_001311128, intron 1 of 14)	CpG	400	NM_153131	107448	Mm.23573	NM_153131	ENSMUSG00000025876	Unc5a	Unc5h1|mKIAA1976	unc-5 netrin receptor A	protein-coding	0.1001	0.709	7.42157
4923	chr6	28261342	28262341	+	0	NA	promoter-TSS (NM_001081678)	promoter-TSS (NM_001081678)	83	NM_001081678	627049	Mm.84441	NM_001081678	ENSMUSG00000039841	Zfp800	AA407452|Znf800	zinc finger protein 800	protein-coding	0.142142	0.759	4.75009
748	chr10	108161209	108162208	+	0	NA	promoter-TSS (NM_001368736)	promoter-TSS (NM_001368736)	-390	NM_001368736	17931	Mm.422959	NM_027892	ENSMUSG00000019907	Ppp1r12a	1200015F06Rik|5730577I22Rik|AA792106|AV099298|D10Ertd625e|Mypt1	protein phosphatase 1, regulatory subunit 12A	protein-coding	0.084084	0.626	8.55431
5188	chr6	115360696	115361695	+	0	NA	promoter-TSS (NM_001308352)	promoter-TSS (NM_001308352)	51	NM_001308352	19016	Mm.3020	NM_011146	ENSMUSG00000000440	Pparg	Nr1c3|PPAR-gamma|PPAR-gamma2|PPARgamma|PPARgamma2	peroxisome proliferator activated receptor gamma	protein-coding	0.081081	0.64	7.12315
1288	chr12	27154013	27155012	+	0	NA	intron (NR_045868, intron 1 of 3)	intron (NR_045868, intron 1 of 3)	6004	NR_045868	636791	Mm.423496	NM_001039248	ENSMUSG00000094002	Gm9866	EG636791	predicted gene 9866	ncRNA	0.006006	0.501	12.9299
2108	chr15	4026213	4027212	+	0	NA	non-coding (NR_028266, exon 1 of 2)	non-coding (NR_028266, exon 1 of 2)	284	NM_024188	67041	Mm.13445	NM_024188	ENSMUSG00000022186	Oxct1	2610008O03Rik|Oxct|Oxct2a|Scot-s	3-oxoacid CoA transferase 1	protein-coding	0.084084	0.65	3.75614
3775	chr3	31585563	31586562	+	0	NA	Intergenic	MTC|LTR|ERVL-MaLR	-275743	NM_172861	241919	Mm.285366	NM_172861	ENSMUSG00000069072	Slc7a14	A930013N06|BC061928	solute carrier family 7 (cationic amino acid transporter, y+ system), member 14	protein-coding	0.003003	0.433	8.65606
2434	chr16	28989390	28990389	+	0	NA	Intergenic	Intergenic	-60191	NM_177718	239796	Mm.155887	NM_177718	ENSMUSG00000051065	Mb21d2	1600021P15Rik|A430031N04|C87006	Mab-21 domain containing 2	protein-coding	0.007007	0.41	11.582
4346	chr4	134534797	134535796	+	0	NA	promoter-TSS (NM_001355188)	promoter-TSS (NM_001355188)	-28	NM_001355187	76824	Mm.30153	NM_029759	ENSMUSG00000046671	Mtfr1l	2410166I05Rik|AI480750|Fam54b	mitochondrial fission regulator 1-like	protein-coding	0.09009	0.666	3.887
5898	chr8	84083602	84084601	+	0	NA	exon (NM_009055, exon 7 of 21)	exon (NM_009055, exon 7 of 21)	-1998	NR_030490	735271		NR_030490	ENSMUSG00000076144	Mir709	Mirn709|mir-709|mmu-mir-709	microRNA 709	ncRNA	0.017017	0.536	9.3932
5411	chr7	44553509	44554508	+	0	NA	promoter-TSS (NM_001285519)	promoter-TSS (NM_001285519)	-43	NM_001285517	22260	Mm.968	NM_009473	ENSMUSG00000060601	Nr1h2	AI194859|LXR|LXRB|LXRBSV|LXRbeta|NER1|OR-1|RIP15|UR|Unr|Unr2	nuclear receptor subfamily 1, group H, member 2	protein-coding	0.058058	0.553	5.13504
2754	chr17	46327720	46328719	+	0	NA	promoter-TSS (NM_001347396)	promoter-TSS (NM_001347396)	-196	NM_170680	224814	Mm.76543	NM_145140	ENSMUSG00000032842	Abcc10	Mrp7|mFLJ00002	ATP-binding cassette, sub-family C (CFTR/MRP), member 10	protein-coding	0.058058	0.566	6.23526
985	chr11	66815552	66816551	+	0	NA	Intergenic	Intergenic	-95940	NM_178656	193003	Mm.440256	NM_178656	ENSMUSG00000048070	Pirt	A530088H08Rik	phosphoinositide-interacting regulator of transient receptor potential channels	protein-coding	0.013013	0.432	5.90596
394	chr1	175415056	175416055	+	0	NA	intron (NM_001357129, intron 2 of 15)	intron (NM_001357129, intron 2 of 15)	76990	NM_001199003	24012	Mm.7956	NM_011880	ENSMUSG00000026527	Rgs7	-	regulator of G protein signaling 7	protein-coding	0.015015	0.466	10.5438
5744	chr8	20122030	20123029	+	0	NA	Intergenic	CpG	174903	NR_030708	547150	Mm.359054	NR_030708	ENSMUSG00000071796	6820431F20Rik	-	cadherin 11 pseudogene	pseudo	0.076076	0.617	7.66188
2429	chr16	26901276	26902275	+	0	NA	Intergenic	Intergenic	66470	NM_001285916	239789	Mm.326909	NM_001013761	ENSMUSG00000068428	Gmnc	Gemc1|Gm1778|Gm606	geminin coiled-coil domain containing	protein-coding	0.012012	0.407	9.80347
6415	chr9	107533463	107534462	+	0	NA	promoter-TSS (NM_019704)	promoter-TSS (NM_019704)	17	NM_019704	56395	Mm.260153	NM_019704	ENSMUSG00000010045	Tmem115	C78915|Pl6|Pp6	transmembrane protein 115	protein-coding	0.057057	0.568	4.38219
3046	chr18	82678700	82679699	+	0	NA	intron (NM_177832, intron 3 of 29)	intron (NM_177832, intron 3 of 29)	13535	NM_177832	329002	Mm.34438	NM_177832	ENSMUSG00000041258	Zfp236	AI447957|Gm335	zinc finger protein 236	protein-coding	0.009009	0.466	7.87441
2538	chr16	85719294	85720293	+	0	NA	Intergenic	L1Md_A|LINE|L1	83320	NM_009621	11504	Mm.1421	NM_009621	ENSMUSG00000022893	Adamts1	ADAM-TS1|ADAMTS|ADAMTS-1|C3-C5|METH-1|METH1	a disintegrin-like and metallopeptidase (reprolysin type) with thrombospondin type 1 motif, 1	protein-coding	0.044044	0.558	5.58286
5438	chr7	49247617	49248616	+	0	NA	intron (NM_175272, intron 1 of 37)	intron (NM_175272, intron 1 of 37)	1927	NM_175272	78286	Mm.333881	NM_175272	ENSMUSG00000052512	Nav2	5330421F07Rik|AU067780|BQ960892|HELAD1|POMFIL2|RAINB1|RAINB2|Unc53H2|mKIAA3015	neuron navigator 2	protein-coding	0.014014	0.558	11.4081
713	chr10	94485964	94486963	+	0	NA	intron (NM_001359762, intron 2 of 4)	intron (NM_001359762, intron 2 of 4)	-28394	NM_172051	319880	Mm.23047	NM_172051	ENSMUSG00000020023	Tmcc3	A230066D03Rik|AW488095|C630016B22Rik|C88213|Gm1556|Tmcc1	transmembrane and coiled coil domains 3	protein-coding	0.006006	0.465	13.3406
1864	chr14	21500406	21501405	+	0	NA	intron (NM_017479, intron 1 of 16)	CpG	1120	NM_017479	54169	Mm.248967	NM_017479	ENSMUSG00000021767	Kat6b	AI507552|B130044K16Rik|MYST-4|Morf|Myst4|mKIAA0383|qkf|querkopf	K(lysine) acetyltransferase 6B	protein-coding	0.075075	0.655	11.586
4601	chr5	71169890	71170889	+	0	NA	Intergenic	Intergenic	-74540	NM_008066	14395	Mm.5304	NM_008066	ENSMUSG00000000560	Gabra2	C630048P16Rik|Gabra-2	gamma-aminobutyric acid (GABA) A receptor, subunit alpha 2	protein-coding	0.009009	0.356	10.0173
5193	chr6	116407627	116408626	+	0	NA	3' UTR (NM_001302385, exon 7 of 7)	3' UTR (NM_001302385, exon 7 of 7)	53052	NM_009662	11689	Mm.41072	NM_009662	ENSMUSG00000025701	Alox5	5-LO|5-LOX|5LO|5LX|AI850497|F730011J02	arachidonate 5-lipoxygenase	protein-coding	0.01001	0.506	11.8487
1204	chr11	117986686	117987685	+	0	NA	intron (NR_151726, intron 1 of 9)	CpG	328	NM_133757	74451	Mm.28864	NM_133757	ENSMUSG00000017715	Pgs1	2610019F11Rik|4933424M23Rik|SAF	phosphatidylglycerophosphate synthase 1	protein-coding	0.076076	0.62	2.65276
5104	chr6	88464808	88465807	+	0	NA	promoter-TSS (NM_019685)	promoter-TSS (NM_019685)	-102	NM_019685	56505	Mm.42195	NM_019685	ENSMUSG00000030079	Ruvbl1	2510009G06Rik|Pontin52|Tip49a	RuvB-like protein 1	protein-coding	0.046046	0.515	4.37983
6260	chr9	57708097	57709096	+	0	NA	promoter-TSS (NM_153799)	promoter-TSS (NM_153799)	27	NM_153799	353190	Mm.268104	NM_153799	ENSMUSG00000038957	Edc3	AA517853|Lsm16|Yjdc	enhancer of mRNA decapping 3	protein-coding	0.057057	0.567	7.62843
1293	chr12	27583381	27584380	+	0	NA	Intergenic	Intergenic	-241162	NM_009234	20666	Mm.41702	NM_009234	ENSMUSG00000063632	Sox11	1110038H03Rik|6230403H02Rik|AI836553|end1	SRY (sex determining region Y)-box 11	protein-coding	0.007007	0.447	13.2737
5529	chr7	89632810	89633809	+	0	NA	intron (NM_181407, intron 1 of 13)	intron (NM_181407, intron 1 of 13)	491	NM_181407	109264	Mm.334011	NM_181407	ENSMUSG00000030621	Me3	1700020C08Rik|B230207H15Rik	malic enzyme 3, NADP(+)-dependent, mitochondrial	protein-coding	0.038038	0.514	5.48756
2184	chr15	58994995	58995994	+	0	NA	intron (NM_001146180, intron 3 of 13)	intron (NM_001146180, intron 3 of 13)	61693	NM_001364808	66218	Mm.322294	NM_023172	ENSMUSG00000022354	Ndufb9	1190008J14Rik|CI-B22	NADH:ubiquinone oxidoreductase subunit B9	protein-coding	0.02002	0.528	7.26166
4080	chr4	17789849	17790848	+	0	NA	Intergenic	Intergenic	-62545	NR_135158	17389	Mm.187315	NM_019724	ENSMUSG00000028226	Mmp16	MT-MMP 3|MT3-MMP|Mt3mmp	matrix metallopeptidase 16	protein-coding	0.007007	0.369	2.23995
1965	chr14	57825833	57826832	+	0	NA	promoter-TSS (NM_026401)	promoter-TSS (NM_026401)	93	NM_026401	67840	Mm.319530	NM_026401	ENSMUSG00000021967	Mrpl57	2610025P17Rik|AV005697|Mrp63	mitochondrial ribosomal protein L57	protein-coding	0.094094	0.638	6.58133
4049	chr3	158224347	158225346	+	0	NA	intron (NM_001291452, intron 9 of 26)	MTD|LTR|ERVL-MaLR	188164	NM_024194	67144	Mm.358704	NM_024194	ENSMUSG00000063052	Lrrc40	2610040E16Rik|AI837674	leucine rich repeat containing 40	protein-coding	0.002002	0.392	9.25703
4972	chr6	47667727	47668726	+	0	NA	promoter-TSS (NR_002841).5	promoter-TSS (NR_002841).5	-135	NR_002841	19799		NR_002841		Rn4.5s	-	4.5S RNA	rRNA	0.073073	0.633	4.9615
2065	chr14	104657975	104658974	+	0	NA	intron (NR_015593, intron 1 of 5)	URR1B|DNA|hAT-Charlie	19330	NR_015593	320249	Mm.320725	NR_015593	ENSMUSG00000115432	D130009I18Rik	-	RIKEN cDNA D130009I18 gene	ncRNA	0.01001	0.404	6.36874
4861	chr5	146832575	146833574	+	0	NA	5' UTR (NM_019647, exon 1 of 6)	5' UTR (NM_019647, exon 1 of 6)	184	NM_019647	19933	Mm.316592	NM_019647	ENSMUSG00000041453	Rpl21	8430440E03Rik|L21	ribosomal protein L21	protein-coding	0.07007	0.581	6.14855
2511	chr16	73362116	73363115	+	0	NA	Intergenic	Intergenic	699466	NM_019413	19876	Mm.310772	NM_019413	ENSMUSG00000022883	Robo1	AW494633|AW742721|DUTT1|Gm310	roundabout guidance receptor 1	protein-coding	0.006006	0.384	7.36409
1693	chr13	55484326	55485325	+	0	NA	intron (NM_001177371, intron 1 of 14)	intron (NM_001177371, intron 1 of 14)	3251	NM_001177372	56320	Mm.19016	NM_019813	ENSMUSG00000034675	Dbn1	-	drebrin 1	protein-coding	0.013013	0.542	10.1761
1604	chr13	24577146	24578145	+	0	NA	Intergenic	MTC|LTR|ERVL-MaLR	-4544	NM_001286100	193385	Mm.217319	NM_029679	ENSMUSG00000036006	Ripor2	Fam65b	RHO family interacting cell polarization regulator 2	protein-coding	0.008008	0.427	11.1803
4201	chr4	97660261	97661260	+	0	NA	intron (NM_001122952, intron 1 of 10)	intron (NM_001122952, intron 1 of 10)	-76169	NR_015513	319865	Mm.373807	NM_177023		E130114P18Rik	-	RIKEN cDNA E130114P18 gene	ncRNA	0.011011	0.442	12.5981
2354	chr15	103513266	103514265	+	0	NA	intron (NM_001357980, intron 1 of 14)	intron (NM_001357980, intron 1 of 14)	-1212	NM_001285890	18574	Mm.390792	NM_008800	ENSMUSG00000022489	Pde1b	Pde1b1	phosphodiesterase 1B, Ca2+-calmodulin dependent	protein-coding	0.012012	0.495	6.74181
55	chr1	37230154	37231153	+	0	NA	intron (NM_001282010, intron 2 of 7)	intron (NM_001282010, intron 2 of 7)	11448	NM_009918	12790	Mm.214224	NM_009918	ENSMUSG00000026114	Cnga3	CNG3	cyclic nucleotide gated channel alpha 3	protein-coding	0.01001	0.465	6.91856
3539	chr2	126875809	126876808	+	0	NA	promoter-TSS (NM_001164325)	promoter-TSS (NM_001164325)	-47	NM_001164325	58800	Mm.244705	NM_021450	ENSMUSG00000027365	Trpm7	2310022G15Rik|4833414K03Rik|5033407O22Rik|CHAK|CHAK1|LTrpC-7|Ltpr7|Ltrpc7|TRPPLIK	transient receptor potential cation channel, subfamily M, member 7	protein-coding	0.085085	0.603	5.87993
3428	chr2	68775079	68776078	+	0	NA	Intergenic	L1Md_T|LINE|L1	-85863	NM_001347161	241447	Mm.222222	NM_172856	ENSMUSG00000027035	Cers6	4732462C07Rik|AW544719|Lass6|T1L	ceramide synthase 6	protein-coding	0.007007	0.419	3.4563
1062	chr11	86920023	86921022	+	0	NA	Intergenic	Intergenic	-67864	NR_162780	114483630		NR_162780		Mir12182	mmu-mir-12182	microRNA mir-12182	ncRNA	0.02002	0.538	6.76603
4075	chr4	14999954	15000953	+	0	NA	intron (NM_178617, intron 6 of 12)	intron (NM_178617, intron 6 of 12)	69812	NM_001243100	100038514	Mm.331495	NM_001243100		Gm11837	-	predicted gene 11837	protein-coding	0.01001	0.397	12.4706
2871	chr18	9449478	9450477	+	0	NA	5' UTR (NM_026484, exon 1 of 10)	5' UTR (NM_026484, exon 1 of 10)	177	NM_026484	67974	Mm.86523	NM_026484	ENSMUSG00000024286	Ccny	1700025H17Rik|3110050L10Rik|4631402G10Rik|5730405I09Rik	cyclin Y	protein-coding	0.121121	0.701	4.06641
2962	chr18	56287415	56288414	+	0	NA	Intergenic	Intergenic	-112426	NM_001360917	107022	Mm.24356	NM_026240	ENSMUSG00000001700	Gramd3	9030613F08Rik|9130427A09Rik|AW061306|Gramd2b|NS3TP2	GRAM domain containing 3	protein-coding	0.009009	0.432	5.43347
1997	chr14	69555139	69556138	+	0	NA	promoter-TSS (NR_045091)	promoter-TSS (NR_045091)	237	NM_001359160	100862375	Mm.489765	NM_001359159	ENSMUSG00000022066	Entpd4b	Gm21685	ectonucleoside triphosphate diphosphohydrolase 4B	protein-coding	0.074074	0.605	3.74789
2097	chr14	122106500	122107499	+	0	NA	promoter-TSS (NM_080556)	promoter-TSS (NM_080556)	-25	NR_015586	319727	Mm.215552	NR_015586		A330035P11Rik	-	RIKEN cDNA A330035P11 gene	ncRNA	0.087087	0.612	5.11088
5344	chr7	19573003	19574002	+	0	NA	promoter-TSS (NM_027189)	promoter-TSS (NM_027189)	-159	NM_027189	69731	Mm.24540	NM_027189	ENSMUSG00000044709	Gemin7	2400008I04Rik|AI120175|AI461688	gem nuclear organelle associated protein 7	protein-coding	0.06006	0.614	5.43473
4222	chr4	106537434	106538433	+	0	NA	Intergenic	MT2B|LTR|ERVL	-23105	NM_053272	74754	Mm.133370	NM_053272	ENSMUSG00000034926	Dhcr24	2310076D10Rik|5830417J06Rik|mKIAA0018	24-dehydrocholesterol reductase	protein-coding	0.012012	0.484	13.5867
3013	chr18	68662440	68663439	+	0	NA	Intergenic	Intergenic	-76461	NR_105774	102465183		NR_105774	ENSMUSG00000099300	Mir6356	Gm27461|mmu-mir-6356	microRNA 6356	ncRNA	0.015015	0.411	8.4378
4536	chr5	35200765	35201764	+	0	NA	Intergenic	Intergenic	-77302	NM_007418	11553	Mm.57205	NM_007418	ENSMUSG00000045318	Adra2c	Adra-2c|[a]2C|alpha2-C4|alpha2C	adrenergic receptor, alpha 2c	protein-coding	0.008008	0.524	10.0217
699	chr10	91734757	91735756	+	0	NA	Intergenic	Intergenic	-153573	NR_152729	102633867	Mm.351514	NR_152729	ENSMUSG00000111657	Gm31592	-	predicted gene, 31592	ncRNA	0.017017	0.473	11.1219
6096	chr9	3403435	3404434	+	0	NA	promoter-TSS (NM_027545)	promoter-TSS (NM_027545)	-151	NM_027545	244672	Mm.245482	NM_027545	ENSMUSG00000025898	Cwf19l2	3230401L03Rik|9030209E10	CWF19-like 2, cell cycle control (S. pombe)	protein-coding	0.035035	0.425	2.28527
4622	chr5	88553845	88554844	+	0	NA	promoter-TSS (NM_023054)	promoter-TSS (NM_023054)	-118	NM_023054	65961	Mm.490364	NM_023054	ENSMUSG00000070697	Utp3	2400011K09Rik|AW557551|C87704|Crl-1|Crl1|Crlz1|Sas10	UTP3 small subunit processome component	protein-coding	0.092092	0.614	3.35057
24	chr1	20890195	20891194	+	0	NA	promoter-TSS (NR_040492)	promoter-TSS (NR_040492)	146	NM_028829	74229	Mm.40780	NM_028829	ENSMUSG00000025931	Paqr8	1700019B16Rik|3110001D06Rik	progestin and adipoQ receptor family member VIII	protein-coding	0.055055	0.616	2.73845
2348	chr15	102350233	102351232	+	0	NA	promoter-TSS (NM_153416)	promoter-TSS (NM_153416)	27	NM_153416	223921	Mm.352946	NM_153416	ENSMUSG00000036678	Aaas	AAA|ADRACALA|D030041N15Rik|GL003	achalasia, adrenocortical insufficiency, alacrimia	protein-coding	0.065065	0.546	5.27386
3215	chr19	45391095	45392094	+	0	NA	intron (NM_009771, intron 1 of 13)	intron (NM_009771, intron 1 of 13)	27860	NM_001360122	12234	Mm.119717	NM_009771	ENSMUSG00000025217	Btrc	Beta-Trcp1|E3RS-IkappaB|E3RSIkappaB|FWD1|Fbw1a|HOS|SCF b-TRCP|Slimb|b-TrCP|beta-TrCP	beta-transducin repeat containing protein	protein-coding	0.005005	0.396	8.61749
4627	chr5	92042533	92043532	+	0	NA	promoter-TSS (NM_001276315)	promoter-TSS (NM_001276315)	10	NM_177270	53886	Mm.44963	NM_016912	ENSMUSG00000029403	Cdkl2	5330436L21Rik|AI505225|KKIAMRE|Kkm	cyclin-dependent kinase-like 2 (CDC2-related kinase)	protein-coding	0.061061	0.58	3.5028
551	chr10	44620051	44621050	+	0	NA	Intergenic	URR1B|DNA|hAT-Charlie	-161802	NM_007548	12142	Mm.4800	NM_007548	ENSMUSG00000038151	Prdm1	Blimp-1|Blimp1|PRDI-BF1|ZNFPR1A1|b2b1765Clo	PR domain containing 1, with ZNF domain	protein-coding	0.003003	0.386	6.73339
4313	chr4	129460918	129461917	+	0	NA	promoter-TSS (NM_133889)	promoter-TSS (NM_133889)	-262	NM_133889	100383	Mm.17918	NM_133889	ENSMUSG00000040859	Bsdc1	1110063F24Rik|AW011758	BSD domain containing 1	protein-coding	0.048048	0.573	6.70767
428	chr1	182563257	182564256	+	0	NA	Intergenic	Intergenic	-1251	NM_130890	170725	Mm.189201	NM_130890	ENSMUSG00000038599	Capn8	nCL-2|nCL-2'	calpain 8	protein-coding	0.022022	0.51	13.5496
4106	chr4	37288440	37289439	+	0	NA	intron (NR_151605, intron 1 of 7)	intron (NR_151605, intron 1 of 7)	39536	NR_151605	102636890	Mm.109154	NR_151605	ENSMUSG00000086026	Gm12374	-	predicted gene 12374	ncRNA	0.004004	0.376	6.47264
606	chr10	72373465	72374464	+	0	NA	Intergenic	Intergenic	-280882	NM_025635	52696	Mm.62876	NM_025635	ENSMUSG00000019923	Zwint	2010007E07Rik|2600001N01Rik|D10Ertd749e|Zwint-1	ZW10 interactor	protein-coding	0.01001	0.417	5.092
4227	chr4	106803114	106804113	+	0	NA	intron (NM_001347159, intron 1 of 15)	B3|SINE|B2	1394	NM_001347159	329910	Mm.222956	NM_025590	ENSMUSG00000034853	Acot11	1110020M10Rik|2010309H15Rik|AW060409|BFIT|BFIT1|Thea|Them1|mKIAA0707	acyl-CoA thioesterase 11	protein-coding	0.011011	0.508	8.47336
3615	chr2	152414440	152415439	+	0	NA	promoter-TSS (NR_110367)	promoter-TSS (NR_110367)	105	NM_175126	67917	Mm.391810	NM_175126	ENSMUSG00000074682	Zcchc3	2810406K24Rik	zinc finger, CCHC domain containing 3	protein-coding	0.085085	0.61	2.84617
3780	chr3	33799875	33800874	+	0	NA	exon (NM_001290500, exon 1 of 11)	exon (NM_001290500, exon 1 of 11)	191	NM_025978	67120	Mm.275710	NM_025978	ENSMUSG00000027677	Ttc14	2700016E08Rik|4930434D01Rik|4931403I22Rik|4933402I15Rik|AI662468|AU014779|AW561908|cI-44|mKIAA1980	tetratricopeptide repeat domain 14	protein-coding	0.097097	0.655	4.7797
939	chr11	57598363	57599362	+	0	NA	Intergenic	RLTR14_RN|LTR|ERV1	-46580	NM_134189	171212	Mm.271670	NM_134189	ENSMUSG00000020520	Galnt10	AU018154|C330012K04Rik|GalNAc-T10|GalNAc-T9|Galnt9|ppGaNTase	polypeptide N-acetylgalactosaminyltransferase 10	protein-coding	0.009009	0.454	10.7863
3749	chr3	7326275	7327274	+	0	NA	Intergenic	MTA_Mm|LTR|ERVL-MaLR	-39830	NM_008862	18767	Mm.3193	NM_008862	ENSMUSG00000027499	Pkia	AI415001|PKIalpha	protein kinase inhibitor, alpha	protein-coding	0.005005	0.438	10.4171
736	chr10	100486955	100487954	+	0	NA	promoter-TSS (NM_001110013)	promoter-TSS (NM_001110013)	-107	NM_001033332	237500	Mm.296805	NM_001033332	ENSMUSG00000036676	Tmtc3	9130014E20Rik|B130008E12Rik|mSmile	transmembrane and tetratricopeptide repeat containing 3	protein-coding	0.068068	0.609	0.937378
468	chr10	3416398	3417397	+	0	NA	intron (NM_133485, intron 1 of 3)	L2|LINE|L2	50747	NM_133485	76142	Mm.308126	NM_133485	ENSMUSG00000040653	Ppp1r14c	6330514J04Rik|KEPI	protein phosphatase 1, regulatory inhibitor subunit 14C	protein-coding	0.006006	0.475	8.21713
5358	chr7	25018292	25019291	+	0	NA	intron (NM_001360067, intron 15 of 19)	intron (NM_001360067, intron 15 of 19)	-12854	NM_001290469	232975	Mm.44101	NM_144921	ENSMUSG00000040907	Atp1a3	Atpa-2	ATPase, Na+/K+ transporting, alpha 3 polypeptide	protein-coding	0.009009	0.497	12.5912
1067	chr11	87108638	87109637	+	0	NA	promoter-TSS (NM_025377)	promoter-TSS (NM_025377)	-124	NM_025377	66140	Mm.45008	NM_025377	ENSMUSG00000020492	Ska2	1110001A07Rik|C78640|Fam33a	spindle and kinetochore associated complex subunit 2	protein-coding	0.054054	0.523	2.48744
6399	chr9	103173825	103174824	+	0	NA	intron (NM_173781, intron 7 of 7)	intron (NM_173781, intron 7 of 7)	27741	NM_009275	20818	Mm.273053	NM_009275	ENSMUSG00000032553	Srprb	AA409543	signal recognition particle receptor, B subunit	protein-coding	0.017017	0.528	8.65692
4673	chr5	110936442	110937441	+	0	NA	intron (NM_001267622, intron 2 of 22)	intron (NM_001267622, intron 2 of 22)	57138	NM_001267622	209683	Mm.295660	NM_024477	ENSMUSG00000033209	Ttc28	2310015L07Rik|6030435N04|AI428795|AI851761|BC002262|TPRBK	tetratricopeptide repeat domain 28	protein-coding	0.012012	0.631	12.4999
2967	chr18	57522839	57523838	+	0	NA	intron (NR_015541, intron 1 of 1)	intron (NR_015541, intron 1 of 1)	10414	NR_015541	74916	Mm.444721	NR_015541	ENSMUSG00000085800	1700066O22Rik	4930500F21Rik|4930515O13Rik|4930542C11Rik	RIKEN cDNA 1700066O22 gene	ncRNA	0.014014	0.399	5.16223
3109	chr19	8920261	8921260	+	0	NA	intron (NM_024256, intron 1 of 4)	CpG	367	NM_024256	72727	Mm.259	NM_024256	ENSMUSG00000071649	B3gat3	2810405M13Rik	beta-1,3-glucuronyltransferase 3 (glucuronosyltransferase I)	protein-coding	0.061061	0.6	9.30533
1992	chr14	68991569	68992568	+	0	NA	Intergenic	Intergenic	-37221	NM_009285	20855	Mm.20911	NM_009285	ENSMUSG00000014813	Stc1	Stc	stanniocalcin 1	protein-coding	0.005005	0.431	10.8316
3524	chr2	121288840	121289839	+	0	NA	promoter-TSS (NM_032393)	promoter-TSS (NM_032393)	-263	NM_032393	17754	Mm.36501	NM_032393	ENSMUSG00000027254	Map1a	6330416M19Rik|AI853608|Mtap-1|Mtap1|Mtap1a|moth1	microtubule-associated protein 1 A	protein-coding	0.062062	0.585	11.3104
2092	chr14	121164552	121165551	+	0	NA	intron (NM_134082, intron 2 of 26)	intron (NM_134082, intron 2 of 26)	-83655	NR_155502	320268	Mm.435974	NR_155502		B930095G15Rik	-	RIKEN cDNA B930095G15 gene	ncRNA	0.008008	0.467	8.77563
241	chr1	119525809	119526808	+	0	NA	5' UTR (NM_146103, exon 1 of 1)	5' UTR (NM_146103, exon 1 of 1)	154	NM_146103	226351	Mm.439806	NM_146103	ENSMUSG00000098923	Tmem185b	2500001K11Rik	transmembrane protein 185B	protein-coding	0.092092	0.68	5.67687
4746	chr5	121325763	121326762	+	0	NA	intron (NM_181421, intron 45 of 75)	intron (NM_181421, intron 45 of 75)	59147	NM_001359947	231712	Mm.20488	NM_172275	ENSMUSG00000042726	Trafd1	1110008K06Rik|Fln29	TRAF type zinc finger domain containing 1	protein-coding	0.014014	0.459	6.56145
1416	chr12	76910009	76911008	+	0	NA	intron (NM_145927, intron 9 of 11)	intron (NM_145927, intron 9 of 11)	51740	NM_008558	17187	Mm.268548	NM_008558	ENSMUSG00000059436	Max	AA960152|AI875693|bHLHd4|bHLHd5|bHLHd6|bHLHd7|bHLHd8	Max protein	protein-coding	0.017017	0.53	12.1762
4273	chr4	119538918	119539917	+	0	NA	promoter-TSS (NM_001290696)	promoter-TSS (NM_001290696)	-244	NM_001290696	230700	Mm.259227	NM_172699	ENSMUSG00000032998	Foxj3	C330039G02Rik|Fhd6	forkhead box J3	protein-coding	0.101101	0.671	7.11417
3150	chr19	24016460	24017459	+	0	NA	intron (NM_001114174, intron 2 of 10)	intron (NM_001114174, intron 2 of 10)	14060	NM_001114174	381217	Mm.426078	NM_001114174	ENSMUSG00000071604	Fam189a2	AI414343|AI666772|Gm967	family with sequence similarity 189, member A2	protein-coding	0.006006	0.477	9.94517
3375	chr2	37430554	37431553	+	0	NA	promoter-TSS (NM_146253)	promoter-TSS (NM_146253)	-134	NM_146253	241322	Mm.330182	NM_146253	ENSMUSG00000066798	Zbtb6	A830092L04Rik|ZID|Zfp482	zinc finger and BTB domain containing 6	protein-coding	0.042042	0.547	5.88181
3951	chr3	113168984	113169983	+	0	NA	Intergenic	Intergenic	-12756	NM_001190403	545562	Mm.462977	NM_001190403		Amy2b	Amy-X|Amy2|Amy2-2|Amy2a|PA|mAmy2-1	amylase 2b	protein-coding	0.004004	0.416	8.48172
3460	chr2	84714338	84715337	+	0	NA	intron (NM_144887, intron 1 of 11)	CpG	327	NM_144887	228136	Mm.288508	NM_144887	ENSMUSG00000034075	Zdhhc5	1110032A17Rik|AI451382|Zisp	zinc finger, DHHC domain containing 5	protein-coding	0.104104	0.668	8.60944
902	chr11	50325631	50326630	+	0	NA	promoter-TSS (NM_001110500)	promoter-TSS (NM_001110500)	-457	NM_007597	12330	Mm.248827	NM_007597	ENSMUSG00000020368	Canx	1110069N15Rik|AI988026|Cnx|D11Ertd153e	calnexin	protein-coding	0.056056	0.512	4.11109
5461	chr7	57621503	57622502	+	0	NA	intron (NM_001038701, intron 3 of 8)	intron (NM_001038701, intron 3 of 8)	30829	NM_008071	14402	Mm.8004	NM_008071	ENSMUSG00000033676	Gabrb3	A230092K12Rik|AW049585|Cp1|Gabrb-3|beta3	gamma-aminobutyric acid (GABA) A receptor, subunit beta 3	protein-coding	0.005005	0.388	3.52882
5950	chr8	103180323	103181322	+	0	NA	Intergenic	Intergenic	166712	NR_036588	69794	Mm.396139	NR_036588	ENSMUSG00000110340	1600027J07Rik	-	RIKEN cDNA 1600027J07 gene	ncRNA	0.004004	0.42	11.1792
3447	chr2	76369596	76370595	+	0	NA	5' UTR (NM_153405, exon 1 of 10)	5' UTR (NM_153405, exon 1 of 10)	111	NM_153405	241490	Mm.33310	NM_153405	ENSMUSG00000042369	Rbm45	Drb1|Drbp1|G430095G15Rik	RNA binding motif protein 45	protein-coding	0.058058	0.601	3.16406
3692	chr2	166793200	166794199	+	0	NA	promoter-TSS (NM_023815)	promoter-TSS (NM_023815)	-68	NM_023815	76367	Mm.330796	NM_023815	ENSMUSG00000042854	Trp53rkb	2810408M09Rik|4933401B08Rik|5630401H01Rik|Nori-2|PRPK|Tp53rk|Trp53rk|Trp53tk|mNori-2p	transformation related protein 53 regulating kinase B	protein-coding	0.083083	0.605	5.64177
1251	chr12	12758108	12759107	+	0	NA	Intergenic	MTA_Mm|LTR|ERVL-MaLR	-88690	NR_136889	102637952	Mm.421393	NR_136889		Gm34637	-	predicted gene, 34637	ncRNA	0.001001	0.477	9.53052
5151	chr6	107432476	107433475	+	0	NA	Intergenic	Intergenic	-96751	NM_008516	16979	Mm.428543	NM_008516	ENSMUSG00000034648	Lrrn1	2810047E21Rik|NLRR-1	leucine rich repeat protein 1, neuronal	protein-coding	0.005005	0.404	9.24844
4654	chr5	102766967	102767966	+	0	NA	intron (NM_029270, intron 3 of 9)	intron (NM_029270, intron 3 of 9)	-1344	NM_001286468	231532	Mm.440191	NM_029270	ENSMUSG00000057315	Arhgap24	0610025G21Rik	Rho GTPase activating protein 24	protein-coding	0.014014	0.461	7.80704
77	chr1	51323074	51324073	+	0	NA	intron (NR_045151, intron 2 of 4)	intron (NR_045151, intron 2 of 4)	10206	NR_045151	442821	Mm.118030	NR_045151	ENSMUSG00000101799	9330175M20Rik	-	RIKEN cDNA 9330175M20 gene	ncRNA	0.007007	0.394	11.7788
1725	chr13	62466208	62467207	+	0	NA	exon (NM_001136496, exon 1 of 3)	exon (NM_001136496, exon 1 of 3)	105	NM_001136496	71508	Mm.442497	NM_178875	ENSMUSG00000113450	Zfp935	8430426H19Rik|Es113	zinc finger protein 935	protein-coding	0.027027	0.498	4.06482
6370	chr9	95440689	95441688	+	0	NA	Intergenic	Intergenic	-33918	NM_018763	54371	Mm.212446	NM_018763	ENSMUSG00000033350	Chst2	AI428561|AW121776|C130041E03Rik|Chts2|GST-2|GlcNAc6ST|Gn6st	carbohydrate sulfotransferase 2	protein-coding	0.012012	0.425	4.58806
2141	chr15	32198374	32199373	+	0	NA	Intergenic	Intergenic	21584	NM_020503	57254	Mm.377133	NM_020503	ENSMUSG00000045267	Tas2r119	T2r19|Tas2r19|mGR19|mt2r19	taste receptor, type 2, member 119	protein-coding	0.012012	0.456	8.92546
6465	chr9	117701790	117702789	+	0	NA	Intergenic	Intergenic	-72376	NM_001172121	207181	Mm.326411	NM_178660	ENSMUSG00000039607	Rbms3	6720477E09Rik|8430436O14Rik	RNA binding motif, single stranded interacting protein	protein-coding	0.009009	0.446	11.666
4838	chr5	139932492	139933491	+	0	NA	intron (NM_175522, intron 1 of 1)	intron (NM_175522, intron 1 of 1)	25048	NM_175522	243312	Mm.237102	NM_175522	ENSMUSG00000048988	Elfn1	A930017N06Rik|AI197272|Ppp1r28	leucine rich repeat and fibronectin type III, extracellular 1	protein-coding	0.016016	0.561	9.5792
1089	chr11	94327878	94328877	+	0	NA	exon (NM_146024, exon 1 of 5)	exon (NM_146024, exon 1 of 5)	376	NM_027799	71452	Mm.141054	NM_027799	ENSMUSG00000020864	Ankrd40	1110011C06Rik|5530600A18Rik|Gcap15	ankyrin repeat domain 40	protein-coding	0.082082	0.654	2.00913
4254	chr4	116075213	116076212	+	0	NA	promoter-TSS (NM_025641)	promoter-TSS (NM_025641)	443	NM_153521	230654	Mm.3655	NM_153521	ENSMUSG00000028703	Lrrc41	AA409966|AW555107|D630045E04Rik|D730026A16Rik|MUF1	leucine rich repeat containing 41	protein-coding	0.094094	0.688	4.1756
1040	chr11	80141674	80142673	+	0	NA	promoter-TSS (NM_183275)	promoter-TSS (NM_183275)	-20	NM_183275	68550	Mm.18466	NM_183275	ENSMUSG00000046909	Tefm	1110002N22Rik	transcription elongation factor, mitochondrial	protein-coding	0.044044	0.538	4.34964
2940	chr18	43281946	43282945	+	0	NA	intron (NM_178749, intron 5 of 12)	intron (NM_178749, intron 5 of 12)	74748	NM_178749	269019	Mm.150401	NM_178749	ENSMUSG00000039954	Stk32a	A930015B13Rik|YANK1	serine/threonine kinase 32A	protein-coding	0.007007	0.463	10.4845
5909	chr8	86241624	86242623	+	0	NA	Intergenic	RLTR42-int|LTR|ERVK	324467	NM_172912	244562	Mm.67485	NM_172912	ENSMUSG00000036872	Abcc12	4930467B22Rik|MRP9	ATP-binding cassette, sub-family C (CFTR/MRP), member 12	protein-coding	0.004004	0.465	6.40228
1651	chr13	47224903	47225902	+	0	NA	intron (NM_001170643, intron 3 of 7)	intron (NM_001170643, intron 3 of 7)	31399	NM_001170643	218215	Mm.287609	NM_146042	ENSMUSG00000038068	Rnf144b	BC025007|E130105P19Rik|Ibrdc2|Pir2	ring finger protein 144B	protein-coding	0.013013	0.442	8.83953
2989	chr18	62014768	62015767	+	0	NA	3' UTR (NM_172628, exon 17 of 17)	3' UTR (NM_172628, exon 17 of 17)	62192	NM_172628	225608	Mm.262320	NM_172628	ENSMUSG00000045629	Sh3tc2	D430044G18Rik	SH3 domain and tetratricopeptide repeats 2	protein-coding	0.012012	0.507	11.9449
3292	chr2	25210854	25211853	+	0	NA	5' UTR (NM_021393, exon 1 of 13)	5' UTR (NM_021393, exon 1 of 13)	136	NM_001310157	58202	Mm.116418	NM_021393	ENSMUSG00000013465	Nelfb	A730008L03Rik|AB041607|AI663983|Cobra1|Nelf-b	negative elongation factor complex member B	protein-coding	0.063063	0.585	5.98309
6155	chr9	28438656	28439655	+	0	NA	intron (NM_177906, intron 1 of 6)	intron (NM_177906, intron 1 of 6)	34827	NM_177906	330908	Mm.379474	NM_177906	ENSMUSG00000062257	Opcml	2900075O15Rik|3732419F12|AI844366|B930023M13Rik|C230027C17|Gm181|Obcam	opioid binding protein/cell adhesion molecule-like	protein-coding	0.007007	0.449	12.6552
3557	chr2	129908725	129909724	+	0	NA	Intergenic	Intergenic	-103116	NM_009374	21818	Mm.2961	NM_009374	ENSMUSG00000027401	Tgm3	AI893889|TG E|TG(E)|TGE|TGase E|TGase-3|we	transglutaminase 3, E polypeptide	protein-coding	0.038038	0.551	4.08506
1814	chr13	112022884	112023883	+	0	NA	Intergenic	Intergenic	155447	NR_130345	102636620	Mm.402328	NR_130345	ENSMUSG00000086111	Gm15326	-	predicted gene 15326	ncRNA	0.019019	0.521	8.88121
5781	chr8	33789098	33790097	+	0	NA	intron (NM_001286168, intron 6 of 7)	intron (NM_001286168, intron 6 of 7)	-41827	NM_001206849	72632	Mm.443483	NM_001206849	ENSMUSG00000094500	Smim18	2700090O03Rik|AI835723	small integral membrane protein 18	protein-coding	0.015015	0.534	11.8135
2701	chr17	30256862	30257861	+	0	NA	intron (NM_172618, intron 9 of 11)	intron (NM_172618, intron 9 of 11)	138819	NR_030688	623169	Mm.440508	NR_030688		Gm6402	EG623169	ribosomal protein S17 pseudogene	pseudo	0.016016	0.509	4.69467
6210	chr9	45964045	45965044	+	0	NA	TTS (NM_001357241)	TTS (NM_001357241)	-9295	NM_172257	214597	Mm.379345	NM_172257	ENSMUSG00000034908	Sidt2	B930096O19|BC023957|CGI-40	SID1 transmembrane family, member 2	protein-coding	0.01001	0.441	10.9191
1915	chr14	34130480	34131479	+	0	NA	Intergenic	Intergenic	21440	NM_008919	19065	Mm.57059	NM_008919	ENSMUSG00000048337	Npy4r	NYYR-D|Ppyr1|Y4	neuropeptide Y receptor Y4	protein-coding	0.012012	0.513	10.5215
4498	chr5	27621896	27622895	+	0	NA	intron (NM_010075, intron 8 of 25)	intron (NM_010075, intron 8 of 25)	-121003	NM_028561	73526	Mm.389608	NM_028561	ENSMUSG00000048703	Speer4b	1700081O22Rik|SPEER-4B	spermatogenesis associated glutamate (E)-rich protein 4B	protein-coding	0.005005	0.481	8.68408
6029	chr8	122751649	122752648	+	0	NA	Intergenic	Intergenic	10613	NR_151739	382036	Mm.132367	NR_151739		A530010L16Rik	BC032935|Gm1908|Gm45801	RIKEN cDNA A530010L16 gene	ncRNA	0.038038	0.588	6.44043
4811	chr5	135863290	135864289	+	0	NA	intron (NM_021403, intron 11 of 14)	intron (NM_021403, intron 11 of 14)	-24130	NM_013560	15507	Mm.13849	NM_013560	ENSMUSG00000004951	Hspb1	27kDa|Hsp25	heat shock protein 1	protein-coding	0.003003	0.487	14.0239
2015	chr14	75430125	75431124	+	0	NA	Intergenic	IAPEz-int|LTR|ERVK	-25358	NM_001128093	380918	Mm.484360	NM_001128093	ENSMUSG00000091722	Siah3	Gm912	siah E3 ubiquitin protein ligase family member 3	protein-coding	0.024024	0.469	4.62496
2561	chr16	91728944	91729943	+	0	NA	promoter-TSS (NM_001110276)	promoter-TSS (NM_001110276)	72	NM_001110275	16443	Mm.40546	NM_010587	ENSMUSG00000022957	Itsn1	AA517634|AA545208|AI316805|AI839402|AI848451|Ehsh1|Ese1|Itsn|Sh3p17	intersectin 1 (SH3 domain protein 1A)	protein-coding	0.12012	0.69	3.34995
4133	chr4	45296699	45297698	+	0	NA	promoter-TSS (NM_027266)	promoter-TSS (NM_027266)	30	NM_027266	69934	Mm.46761	NM_027266	ENSMUSG00000035601	Trmt10b	2610042J10Rik|Rg9mtd3|Rnmtd3	tRNA methyltransferase 10B	protein-coding	0.027027	0.486	10.7111
6610	chrY	90784424	90785423	+	0	NA	promoter-TSS (NR_137282)	promoter-TSS (NR_137282)	-519	NR_137282	170942	Mm.76062	NM_133362	ENSMUSG00000096768	Erdr1	edr	erythroid differentiation regulator 1	protein-coding	0.07007	0.538	1.53891
2322	chr15	97445950	97446949	+	0	NA	Intergenic	Intergenic	-199162	NM_178114	105827	Mm.24005	NM_178114	ENSMUSG00000048218	Amigo2	AI415330|AMIGO-2|AW208913|Ali1	adhesion molecule with Ig like domain 2	protein-coding	0.019019	0.451	8.71678
1591	chr13	21716076	21717075	+	0	NA	promoter-TSS (NM_178199)	promoter-TSS (NM_178199)	163	NM_178182	319191	Mm.14767	NM_178182	ENSMUSG00000071516	Hist1h2ai	H2a-291A	histone cluster 1, H2ai	protein-coding	0.063063	0.553	5.4128
2613	chr17	6793892	6794891	+	0	NA	Intergenic	MIRb|SINE|MIR	-11611	NM_009510	22350	Mm.277812	NM_009510	ENSMUSG00000052397	Ezr	AW146364|R75297|Vil2|p81	ezrin	protein-coding	0.019019	0.53	6.18578
4763	chr5	124552369	124553368	+	0	NA	promoter-TSS (NM_001190795)	promoter-TSS (NM_001190795)	4	NM_001190795	67848	Mm.281601	NM_026409	ENSMUSG00000029389	Ddx55	2810021H22Rik|mKIAA1595	DEAD (Asp-Glu-Ala-Asp) box polypeptide 55	protein-coding	0.07007	0.602	4.88518
4648	chr5	100429268	100430267	+	0	NA	promoter-TSS (NR_034038)	promoter-TSS (NR_034038)	-232	NR_034038	100503199	Mm.392282	NR_034038	ENSMUSG00000097772	5430416N02Rik	100041797|Adapt33|Gm3514	RIKEN cDNA 5430416N02 gene	ncRNA	0.066066	0.574	8.05767
2327	chr15	98283801	98284800	+	0	NA	Intergenic	Intergenic	11861	NM_001358068	239652	Mm.207453	NM_173769	ENSMUSG00000022987	Zfp641	9930016F01Rik|Znf641	zinc finger protein 641	protein-coding	0.025025	0.509	12.9299
2213	chr15	68258193	68259192	+	0	NA	non-coding (NR_152182, exon 1 of 14)	non-coding (NR_152182, exon 1 of 14)	164	NM_001145888	380993	Mm.309526	NM_198644	ENSMUSG00000022335	Zfat	Gm922|Zfat1|Zfp406	zinc finger and AT hook domain containing	protein-coding	0.099099	0.648	4.00255
3552	chr2	129410819	129411818	+	0	NA	Intergenic	Intergenic	-40179	NM_008361	16176	Mm.222830	NM_008361	ENSMUSG00000027398	Il1b	IL-1beta|Il-1b	interleukin 1 beta	protein-coding	0.01001	0.46	10.993
530	chr10	37813787	37814786	+	0	NA	Intergenic	ORR1D1|LTR|ERVL-MaLR	-361488	NR_131035	75877	Mm.402094	NR_131035	ENSMUSG00000111234	4930591E09Rik	-	RIKEN cDNA 4930591E09 gene	ncRNA	0.003003	0.392	6.82456
447	chr1	189430184	189431183	+	0	NA	Intergenic	Intergenic	-28410	NM_001281848	16526	Mm.33304	NM_010607	ENSMUSG00000037624	Kcnk2	A430027H14Rik|AI848635|TREK-1	potassium channel, subfamily K, member 2	protein-coding	0.007007	0.406	8.10766
4503	chr5	27841618	27842617	+	0	NA	5' UTR (NM_008314, exon 1 of 2)	5' UTR (NM_008314, exon 1 of 2)	170	NM_008314	15563	Mm.4835	NM_008314	ENSMUSG00000039106	Htr5a	Htr5	5-hydroxytryptamine (serotonin) receptor 5A	protein-coding	0.037037	0.575	3.8529
1386	chr12	66493371	66494370	+	0	NA	intron (NM_001193266, intron 14 of 16)	intron (NM_001193266, intron 14 of 16)	-209469	NM_001162933	238217	Mm.188575	NM_001162933	ENSMUSG00000060499	Rpl10l	EG238217	ribosomal protein L10-like	protein-coding	0.003003	0.364	8.1905
4594	chr5	66617659	66618658	+	0	NA	intron (NM_001201413, intron 1 of 16)	CpG	659	NM_001310626	11787	Mm.5159	NM_009686	ENSMUSG00000029207	Apbb2	2310007D03Rik|FE65L1|Rirl1|TR2L|Zfra	amyloid beta (A4) precursor protein-binding, family B, member 2	protein-coding	0.087087	0.661	5.09872
238	chr1	118458458	118459457	+	0	NA	non-coding (NR_027901, exon 1 of 1)	non-coding (NR_027901, exon 1 of 1)	308	NR_027901	68204	Mm.443536	NR_027901	ENSMUSG00000107722	2900060B14Rik	-	RIKEN cDNA 2900060B14 gene	ncRNA	0.026026	0.443	6.68828
6034	chr8	123235080	123236079	+	0	NA	exon (NM_001357301, exon 2 of 3)	exon (NM_001357301, exon 2 of 3)	488	NR_045849	71186	Mm.449984	NR_045849	ENSMUSG00000097637	4933417D19Rik	-	RIKEN cDNA 4933417D19 gene	ncRNA	0.043043	0.589	8.13494
771	chr10	119107399	119108398	+	0	NA	Intergenic	Intergenic	14993	NR_045348	73400	Mm.416864	NR_045348	ENSMUSG00000100681	1700064J06Rik	-	RIKEN cDNA 1700064J06 gene	ncRNA	0.012012	0.488	13.561
4248	chr4	114648346	114649345	+	0	NA	Intergenic	Intergenic	-172875	NR_033617	433746	Mm.388908	NR_033617	ENSMUSG00000055198	Gm12830	-	predicted gene 12830	ncRNA	0.032032	0.563	8.01058
4483	chr5	22829844	22830843	+	0	NA	intron (NM_029990, intron 1 of 2)	intron (NM_029990, intron 1 of 2)	-83459	NR_027362	330052	Mm.459265	NR_027362	ENSMUSG00000105076	A930003O13Rik	-	RIKEN cDNA A930003O13 gene	ncRNA	0.007007	0.364	9.4384
805	chr11	4703948	4704947	+	0	NA	promoter-TSS (NM_001362879)	promoter-TSS (NM_001362879)	-103	NM_001362879	66152	Mm.269736	NM_197979	ENSMUSG00000059534	Uqcr10	1110020P15Rik|AA960494|Ucrc	ubiquinol-cytochrome c reductase, complex III subunit X	protein-coding	0.049049	0.508	10.3908
3297	chr2	25914491	25915490	+	0	NA	intron (NM_175462, intron 30 of 31)	intron (NM_175462, intron 30 of 31)	37207	NM_175462	227632	Mm.119462	NM_175462	ENSMUSG00000058740	Kcnt1	C030030G16Rik|Slack|Slo2.2|slo2	potassium channel, subfamily T, member 1	protein-coding	0.007007	0.505	10.7524
2373	chr16	10589227	10590226	+	0	NA	intron (NM_177562, intron 9 of 22)	intron (NM_177562, intron 9 of 22)	44387	NM_001204229	74374	Mm.159176	NM_177562	ENSMUSG00000068663	Clec16a	4932416N17Rik|curt|mKIAA0350	C-type lectin domain family 16, member A	protein-coding	0.007007	0.469	6.82155
3442	chr2	73082050	73083049	+	0	NA	Intergenic	Intergenic	-102103	NM_001018042	20687	Mm.124328	NM_011450	ENSMUSG00000027109	Sp3	D130027J01Rik	trans-acting transcription factor 3	protein-coding	0.024024	0.519	9.96206
3697	chr2	167610212	167611211	+	0	NA	intron (NM_001311131, intron 3 of 4)	intron (NM_001311131, intron 3 of 4)	21294	NM_023230	66589	Mm.278783	NM_023230	ENSMUSG00000078923	Ube2v1	0610011J09Rik|AI256840|CROC-1|CROC1|D7Bwg1382e|UEV-1	ubiquitin-conjugating enzyme E2 variant 1	protein-coding	0.021021	0.514	11.0008
6326	chr9	74970351	74971350	+	0	NA	intron (NR_153342, intron 2 of 12)	intron (NR_153342, intron 2 of 12)	4107	NR_162812	114482946		NR_162812		Mir1970c	mmu-mir-1970c	microRNA mir-1970c	ncRNA	0.005005	0.376	9.8103
792	chr10	128493148	128494147	+	0	NA	promoter-TSS (NM_001317220)	promoter-TSS (NM_001317220)	239	NM_010860	17904	Mm.337074	NM_010860	ENSMUSG00000090841	Myl6	ESMLC|LC17|LC17-GI|MLC-3|MLC1SM|Myln	myosin, light polypeptide 6, alkali, smooth muscle and non-muscle	protein-coding	0.035035	0.546	6.51407
3265	chr2	8244533	8245532	+	0	NA	Intergenic	L4_A_Mam|LINE|RTE-X	-848834	NM_001110231	14007	Mm.398543	NM_010160	ENSMUSG00000002107	Celf2	B230218O03|B230345P09Rik|C88023|CELF-2|CUG-BP2|Cugbp2|D230046B21Rik|Etr-3|Napor|Napor-2|mETR-3	CUGBP, Elav-like family member 2	protein-coding	0.002002	0.351	7.17887
2727	chr17	35235431	35236430	+	0	NA	promoter-TSS (NM_023179)	promoter-TSS (NM_023179)	-144	NM_010909	18038	Mm.300795	NM_010909	ENSMUSG00000042419	Nfkbil1	Def-7|IKBL|ikappaBL	nuclear factor of kappa light polypeptide gene enhancer in B cells inhibitor like 1	protein-coding	0.036036	0.506	6.05482
4363	chr4	137594034	137595033	+	0	NA	intron (NM_001347227, intron 1 of 26)	CpG	361	NM_001355588	170707	Mm.218478	NM_130879	ENSMUSG00000043411	Usp48	2810449C13Rik|AI115503|BC021769|D330022K21Rik|Usp31	ubiquitin specific peptidase 48	protein-coding	0.09009	0.619	7.0801
556	chr10	51884756	51885755	+	0	NA	Intergenic	IAPEz-int|LTR|ERVK	-128061	NR_045158	71090	Mm.72588	NM_027670	ENSMUSG00000062224	4933411G06Rik	-	Sumo1 pseudogene	pseudo	0.025025	0.506	6.86758
6492	chr9	123851314	123852313	+	0	NA	promoter-TSS (NM_001110253)	promoter-TSS (NM_001110253)	86	NM_001110253	17281	Mm.252941	NM_148925	ENSMUSG00000025241	Fyco1	2810409M01Rik|Mem2|RUFY3|ZFYVE7	FYVE and coiled-coil domain containing 1	protein-coding	0.068068	0.581	5.23499
3805	chr3	51415741	51416740	+	0	NA	5' UTR (NM_053089, exon 1 of 20)	5' UTR (NM_053089, exon 1 of 20)	224	NM_053089	74838	Mm.275281	NM_053089	ENSMUSG00000063273	Naa15	5730450D16Rik|6330400I15|ASTBDN|Narg1|Tbdn-1|mNAT1	N(alpha)-acetyltransferase 15, NatA auxiliary subunit	protein-coding	0.113113	0.702	6.10577
601	chr10	71347719	71348718	+	0	NA	intron (NM_027184, intron 1 of 5)	CpG	455	NM_001347191	69718	Mm.245867	NM_027184	ENSMUSG00000060733	Ipmk	2410017C19Rik|AA408208|Impk	inositol polyphosphate multikinase	protein-coding	0.089089	0.676	3.37605
3665	chr2	162526788	162527787	+	0	NA	intron (NM_001291151, intron 1 of 30)	RLTR42-int|LTR|ERVK	133860	NM_021464	19281	Mm.235807	NM_021464	ENSMUSG00000053141	Ptprt	R-PTP-T|RPTP-rfo|RPTP-rho|RPTPmam4|RPTPrho|mKIAA0283|mRPTPrho	protein tyrosine phosphatase, receptor type, T	protein-coding	0.014014	0.474	11.1177
731	chr10	96863060	96864059	+	0	NA	Intergenic	Intergenic	-172209	NR_045358	75301	Mm.108650	NR_045358	ENSMUSG00000111924	4930556N09Rik	-	RIKEN cDNA 4930556N09 gene	ncRNA	0.011011	0.355	9.80945
6247	chr9	55361455	55362454	+	0	NA	intron (NM_172923, intron 1 of 10)	MTC|LTR|ERVL-MaLR	35041	NM_172923	244886	Mm.24361	NM_172923	ENSMUSG00000032313	Tmem266	9630029F15|AI118078|HVRP1	transmembrane protein 266	protein-coding	0.01001	0.477	10.2332
570	chr10	59221492	59222491	+	0	NA	promoter-TSS (NM_001024911)	promoter-TSS (NM_001024911)	69	NM_172939	268301	Mm.3036	NM_172939	ENSMUSG00000098188	Sowahc	4921515A04Rik|9430099J10Rik|Ankrd57|C820004L04Rik	sosondowah ankyrin repeat domain family member C	protein-coding	0.095095	0.684	4.52918
3904	chr3	94478294	94479293	+	0	NA	5' UTR (NM_172434, exon 1 of 13)	5' UTR (NM_172434, exon 1 of 13)	327	NM_172434	78784	Mm.44292	NM_172434	ENSMUSG00000028137	Celf3	4930415M08Rik|BRUNOL1|CAGH4|ERDA4|ETR-1|Tnrc4	CUGBP, Elav-like family member 3	protein-coding	0.024024	0.626	13.2841
3993	chr3	138186074	138187073	+	0	NA	5' UTR (NM_001163385, exon 1 of 8)	5' UTR (NM_001163385, exon 1 of 8)	140	NM_001163386	67741	Mm.383221	NM_001163385	ENSMUSG00000012042	4930579F01Rik	-	RIKEN cDNA 4930579F01 gene	protein-coding	0.026026	0.472	12.0177
1786	chr13	100491838	100492837	+	0	NA	promoter-TSS (NR_153794)	promoter-TSS (NR_153794)	57	NR_153794	23894	Mm.272533	NM_022011	ENSMUSG00000021639	Gtf2h2	44kDa|BTF2 p44|BTF2-p44|Btf2p44|p44	general transcription factor II H, polypeptide 2	protein-coding	0.062062	0.566	4.34482
278	chr1	133322883	133323882	+	0	NA	TTS (NM_026680)	TTS (NM_026680)	-3830	NM_178260	280287	Mm.458301	NM_178260	ENSMUSG00000116158	Kiss1	kisspeptin|metastatin	KiSS-1 metastasis-suppressor	protein-coding	0.012012	0.519	9.92495
1017	chr11	75679370	75680369	+	0	NA	intron (NM_001277221, intron 1 of 1)	intron (NM_001277221, intron 1 of 1)	610	NM_133656	12928	Mm.280125	NM_133656	ENSMUSG00000017776	Crk	Crk-I|Crk-II|Crk-III|Crk3|CrkIII|Crko|c-Crk|p38	v-crk avian sarcoma virus CT10 oncogene homolog	protein-coding	0.059059	0.613	4.96186
2773	chr17	55944626	55945625	+	0	NA	intron (NM_001310337, intron 1 of 3)	CpG	134	NM_146249	240120	Mm.441018	NM_146249	ENSMUSG00000062101	Zfp119b	-	zinc finger protein 119b	protein-coding	0.059059	0.573	4.80728
2246	chr15	78547670	78548669	+	0	NA	Intergenic	MER34|LTR|ERV1	-3824	NM_009218	20607	Mm.211411	NM_009218	ENSMUSG00000044933	Sstr3	Smstr-3|Smstr3|sst3	somatostatin receptor 3	protein-coding	0.008008	0.537	12.1717
2917	chr18	34624094	34625093	+	0	NA	promoter-TSS (NM_009004)	promoter-TSS (NM_009004)	-31	NM_001166407	19348	Mm.258846	NM_009004	ENSMUSG00000003779	Kif20a	AA415432|Rab6kifl	kinesin family member 20A	protein-coding	0.058058	0.541	10.8112
124	chr1	70078479	70079478	+	0	NA	intron (NM_025728, intron 2 of 7)	intron (NM_025728, intron 2 of 7)	127363	NM_025728	66722	Mm.440554	NM_025728	ENSMUSG00000053153	Spag16	4921511D23Rik|4930524F24Rik|4930585K05Rik|AV261009|Pf20|Wdr29	sperm associated antigen 16	protein-coding	0.012012	0.389	6.53071
514	chr10	26093067	26094066	+	0	NA	Intergenic	Intergenic	-14514	NM_029881	77220	Mm.266260	NM_029881	ENSMUSG00000049420	Tmem200a	C030003D03Rik	transmembrane protein 200A	protein-coding	0.007007	0.451	9.74122
727	chr10	95920943	95921942	+	0	NA	Intergenic	Intergenic	-19221	NM_001001932	216238	Mm.210035	NM_001001932	ENSMUSG00000036499	Eea1	A430109M19Rik|B230358H09Rik|ZFYVE2	early endosome antigen 1	protein-coding	0.004004	0.468	10.4378
1478	chr12	87265939	87266938	+	0	NA	promoter-TSS (NM_001142580)	promoter-TSS (NM_001142580)	-152	NM_001142581	104799	Mm.208750	NM_134044	ENSMUSG00000021038	Vipas39	6720456H09Rik|9330175H22Rik|AI413782|SPE-39|Spe39|Vipar|hSPE-39	VPS33B interacting protein, apical-basolateral polarity regulator, spe-39 homolog	protein-coding	0.042042	0.556	8.14024
5656	chr7	133899838	133900837	+	0	NA	intron (NM_007400, intron 21 of 22)	intron (NM_007400, intron 21 of 22)	-117552	NM_001286031	101437	Mm.199223	NM_133941	ENSMUSG00000030986	Dhx32	3110079L04Rik|4732469F02Rik|AA408140|Ddx32|muDDX32	DEAH (Asp-Glu-Ala-His) box polypeptide 32	protein-coding	0.009009	0.457	14.061
246	chr1	124491185	124492184	+	0	NA	Intergenic	Intergenic	-446125	NM_199021	269109	Mm.417716	NM_199021	ENSMUSG00000036815	Dpp10	6430601K09Rik|DPP X|Dprp3	dipeptidylpeptidase 10	protein-coding	0.001001	0.393	6.60372
164	chr1	82857034	82858033	+	0	NA	intron (NM_001368850, intron 1 of 12)	MLTR11A|LTR|ERVK	18073	NM_010472	15463	Mm.392569	NM_010472	ENSMUSG00000026159	Agfg1	AU045498|C130049H11Rik|C85612|D730048C23Rik|Hrb|RAB|Rip	ArfGAP with FG repeats 1	protein-coding	0.003003	0.411	4.34773
1466	chr12	86025077	86026076	+	0	NA	intron (NM_001081423, intron 33 of 33)	intron (NM_001081423, intron 33 of 33)	53465	NM_009368	21809	Mm.3992	NM_009368	ENSMUSG00000021253	Tgfb3	TGF-beta-3|Tgfb-3	transforming growth factor, beta 3	protein-coding	0.013013	0.471	6.80745
2646	chr17	15395923	15396922	+	0	NA	non-coding (NR_033586, exon 1 of 11)	non-coding (NR_033586, exon 1 of 11)	176	NM_024203	67544	Mm.35039	NM_024203	ENSMUSG00000014763	Fam120b	4932442K08Rik|AW049283|AW413338|CCPG|Pgcc1|mKIAA1838	family with sequence similarity 120, member B	protein-coding	0.041041	0.558	4.58713
215	chr1	95313287	95314286	+	0	NA	5' UTR (NM_026321, exon 1 of 3)	5' UTR (NM_026321, exon 1 of 3)	158	NM_026321	67698	Mm.272705	NM_026321	ENSMUSG00000051185	Fam174a	2310044D20Rik|Fam174|Naa6|Tmem157	family with sequence similarity 174, member A	protein-coding	0.084084	0.642	6.40497
5256	chr6	135594066	135595065	+	0	NA	Intergenic	MLT1E3|LTR|ERVL-MaLR	-64348	NR_126088	75024	Mm.399147	NR_126088	ENSMUSG00000107396	4930425L21Rik	4930473P14Rik	RIKEN cDNA 4930425L21 gene	ncRNA	0.013013	0.457	12.1765
1156	chr11	108002724	108003723	+	0	NA	intron (NM_011101, intron 8 of 16)	intron (NM_011101, intron 8 of 16)	6375	NR_106082	102465705		NR_106082	ENSMUSG00000098989	Mir7223	Gm28009|mmu-mir-7223	microRNA 7223	ncRNA	0.012012	0.481	6.86152
767	chr10	117434834	117435833	+	0	NA	Intergenic	Intergenic	12102	NR_152734	102634600	Mm.399106	NR_152734	ENSMUSG00000112344	Gm32141	-	predicted gene, 32141	ncRNA	0.035035	0.484	4.9151
3410	chr2	57335307	57336306	+	0	NA	intron (NM_001145820, intron 6 of 16)	intron (NM_001145820, intron 6 of 16)	97424	NM_010274	14571	Mm.3711	NM_010274	ENSMUSG00000026827	Gpd2	AA408484|AI448216|AU021455|AW494132|GPDH|Gdm1|Gpd-m|Gpdh-m|TISP38	glycerol phosphate dehydrogenase 2, mitochondrial	protein-coding	0.024024	0.451	12.9782
3988	chr3	133243624	133244623	+	0	NA	Intergenic	Intergenic	-9174	NM_001368752	77669	Mm.98630	NM_029953	ENSMUSG00000040969	Arhgef38	9130221D24Rik|D630013G24Rik	Rho guanine nucleotide exchange factor (GEF) 38	protein-coding	0.013013	0.396	7.58762
149	chr1	79079982	79080981	+	0	NA	intron (NR_151519, intron 2 of 3)	intron (NR_151519, intron 2 of 3)	144030	NR_151519	102636764		NR_151519	ENSMUSG00000099706	Gm29536	-	predicted gene 29536	ncRNA	0.001001	0.364	6.01825
1574	chr13	8995360	8996359	+	0	NA	intron (NM_027000, intron 1 of 16)	CpG	153	NM_027000	69237	Mm.41800	NM_027000	ENSMUSG00000021149	Gtpbp4	2610028C09Rik|Crfg|Gtpbp3|NGB|Nog1	GTP binding protein 4	protein-coding	0.062062	0.58	5.00998
2496	chr16	55973642	55974641	+	0	NA	exon (NM_173026, exon 1 of 11)	exon (NM_173026, exon 1 of 11)	337	NM_173026	271377	Mm.282814	NM_173026	ENSMUSG00000022601	Zbtb11	9230110G02Rik|ZNF-U69274	zinc finger and BTB domain containing 11	protein-coding	0.12012	0.724	3.08499
1012	chr11	74413095	74414094	+	0	NA	intron (NM_001015046, intron 13 of 24)	intron (NM_001015046, intron 13 of 24)	48923	NM_001011851	258153	Mm.376124	NM_001011851	ENSMUSG00000058275	Olfr412	MOR127-5P	olfactory receptor 412	protein-coding	0.008008	0.468	7.25786
2912	chr18	33463764	33464763	+	0	NA	promoter-TSS (NR_045415)	promoter-TSS (NR_045415)	100	NR_045415	433171	Mm.353332	NR_045415	ENSMUSG00000118292	Gm10549	-	predicted gene 10549	ncRNA	0.091091	0.635	5.80416
60	chr1	38241326	38242325	+	0	NA	intron (NM_001290814, intron 10 of 21)	intron (NM_001290814, intron 10 of 21)	109742	NR_151587	329123	Mm.207123	NR_151587	ENSMUSG00000102716	Gm5099	EG329123	predicted gene 5099	ncRNA	0.01001	0.512	11.5208
4571	chr5	46212541	46213540	+	0	NA	Intergenic	Intergenic	-280631	NR_110478	78106	Mm.243807	NR_110478	ENSMUSG00000106602	4930405L22Rik	-	RIKEN cDNA 4930405L22 gene	ncRNA	0.005005	0.405	11.8736
1325	chr12	33229666	33230665	+	0	NA	intron (NM_028139, intron 3 of 3)	MERVL-int|LTR|ERVL	-72350	NM_001033436	380753	Mm.41540	NM_028139	ENSMUSG00000020564	Atxn7l1	2810423G08Rik|Atxn7l4	ataxin 7-like 1	protein-coding	0.016016	0.489	6.43941
73	chr1	44481173	44482172	+	0	NA	Intergenic	L1Md_T|LINE|L1	-69999	NM_028450	70676	Mm.133132	NM_027506	ENSMUSG00000056870	Gulp1	3110030A04Rik|5730529O06Rik|CED-6|Ced6|GULP|Gulp-2	GULP, engulfment adaptor PTB domain containing 1	protein-coding	0.043043	0.591	2.15626
3063	chr19	3458740	3459739	+	0	NA	intron (NM_001360429, intron 24 of 24)	intron (NM_001360429, intron 24 of 24)	-44695	NM_010253	14419	Mm.4655	NM_010253	ENSMUSG00000024907	Gal	Galn	galanin and GMAP prepropeptide	protein-coding	0.014014	0.527	11.2925
5381	chr7	30169436	30170435	+	0	NA	promoter-TSS (NM_011980)	promoter-TSS (NM_011980)	60	NR_157376	330503	Mm.434058	NM_001033540		Gm5113	B430201F14|EG330503	predicted gene 5113	ncRNA	0.042042	0.535	5.33842
2301	chr15	88750696	88751695	+	0	NA	promoter-TSS (NM_181412)	promoter-TSS (NM_181412)	-516	NM_181412	223773	Mm.396622	NM_181412	ENSMUSG00000034333	Zbed4	1700009F06Rik	zinc finger, BED type containing 4	protein-coding	0.077077	0.622	5.12136
6242	chr9	54699029	54700028	+	0	NA	promoter-TSS (NM_021422)	promoter-TSS (NM_021422)	-31	NM_021422	58233	Mm.489676	NM_021422	ENSMUSG00000032285	Dnaja4	1110021L12Rik|AV358213|Dj4|Hsj4|mmDjA4	DnaJ heat shock protein family (Hsp40) member A4	protein-coding	0.114114	0.709	7.80593
2836	chr17	80668130	80669129	+	0	NA	intron (NM_001290345, intron 2 of 33)	RLTR14_RN|LTR|ERV1	59396	NM_001290345	225028	Mm.311948	NM_001081357	ENSMUSG00000024242	Map4k3	4833416M01Rik|4833416M07Rik|9530052P13Rik|Glk|MAPKKKK3|MEKKK 3|MEKKK3|RAB8IPL1	mitogen-activated protein kinase kinase kinase kinase 3	protein-coding	0.017017	0.49	10.7863
183	chr1	87755616	87756615	+	0	NA	promoter-TSS (NR_157047)	promoter-TSS (NR_157047)	104	NM_001205391	77040	Mm.272972	NM_029846	ENSMUSG00000026289	Atg16l1	1500009K01Rik|Apg16l|Atg16l|WDR30	autophagy related 16-like 1 (S. cerevisiae)	protein-coding	0.09009	0.586	4.22898
6385	chr9	99568133	99569132	+	0	NA	exon (NM_028768, exon 1 of 22)	exon (NM_028768, exon 1 of 22)	267	NM_001166138	74125	Mm.234823	NM_028768	ENSMUSG00000032468	Armc8	1200015K23Rik|Gid5|HSPC056	armadillo repeat containing 8	protein-coding	0.08008	0.646	5.3109
5596	chr7	116092794	116093793	+	0	NA	promoter-TSS (NM_019772)	promoter-TSS (NM_019772)	-87	NM_019772	56372	Mm.24231	NM_019772	ENSMUSG00000030663	1110004F10Rik	Smacp|Smap|sid2057|sid2057p	RIKEN cDNA 1110004F10 gene	protein-coding	0.054054	0.533	3.91646
2722	chr17	34646496	34647495	+	0	NA	promoter-TSS (NM_017406)	promoter-TSS (NM_017406)	-151	NM_017406	12915	Mm.4068	NM_017406	ENSMUSG00000015461	Atf6b	AA617266|ATF6beta|Creb-rp|Crebl1	activating transcription factor 6 beta	protein-coding	0.06006	0.588	4.97649
6497	chr9	124424487	124425486	+	0	NA	TTS (NR_027950)	TTS (NR_027950)	1199	NR_015516	75135	Mm.476814	NR_015516		4930526I15Rik	1600027J15Rik	RIKEN cDNA 4930526I15 gene	ncRNA	0.055055	0.518	2.23968
42	chr1	31593150	31594149	+	0	NA	Intergenic	Intergenic	328802	NR_015347	226957	Mm.25966	NR_015347		Gm4850	EG226957	THO complex 4 pseudogene	pseudo	0.004004	0.364	8.43594
3968	chr3	121373567	121374566	+	0	NA	Intergenic	Intergenic	-52475	NM_028044	71994	Mm.275555	NM_028044	ENSMUSG00000053931	Cnn3	1600014M03Rik|C85854|Calpo3	calponin 3, acidic	protein-coding	0.019019	0.458	9.57034
46	chr1	34210876	34211875	+	0	NA	intron (NM_001276764, intron 50 of 102)	intron (NM_001276764, intron 50 of 102)	51115	NM_010081	13518	Mm.336625	NM_010081	ENSMUSG00000026131	Dst	2310001O04Rik|A830042E19Rik|AW554249|BP230|BPAG1-n|Bpag|Bpag1|Macf2|ah|athetoid|dt|mKIAA0728|nmf203|nmf339	dystonin	protein-coding	0.011011	0.437	10.3883
4398	chr4	148173938	148174937	+	0	NA	Intergenic	Intergenic	13769	NM_176848	230904	Mm.262287	NM_176848	ENSMUSG00000041556	Fbxo2	FBG1|FBX2|Fbs1|Fbs2|NFB42|Prpl4	F-box protein 2	protein-coding	0.038038	0.556	6.21804
2422	chr16	24569531	24570530	+	0	NA	intron (NM_178665, intron 4 of 12)	intron (NM_178665, intron 4 of 12)	40716	NR_038091	624582	Mm.439775	NR_038091		Morf4l1-ps1	A730098P11Rik	mortality factor 4 like 1, pseudogene 1	pseudo	0.008008	0.456	6.63915
3976	chr3	126597011	126598010	+	0	NA	intron (NM_001025438, intron 1 of 18)	CpG	559	NM_001346635	108058	Mm.255822	NM_023813	ENSMUSG00000053819	Camk2d	2810011D23Rik|8030469K03Rik|CaMK II|[d]-CaMKII	calcium/calmodulin-dependent protein kinase II, delta	protein-coding	0.091091	0.641	4.48619
307	chr1	151091751	151092750	+	0	NA	Intergenic	Intergenic	-45784	NR_038011	402734	Mm.337666	NR_038011		C730036E19Rik	lncLSTR	RIKEN cDNA C730036E19 gene	ncRNA	0.009009	0.418	6.86115
5236	chr6	126939441	126940440	+	0	NA	promoter-TSS (NM_001347455)	promoter-TSS (NM_001347455)	-26	NM_138594	28040	Mm.44228	NM_138594	ENSMUSG00000030347	D6Wsu163e	C12orf4	DNA segment, Chr 6, Wayne State University 163, expressed	protein-coding	0.044044	0.504	4.69124
2796	chr17	65613375	65614374	+	0	NA	promoter-TSS (NM_013933)	promoter-TSS (NM_013933)	-319	NM_001355402	30960	Mm.266767	NM_013933	ENSMUSG00000024091	Vapa	33kDa|VAP33	vesicle-associated membrane protein, associated protein A	protein-coding	0.096096	0.675	9.6674
5361	chr7	25718384	25719383	+	0	NA	intron (NM_001368384, intron 1 of 5)	CpG	152	NM_001368383	52132	Mm.278798	NM_028771	ENSMUSG00000002608	Ccdc97	1200014H14Rik|2810446P04Rik|AA545218|D7Ertd462e	coiled-coil domain containing 97	protein-coding	0.039039	0.505	2.61542
1136	chr11	103141403	103142402	+	0	NA	Intergenic	Intergenic	8543	NM_027658	71059	Mm.273871	NM_027658	ENSMUSG00000043372	Hexim2	4933402L21Rik	hexamethylene bis-acetamide inducible 2	protein-coding	0.008008	0.554	10.9384
5522	chr7	83806597	83807596	+	0	NA	Intergenic	Intergenic	-12257	NM_029335	75556	Mm.17649	NM_029335	ENSMUSG00000011154	Cfap161	1700026D08Rik|AW047638|AW551802	cilia and flagella associated protein 161	protein-coding	0.009009	0.431	11.2499
179	chr1	87213364	87214363	+	0	NA	promoter-TSS (NM_023314)	promoter-TSS (NM_023314)	-48	NM_001347083	26987	Mm.227183	NM_023314	ENSMUSG00000026254	Eif4e2	2700069E09Rik|AI036339|AV129531|D0H0S6743E|Eif4el3	eukaryotic translation initiation factor 4E member 2	protein-coding	0.082082	0.638	6.77993
213	chr1	93305394	93306393	+	0	NA	promoter-TSS (NR_151531)	promoter-TSS (NR_151531)	-14	NM_178051	69821	Mm.52809	NM_178051	ENSMUSG00000026273	Mterf4	1810059A23Rik|4933412H03Rik|Mterfd2	mitochondrial transcription termination factor 4	protein-coding	0.039039	0.514	8.12456
3083	chr19	6046386	6047385	+	0	NA	promoter-TSS (NM_001164709)	promoter-TSS (NM_001164709)	-260	NM_001164709	74126	Mm.149870	NM_028769	ENSMUSG00000024807	Syvn1	1200010C09Rik|AW211966|C85322|D530017H19Rik|Hrd1	synovial apoptosis inhibitor 1, synoviolin	protein-coding	0.083083	0.61	5.95173
3347	chr2	32032557	32033556	+	0	NA	intron (NM_172268, intron 28 of 35)	intron (NM_172268, intron 28 of 35)	-17890	NR_106135	102466844		NR_106135	ENSMUSG00000099075	Mir7674	Gm27563|mmu-mir-7674	microRNA 7674	ncRNA	0.014014	0.472	11.7552
6470	chr9	120037769	120038768	+	0	NA	Intergenic	Intergenic	-14670	NM_011724	22437	Mm.10117	NM_011724	ENSMUSG00000079243	Xirp1	AI415219|Cmya1	xin actin-binding repeat containing 1	protein-coding	0.007007	0.503	10.1798
6365	chr9	89848571	89849570	+	0	NA	intron (NR_040735, intron 3 of 5)	intron (NR_040735, intron 3 of 5)	22551	NR_040735	74700	Mm.159306	NR_040735	ENSMUSG00000098627	4930524O08Rik	-	RIKEN cDNA 4930524O08 gene	ncRNA	0.008008	0.448	12.4332
5636	chr7	127875976	127876975	+	0	NA	promoter-TSS (NM_001362191)	promoter-TSS (NM_001362191)	361	NM_146259	244219	Mm.207872	NM_146259	ENSMUSG00000049728	Zfp668	BC030314|E130018B19Rik|Znf668	zinc finger protein 668	protein-coding	0.091091	0.641	3.73455
4042	chr3	156839863	156840862	+	0	NA	intron (NM_001039094, intron 1 of 6)	intron (NM_001039094, intron 1 of 6)	278568	NM_177274	320840	Mm.317293	NM_177274	ENSMUSG00000040037	Negr1	5330422G01Rik|KILON|Ntra	neuronal growth regulator 1	protein-coding	0.011011	0.409	8.83674
4979	chr6	47680506	47681505	+	0	NA	promoter-TSS (NR_002841).8	promoter-TSS (NR_002841).8	53	NR_002841	19799		NR_002841		Rn4.5s	-	4.5S RNA	rRNA	0.065065	0.62	3.28919
3285	chr2	22621601	22622600	+	0	NA	promoter-TSS (NM_008078)	promoter-TSS (NM_008078)	-227	NM_008078	14417	Mm.4784	NM_008078	ENSMUSG00000026787	Gad2	6330404F12Rik|GAD(65)|GAD65|Gad-2	glutamic acid decarboxylase 2	protein-coding	0.053053	0.587	10.4932
1778	chr13	97137388	97138387	+	0	NA	promoter-TSS (NM_001271465)	promoter-TSS (NM_001271465)	39	NM_021552	59050	Mm.390634	NM_021552	ENSMUSG00000060739	Nsa2	5730427N09Rik|LNR42|Nsa2p|Tinp1|Yr29	NSA2 ribosome biogenesis homolog	protein-coding	0.059059	0.54	3.34169
421	chr1	181150514	181151513	+	0	NA	promoter-TSS (NM_030131)	promoter-TSS (NM_030131)	82	NM_030131	98417	Mm.38229	NM_030131	ENSMUSG00000062169	Cnih4	AI647760|AW050376|CNIH-4|D530030D03Rik|E430023H19Rik|HSPC163	cornichon family AMPA receptor auxiliary protein 4	protein-coding	0.062062	0.584	2.52857
2473	chr16	41510488	41511487	+	0	NA	intron (NM_001361281, intron 2 of 8)	intron (NM_001361281, intron 2 of 8)	-21839	NM_001347236	268890	Mm.310524	NM_175548	ENSMUSG00000061080	Lsamp	5430428I19|AW046674|B130007O04Rik|D930023J12Rik|Gm29907|Lam|Lamp	limbic system-associated membrane protein	protein-coding	0.009009	0.435	7.49819
250	chr1	127414254	127415253	+	0	NA	intron (NM_145128, intron 12 of 17)	MER58B|DNA|hAT-Charlie	209767	NM_145128	107895	Mm.214682	NM_145128	ENSMUSG00000036155	Mgat5	4930471A21Rik|5330407H02Rik|AI480971|GlcNAc-TV	mannoside acetylglucosaminyltransferase 5	protein-coding	0.011011	0.47	9.29679
4383	chr4	140685391	140686390	+	0	NA	Intergenic	RMER5|LTR|ERV1	-15583	NM_173867	108911	Mm.253	NM_173867	ENSMUSG00000040945	Rcc2	2610510H01Rik|2610529N02Rik|AA536646|AA675016|Td60|mKIAA1470	regulator of chromosome condensation 2	protein-coding	0.021021	0.485	6.60815
4047	chr3	158031350	158032349	+	0	NA	promoter-TSS (NM_001093753)	promoter-TSS (NM_001093753)	-77	NM_001356997	69207	Mm.223946	NM_026989	ENSMUSG00000055436	Srsf11	0610009J05Rik|2610019N13Rik|BF642805|Sfrs11	serine/arginine-rich splicing factor 11	protein-coding	0.07007	0.568	3.35945
558	chr10	52918061	52919060	+	0	NA	intron (NM_178675, intron 1 of 7)	intron (NM_178675, intron 1 of 7)	228059	NM_178675	215085	Mm.338690	NM_178675	ENSMUSG00000038602	Slc35f1	Duf6|E130016L02	solute carrier family 35, member F1	protein-coding	0.007007	0.386	14.083
1506	chr12	99992850	99993849	+	0	NA	intron (NM_001164426, intron 2 of 2)	intron (NM_001164426, intron 2 of 2)	28850	NM_001164426	217826	Mm.312335	NM_146037	ENSMUSG00000045404	Kcnk13	BB085247|F730021E22Rik|Gm1570|Gm1685	potassium channel, subfamily K, member 13	protein-coding	0.012012	0.454	11.9598
3710	chr2	172399046	172400045	+	0	NA	intron (NM_001276422, intron 1 of 5)	intron (NM_001276422, intron 1 of 5)	5751	NM_001080820	320664	Mm.210195	NM_001033538	ENSMUSG00000074570	Cass4	F730031O20Rik	Cas scaffolding protein family member 4	protein-coding	0.016016	0.517	8.84878
5527	chr7	88144588	88145587	+	0	NA	Intergenic	Intergenic	-132998	NM_009982	13032	Mm.89295	NM_009982	ENSMUSG00000030560	Ctsc	AI047818|CatC|DPP1|DPPI	cathepsin C	protein-coding	0.007007	0.348	11.9749
3685	chr2	165492870	165493869	+	0	NA	promoter-TSS (NM_001007581)	promoter-TSS (NM_001007581)	-55	NM_001007581	381406	Mm.330785	NM_001007581	ENSMUSG00000039725	Trp53rka	2810408M09Rik	transformation related protein 53 regulating kinase A	protein-coding	0.085085	0.622	4.45768
3342	chr2	31216272	31217271	+	0	NA	TTS (NM_178760)	TTS (NM_178760)	-29152	NM_019681	14299	Mm.249318	NM_019681	ENSMUSG00000062661	Ncs1	9430075O15Rik|A730032G13Rik|AI836659|Freq|Mfreq|NCS-1	neuronal calcium sensor 1	protein-coding	0.014014	0.531	3.42459
6426	chr9	108429433	108430432	+	0	NA	Intergenic	Intergenic	-1450	NM_001135198	434438	Mm.425598	NM_001135198	ENSMUSG00000047220	Ccdc36	-	coiled-coil domain containing 36	protein-coding	0.006006	0.443	6.99289
1766	chr13	93002606	93003605	+	0	NA	Intergenic	Intergenic	-70199	NR_036451	100502942	Mm.441946	NM_177623	ENSMUSG00000114382	Gm4814	C920025J10|EG218444	predicted gene 4814	ncRNA	0.006006	0.45	10.9803
276	chr1	133120919	133121918	+	0	NA	Intergenic	MLTR12|LTR|ERV1	-9748	NM_133819	108954	Mm.293628	NM_133819	ENSMUSG00000046062	Ppp1r15b	1810033K10Rik|AI606441|C530022L24Rik|CReP	protein phosphatase 1, regulatory subunit 15B	protein-coding	0.011011	0.428	14.2299
461	chr1	192463424	192464423	+	0	NA	intron (NM_001038607, intron 10 of 10)	intron (NM_001038607, intron 10 of 10)	273146	NM_001038607	16510	Mm.4489	NM_010600	ENSMUSG00000058248	Kcnh1	EAG1|Kv10.1|M-eag	potassium voltage-gated channel, subfamily H (eag-related), member 1	protein-coding	0.006006	0.491	9.18949
2427	chr16	25531338	25532337	+	0	NA	Intergenic	Intergenic	-151928	NM_001127259	22061	Mm.20894	NM_011641	ENSMUSG00000022510	Trp63	AI462811|Ket|P51/P63|P63|P73l|Tp63|Trp53rp1	transformation related protein 63	protein-coding	0.007007	0.439	10.0346
5846	chr8	69716124	69717123	+	0	NA	5' UTR (NM_001359086, exon 1 of 6)	5' UTR (NM_001359086, exon 1 of 6)	279	NM_181274	66869	Mm.334581	NM_181274	ENSMUSG00000054648	Zfp869	1200003I07Rik	zinc finger protein 869	protein-coding	0.055055	0.537	8.89934
3920	chr3	97710596	97711595	+	0	NA	intron (NM_001039376, intron 32 of 46)	intron (NM_001039376, intron 32 of 46)	-20533	NR_106084	102466229		NR_106084	ENSMUSG00000098381	Mir7225	Gm27499|mmu-mir-7225	microRNA 7225	ncRNA	0.011011	0.465	12.5912
185	chr1	87892285	87893284	+	0	NA	intron (NM_177646, intron 3 of 29)	intron (NM_177646, intron 3 of 29)	-38485	NR_136921	100503175	Mm.426422	NR_136921	ENSMUSG00000101942	Gm19582	-	predicted gene, 19582	ncRNA	0.004004	0.436	6.04445
248	chr1	127205077	127206076	+	0	NA	intron (NM_145128, intron 1 of 17)	CpG	590	NM_145128	107895	Mm.214682	NM_145128	ENSMUSG00000036155	Mgat5	4930471A21Rik|5330407H02Rik|AI480971|GlcNAc-TV	mannoside acetylglucosaminyltransferase 5	protein-coding	0.063063	0.628	9.51037
5573	chr7	110017952	110018951	+	0	NA	exon (NM_001362172, exon 1 of 25)	exon (NM_001362172, exon 1 of 25)	136	NM_001362172	233726	Mm.222328	NM_181517	ENSMUSG00000066232	Ipo7	A330055O14Rik|C330016G14|Imp7|Ranbp7	importin 7	protein-coding	0.077077	0.609	5.03546
437	chr1	186481853	186482852	+	0	NA	Intergenic	Intergenic	76329	NR_131158	320449	Mm.404477	NR_131124	ENSMUSG00000103690	A730004F24Rik	-	RIKEN cDNA A730004F24 gene	ncRNA	0.019019	0.44	12.5084
540	chr10	41055196	41056195	+	0	NA	Intergenic	Intergenic	16595	NM_199058	140741	Mm.290693	NM_199058	ENSMUSG00000046922	Gpr6	AI852874|Gm233	G protein-coupled receptor 6	protein-coding	0.014014	0.424	4.25783
2856	chr17	88791327	88792326	+	0	NA	non-coding (NR_157357, exon 1 of 11)	non-coding (NR_157357, exon 1 of 11)	188	NM_001364898	16867	Mm.1644	NM_013582	ENSMUSG00000024107	Lhcgr	Gpcr19-rs1|LH-R|LH/CG-R|LSH-R|Lhr	luteinizing hormone/choriogonadotropin receptor	protein-coding	0.034034	0.597	8.37219
1486	chr12	90915422	90916421	+	0	NA	Intergenic	Intergenic	-129927	NR_045858	71349	Mm.442093	NR_045858	ENSMUSG00000085004	5430427M07Rik	-	RIKEN cDNA 5430427M07 gene	ncRNA	0.009009	0.407	11.8947
3121	chr19	10456040	10457039	+	0	NA	exon (NM_001111140, exon 1 of 1)	exon (NM_001111140, exon 1 of 1)	908	NM_001111140	278795	Mm.490638	NM_001111140	ENSMUSG00000090291	Lrrc10b	Gm705|SerdinR	leucine rich repeat containing 10B	protein-coding	0.07007	0.619	1.46331
3098	chr19	7205760	7206759	+	0	NA	promoter-TSS (NM_134150)	promoter-TSS (NM_134150)	25	NM_134150	107260	Mm.203921	NM_134150	ENSMUSG00000024767	Otub1	AI850305	OTU domain, ubiquitin aldehyde binding 1	protein-coding	0.08008	0.644	2.90788
4234	chr4	107516581	107517580	+	0	NA	intron (NM_147221, intron 2 of 10)	B1F1|SINE|Alu	82361	NM_147221	230587	Mm.331757	NM_147221	ENSMUSG00000034762	Glis1	Gli5|Gli6|GliH1	GLIS family zinc finger 1	protein-coding	0.016016	0.511	8.97877
4783	chr5	128651952	128652951	+	0	NA	Intergenic	L2b|LINE|L2	51345	NM_175284	93897	Mm.197628	NM_175284	ENSMUSG00000081683	Fzd10	Fz-10	frizzled class receptor 10	protein-coding	0.01001	0.493	14.061
6135	chr9	20689518	20690517	+	0	NA	intron (NM_001357639, intron 1 of 5)	C-rich|Low_complexity|Low_complexity	36986	NM_001357635	244723	Mm.293552	NM_173777	ENSMUSG00000032172	Olfm2	A030009A06Rik	olfactomedin 2	protein-coding	0.01001	0.513	9.63742
6048	chr8	125226981	125227980	+	0	NA	intron (NM_174853, intron 9 of 11)	intron (NM_174853, intron 9 of 11)	173285	NM_174853	244667	Mm.233504	NM_170596	ENSMUSG00000043051	Disc1	-	disrupted in schizophrenia 1	protein-coding	0.019019	0.502	9.90839
1631	chr13	41655402	41656401	+	0	NA	Intergenic	Intergenic	50019	NM_001368686	621976	Mm.259830	NM_001163572	ENSMUSG00000087370	Tmem170b	EG621976	transmembrane protein 170B	protein-coding	0.014014	0.472	11.2411
4858	chr5	146220919	146221918	+	0	NA	promoter-TSS (NM_001256087)	promoter-TSS (NM_001256087)	39	NM_028774	74132	Mm.26696	NM_028774	ENSMUSG00000029634	Rnf6	1200013I08Rik|5730419H05Rik|AA537053	ring finger protein (C3H2C3 type) 6	protein-coding	0.069069	0.571	3.22439
1378	chr12	58526247	58527246	+	0	NA	Intergenic	Intergenic	-257488	NM_025809	66864	Mm.280563	NM_025809	ENSMUSG00000045930	Clec14a	1200003C23Rik|AI642649	C-type lectin domain family 14, member a	protein-coding	0.003003	0.365	12.805
1366	chr12	54745070	54746069	+	0	NA	TTS (NM_026998)	TTS (NM_026998)	-49675	NM_001331162	66266	Mm.156440	NM_025456	ENSMUSG00000054302	Eapp	1810011O16Rik	E2F-associated phosphoprotein	protein-coding	0.017017	0.499	10.3341
1231	chr11	121981957	121982956	+	0	NA	Intergenic	(TTAGGG)n|Simple_repeat|Simple_repeat	152238	NM_029049	74675	Mm.61213	NM_029049	ENSMUSG00000039198	Ptchd3	4930451E13Rik|4933440L20Rik|RNDEu-3	patched domain containing 3	protein-coding	0.003413	0.449744	7.72797
5131	chr6	97178835	97179834	+	0	NA	promoter-TSS (NM_001081111)	promoter-TSS (NM_001081111)	-210	NM_001081111	232286	Mm.30893	NM_001081111	ENSMUSG00000030059	Tmf1	7030402D04Rik|Gm153|Tmf1`	TATA element modulatory factor 1	protein-coding	0.072072	0.611	5.57661
236	chr1	118321284	118322283	+	0	NA	promoter-TSS (NM_026472)	promoter-TSS (NM_026472)	-60	NM_026472	67949	Mm.280311	NM_026472	ENSMUSG00000026377	Nifk	AI852665|C130020J04Rik|Mki67ip	nucleolar protein interacting with the FHA domain of MKI67	protein-coding	0.05005	0.553	3.44618
4634	chr5	92521192	92522191	+	0	NA	Intergenic	RLTR13D3A1|LTR|ERVK	-16034	NM_007644	12492	Mm.297964	NM_007644	ENSMUSG00000029426	Scarb2	9330185J12Rik|Cd36l2|LGP85|LIMP II|LIMP-2|MLGP85	scavenger receptor class B, member 2	protein-coding	0.009009	0.363	13.7763
5930	chr8	92062234	92063233	+	0	NA	Intergenic	B1_Mus2|SINE|Alu	-261079	NM_008393	16373	Mm.238044	NM_008393	ENSMUSG00000031734	Irx3	AI894186	Iroquois related homeobox 3	protein-coding	0.012012	0.478	7.51004
3742	chr3	3352547	3353546	+	0	NA	Intergenic	Intergenic	-154984	NM_013920	30942	Mm.330897	NM_013920	ENSMUSG00000017688	Hnf4g	NR2A2	hepatocyte nuclear factor 4, gamma	protein-coding	0.003003	0.41	9.55556
3310	chr2	28131431	28132430	+	0	NA	Intergenic	Intergenic	-47052	NM_010190	14134	Mm.182935	NM_010190	ENSMUSG00000026835	Fcnb	Fcn2	ficolin B	protein-coding	0.008008	0.486	5.86105
5813	chr8	55363800	55364799	+	0	NA	Intergenic	Intergenic	409571	NM_001253756	234267	Mm.241700	NM_153581	ENSMUSG00000031517	Gpm6a	Gpm6|M6A	glycoprotein m6a	protein-coding	0.012012	0.548	4.88318
2099	chr14	122981420	122982419	+	0	NA	intron (NM_001360598, intron 1 of 18)	intron (NM_001360598, intron 1 of 18)	1223	NM_001360599	70551	Mm.271988	NM_028651	ENSMUSG00000041594	Tmtc4	4930403J22Rik|5730419O14Rik	transmembrane and tetratricopeptide repeat containing 4	protein-coding	0.01001	0.481	9.37399
4153	chr4	55789981	55790980	+	0	NA	Intergenic	Intergenic	-258005	NM_010637	16600	Mm.4325	NM_010637	ENSMUSG00000003032	Klf4	EZF|Gklf|Zie	Kruppel-like factor 4 (gut)	protein-coding	0.005005	0.466	9.27042
3270	chr2	12109655	12110654	+	0	NA	intron (NM_001001309, intron 29 of 29)	intron (NM_001001309, intron 29 of 29)	-191092	NR_040353	338535	Mm.483275	NR_040353	ENSMUSG00000086843	E030013I19Rik	-	RIKEN cDNA E030013I19 gene	ncRNA	0.004004	0.361	10.0029
3102	chr19	8722787	8723786	+	0	NA	promoter-TSS (NR_002896)	promoter-TSS (NR_002896)	83	NM_001161413	17254	Mm.4114	NM_008577	ENSMUSG00000010095	Slc3a2	4F2|4F2HC|AI314110|Cd98|Ly-10|Ly-m10|Ly10|Mdu1|Mgp-2hc|NACAE	solute carrier family 3 (activators of dibasic and neutral amino acid transport), member 2	protein-coding	0.063063	0.524	4.85412
1618	chr13	32801698	32802697	+	0	NA	5' UTR (NM_030215, exon 1 of 7)	5' UTR (NM_030215, exon 1 of 7)	167	NM_030215	78903	Mm.286680	NM_030215	ENSMUSG00000021400	Wrnip1	4833444L21Rik|WHIP|Wrnip	Werner helicase interacting protein 1	protein-coding	0.104104	0.667	4.10602
1999	chr14	70429743	70430742	+	0	NA	intron (NM_001364321, intron 1 of 22)	MTB|LTR|ERVL-MaLR	-1134	NM_021308	57746	Mm.85253	NM_021308	ENSMUSG00000033644	Piwil2	Piwil1l|mili	piwi-like RNA-mediated gene silencing 2	protein-coding	0.006006	0.443	9.32587
4463	chr5	4104170	4105169	+	0	NA	promoter-TSS (NM_020010)	promoter-TSS (NM_020010)	28	NM_020010	13121	Mm.140158	NM_020010	ENSMUSG00000001467	Cyp51	AI426508|CYPLI|Cyp51a1|Ldm|P450-14DM|P450LI	cytochrome P450, family 51	protein-coding	0.073073	0.609	4.29546
6392	chr9	101472270	101473269	+	0	NA	Intergenic	Intergenic	130575	NR_110509	102633035	Mm.411422	NR_110509	ENSMUSG00000101941	Gm28979	-	predicted gene 28979	ncRNA	0.008008	0.489	6.78199
5118	chr6	91472687	91473686	+	0	NA	promoter-TSS (NM_028766)	promoter-TSS (NM_028766)	237	NM_133928	72170	Mm.41622	NM_133928	ENSMUSG00000034203	Chchd4	2410012P20Rik|2810014D17Rik|AI838740	coiled-coil-helix-coiled-coil-helix domain containing 4	protein-coding	0.075075	0.587	3.76494
1218	chr11	120013181	120014180	+	0	NA	exon (NM_001198785, exon 8 of 14)	exon (NM_001198785, exon 8 of 14)	-1087	NR_037225	100526518		NR_037225	ENSMUSG00000105524	Mir3065	mir-3065|mmu-mir-3065	microRNA 3065	ncRNA	0.028028	0.566	5.68554
741	chr10	105401702	105402701	+	0	NA	intron (NM_177368, intron 2 of 11)	intron (NM_177368, intron 2 of 11)	172278	NM_177368	278279	Mm.25225	NM_177368	ENSMUSG00000036019	Tmtc2	8430438D04Rik|D330034A10Rik	transmembrane and tetratricopeptide repeat containing 2	protein-coding	0.017017	0.423	12.5912
3670	chr2	163601900	163602899	+	0	NA	promoter-TSS (NM_029512)	promoter-TSS (NM_029512)	85	NR_131225	76080	Mm.89828	NM_029512	ENSMUSG00000017679	Ttpal	3110080A02Rik|5830472M02Rik	tocopherol (alpha) transfer protein-like	protein-coding	0.058058	0.595	7.93561
3537	chr2	126675086	126676085	+	0	NA	promoter-TSS (NM_207669)	promoter-TSS (NM_207669)	7	NM_207669	14391	Mm.293266	NM_010249	ENSMUSG00000027361	Gabpb1	BABPB2|E4TF1|E4TF1-47|E4TF1-53|E4Tf1B|GABPB|GABPB-1|GABPB-2|GABPB1-1|GABPB1-2|NRF2B1|NRF2B2	GA repeat binding protein, beta 1	protein-coding	0.111111	0.671	4.08171
477	chr10	7589661	7590660	+	0	NA	exon (NM_001359742, exon 1 of 6)	exon (NM_001359742, exon 1 of 6)	360	NM_001359742	237253	Mm.206759	NM_172784	ENSMUSG00000019796	Lrp11	1700034J19Rik|6330533B21|9830160H19Rik	low density lipoprotein receptor-related protein 11	protein-coding	0.127127	0.73	3.45509
6054	chr8	126516590	126517589	+	0	NA	Intergenic	LFSINE_Vert|SINE|tRNA	-42024	NM_001159907	212728	Mm.482479	NM_001159907	ENSMUSG00000090290	Tarbp1	Gm17296|Gm179	TAR RNA binding protein 1	protein-coding	0.029029	0.49	2.95082
2401	chr16	17722239	17723238	+	0	NA	intron (NM_001285886, intron 1 of 16)	CpG	162	NM_001285886	94112	Mm.208970	NM_033609	ENSMUSG00000012114	Med15	A230074L19Rik|AW536074|Pcqap|mPcqap	mediator complex subunit 15	protein-coding	0.049049	0.56	6.57643
5481	chr7	66782560	66783559	+	0	NA	intron (NM_001164201, intron 5 of 10)	intron (NM_001164201, intron 5 of 10)	39555	NM_001164201	545975	Mm.380104	NM_001164201	ENSMUSG00000030510	Cers3	4930550L11Rik|Gm488|Lass3|T3L	ceramide synthase 3	protein-coding	0.005005	0.482	12.4577
3226	chr19	49176428	49177427	+	0	NA	Intergenic	L1Md_A|LINE|L1	970902	NM_025696	66673	Mm.70980	NM_025696	ENSMUSG00000063434	Sorcs3	6330404A12Rik|AW045579	sortilin-related VPS10 domain containing receptor 3	protein-coding	0.034034	0.552	5.59829
4844	chr5	141135210	141136209	+	0	NA	Intergenic	URR1B|DNA|hAT-Charlie	-105825	NM_177879	330222	Mm.151931	NM_177879	ENSMUSG00000039683	Sdk1	5330440E10|6720466O15Rik	sidekick cell adhesion molecule 1	protein-coding	0.013013	0.479	10.4347
3532	chr2	124995546	124996545	+	0	NA	Intergenic	Intergenic	-72082	NM_175034	317750	Mm.330538	NM_175034	ENSMUSG00000035183	Slc24a5	F630045L20Rik|JSX|NCKX5|NCX5|Oca6	solute carrier family 24, member 5	protein-coding	0.004004	0.414	10.1866
6485	chr9	122842676	122843675	+	0	NA	intron (NM_001363262, intron 1 of 2)	intron (NM_001363262, intron 1 of 2)	848	NM_001363262	102639178		NM_001363262		Gm35549	-	predicted gene, 35549	protein-coding	0.008008	0.4	10.7618
3107	chr19	8892490	8893489	+	0	NA	promoter-TSS (NM_176843)	promoter-TSS (NM_176843)	2	NM_176843	109077	Mm.290474	NM_176843	ENSMUSG00000071652	Ints5	1110055N21Rik|mKIAA1698	integrator complex subunit 5	protein-coding	0.054054	0.557	4.37983
1841	chr14	11824471	11825470	+	0	NA	intron (NM_008981, intron 2 of 29)	intron (NM_008981, intron 2 of 29)	271417	NM_008981	19270	Mm.431266	NM_008981	ENSMUSG00000021745	Ptprg	5430405N12Rik|AW046354|AW549872|RPTPgamma	protein tyrosine phosphatase, receptor type, G	protein-coding	0.018018	0.467	4.97682
4798	chr5	130596115	130597114	+	0	NA	intron (NM_181045, intron 3 of 6)	intron (NM_181045, intron 3 of 6)	147822	NM_021371	140904	Mm.40875	NM_021371	ENSMUSG00000060371	Caln1	9630012C17Rik|Cabp8|MNCb-0849	calneuron 1	protein-coding	0.013013	0.469	9.09215
2969	chr18	57948063	57949062	+	0	NA	Intergenic	MTA_Mm|LTR|ERVL-MaLR	69884	NM_009194	20496	Mm.399997	NM_009194	ENSMUSG00000024597	Slc12a2	9330166H04Rik|Nkcc1|mBSC2|sy-ns	solute carrier family 12, member 2	protein-coding	0.005005	0.429	7.95585
1069	chr11	87448020	87449019	+	0	NA	intron (NM_031386, intron 2 of 30)	CpG	20928	NM_001199293	83560	Mm.440758	NM_031386	ENSMUSG00000010342	Tex14	C85585	testis expressed gene 14	protein-coding	0.065065	0.51	3.10779
6397	chr9	102992264	102993263	+	0	NA	Intergenic	Intergenic	-15724	NR_157194	24059	Mm.207106	NM_033314	ENSMUSG00000032548	Slco2a1	2310021C19Rik|Pgt|Slc21a2	solute carrier organic anion transporter family, member 2a1	protein-coding	0.013013	0.482	8.78833
4945	chr6	37299467	37300466	+	0	NA	promoter-TSS (NM_001081206)	promoter-TSS (NM_001081206)	10	NM_001081206	320127	Mm.119469	NM_001081206	ENSMUSG00000038665	Dgki	6430604M11Rik|C130010K08Rik	diacylglycerol kinase, iota	protein-coding	0.073073	0.661	4.29573
3626	chr2	154891969	154892968	+	0	NA	intron (NM_026030, intron 1 of 8)	CpG	438	NM_026030	67204	Mm.377134	NM_026030	ENSMUSG00000074656	Eif2s2	2810026E11Rik|38kDa|AA408636|AA571381|AA986487|AW822225|D2Ertd303e|EIF2|EIF2B	eukaryotic translation initiation factor 2, subunit 2 (beta)	protein-coding	0.075075	0.583	12.6502
2114	chr15	8108907	8109906	+	0	NA	promoter-TSS (NM_133227)	promoter-TSS (NM_133227)	93	NM_133227	170762	Mm.295168	NM_133227	ENSMUSG00000022142	Nup155	D930027M19Rik|mKIAA0791	nucleoporin 155	protein-coding	0.06006	0.534	3.99729
6505	chrX	13280123	13281122	+	0	NA	promoter-TSS (NM_010028)	promoter-TSS (NM_010028)	-400	NM_010028	13205	Mm.289662	NM_010028	ENSMUSG00000000787	Ddx3x	D1Pas1-rs2|Ddx3|Fin14	DEAD/H (Asp-Glu-Ala-Asp/His) box polypeptide 3, X-linked	protein-coding	0.057057	0.569	4.09049
3747	chr3	5576055	5577054	+	0	NA	promoter-TSS (NM_001267715)	promoter-TSS (NM_001267715)	-306	NM_001267715	19302	Mm.132336	NM_008994	ENSMUSG00000040374	Pex2	D3Ertd138e|PAF-1|PMP35|Pxmp3	peroxisomal biogenesis factor 2	protein-coding	0.058058	0.563	8.02845
5761	chr8	26212895	26213894	+	0	NA	Intergenic	L1MCb|LINE|L1	55225	NM_199042	73754	Mm.383241	NM_199042	ENSMUSG00000037214	Thap1	4833431A01Rik|AW490810	THAP domain containing, apoptosis associated protein 1	protein-coding	0.008008	0.365	11.9918
2396	chr16	15594160	15595159	+	0	NA	promoter-TSS (NM_023585)	promoter-TSS (NM_023585)	-141	NM_001159351	70620	Mm.235407	NM_023585	ENSMUSG00000022674	Ube2v2	1110021H13Rik|4632410D19Rik|5730524P06Rik|6820402M05|AI848315|C81524|MMS2	ubiquitin-conjugating enzyme E2 variant 2	protein-coding	0.067067	0.561	9.04512
4229	chr4	107110625	107111624	+	0	NA	Intergenic	Intergenic	14233	NM_172873	242603	Mm.257231	NM_172873	ENSMUSG00000047636	Cdcp2	D030010E02Rik	CUB domain containing protein 2	protein-coding	0.019019	0.542	10.6067
139	chr1	75521060	75522059	+	0	NA	promoter-TSS (NM_027886)	promoter-TSS (NM_027886)	30	NM_027886	71728	Mm.312650	NM_027886	ENSMUSG00000026213	Stk11ip	1200014D22Rik|BB131189|LIP1|LKB1IP	serine/threonine kinase 11 interacting protein	protein-coding	0.047047	0.544	6.29276
4010	chr3	145521341	145522340	+	0	NA	intron (NM_001317733, intron 53 of 59)	intron (NM_001317733, intron 53 of 59)	-54368	NM_001081094	229937	Mm.24586	NM_001081094	ENSMUSG00000074182	Znhit6	2410019A14Rik	zinc finger, HIT type 6	protein-coding	0.008008	0.393	6.90195
803	chr11	4637370	4638369	+	0	NA	promoter-TSS (NM_029291)	promoter-TSS (NM_029291)	76	NM_029291	75452	Mm.439906	NM_029291	ENSMUSG00000020412	Ascc2	1700011I11Rik|2610034L15Rik|AI482016|ASC1p100|AW046480	activating signal cointegrator 1 complex subunit 2	protein-coding	0.044044	0.546	5.43358
4629	chr5	92263800	92264799	+	0	NA	intron (NM_025972, intron 5 of 10)	intron (NM_025972, intron 5 of 10)	-8021	NM_011148	19023	Mm.87155	NM_011148	ENSMUSG00000029410	Ppef2	-	protein phosphatase, EF hand calcium-binding domain 2	protein-coding	0.012012	0.501	10.5555
2581	chr16	95827619	95828618	+	0	NA	Intergenic	MTA_Mm|LTR|ERVL-MaLR	70595	NR_040485	69776	Mm.120470	NR_040484	ENSMUSG00000117232	1600002D24Rik	-	RIKEN cDNA 1600002D24 gene	ncRNA	0.003003	0.467	7.95585
5501	chr7	78578413	78579412	+	0	NA	Intergenic	CpG	-1074	NM_182809	18213	Mm.33496	NM_008746	ENSMUSG00000059146	Ntrk3	AW125844|Ntrk3_tv3|TrkC	neurotrophic tyrosine kinase, receptor, type 3	protein-coding	0.07007	0.654	4.93194
74	chr1	46449058	46450057	+	0	NA	intron (NM_001310335, intron 3 of 64)	L1Md_T|LINE|L1	24039	NM_001310335	100101919	Mm.383402	NM_001310335	ENSMUSG00000101337	Dnah7c	Dnahc7c	dynein, axonemal, heavy chain 7C	protein-coding	0.062062	0.65	2.15626
1425	chr12	79171819	79172818	+	0	NA	exon (NM_016800, exon 1 of 6)	exon (NM_016800, exon 1 of 6)	140	NM_016800	53612	Mm.265929	NM_016800	ENSMUSG00000021124	Vti1b	AU015348|GES30|MVti1b|SNARE|Vti1-rp1	vesicle transport through interaction with t-SNAREs 1B	protein-coding	0.072072	0.627	2.35697
3500	chr2	105016517	105017516	+	0	NA	promoter-TSS (NM_145380)	promoter-TSS (NM_145380)	11	NM_145380	98221	Mm.379278	NM_145380	ENSMUSG00000027170	Eif3m	Ga17|Pcid1|Tango7	eukaryotic translation initiation factor 3, subunit M	protein-coding	0.066066	0.6	6.05091
480	chr10	7680358	7681357	+	0	NA	promoter-TSS (NM_010690)	promoter-TSS (NM_010690)	301	NM_001358649	18537	Mm.258431	NM_008786	ENSMUSG00000019795	Pcmt1	C79501|PIMT	protein-L-isoaspartate (D-aspartate) O-methyltransferase 1	protein-coding	0.079079	0.586	7.13041
426	chr1	182133506	182134505	+	0	NA	Intergenic	Intergenic	9268	NM_012058	27058	Mm.273196	NM_012058	ENSMUSG00000026511	Srp9	9kDa	signal recognition particle 9	protein-coding	0.007007	0.439	12.8543
6027	chr8	122151716	122152715	+	0	NA	Intergenic	Intergenic	-78059	NM_001362883	195209	Mm.102191	NM_001362883		Zfp469	Gm22	zinc finger protein 469	protein-coding	0.007007	0.572	12.6416
3760	chr3	16182839	16183838	+	0	NA	5' UTR (NM_001358043, exon 1 of 5)	5' UTR (NM_001358043, exon 1 of 5)	173	NM_001358042	229096	Mm.23834	NM_172677	ENSMUSG00000047213	Ythdf3	9130022A11Rik	YTH N6-methyladenosine RNA binding protein 3	protein-coding	0.117117	0.698	6.25195
738	chr10	103267004	103268003	+	0	NA	Intergenic	Intergenic	-31181	NM_001163559	74978	Mm.483817	NM_029134	ENSMUSG00000019892	Lrriq1	4930503E15Rik|Gm1557	leucine-rich repeats and IQ motif containing 1	protein-coding	0.003003	0.366	10.6583
608	chr10	73642922	73643921	+	0	NA	Intergenic	Intergenic	-178446	NM_001142738	11994	Mm.338933	NM_023115	ENSMUSG00000052613	Pcdh15	BB078305|Gm9815|Ush1f|av|nmf19|roda	protocadherin 15	protein-coding	0.004004	0.376	9.7249
2334	chr15	99701842	99702841	+	0	NA	promoter-TSS (NM_031842)	promoter-TSS (NM_031842)	54	NM_031842	83797	Mm.273756	NM_031842	ENSMUSG00000023018	Smarcd1	AA407987|Baf60a|D15Kz1	SWI/SNF related, matrix associated, actin dependent regulator of chromatin, subfamily d, member 1	protein-coding	0.078078	0.657	5.70067
3559	chr2	130178623	130179622	+	0	NA	intron (NM_009225, intron 1 of 6)	CpG	242	NM_009225	20638	Mm.88216	NM_009225	ENSMUSG00000027404	Snrpb	AL024368|AU018828|SM-B|SM11|SMB|SNRNP-B	small nuclear ribonucleoprotein B	protein-coding	0.09009	0.621	4.45981
4446	chr4	154945913	154946912	+	0	NA	Intergenic	Intergenic	-14511	NM_010419	15208	Mm.137268	NM_010419	ENSMUSG00000048001	Hes5	bHLHb38	hes family bHLH transcription factor 5	protein-coding	0.026026	0.569	10.6296
1716	chr13	58960016	58961015	+	0	NA	intron (NM_001025074, intron 12 of 17)	intron (NM_001025074, intron 12 of 17)	152818	NM_001025074	18212	Mm.130054	NM_008745	ENSMUSG00000055254	Ntrk2	GP145-TrkB/GP95-TrkB|Tkrb|trk-B|trkB	neurotrophic tyrosine kinase, receptor, type 2	protein-coding	0.017017	0.497	11.0257
271	chr1	132476967	132477966	+	0	NA	promoter-TSS (NM_001357486)	promoter-TSS (NM_001357486)	99	NM_001357486	213464	Mm.132868	NM_172517	ENSMUSG00000026439	Rbbp5	4933411J24Rik|C330016J05	retinoblastoma binding protein 5, histone lysine methyltransferase complex subunit	protein-coding	0.049049	0.51	2.87663
466	chr1	194619351	194620350	+	0	NA	promoter-TSS (NM_008882)	promoter-TSS (NM_008882)	21	NM_008882	18845	Mm.2251	NM_008882	ENSMUSG00000026640	Plxna2	2810428A13Rik|AA589422|AW457381|OCT|PlexA2|Plxn2|mKIAA0463	plexin A2	protein-coding	0.069069	0.624	5.76701
5907	chr8	85492075	85493074	+	0	NA	promoter-TSS (NM_173866)	promoter-TSS (NM_173866)	-2	NM_173866	108682	Mm.127905	NM_173866	ENSMUSG00000031700	Gpt2	4631422C05Rik|ALT2|AU014768|AU041193|C87201	glutamic pyruvate transaminase (alanine aminotransferase) 2	protein-coding	0.064064	0.622	7.48308
2987	chr18	61971258	61972257	+	0	NA	intron (NM_172628, intron 4 of 16)	intron (NM_172628, intron 4 of 16)	18682	NM_172628	225608	Mm.262320	NM_172628	ENSMUSG00000045629	Sh3tc2	D430044G18Rik	SH3 domain and tetratricopeptide repeats 2	protein-coding	0.01001	0.443	12.777
1087	chr11	93967802	93968801	+	0	NA	5' UTR (NM_008704, exon 1 of 5)	5' UTR (NM_008704, exon 1 of 5)	220	NM_008704	18102	Mm.439702	NM_008704	ENSMUSG00000037601	Nme1	AL024257|NDPK-A|NM23-M1|NM23A	NME/NM23 nucleoside diphosphate kinase 1	protein-coding	0.043043	0.529	5.28333
1343	chr12	40937609	40938608	+	0	NA	Intergenic	RSINE1|SINE|B4	-85982	NM_053122	93757	Mm.363813	NM_053122	ENSMUSG00000056899	Immp2l	AI853880|IMP2|Tg(HLA-A/H2-D)2Enge	IMP2 inner mitochondrial membrane peptidase-like (S. cerevisiae)	protein-coding	0.005005	0.394	11.6384
6073	chr9	3001666	3002665	+	0	NA	Intergenic	GSAT_MM|Satellite|Satellite	36578	NR_039546	100628572		NR_039546	ENSMUSG00000106183	Mir101c	mir-101c|mmu-mir-101c	microRNA 101c	ncRNA	0.019019	0.354	2.32684
102	chr1	61417932	61418931	+	0	NA	Intergenic	Intergenic	39999	NR_040483	77341	Mm.402964	NR_040483	ENSMUSG00000085447	9530026F06Rik	-	RIKEN cDNA 9530026F06 gene	ncRNA	0.011011	0.423	12.5435
3449	chr2	76697965	76698964	+	0	NA	Intergenic	MTC|LTR|ERVL-MaLR	23149	NM_031256	83435	Mm.41636	NM_031256	ENSMUSG00000002733	Plekha3	FAPP1	pleckstrin homology domain-containing, family A (phosphoinositide binding specific) member 3	protein-coding	0.009009	0.451	9.68215
4556	chr5	38259729	38260728	+	0	NA	promoter-TSS (NM_025480)	promoter-TSS (NM_025480)	43	NM_001356960	66309	Mm.256185	NM_025480	ENSMUSG00000067365	Tmem128	2810021O14Rik	transmembrane protein 128	protein-coding	0.048048	0.517	4.37983
2026	chr14	76772296	76773295	+	0	NA	Intergenic	Intergenic	12664	NR_153763	73883	Mm.489041	NR_153763		4930431P22Rik	-	RIKEN cDNA 4930431P22 gene	ncRNA	0.014014	0.453	9.88607
3480	chr2	93190952	93191951	+	0	NA	intron (NM_001356535, intron 2 of 8)	intron (NM_001356535, intron 2 of 8)	3903	NR_151503	277414	Mm.41033	NM_001025246	ENSMUSG00000068735	Trp53i11	Tp53i11	transformation related protein 53 inducible protein 11	protein-coding	0.015015	0.538	12.6502
1926	chr14	45318392	45319391	+	0	NA	promoter-TSS (NM_015774)	promoter-TSS (NM_015774)	-319	NM_015774	50527	Mm.387108	NM_015774	ENSMUSG00000021831	Ero1l	ERO1-L|Ero1a	ERO1-like (S. cerevisiae)	protein-coding	0.082082	0.582	5.77807
292	chr1	136614810	136615809	+	0	NA	Intergenic	Intergenic	-9592	NM_177643	226442	Mm.62521	NM_177643	ENSMUSG00000041483	Zfp281	Znf281	zinc finger protein 281	protein-coding	0.016016	0.457	6.36269
5338	chr7	19023738	19024737	+	0	NA	promoter-TSS (NM_026605)	promoter-TSS (NM_026605)	-140	NM_026605	68188	Mm.130902	NM_026605	ENSMUSG00000023118	Sympk	1500016F02Rik|4632415H16Rik|AA125406|AI449890|SPK|SYM	symplekin	protein-coding	0.083083	0.652	3.49176
3699	chr2	167980768	167981767	+	0	NA	intron (NR_156115, intron 21 of 21)	intron (NR_156115, intron 21 of 21)	29351	NR_156115	69553	Mm.68454	NM_001080708	ENSMUSG00000074577	Ripor3	2310033K02Rik|Fam65c|Gm124	RIPOR family member 3	protein-coding	0.022022	0.556	11.85
3918	chr3	97311887	97312886	+	0	NA	Intergenic	Intergenic	-85022	NM_029933	77578	Mm.226175	NM_029933	ENSMUSG00000038256	Bcl9	2610202E01Rik|8030475K17Rik|A330041G23Rik|Gm130	B cell CLL/lymphoma 9	protein-coding	0.032032	0.496	8.66734
5671	chr7	139300083	139301082	+	0	NA	Intergenic	Intergenic	52100	NM_001098636	101631	Mm.334300	NM_001033206	ENSMUSG00000060260	Pwwp2b	AI594893|D7Ertd517e|D930023J19Rik|Pwwp2	PWWP domain containing 2B	protein-coding	0.012012	0.558	7.16059
6275	chr9	60964179	60965178	+	0	NA	Intergenic	Intergenic	-52391	NR_040767	330956	Mm.207985	NR_040767	ENSMUSG00000111290	Gm5122	A430102L10	predicted gene 5122	ncRNA	0.005005	0.544	9.59287
4174	chr4	65610728	65611727	+	0	NA	intron (NM_001161782, intron 1 of 1)	Tigger12c|DNA|TcMar-Tigger	6241	NM_053084	69807	Mm.22786	NM_053084	ENSMUSG00000051675	Trim32	1810045E12Rik|3f3|BBS11|Zfp117	tripartite motif-containing 32	protein-coding	0.014014	0.417	8.00544
5902	chr8	84270040	84271039	+	0	NA	promoter-TSS (NM_001294281)	promoter-TSS (NM_001294281)	-137	NM_026350	67736	Mm.30095	NM_026350	ENSMUSG00000004994	Ccdc130	4930527D15Rik|C77430	coiled-coil domain containing 130	protein-coding	0.043043	0.535	5.68504
2070	chr14	106338310	106339309	+	0	NA	Intergenic	L1Md_T|LINE|L1	147711	NR_045938	73631	Mm.48862	NR_045938	ENSMUSG00000099794	1700128A07Rik	-	RIKEN cDNA 1700128A07 gene	ncRNA	0.066066	0.646	4.98476
5	chr1	6213915	6214914	+	0	NA	promoter-TSS (NM_009826)	promoter-TSS (NM_009826)	-248	NM_009826	12421	Mm.293811	NM_009826	ENSMUSG00000025907	Rb1cc1	2900055E04Rik|5930404L04Rik|Cc1|FIP200|LaXp180	RB1-inducible coiled-coil 1	protein-coding	0.077077	0.599	10.997
2982	chr18	61637313	61638312	+	0	NA	Intergenic	Intergenic	-1841	NR_045420	545261	Mm.426593	NR_045420	ENSMUSG00000098098	Bvht	Braveheart|Gm20748	braveheart long non-coding RNA	ncRNA	0.024024	0.538	10.4994
3299	chr2	26351599	26352598	+	0	NA	promoter-TSS (NM_001139503)	promoter-TSS (NM_001139503)	12	NM_001139503	52838	Mm.31239	NM_026828	ENSMUSG00000075467	Dnlz	1110034G11Rik|D2Bwg1335e|HEP1	DNL-type zinc finger	protein-coding	0.082082	0.618	5.0512
27	chr1	23359233	23360232	+	0	NA	Intergenic	Intergenic	23443	NM_001081079	70155	Mm.28013	NM_001081079	ENSMUSG00000026158	Ogfrl1	2210417C17Rik	opioid growth factor receptor-like 1	protein-coding	0.011011	0.457	7.43744
1082	chr11	88969564	88970563	+	0	NA	Intergenic	B2_Mm2|SINE|B2	-2575	NR_003492	72381	Mm.288885	NR_003492	ENSMUSG00000081766	2210409E12Rik	AU021711|C76890	transcription elongation factor B (SIII), polypeptide 2 pseudogene	pseudo	0.004004	0.468	4.84358
1970	chr14	59934580	59935579	+	0	NA	intron (NM_015803, intron 23 of 35)	intron (NM_015803, intron 23 of 35)	151835	NM_015803	50769	Mm.319599	NM_015803	ENSMUSG00000021983	Atp8a2	AI415030|Atpc1b|agil|wl	ATPase, aminophospholipid transporter-like, class I, type 8A, member 2	protein-coding	0.014014	0.431	10.4141
5271	chr6	140851919	140852918	+	0	NA	Intergenic	Intergenic	225533	NM_001309436	11569	Mm.86453	NM_009637	ENSMUSG00000030232	Aebp2	AU023766|B230313N05Rik	AE binding protein 2	protein-coding	0.011011	0.464	11.5066
1171	chr11	113649122	113650121	+	0	NA	promoter-TSS (NM_013581)	promoter-TSS (NM_013581)	92	NM_013581	16834	Mm.261620	NM_013581	ENSMUSG00000018661	Cog1	6030445I15|Ldlb|mKIAA1381	component of oligomeric golgi complex 1	protein-coding	0.1001	0.655	2.08813
5311	chr7	5079792	5080791	+	0	NA	promoter-TSS (NM_010147)	promoter-TSS (NM_010147)	56	NM_001252454	13854	Mm.3091	NM_010147	ENSMUSG00000035203	Epn1	AA269831|Ibp1	epsin 1	protein-coding	0.089089	0.634	4.61079
4696	chr5	114379472	114380471	+	0	NA	promoter-TSS (NM_001331219)	promoter-TSS (NM_001331219)	534	NM_001159941	330171	Mm.238285	NM_026145	ENSMUSG00000001098	Kctd10	AW536343|C87062|mBACURD3	potassium channel tetramerisation domain containing 10	protein-coding	0.06006	0.597	8.59872
3728	chr2	180171098	180172097	+	0	NA	promoter-TSS (NM_019822)	promoter-TSS (NM_019822)	9	NM_019822	56436	Mm.316654	NM_019822	ENSMUSG00000039041	Adrm1	1110063P18Rik|2510006J17Rik|AA408205|ARM-1|AU043535|Arm1|Gp110|Rpn13	adhesion regulating molecule 1	protein-coding	0.117117	0.704	3.18862
3931	chr3	103657172	103658171	+	0	NA	Intergenic	Intergenic	80330	NM_133859	99543	Mm.211535	NM_133859	ENSMUSG00000027848	Olfml3	2810002E22Rik|AI115209|AW550633|HNOEL-iso|ONT3|mONT3	olfactomedin-like 3	protein-coding	0.017017	0.479	8.13393
3130	chr19	12795830	12796829	+	0	NA	promoter-TSS (NM_053009)	promoter-TSS (NM_053009)	136	NM_001361971	107321	Mm.313136	NM_134152	ENSMUSG00000024696	Lpxn	4933402K05Rik|A530083L21Rik|AV278559|LDPL	leupaxin	protein-coding	0.064064	0.545	7.01063
6315	chr9	72008259	72009258	+	0	NA	intron (NM_001253862, intron 4 of 19)	intron (NM_001253862, intron 4 of 19)	102443	NM_001253862	21406	Mm.171615	NM_011544	ENSMUSG00000032228	Tcf12	A130037E08Rik|ALF1|HEB|HEBAlt|HTF-4|HTF4|ME1|REB|bHLHb20	transcription factor 12	protein-coding	0.008008	0.398	13.2145
4296	chr4	126321112	126322111	+	0	NA	promoter-TSS (NM_133883)	promoter-TSS (NM_133883)	92	NM_133883	100206	Mm.11285	NM_133883	ENSMUSG00000042558	Adprhl2	AI836109|Arh3	ADP-ribosylhydrolase like 2	protein-coding	0.093093	0.643	3.89661
2329	chr15	98871549	98872548	+	0	NA	promoter-TSS (NM_001033276)	promoter-TSS (NM_001033276)	-843	NM_001033276	381022	Mm.264889	NM_001033276	ENSMUSG00000048154	Kmt2d	ALR|BC032281|BC058659|C430014K11Rik|KMT2B|Mll2|Mll4	lysine (K)-specific methyltransferase 2D	protein-coding	0.081081	0.678	4.98084
6022	chr8	121759830	121760829	+	0	NA	intron (NM_020605, intron 2 of 4)	intron (NM_020605, intron 2 of 4)	29770	NM_020605	57340	Mm.306870	NM_020605	ENSMUSG00000025318	Jph3	JP-3|Jp3	junctophilin 3	protein-coding	0.013013	0.56	12.9711
1220	chr11	120150805	120151804	+	0	NA	promoter-TSS (NM_001164802)	promoter-TSS (NM_001164802)	47	NM_024249	72055	Mm.253403	NM_024249	ENSMUSG00000061306	Slc38a10	1810073N04Rik	solute carrier family 38, member 10	protein-coding	0.062062	0.59	7.38366
5120	chr6	92183362	92184361	+	0	NA	exon (NM_025578, exon 1 of 4)	exon (NM_025578, exon 1 of 4)	162	NM_025578	64658	Mm.87062	NM_025578	ENSMUSG00000014551	Mrps25	2810429N01Rik|Rpms25	mitochondrial ribosomal protein S25	protein-coding	0.055055	0.547	7.18359
2544	chr16	88057774	88058773	+	0	NA	intron (NM_146072, intron 1 of 16)	intron (NM_146072, intron 1 of 16)	149002	NR_155304	105246151	Mm.449986	NR_155304		4930590A17Rik	-	RIKEN cDNA 4930590A17 gene	ncRNA	0.011011	0.401	12.3619
964	chr11	60202681	60203680	+	0	NA	promoter-TSS (NR_105887)	promoter-TSS (NR_105887)	-853	NR_105887	102465556		NR_105887	ENSMUSG00000099259	Mir6922	Gm27269|mmu-mir-6922	microRNA 6922	ncRNA	0.026026	0.612	6.66469
5738	chr8	16858557	16859556	+	0	NA	intron (NM_053171, intron 3 of 69)	intron (NM_053171, intron 3 of 69)	676329	NM_053171	94109	Mm.436988	NM_053171	ENSMUSG00000060924	Csmd1	B930082H09|mKIAA1890	CUB and Sushi multiple domains 1	protein-coding	0.004004	0.426	10.5725
5921	chr8	87702679	87703678	+	0	NA	intron (NM_001310520, intron 3 of 5)	intron (NM_001310520, intron 3 of 5)	-60968	NR_131165	73557		NR_131165		1700096P03Rik	-	RIKEN cDNA 1700096P03 gene	ncRNA	0.02002	0.557	13.7376
2298	chr15	86471977	86472976	+	0	NA	intron (NM_001358062, intron 9 of 9)	intron (NM_001358062, intron 9 of 9)	194801	NM_001358062	223754	Mm.28904	NM_145476	ENSMUSG00000051864	Tbc1d22a	BC023106|D15Ertd781e	TBC1 domain family, member 22a	protein-coding	0.008008	0.513	7.6452
1620	chr13	34874044	34875043	+	0	NA	promoter-TSS (NM_013830)	promoter-TSS (NM_013830)	-951	NM_013830	19134	Mm.10027	NM_013830	ENSMUSG00000021413	Prpf4b	2610037H07|Prp4|Prp4k|Prpk|cbp143	pre-mRNA processing factor 4B	protein-coding	0.05005	0.492	4.37983
23	chr1	20283706	20284705	+	0	NA	intron (NM_153179, intron 51 of 66)	L1Md_T|LINE|L1	-72249	NR_045734	75028	Mm.417820	NR_045734	ENSMUSG00000089914	4930486I03Rik	-	RIKEN cDNA 4930486I03 gene	ncRNA	0.05005	0.629	2.15626
5554	chr7	100607607	100608606	+	0	NA	promoter-TSS (NR_153424)	promoter-TSS (NR_153424)	195	NR_003559	52443	Mm.473730	NM_198831	ENSMUSG00000030706	Mrpl48	1810030E20Rik|2610028L11Rik|CGI-118|D4Ertd786e|L48mt|MRP-L48	mitochondrial ribosomal protein L48	protein-coding	0.11011	0.709	3.93606
2919	chr18	34931519	34932518	+	0	NA	promoter-TSS (NM_144866)	promoter-TSS (NM_144866)	-15	NM_144866	225363	Mm.329353	NM_144866	ENSMUSG00000024360	Etf1	AI463371|D6Ertd109e|ERF|ERF1|SUP45L1|TB3-1	eukaryotic translation termination factor 1	protein-coding	0.092092	0.656	4.6509
2698	chr17	29268472	29269471	+	0	NA	5' UTR (NM_030561, exon 1 of 9)	5' UTR (NM_030561, exon 1 of 9)	183	NM_030561	80748	Mm.290116	NM_030561	ENSMUSG00000052712	BC004004	2400006G15Rik	cDNA sequence BC004004	protein-coding	0.07007	0.558	10.5505
1019	chr11	75868247	75869246	+	0	NA	intron (NM_029548, intron 4 of 7)	intron (NM_029548, intron 4 of 7)	42313	NM_029548	380714	Mm.425697	NM_029548	ENSMUSG00000020847	Rph3al	Gm1753|Noc2	rabphilin 3A-like (without C2 domains)	protein-coding	0.013013	0.498	8.86315
924	chr11	55468740	55469739	+	0	NA	promoter-TSS (NM_013716)	promoter-TSS (NM_013716)	-513	NM_013716	27041	Mm.39631	NM_013716	ENSMUSG00000018583	G3bp1	AI849976|B430204O07|C87777|G3bp|mKIAA4115	GTPase activating protein (SH3 domain) binding protein 1	protein-coding	0.059059	0.571	5.75961
2454	chr16	37303923	37304922	+	0	NA	intron (NM_172440, intron 5 of 27)	MTC|LTR|ERVL-MaLR	80536	NM_001114611	207227	Mm.80170	NM_172440	ENSMUSG00000022829	Stxbp5l	9430094L02|A830015P08Rik|LLGL4|T2dm1|t2md1|tomosyn-2	syntaxin binding protein 5-like	protein-coding	0.001001	0.418	10.7089
1884	chr14	24956496	24957495	+	0	NA	Intergenic	Intergenic	-152266	NR_153781	102634576	Mm.317855	NR_153781		Gm32123	-	predicted gene, 32123	ncRNA	0.008008	0.5	10.3796
6001	chr8	117398856	117399855	+	0	NA	intron (NM_028941, intron 3 of 20)	intron (NM_028941, intron 3 of 20)	50185	NM_028941	74440	Mm.233181	NM_028941	ENSMUSG00000034390	Cmip	4933407C03Rik|5830471E12Rik|AI314065|AI464126	c-Maf inducing protein	protein-coding	0.009009	0.532	5.70092
6280	chr9	62435985	62436984	+	0	NA	intron (NM_175484, intron 3 of 11)	intron (NM_175484, intron 3 of 11)	95141	NM_009672	11737	Mm.269088	NM_009672	ENSMUSG00000032249	Anp32a	Anp32|I1PP2A|LANP|PHAP1|W91701|pp32	acidic (leucine-rich) nuclear phosphoprotein 32 family, member A	protein-coding	0.019019	0.496	9.46168
3328	chr2	29934992	29935991	+	0	NA	promoter-TSS (NM_028923)	promoter-TSS (NM_028923)	82	NM_028923	74412	Mm.275121	NM_028923	ENSMUSG00000019715	Gle1	4933405K21Rik|AA553313|Gle1l	GLE1 RNA export mediator (yeast)	protein-coding	0.063063	0.543	3.41022
6249	chr9	55511310	55512309	+	0	NA	intron (NM_145615, intron 1 of 11)	CpG	434	NM_145615	110842	Mm.290853	NM_145615	ENSMUSG00000032314	Etfa	2010200I21Rik|D9Ertd394e	electron transferring flavoprotein, alpha polypeptide	protein-coding	0.069069	0.605	11.6362
2164	chr15	44427668	44428667	+	0	NA	promoter-TSS (NM_175009)	promoter-TSS (NM_175009)	56	NM_175009	223527	Mm.291828	NM_175009	ENSMUSG00000022338	Eny2	1810057B09Rik|6720481I12|DC6|Ey2	ENY2 transcription and export complex 2 subunit	protein-coding	0.064064	0.576	4.79033
5711	chr8	11658354	11659353	+	0	NA	intron (NM_024271, intron 4 of 5)	intron (NM_024271, intron 4 of 5)	19896	NM_024271	76413	Mm.440041	NM_024271	ENSMUSG00000031509	1700016D06Rik	-	RIKEN cDNA 1700016D06 gene	protein-coding	0.018018	0.511	9.78555
5005	chr6	47835285	47836284	+	0	NA	5' UTR (NM_027477, exon 1 of 6)	5' UTR (NM_027477, exon 1 of 6)	123	NM_027477	272347	Mm.169059	NM_027477	ENSMUSG00000062519	Zfp398	5730513I23Rik	zinc finger protein 398	protein-coding	0.09009	0.627	5.44836
4881	chr5	149439260	149440259	+	0	NA	promoter-TSS (NM_001310765)	promoter-TSS (NM_001310765)	99	NM_001310765	75860	Mm.159605	NM_029464	ENSMUSG00000029660	Tex26	4930588N13Rik	testis expressed 26	protein-coding	0.034034	0.524	7.06508
2085	chr14	119098574	119099573	+	0	NA	non-coding (NR_153786, exon 1 of 7)	non-coding (NR_153786, exon 1 of 7)	108	NR_153786	102635192	Mm.398079	NR_153786		Gm16835	-	predicted gene, 16835	ncRNA	0.077077	0.627	2.48095
1985	chr14	64623397	64624396	+	0	NA	Intergenic	Intergenic	-28645	NM_001081177	16554	Mm.23611	NM_001081177	ENSMUSG00000060012	Kif13b	5330429L19Rik|6030414C01|AI429803|C130021D12Rik|GAKIN	kinesin family member 13B	protein-coding	0.007007	0.468	8.49371
4060	chr4	7313318	7314317	+	0	NA	Intergenic	Intergenic	-246871	NR_040645	71510	Mm.410775	NR_040645	ENSMUSG00000086070	8430436N08Rik	-	RIKEN cDNA 8430436N08 gene	ncRNA	0.005005	0.4	8.16251
1533	chr12	109052698	109053697	+	0	NA	intron (NM_001163175, intron 1 of 6)	CpG-3504	15020	NM_001163175	380785	Mm.342085	NM_001163175	ENSMUSG00000040867	Begain	BM948371|Gm897	brain-enriched guanylate kinase-associated	protein-coding	0.125125	0.754	4.7359
2729	chr17	35350625	35351624	+	0	NA	Intergenic	ORR1C2|LTR|ERVL-MaLR	8817	NM_010392	15013	Mm.427969	NM_010392	ENSMUSG00000091705	H2-Q2	BE136769|Gm11132|H-2Q2|H2-D1|H2-K1|gs14-2	histocompatibility 2, Q region locus 2	protein-coding	0.005005	0.49	13.1166
5444	chr7	51510737	51511736	+	0	NA	exon (NM_177694, exon 1 of 22)	exon (NM_177694, exon 1 of 22)	207	NR_073508	233246	Mm.254431	NM_177694	ENSMUSG00000055489	Ano5	9330162L24|Gdd1|Tmem16e	anoctamin 5	protein-coding	0.046046	0.582	6.63224
6499	chrX	7762454	7763453	+	0	NA	promoter-TSS (NM_001105197)	promoter-TSS (NM_001105197)	292	NM_172472	209446	Mm.249142	NM_172472	ENSMUSG00000000134	Tfe3	F830016E06Rik|Tcfe3|Tfe-3|bHLHe33	transcription factor E3	protein-coding	0.061061	0.615	4.05618
5603	chr7	119575702	119576701	+	0	NA	intron (NM_001177977, intron 5 of 13)	intron (NM_001177977, intron 5 of 13)	14493	NM_146197	233799	Mm.268448	NM_146197	ENSMUSG00000030945	Acsm2	AI315615|BC031140	acyl-CoA synthetase medium-chain family member 2	protein-coding	0.004004	0.417	13.3225
4028	chr3	152707206	152708205	+	0	NA	Intergenic	Intergenic	-6395	NM_025662	329777	Mm.331447	NM_025662	ENSMUSG00000039047	Pigk	3000001O05Rik|Gm38470|PIG-K	phosphatidylinositol glycan anchor biosynthesis, class K	protein-coding	0.014014	0.417	8.44538
5694	chr8	4252648	4253647	+	0	NA	promoter-TSS (NM_133968)	promoter-TSS (NM_133968)	45	NM_133968	102209	Mm.28452	NM_133968	ENSMUSG00000011837	Snapc2	0610007H10Rik|AU015675	small nuclear RNA activating complex, polypeptide 2	protein-coding	0.068068	0.6	5.38665
2558	chr16	91044104	91045103	+	0	NA	promoter-TSS (NM_026110)	promoter-TSS (NM_026110)	-224	NR_152264	67367	Mm.347	NM_026110	ENSMUSG00000022974	Paxbp1	1810007M14Rik|C21orf66|Gcfc|Gcfc1|Pax3/7bp	PAX3 and PAX7 binding protein 1	protein-coding	0.094094	0.639	5.75517
2683	chr17	26972779	26973778	+	0	NA	promoter-TSS (NM_001005916)	promoter-TSS (NM_001005916)	99	NM_001005916	474156	Mm.328890	NM_001005916	ENSMUSG00000079605	Zbtb9	3930402F13Rik	zinc finger and BTB domain containing 9	protein-coding	0.079079	0.634	2.93641
4191	chr4	86612160	86613159	+	0	NA	promoter-TSS (NM_173400)	promoter-TSS (NM_173400)	-604	NM_173400	230376	Mm.74730	NM_173400	ENSMUSG00000038047	Haus6	6230416J20Rik|9830144E06|D4Ertd27e|mKIAA1574	HAUS augmin-like complex, subunit 6	protein-coding	0.023023	0.459	4.53075
4990	chr6	47748960	47749959	+	0	NA	Intergenic	Intergenic	3466	NR_002841	19799		NR_002841		Rn4.5s	-	4.5S RNA	rRNA	0.051051	0.643	7.50854
1316	chr12	30312732	30313731	+	0	NA	intron (NM_172951, intron 1 of 16)	intron (NM_172951, intron 1 of 16)	60144	NM_172951	268534	Mm.279765	NM_172951	ENSMUSG00000020672	Sntg2	2210008K22Rik|9530013L23|BB121248|G2syn|Syn5	syntrophin, gamma 2	protein-coding	0.002002	0.459	6.93278
231	chr1	114557829	114558828	+	0	NA	Intergenic	L1Md_T|LINE|L1	-1126409	NM_001371013									0.043043	0.598	2.15626
2283	chr15	83633271	83634270	+	0	NA	intron (NM_001271473, intron 6 of 19)	intron (NM_001271473, intron 6 of 19)	-38613	NM_183017	223723	Mm.46778	NM_183017	ENSMUSG00000016757	Ttll12	BC055368|D430005B17	tubulin tyrosine ligase-like family, member 12	protein-coding	0.008008	0.515	13.4701
2734	chr17	35915893	35916892	+	0	NA	promoter-TSS (NM_025878)	promoter-TSS (NM_025878)	48	NM_001361453	66973	Mm.29484	NM_025878	ENSMUSG00000024436	Mrps18b	2400002C15Rik|MRP-S18-2|S18mt-b	mitochondrial ribosomal protein S18B	protein-coding	0.077077	0.57	4.44628
1103	chr11	98366370	98367369	+	0	NA	intron (NM_021547, intron 1 of 14)	intron (NM_021547, intron 1 of 14)	8501	NM_021547	59045	Mm.265546	NM_021547	ENSMUSG00000018167	Stard3	Mln64|es64	START domain containing 3	protein-coding	0.015015	0.52	13.6944
5294	chr6	147475665	147476664	+	0	NA	promoter-TSS (NM_001355713)	promoter-TSS (NM_001355713)	-201	NM_001355713	67015	Mm.209774	NM_025911	ENSMUSG00000030301	Ccdc91	1700086G08Rik|1810060J02Rik|AU045683|AW555238|p56	coiled-coil domain containing 91	protein-coding	0.081081	0.638	8.08015
983	chr11	66589459	66590458	+	0	NA	Intergenic	Intergenic	-63832	NM_001034874	380702	Mm.351764	NM_001034874	ENSMUSG00000053930	Shisa6	Gm879|ckamp52	shisa family member 6	protein-coding	0.006006	0.444	13.0338
1194	chr11	116843156	116844155	+	0	NA	promoter-TSS (NM_001363363)	promoter-TSS (NM_001363363)	140	NM_028865	74319	Mm.429312	NM_028865	ENSMUSG00000090266	Mettl23	1110005A03Rik|1500035B17Rik|4933424L15Rik	methyltransferase like 23	protein-coding	0.084084	0.638	4.45399
5203	chr6	118724576	118725575	+	0	NA	intron (NM_001256000, intron 9 of 46)	intron (NM_001256000, intron 9 of 46)	32899	NM_001290335	12288	Mm.41628	NM_009781	ENSMUSG00000051331	Cacna1c	Cav1.2|Cchl1a1|D930026N18Rik|MBC|MELC-CC	calcium channel, voltage-dependent, L type, alpha 1C subunit	protein-coding	0.01001	0.427	11.3105
3475	chr2	92433887	92434886	+	0	NA	promoter-TSS (NM_009963)	promoter-TSS (NM_009963)	-317	NM_009963	12953	Mm.254181	NM_009963	ENSMUSG00000068742	Cry2	AV006279|D130054K12Rik	cryptochrome 2 (photolyase-like)	protein-coding	0.071071	0.566	4.28397
5863	chr8	71312470	71313469	+	0	NA	intron (NM_015742, intron 2 of 39)	intron (NM_015742, intron 2 of 39)	40255	NM_001142323	17925	Mm.33779	NM_015742	ENSMUSG00000004677	Myo9b	-	myosin IXb	protein-coding	0.005005	0.466	5.84536
3360	chr2	33256547	33257546	+	0	NA	intron (NM_175211, intron 8 of 19)	intron (NM_175211, intron 8 of 19)	41085	NM_011923	26360	Mm.208919	NM_011923	ENSMUSG00000004105	Angptl2	AI593246|AW260363|Arp2	angiopoietin-like 2	protein-coding	0.005005	0.504	8.78163
5548	chr7	98011111	98012110	+	0	NA	intron (NM_177696, intron 15 of 17)	IAPEz-int|LTR|ERVK	91652	NM_177696	233537	Mm.375772	NM_177696	ENSMUSG00000035582	Gdpd4	4921513O04	glycerophosphodiester phosphodiesterase domain containing 4	protein-coding	0.028028	0.512	6.86758
778	chr10	122051481	122052480	+	0	NA	Intergenic	Intergenic	-4665	NM_001242411	117600	Mm.288698	NM_001081037	ENSMUSG00000020121	Srgap1	4930572H05Rik|Arhgap13	SLIT-ROBO Rho GTPase activating protein 1	protein-coding	0.022022	0.47	11.5998
2448	chr16	33764903	33765902	+	0	NA	intron (NM_175256, intron 14 of 14)	MTC|LTR|ERVL-MaLR	-28635	NM_010739	17063	Mm.3177	NM_010739	ENSMUSG00000022824	Muc13	114/A10|14/A10|AI159736|Lrrp|Ly64|NJ-1	mucin 13, epithelial transmembrane	protein-coding	0.009009	0.46	11.2203
1668	chr13	52054003	52055002	+	0	NA	Intergenic	Intergenic	-42239	NR_045061	74050	Mm.84860	NR_045061	ENSMUSG00000113211	4921525O09Rik	-	RIKEN cDNA 4921525O09 gene	ncRNA	0.016016	0.474	6.78337
4413	chr4	150575884	150576883	+	0	NA	intron (NM_001085492, intron 12 of 22)	intron (NM_001085492, intron 12 of 22)	75791	NM_001355737	242773	Mm.29280	NM_173774	ENSMUSG00000039838	Slc45a1	C230078B22|Dnb5	solute carrier family 45, member 1	protein-coding	0.014014	0.461	9.25081
1743	chr13	76017953	76018952	+	0	NA	5' UTR (NM_178916, exon 1 of 4)	5' UTR (NM_178916, exon 1 of 4)	110	NM_178916	218341	Mm.266515	NM_178916	ENSMUSG00000043190	Rfesd	AI256775|D030068K09	Rieske (Fe-S) domain containing	protein-coding	0.053053	0.539	2.02518
227	chr1	107676137	107677136	+	0	NA	Intergenic	Intergenic	86630	NM_011459	20725	Mm.83909	NM_011459	ENSMUSG00000026315	Serpinb8	CAP-2|CAP2|NK10|Spi8|ovalbumin	serine (or cysteine) peptidase inhibitor, clade B, member 8	protein-coding	0.004004	0.379	4.65175
1276	chr12	17148621	17149620	+	0	NA	Intergenic	MIRb|SINE|MIR	27768	NM_201531	382571	Mm.40173	NM_201531	ENSMUSG00000051726	Kcnf1	Gm1182|Kv5.1	potassium voltage-gated channel, subfamily F, member 1	protein-coding	0.016016	0.506	9.52067
5176	chr6	113740242	113741241	+	0	NA	promoter-TSS (NM_024206)	promoter-TSS (NM_024206)	-60	NM_024206	110379	Mm.29296	NM_024206	ENSMUSG00000030298	Sec13	1110003H02Rik|Sec13l1|Sec13r	SEC13 homolog, nuclear pore and COPII coat complex component	protein-coding	0.041041	0.506	4.05542
1268	chr12	16471630	16472629	+	0	NA	Intergenic	Intergenic	117641	NM_001130412	14245	Mm.153625	NM_015763	ENSMUSG00000020593	Lpin1	Lipin1|fld	lipin 1	protein-coding	0.008008	0.445	8.86315
5168	chr6	112516352	112517351	+	0	NA	Intergenic	Intergenic	-27026	NM_001081147	18430	Mm.333310	NM_001081147	ENSMUSG00000049112	Oxtr	OTR	oxytocin receptor	protein-coding	0.001001	0.48	9.22991
949	chr11	58977503	58978502	+	0	NA	promoter-TSS (NM_001290988)	promoter-TSS (NM_001290988)	-91	NM_001290988	94091	Mm.248049	NM_053168	ENSMUSG00000020455	Trim11	-	tripartite motif-containing 11	protein-coding	0.069069	0.577	2.55959
746	chr10	107162043	107163042	+	0	NA	Intergenic	Intergenic	-38905	NM_198636	380660	Mm.336072	NM_198636	ENSMUSG00000035948	Acss3	8430416H19Rik|Gm874	acyl-CoA synthetase short-chain family member 3	protein-coding	0.011011	0.402	8.67801
5458	chr7	56120704	56121703	+	0	NA	intron (NM_001360080, intron 20 of 92)	intron (NM_001360080, intron 20 of 92)	70814	NM_001360080	15204	Mm.20929	NM_010418	ENSMUSG00000030451	Herc2	D15F32S1h|D7H15F32S1|D7H15F37S1|jdf2|mKIAA0393|rjs	HECT and RLD domain containing E3 ubiquitin protein ligase 2	protein-coding	0.012012	0.426	3.9125
1676	chr13	53346130	53347129	+	0	NA	intron (NM_009269, intron 8 of 14)	intron (NM_009269, intron 8 of 14)	30732	NM_009269	268656	Mm.240336	NM_009269	ENSMUSG00000021468	Sptlc1	AW552086|C77762|E030036H05|Lcb1|SPT1	serine palmitoyltransferase, long chain base subunit 1	protein-coding	0.017017	0.478	12.2768
1808	chr13	109205641	109206640	+	0	NA	intron (NM_011056, intron 3 of 16)	intron (NM_011056, intron 3 of 16)	-118604	NR_030644	100124489		NR_030644	ENSMUSG00000076946	Mir582	Mirn582|mir-582|mmu-mir-582	microRNA 582	ncRNA	0.015015	0.487	10.3685
267	chr1	132123189	132124188	+	0	NA	intron (NM_008795, intron 1 of 15)	intron (NM_008795, intron 1 of 15)	15997	NM_008795	18557	Mm.28130	NM_008795	ENSMUSG00000026437	Cdk18	AA682070|Ctk18|Pctk3	cyclin-dependent kinase 18	protein-coding	0.013013	0.545	5.53553
715	chr10	94545217	94546216	+	0	NA	intron (NM_172051, intron 1 of 3)	intron (NM_172051, intron 1 of 3)	-5156	NM_001359761	319880	Mm.23047	NM_172051	ENSMUSG00000020023	Tmcc3	A230066D03Rik|AW488095|C630016B22Rik|C88213|Gm1556|Tmcc1	transmembrane and coiled coil domains 3	protein-coding	0.025025	0.509	9.60181
3440	chr2	72323996	72324995	+	0	NA	intron (NM_023057, intron 2 of 19)	intron (NM_023057, intron 2 of 19)	38794	NM_178084	65964	Mm.304143	NM_023057	ENSMUSG00000004085	Map3k20	AV006891|B230120H23Rik|HCCS-4|MLTK|MLTKalpha|MLTKbeta|Zak	mitogen-activated protein kinase kinase kinase 20	protein-coding	0.019019	0.442	5.21865
3489	chr2	98664625	98665624	+	0	NA	Intergenic	SYNREP_MM|Satellite|Satellite	1197467	NM_178725	241568	Mm.241682	NM_178725	ENSMUSG00000050587	Lrrc4c	6430556C10Rik|NGL-1	leucine rich repeat containing 4C	protein-coding	0.012012	0.374	1.50773
5957	chr8	105496129	105497128	+	0	NA	intron (NM_175160, intron 1 of 13)	CpG	274	NM_175160	70796	Mm.100917	NM_175160	ENSMUSG00000039199	Zdhhc1	4432412D04Rik|DHHC-1	zinc finger, DHHC domain containing 1	protein-coding	0.072072	0.604	6.23259
4766	chr5	125060377	125061376	+	0	NA	intron (NM_001253904, intron 17 of 47)	intron (NM_001253904, intron 17 of 47)	57428	NM_028443	73121	Mm.296138	NM_028443	ENSMUSG00000037962	Rflna	3110032G18Rik|Fam101a|cfm|cfm2	refilin A	protein-coding	0.011011	0.557	14.083
2616	chr17	7169187	7170186	+	0	NA	promoter-TSS (NM_011299)	promoter-TSS (NM_011299)	-429	NM_011299	20112	Mm.268383	NM_011299	ENSMUSG00000023809	Rps6ka2	90kDa|D17Wsu134e|Rps6ka-rs1|Rsk3|p90rsk|pp90rsk	ribosomal protein S6 kinase, polypeptide 2	protein-coding	0.05005	0.576	5.5949
161	chr1	81896870	81897869	+	0	NA	Intergenic	Intergenic	-234547	NR_105762	102466629		NR_105762	ENSMUSG00000098797	Mir6344	Gm27840|mmu-mir-6344	microRNA 6344	ncRNA	0.005005	0.427	14.061
4778	chr5	127470229	127471228	+	0	NA	intron (NM_175432, intron 3 of 8)	intron (NM_175432, intron 3 of 8)	146664	NM_133895	100561	Mm.28506	NM_133895	ENSMUSG00000029416	Slc15a4	AA987064|AW742963|C130069N12Rik|PHT1|PTR4	solute carrier family 15, member 4	protein-coding	0.013013	0.487	5.58356
6377	chr9	97825592	97826591	+	0	NA	intron (NM_022319, intron 1 of 17)	intron (NM_022319, intron 1 of 17)	-177329	NR_110443	66737	Mm.445908	NR_110443	ENSMUSG00000090255	4921534H16Rik	-	RIKEN cDNA 4921534H16 gene	ncRNA	0.014014	0.466	9.92495
511	chr10	25299560	25300559	+	0	NA	promoter-TSS (NM_018747)	promoter-TSS (NM_018747)	-896	NM_018747	432442	Mm.485937	NM_018747	ENSMUSG00000039166	Akap7	6430401D08|AI662165|AKAP15|Akap18|BB170514	A kinase (PRKA) anchor protein 7	protein-coding	0.01001	0.482	9.08361
121	chr1	68449073	68450072	+	0	NA	intron (NM_010154, intron 3 of 26)	intron (NM_010154, intron 3 of 26)	658487	NM_010154	13869	Mm.442420	NM_010154	ENSMUSG00000062209	Erbb4	Her4|c-erbB-4	erb-b2 receptor tyrosine kinase 4	protein-coding	0.001001	0.304	7.71645
2947	chr18	46280131	46281130	+	0	NA	intron (NM_172627, intron 1 of 8)	CpG	220	NM_172627	225467	Mm.262096	NM_172627	ENSMUSG00000024477	Pggt1b	2010207C17Rik|2610100E13|AI451237|AI551093|BGG1|GGT1	protein geranylgeranyltransferase type I, beta subunit	protein-coding	0.059059	0.568	4.25678
2216	chr15	69246339	69247338	+	0	NA	Intergenic	Intergenic	-23695	NR_130983	75076		NR_130983	ENSMUSG00000116167	4930504C09Rik	-	RIKEN cDNA 4930504C09 gene	ncRNA	0.003003	0.417	8.69127
1047	chr11	81666033	81667032	+	0	NA	intron (NM_001034013, intron 1 of 9)	intron (NM_001034013, intron 1 of 9)	-92993	NM_001033765	237880	Mm.435528	NM_001033765		1700071K01Rik	-	RIKEN cDNA 1700071K01 gene	protein-coding	0.01001	0.455	10.659
1383	chr12	60280335	60281334	+	0	NA	Intergenic	Intergenic	-1061351	NM_001033156	70611	Mm.311026	NM_001033156	ENSMUSG00000035329	Fbxo33	5730501N20Rik|AI642135	F-box protein 33	protein-coding	0.005005	0.376	13.4101
4506	chr5	28316542	28317541	+	0	NA	promoter-TSS (NM_028234)	promoter-TSS (NM_028234)	-148	NM_028234	381626	Mm.304075	NM_028234	ENSMUSG00000048271	Rbm33	3200001K10Rik|6430512A10Rik|AA386890|Prr8	RNA binding motif protein 33	protein-coding	0.13013	0.708	2.85353
2376	chr16	10967170	10968169	+	0	NA	intron (NM_019980, intron 1 of 3)	intron (NM_019980, intron 1 of 3)	25452	NM_019980	56722	Mm.294753	NM_019980	ENSMUSG00000022500	Litaf	3222402J11Rik|C85531|N4WBP3|TBX1	LPS-induced TN factor	protein-coding	0.011011	0.442	11.4994
3550	chr2	129100448	129101447	+	0	NA	promoter-TSS (NM_009086)	promoter-TSS (NM_009086)	-49	NM_009086	20017	Mm.259078	NM_009086	ENSMUSG00000027395	Polr1b	128kDa|D630020H17Rik|RPA116|RPA135|RPA2|Rpo1-2	polymerase (RNA) I polypeptide B	protein-coding	0.043043	0.551	3.53876
485	chr10	11165503	11166502	+	0	NA	intron (NM_172937, intron 9 of 27)	intron (NM_172937, intron 9 of 27)	16572	NM_001077707	268281	Mm.133101	NM_172937	ENSMUSG00000090112	Shprh	2610103K11Rik|AA450458|AU024614|BC006883|D230017O13Rik|E130018M05	SNF2 histone linker PHD RING helicase	protein-coding	0.007007	0.404	11.8679
137	chr1	74587663	74588662	+	0	NA	promoter-TSS (NM_001310668)	promoter-TSS (NM_001310668)	-127	NM_001305652	66821	Mm.358700	NM_025784	ENSMUSG00000026172	Bcs1l	9130022O19Rik	BCS1-like (yeast)	protein-coding	0.062062	0.616	5.93358
4486	chr5	24394087	24395086	+	0	NA	intron (NM_029020, intron 1 of 15)	intron (NM_029020, intron 1 of 15)	430	NM_029020	74610	Mm.283914	NM_029020	ENSMUSG00000028973	Abcb8	4833412N02Rik|AA409895	ATP-binding cassette, sub-family B (MDR/TAP), member 8	protein-coding	0.041041	0.513	4.30246
3769	chr3	27595603	27596602	+	0	NA	intron (NM_001356953, intron 4 of 26)	intron (NM_001356953, intron 4 of 26)	-11107	NR_037275	100526525		NR_037275	ENSMUSG00000092695	Mir3092	mir-3092|mmu-mir-3092	microRNA 3092	ncRNA	0.01001	0.441	5.08385
6217	chr9	47733096	47734095	+	0	NA	intron (NM_001025600, intron 1 of 8)	intron (NM_001025600, intron 1 of 8)	84613	NR_046048	100038460	Mm.447649	NR_046048		Gm10677	-	predicted gene 10677	ncRNA	0.016016	0.418	8.92494
734	chr10	99574998	99575997	+	0	NA	Intergenic	Intergenic	-33674	NR_038019	100504202	Mm.403801	NR_038019	ENSMUSG00000111962	Gm20110	-	predicted gene, 20110	ncRNA	0.009009	0.397	10.1512
604	chr10	71860055	71861054	+	0	NA	Intergenic	Intergenic	120151	NR_003644	108950	Mm.212793	NM_175390		1700049L16Rik	-	hematological and neurological expressed 1-like pseudogene	pseudo	0.002002	0.386	11.6384
6323	chr9	73396863	73397862	+	0	NA	Intergenic	L1Md_A|LINE|L1	283893	NM_198609	225215	Mm.379366	NM_198609	ENSMUSG00000032215	Rsl24d1	2410159K22Rik	ribosomal L24 domain containing 1	protein-coding	0.046046	0.595	5.58286
3124	chr19	10576773	10577772	+	0	NA	promoter-TSS (NM_001302218)	promoter-TSS (NM_001302218)	114	NR_126092	72982	Mm.391194	NM_028411	ENSMUSG00000024666	Tmem138	1700113I01Rik|2900055D14Rik	transmembrane protein 138	protein-coding	0.056056	0.553	5.98148
3509	chr2	114174706	114175705	+	0	NA	5' UTR (NM_009702, exon 1 of 35)	5' UTR (NM_009702, exon 1 of 35)	134	NM_001290788	11834	Mm.2545	NM_009702	ENSMUSG00000040383	Aqr	AW495846|mKIAA0560	aquarius	protein-coding	0.046046	0.489	8.07468
2368	chr16	8538756	8539755	+	0	NA	intron (NM_172961, intron 1 of 15)	intron (NM_172961, intron 1 of 15)	25826	NM_001170978	268860	Mm.259315	NM_172961	ENSMUSG00000057880	Abat	9630038C02Rik|AI255750|Gabaat|Gabat|Gm9851|I54|Laibat|X61497	4-aminobutyrate aminotransferase	protein-coding	0.017017	0.484	8.58429
16	chr1	14181464	14182463	+	0	NA	intron (NM_010164, intron 16 of 17)	intron (NM_010164, intron 16 of 17)	128236	NM_001252192	14048	Mm.250185	NM_010164	ENSMUSG00000025932	Eya1	bor	EYA transcriptional coactivator and phosphatase 1	protein-coding	0.01001	0.449	7.07127
1398	chr12	71015433	71016432	+	0	NA	promoter-TSS (NM_001081195)	promoter-TSS (NM_001081195)	-35	NM_001081195	238247	Mm.241601	NM_001081195	ENSMUSG00000048118	Arid4a	A630009N03|A630067N03Rik|Rbbp1	AT rich interactive domain 4A (RBP1-like)	protein-coding	0.077077	0.623	3.50326
6612	chrY	90841023	90842022	+	0	NA	Intergenic	Intergenic	-2116	NR_137283	654820	Mm.34441	NM_001039559	ENSMUSG00000072844	G530011O06Rik	-	RIKEN cDNA G530011O06 gene	ncRNA	0.032032	0.467	9.97573
2320	chr15	92390312	92391311	+	0	NA	Intergenic	Intergenic	-5999	NM_001164593	239618	Mm.309826	NM_001164593	ENSMUSG00000036218	Pdzrn4	1110017D07Rik|LNX4|SAMCAP3L|mKIAA3027	PDZ domain containing RING finger 4	protein-coding	0.006006	0.336	14.0117
12	chr1	9748042	9749041	+	0	NA	promoter-TSS (NM_173443)	promoter-TSS (NM_173443)	-159	NM_173443	70675	Mm.274493	NM_173443	ENSMUSG00000045210	Vcpip1	4932442A08|5730421J18Rik|5730538E15Rik|VCIP135|mKIAA1850	valosin containing protein (p97)/p47 complex interacting protein 1	protein-coding	0.064064	0.545	3.72765
51	chr1	36243490	36244489	+	0	NA	intron (NM_198899, intron 1 of 40)	CpG	313	NM_198899	320011	Mm.261022	NM_198899	ENSMUSG00000037470	Uggt1	0910001L17Rik|A930007H10Rik|AA589501|AI414429|AI448372|C820010P03Rik|GT|UGT1|Ugcgl1	UDP-glucose glycoprotein glucosyltransferase 1	protein-coding	0.061061	0.581	3.64927
3139	chr19	21271476	21272475	+	0	NA	promoter-TSS (NM_009551)	promoter-TSS (NM_009551)	-303	NM_009551	22682	Mm.292405	NM_009551	ENSMUSG00000024750	Zfand5	2310057A04Rik|5830475F03Rik|AA415485|Za20d2|Zfp216	zinc finger, AN1-type domain 5	protein-coding	0.096096	0.662	6.4866
6212	chr9	46272817	46273816	+	0	NA	exon (NM_011752, exon 1 of 14)	exon (NM_011752, exon 1 of 14)	252	NM_011752	22687	Mm.17519	NM_011752	ENSMUSG00000032078	Zpr1	AI303781|Zfp259|Znf259	ZPR1 zinc finger	protein-coding	0.058058	0.596	5.12858
5364	chr7	27165843	27166842	+	0	NA	promoter-TSS (NM_001357767)	promoter-TSS (NM_001357767)	460	NM_053208	112406	Mm.29978	NM_053208	ENSMUSG00000058709	Egln2	0610011A13Rik|C85656|Hif-p4h-1|Ier4|Phd1|SM-20	egl-9 family hypoxia-inducible factor 2	protein-coding	0.094094	0.662	2.98103
6372	chr9	95649043	95650042	+	0	NA	intron (NM_029620, intron 2 of 8)	ORR1A4|LTR|ERVL-MaLR	11914	NM_029620	76477	Mm.46016	NM_029620	ENSMUSG00000015354	Pcolce2	2400001O18Rik|Pcpe2	procollagen C-endopeptidase enhancer 2	protein-coding	0.011011	0.439	8.78782
2079	chr14	113835058	113836057	+	0	NA	Intergenic	Intergenic	-996408	NR_045661	75822	Mm.410813	NR_045661	ENSMUSG00000115320	4930524C18Rik	-	RIKEN cDNA 4930524C18 gene	ncRNA	0.004004	0.348	13.2024
2942	chr18	44304083	44305082	+	0	NA	Intergenic	Intergenic	-29492	NM_001033621	58916	Mm.143804	NM_001033621	ENSMUSG00000024471	Myot	5530402I04Rik|Ttid	myotilin	protein-coding	0.005005	0.393	9.80835
3290	chr2	23155904	23156903	+	0	NA	promoter-TSS (NM_013771)	promoter-TSS (NM_013771)	-102	NM_013771	27377	Mm.23335	NM_013771	ENSMUSG00000026775	Yme1l1	FtsH1|Ftsh	YME1-like 1 (S. cerevisiae)	protein-coding	0.067067	0.57	5.72996
1042	chr11	80522655	80523654	+	0	NA	intron (NM_177390, intron 21 of 21)	intron (NM_177390, intron 21 of 21)	-14048	NR_126552	77417	Mm.437510	NR_126552	ENSMUSG00000085078	C030013C21Rik	-	RIKEN cDNA C030013C21 gene	ncRNA	0.007007	0.458	6.28237
1979	chr14	62760439	62761438	+	0	NA	5' UTR (NM_008715, exon 1 of 19)	5' UTR (NM_008715, exon 1 of 19)	174	NM_008715	18130	Mm.319684	NM_008715	ENSMUSG00000035161	Ints6	2900075H24Rik|AI480962|DICE1|Ddx26|HDB|Notch2l	integrator complex subunit 6	protein-coding	0.084084	0.688	4.78522
4136	chr4	45342187	45343186	+	0	NA	exon (NM_153167, exon 1 of 7)	exon (NM_153167, exon 1 of 7)	585	NM_153167	242418	Mm.317668	NM_153167	ENSMUSG00000035572	Dcaf10	AA959934|Wdr32	DDB1 and CUL4 associated factor 10	protein-coding	0.09009	0.641	4.66374
479	chr10	7662569	7663568	+	0	NA	promoter-TSS (NR_030698)	promoter-TSS (NR_030698)	-303	NR_030698	320642	Mm.398806	NR_030698		A630066F11Rik	-	RIKEN cDNA A630066F11 gene	ncRNA	0.091091	0.674	2.49535
5952	chr8	103634322	103635321	+	0	NA	intron (NR_045730, intron 1 of 4)	intron (NR_045730, intron 1 of 4)	31022	NR_045730	71058	Mm.67707	NR_045730	ENSMUSG00000110336	4933400L20Rik	-	RIKEN cDNA 4933400L20 gene	ncRNA	0.017017	0.465	10.404
3690	chr2	166398338	166399337	+	0	NA	Intergenic	Intergenic	-48614	NR_015558	319684	Mm.399746	NR_015558		5031425F14Rik	-	RIKEN cDNA 5031425F14 gene	ncRNA	0.015015	0.532	3.55413
2720	chr17	34030677	34031676	+	0	NA	promoter-TSS (NM_001205214)	promoter-TSS (NM_001205214)	514	NM_001077709	14977	Mm.18556	NM_008202	ENSMUSG00000024327	Slc39a7	AA408174|AI117660|AL024048|H-2Ke4|H2-Ke4|Ke-4|Ke4|Ring5|Zip7	solute carrier family 39 (zinc transporter), member 7	protein-coding	0.05005	0.602	13.7065
6051	chr8	125869722	125870721	+	0	NA	intron (NM_175561, intron 8 of 33)	intron (NM_175561, intron 8 of 33)	-27693	NR_155422	102632990	Mm.429446	NR_155422		A730098A19Rik	-	RIKEN cDNA A730098A19 gene	ncRNA	0.011011	0.519	3.87734
2404	chr16	17857150	17858149	+	0	NA	intron (NM_001109750, intron 4 of 9)	intron (NM_001109750, intron 4 of 9)	-19463	NM_030558	80733	Mm.390864	NM_030558	ENSMUSG00000090236	Car15	AI315043|Ca15|Cals2	carbonic anhydrase 15	protein-coding	0.01001	0.508	10.1308
2493	chr16	53602911	53603910	+	0	NA	Intergenic	Intergenic	-787666	NR_040495	73820	Mm.60493	NR_040495	ENSMUSG00000116611	4930404A05Rik	-	RIKEN cDNA 4930404A05 gene	ncRNA	0.004004	0.324	13.3506
5484	chr7	67461739	67462738	+	0	NA	Intergenic	Intergenic	-89380	NM_001357325	17258	Mm.132788	NM_001033713	ENSMUSG00000030557	Mef2a	A430079H05Rik	myocyte enhancer factor 2A	protein-coding	0.014014	0.555	14.2119
2045	chr14	86543469	86544468	+	0	NA	Intergenic	Lx8|LINE|L1	297998	NR_040457	75155	Mm.399239	NR_040457	ENSMUSG00000115271	4930529K09Rik	4930507G21Rik	RIKEN cDNA 4930529K09 gene	ncRNA	0.006006	0.44	8.96084
4841	chr5	140308320	140309319	+	0	NA	intron (NM_001359025, intron 3 of 17)	intron (NM_001359025, intron 3 of 17)	12733	NM_001359025	17120	Mm.27250	NM_010752	ENSMUSG00000029554	Mad1l1	AI173502|AW550425|Mad1	MAD1 mitotic arrest deficient 1-like 1	protein-coding	0.006006	0.514	9.15753
1798	chr13	102946162	102947161	+	0	NA	intron (NM_175171, intron 4 of 28)	intron (NM_175171, intron 4 of 28)	186406	NR_130171	76624	Mm.426384	NR_130171	ENSMUSG00000091906	1700099I09Rik	-	RIKEN cDNA 1700099I09 gene	ncRNA	0.015015	0.478	6.30659
2138	chr15	29682034	29683033	+	0	NA	Intergenic	Lx3_Mus|LINE|L1	30871	NR_039542	100628607		NR_039542	ENSMUSG00000092639	Mir3964	mmu-mir-3964|mu-mir-3964	microRNA 3964	ncRNA	0.004004	0.394	8.42287
4069	chr4	11710792	11711791	+	0	NA	intron (NM_010276, intron 3 of 4)	intron (NM_010276, intron 3 of 4)	6844	NM_010276	14579	Mm.247486	NM_010276	ENSMUSG00000028214	Gem	AV020497	GTP binding protein (gene overexpressed in skeletal muscle)	protein-coding	0.016016	0.459	9.70115
1945	chr14	54253645	54254644	+	0	NA	promoter-TSS (NM_001205181)	promoter-TSS (NM_001205181)	15	NM_001205181	105501	Mm.28771	NM_134076	ENSMUSG00000040997	Abhd4	1110035H23Rik|AI429574|Abh4	abhydrolase domain containing 4	protein-coding	0.053053	0.535	7.11222
6289	chr9	64253496	64254495	+	0	NA	promoter-TSS (NM_008927)	promoter-TSS (NM_008927)	-390	NM_008927	26395	Mm.248907	NM_008927	ENSMUSG00000004936	Map2k1	MAPKK1|MEKK1|Mek1|Prkmk1	mitogen-activated protein kinase kinase 1	protein-coding	0.044044	0.527	11.1452
6240	chr9	54071561	54072560	+	0	NA	Intergenic	Intergenic	-3649	NM_001033535	244882	Mm.325589	NM_001033535	ENSMUSG00000074345	Tnfaip8l3	9930029P06Rik|Gm517	tumor necrosis factor, alpha-induced protein 8-like 3	protein-coding	0.009009	0.434	6.56301
5055	chr6	69283514	69284513	+	0	NA	Intergenic	Intergenic	43161	NR_004434	19783		NR_004434	ENSMUSG00000106222	Rprl1	Rmrp2|Rpr|Rprh2	ribonuclease P RNA-like 1	ncRNA	0.004004	0.407	14.0239
1844	chr14	13046945	13047944	+	0	NA	Intergenic	Intergenic	-224365	NM_012061	27062	Mm.260881	NM_012061	ENSMUSG00000054423	Cadps	AU067781|CAPS|CAPS1|mKIAA1121	Ca2+-dependent secretion activator	protein-coding	0.002002	0.416	6.5406
2910	chr18	32836809	32837808	+	0	NA	promoter-TSS (NM_001110016)	promoter-TSS (NM_001110016)	-21	NR_045381	75795	Mm.382634	NR_045381	ENSMUSG00000097553	4930455D15Rik	-	RIKEN cDNA 4930455D15 gene	ncRNA	0.062062	0.541	2.97515
1010	chr11	72526344	72527343	+	0	NA	intron (NM_029932, intron 8 of 11)	intron (NM_029932, intron 8 of 11)	23403	NM_029932	77577	Mm.46185	NM_029932	ENSMUSG00000020798	Spns3	9830002I17Rik	spinster homolog 3	protein-coding	0.005005	0.501	9.93597
928	chr11	56238467	56239466	+	0	NA	Intergenic	Intergenic	-197979	NM_153079	216749	Mm.213205	NM_153079	ENSMUSG00000037393	Nmur2	Nmu2r	neuromedin U receptor 2	protein-coding	0.005005	0.437	9.55314
2833	chr17	79882918	79883917	+	0	NA	intron (NM_001357753, intron 1 of 13)	intron (NM_001357753, intron 1 of 13)	12706	NM_001286647	56298	Mm.175403	NM_019717	ENSMUSG00000059811	Atl2	2010110I21Rik|AA407293|AV334690|Aip-2|Arl6ip2	atlastin GTPase 2	protein-coding	0.013013	0.384	4.60481
3066	chr19	4012142	4013141	+	0	NA	5' UTR (NM_133666, exon 1 of 10)	5' UTR (NM_133666, exon 1 of 10)	114	NM_133666	17995	Mm.29842	NM_133666	ENSMUSG00000037916	Ndufv1	CI-51kD	NADH:ubiquinone oxidoreductase core subunit V1	protein-coding	0.061061	0.543	5.66502
2111	chr15	5185167	5186166	+	0	NA	5' UTR (NM_026213, exon 1 of 5)	5' UTR (NM_026213, exon 1 of 5)	106	NM_026213	67515	Mm.254979	NM_026213	ENSMUSG00000022151	Ttc33	2410099M07Rik|2900001O04Rik|AI507072|AW538342|Osrf	tetratricopeptide repeat domain 33	protein-coding	0.05005	0.549	7.95585
1629	chr13	41249950	41250949	+	0	NA	intron (NM_001135577, intron 1 of 1)	CpG	605	NM_001135577	108934	Mm.38578	NM_001135577	ENSMUSG00000091264	Smim13	2900036K02Rik	small integral membrane protein 13	protein-coding	0.074074	0.595	6.46225
396	chr1	175642135	175643134	+	0	NA	intron (NM_133809, intron 4 of 14)	intron (NM_133809, intron 4 of 14)	10441	NM_133809	98256	Mm.27217	NM_133809	ENSMUSG00000039783	Kmo	AI046660	kynurenine 3-monooxygenase (kynurenine 3-hydroxylase)	protein-coding	0.004004	0.412	13.6147
5764	chr8	26555954	26556953	+	0	NA	Intergenic	Intergenic	267970	NR_045904	72316	Mm.490534	NR_045904	ENSMUSG00000100335	2310008N11Rik	-	RIKEN cDNA 2310008N11 gene	ncRNA	0.013013	0.485	12.9299
4425	chr4	151786509	151787508	+	0	NA	intron (NM_001081557, intron 3 of 23)	intron (NM_001081557, intron 3 of 23)	74760	NM_001195565	100072	Mm.318846	NM_001081557	ENSMUSG00000014592	Camta1	1810059M14Rik|2310058O09Rik|AI316882|AW987475|mKIAA0833	calmodulin binding transcription activator 1	protein-coding	0.015015	0.495	12.9546
968	chr11	60300023	60301022	+	0	NA	intron (NM_001359810, intron 1 of 12)	intron (NM_001359810, intron 1 of 12)	52383	NM_001359810	216810	Mm.218875	NM_153080	ENSMUSG00000000538	Tom1l2	2900016I08Rik|A730055F12Rik|AU042072|Srebf1	target of myb1-like 2 (chicken)	protein-coding	0.009009	0.454	8.61351
753	chr10	109664307	109665306	+	0	NA	Intergenic	Intergenic	335584	NM_001081035	260315	Mm.225050	NM_177797	ENSMUSG00000020181	Nav3	4732483H20Rik|9630020C08Rik|POMFIL1|Pomfil1p|mKIAA0938|unc53H3	neuron navigator 3	protein-coding	0.019019	0.445	4.13168
3078	chr19	5460088	5461087	+	0	NA	promoter-TSS (NM_021438)	promoter-TSS (NM_021438)	-20	NM_021438	58249	Mm.329656	NM_021438	ENSMUSG00000024911	Fibp	2010004G08Rik|2010005N21Rik|3010027N18Rik	fibroblast growth factor (acidic) intracellular binding protein	protein-coding	0.046046	0.528	3.27692
3417	chr2	59501316	59502315	+	0	NA	intron (NM_029723, intron 3 of 3)	MTD|LTR|ERVL-MaLR	17162	NM_029723	76747	Mm.275769	NM_029723	ENSMUSG00000026989	Dapl1	2310032F03Rik|EEDA	death associated protein-like 1	protein-coding	0.009009	0.429	8.86315
2584	chr16	95837462	95838461	+	0	NA	intron (NR_040485, intron 3 of 3)	intron (NR_040485, intron 3 of 3)	60752	NR_040485	69776	Mm.120470	NR_040484	ENSMUSG00000117232	1600002D24Rik	-	RIKEN cDNA 1600002D24 gene	ncRNA	0.006006	0.472	12.8766
5129	chr6	94499989	94500988	+	0	NA	intron (NM_026255, intron 1 of 9)	CpG	174	NM_026255	67582	Mm.280725	NM_026255	ENSMUSG00000045100	Slc25a26	4930433D19Rik|4933433F13Rik|AW557176|D6Bwg0781e|Slc25a6	solute carrier family 25 (mitochondrial carrier, phosphate carrier), member 26	protein-coding	0.04004	0.528	6.55114
1229	chr11	120932520	120933519	+	0	NA	promoter-TSS (NM_027745)	promoter-TSS (NM_027745)	-147	NM_027745	71276	Mm.275751	NM_027745	ENSMUSG00000048445	Ccdc57	4933434G05Rik	coiled-coil domain containing 57	protein-coding	0.047047	0.571	6.07836
5593	chr7	113622830	113623829	+	0	NA	Intergenic	Intergenic	-58342	NR_126544	69295	Mm.396150	NR_126544	ENSMUSG00000084984	Far1os	1700006P19Rik	fatty acyl CoA reductase 1, opposite strand	ncRNA	0.006006	0.447	5.24461
439	chr1	187215093	187216092	+	0	NA	promoter-TSS (NM_028848)	promoter-TSS (NM_028848)	81	NM_001357646	67769	Mm.138321	NM_026367	ENSMUSG00000039210	Gpatch2	5830433G22Rik|5830436K05Rik|AI427714|AI447508|AW107440|AW491060|Gpatc2	G patch domain containing 2	protein-coding	0.058058	0.543	3.22371
5504	chr7	78855045	78856044	+	0	NA	Intergenic	Intergenic	-8333	NM_029585	76375	Mm.250541	NM_029585	ENSMUSG00000030610	Det1	2610034H20Rik	de-etiolated homolog 1 (Arabidopsis)	protein-coding	0.008008	0.457	6.25739
4366	chr4	138304336	138305335	+	0	NA	promoter-TSS (NM_007838)	promoter-TSS (NM_007838)	97	NM_007838	13200	Mm.7236	NM_007838	ENSMUSG00000028757	Ddost	-	dolichyl-di-phosphooligosaccharide-protein glycotransferase	protein-coding	0.077077	0.641	4.28797
4231	chr4	107243432	107244431	+	0	NA	intron (NM_029985, intron 2 of 7)	intron (NM_029985, intron 2 of 7)	9602	NM_029985	77809	Mm.29681	NM_029985	ENSMUSG00000028617	Lrrc42	A930011F22Rik|AA536996	leucine rich repeat containing 42	protein-coding	0.007007	0.424	7.88577
1634	chr13	42671914	42672913	+	0	NA	Intergenic	Intergenic	-8386	NM_001302635	218194	Mm.160124	NM_198419	ENSMUSG00000054728	Phactr1	9630030F18Rik|Rpel1	phosphatase and actin regulator 1	protein-coding	0.016016	0.435	3.58709
3412	chr2	57708381	57709380	+	0	NA	Intergenic	Intergenic	-289275	NM_172855	241391	Mm.484118	NM_172855	ENSMUSG00000026828	Galnt5	4832424J23	polypeptide N-acetylgalactosaminyltransferase 5	protein-coding	0.005005	0.375	9.48028
1234	chr12	3729284	3730283	+	0	NA	intron (NR_149729, intron 10 of 18)	intron (NR_149729, intron 10 of 18)	-77197	NM_007872	13435	Mm.5001	NM_007872	ENSMUSG00000020661	Dnmt3a	MmuIIIA	DNA methyltransferase 3A	protein-coding	0.01001	0.413	8.70101
5134	chr6	99125206	99126205	+	0	NA	intron (NM_053202, intron 4 of 18)	intron (NM_053202, intron 4 of 18)	59314	NR_162807	114482918		NR_162807		Mir12201	mmu-mir-12201	microRNA mir-12201	ncRNA	0.011011	0.473	7.52297
3996	chr3	138515317	138516316	+	0	NA	Intergenic	RLTR30|LTR|ERV1	-10375	NM_007917	13684	Mm.3941	NM_007917	ENSMUSG00000028156	Eif4e	EG668879|Eif4e-ps|If4e|eIF-4E	eukaryotic translation initiation factor 4E	protein-coding	0.015015	0.458	7.82798
1783	chr13	99344121	99345120	+	0	NA	promoter-TSS (NM_173757)	promoter-TSS (NM_173757)	58	NM_026873	68927	Mm.276502	NM_026873	ENSMUSG00000021650	Ptcd2	1190005P08Rik	pentatricopeptide repeat domain 2	protein-coding	0.059059	0.583	1.89447
309	chr1	151344234	151345233	+	0	NA	5' UTR (NM_001359262, exon 1 of 14)	5' UTR (NM_001359262, exon 1 of 14)	235	NM_054102	117198	Mm.33764	NM_028582	ENSMUSG00000023150	Ivns1abp	1190004M08Rik|1700126I16Rik|AA960440|HSPC068|ND1|NS-1|NS1-BP|Nd1-L|Nd1-S|mKIAA0850	influenza virus NS1A binding protein	protein-coding	0.124124	0.709	4.9699
4631	chr5	92309299	92310298	+	0	NA	exon (NM_172713, exon 1 of 22)	exon (NM_172713, exon 1 of 22)	226	NM_172713	231452	Mm.86564	NM_172713	ENSMUSG00000029415	Sdad1	4931421J16|AA591032|AW538460	SDA1 domain containing 1	protein-coding	0.054054	0.556	6.47344
710	chr10	94288508	94289507	+	0	NA	Intergenic	Intergenic	9696	NR_033209	215472	Mm.255656	NM_174999	ENSMUSG00000053420	Gm4792	E130012K09|EG215472	predicted gene 4792	ncRNA	0.013013	0.455	10.1805
2488	chr16	47711913	47712912	+	0	NA	Intergenic	Intergenic	446087	NR_152166	619300	Mm.384092	NR_152166		6430553K19Rik	-	RIKEN cDNA 6430553K19 gene	ncRNA	0.004004	0.392	9.79766
1858	chr14	20294123	20295122	+	0	NA	promoter-TSS (NM_026341)	promoter-TSS (NM_026341)	-68	NR_153364	67725	Mm.317636	NM_026341	ENSMUSG00000021809	Nudt13	4933433B15Rik	nudix (nucleoside diphosphate linked moiety X)-type motif 13	protein-coding	0.02002	0.44	9.38609
5408	chr7	44373534	44374533	+	0	NA	intron (NM_027049, intron 2 of 5)	intron (NM_027049, intron 2 of 5)	997	NM_027049	69349	Mm.358922	NM_027049	ENSMUSG00000008028	1700008O03Rik	-	RIKEN cDNA 1700008O03 gene	protein-coding	0.02002	0.524	1.28305
4378	chr4	140205594	140206593	+	0	NA	intron (NM_198610, intron 1 of 9)	intron (NM_198610, intron 1 of 9)	40718	NM_198610	230868	Mm.298731	NM_198610	ENSMUSG00000040972	Igsf21	BC055811|Gm141	immunoglobulin superfamily, member 21	protein-coding	0.022022	0.549	7.6581
4218	chr4	105777563	105778562	+	0	NA	Intergenic	Intergenic	-463151	NR_151521	105244641	Mm.404914	NR_151521		Gm12724	-	predicted gene 12724	ncRNA	0.006006	0.439	12.2017
2508	chr16	65786807	65787806	+	0	NA	Intergenic	IAPEz-int|LTR|ERVK	-27883	NM_028572	73569	Mm.25670	NM_028572	ENSMUSG00000091243	Vgll3	1700110N18Rik|4832416J22|C80713|Vgl-3|Vito-2	vestigial like family member 3	protein-coding	0.03003	0.469	2.64391
3369	chr2	35437619	35438618	+	0	NA	intron (NM_001145821, intron 1 of 7)	intron (NM_001145821, intron 1 of 7)	23331	NM_001308300	14594	Mm.281124	NM_010283	ENSMUSG00000035778	Ggta1	AW108479|GALT|Gal|Ggta|Ggta-1|alpha Gal|alpha3GalT	glycoprotein galactosyltransferase alpha 1, 3	protein-coding	0.005005	0.504	10.313
774	chr10	120978625	120979624	+	0	NA	exon (NM_001081193, exon 1 of 13)	exon (NM_001081193, exon 1 of 13)	206	NM_001081193	380664	Mm.339371	NM_001081193	ENSMUSG00000048661	Lemd3	AI316861|Man1	LEM domain containing 3	protein-coding	0.148148	0.751	3.23251
5588	chr7	112267233	112268232	+	0	NA	intron (NM_001193305, intron 2 of 25)	ID_B1|SINE|B4	41896	NM_177282	320878	Mm.52312	NM_177282	ENSMUSG00000038244	Mical2	5330438E18Rik|9530064J02|MICAL-2|mKIAA0750	microtubule associated monooxygenase, calponin and LIM domain containing 2	protein-coding	0.016016	0.469	6.27141
5653	chr7	133637213	133638212	+	0	NA	promoter-TSS (NM_178115)	promoter-TSS (NM_178115)	37	NM_178115	214764	Mm.174044	NM_145995	ENSMUSG00000039990	Edrf1	2700050L05Rik|AU022667|AW558805	erythroid differentiation regulatory factor 1	protein-coding	0.084084	0.648	3.25812
2776	chr17	56199548	56200547	+	0	NA	intron (NM_001360284, intron 10 of 20)	(CATTC)n|Simple_repeat|Simple_repeat	-16127	NM_080837	28106	Mm.294870	NM_080837	ENSMUSG00000019579	Mydgf	D17Wsu104e|Il25|Ly6elg	myeloid derived growth factor	protein-coding	0.005005	0.447	13.4382
177	chr1	86586545	86587544	+	0	NA	5' UTR (NM_172974, exon 2 of 8)	5' UTR (NM_172974, exon 2 of 8)	4123	NM_001360887	26895	Mm.12973	NM_172974	ENSMUSG00000026240	Cops7b	D1Wsu66e|E130114M23	COP9 signalosome subunit 7B	protein-coding	0.044044	0.535	4.71867
2243	chr15	77970743	77971742	+	0	NA	promoter-TSS (NM_018749)	promoter-TSS (NM_018749)	-418	NM_018749	55944	Mm.3955	NM_018749	ENSMUSG00000016554	Eif3d	66/67kDa|AA407891|Eif3s7|eIF3p66	eukaryotic translation initiation factor 3, subunit D	protein-coding	0.06006	0.525	13.748
1153	chr11	107683185	107684184	+	0	NA	intron (NM_001368755, intron 31 of 32)	intron (NM_001368755, intron 31 of 32)	32792	NM_007582	12299	Mm.57093	NM_007582	ENSMUSG00000020722	Cacng1	-	calcium channel, voltage-dependent, gamma subunit 1	protein-coding	0.02002	0.479	9.41088
5253	chr6	135215485	135216484	+	0	NA	intron (NM_001362111, intron 3 of 12)	intron (NM_001362111, intron 3 of 12)	17884	NM_001362111	74525	Mm.34182	NM_028982	ENSMUSG00000030207	Fam234b	8430419L09Rik|mKIAA1467	family with sequence similarity 234, member B	protein-coding	0.022022	0.526	11.5934
4618	chr5	81535234	81536233	+	0	NA	intron (NM_001359829, intron 6 of 23)	intron (NM_001359829, intron 6 of 23)	514140	NM_198702	319387	Mm.273631	NM_198702	ENSMUSG00000037605	Adgrl3	5430402I23Rik|CIRL-3|D130075K09Rik|Gm1379|LEC3|Lphn3|mKIAA0768	adhesion G protein-coupled receptor L3	protein-coding	0.01001	0.391	11.7106
2768	chr17	53478804	53479803	+	0	NA	promoter-TSS (NM_025887)	promoter-TSS (NM_025887)	69	NM_025887	271457	Mm.329123	NM_025887	ENSMUSG00000017831	Rab5a	2410015H04Rik|AI663973|AU021172|nnyRab5a	RAB5A, member RAS oncogene family	protein-coding	0.1001	0.68	2.62094
4999	chr6	47763700	47764699	+	0	NA	Intergenic	Intergenic	-11274	NR_002841	19799		NR_002841		Rn4.5s	-	4.5S RNA	rRNA	0.054054	0.644	7.50854
2643	chr17	14992014	14993013	+	0	NA	TTS (NM_001123370)	TTS (NM_001123370)	13649	NM_001123370	100041574	Mm.393767	NM_001123370	ENSMUSG00000116953	9030025P20Rik	D17Zt9e	RIKEN cDNA 9030025P20 gene	protein-coding	0.1001	0.678	2.94078
6490	chr9	123365994	123366993	+	0	NA	promoter-TSS (NM_001348168)	promoter-TSS (NM_001348168)	-434	NM_153168	102436	Mm.276076	NM_153168	ENSMUSG00000035202	Lars2	AI035546|Kiaa0028|LEURS	leucyl-tRNA synthetase, mitochondrial	protein-coding	0.028028	0.496	7.4585
1463	chr12	85725253	85726252	+	0	NA	Intergenic	Intergenic	-20787	NM_145447	217721	Mm.301076	NM_145447	ENSMUSG00000034258	Flvcr2	CCT|Mfsd7c	feline leukemia virus subgroup C cellular receptor 2	protein-coding	0.01001	0.468	13.2754
332	chr1	158221071	158222070	+	0	NA	Intergenic	Intergenic	134690	NM_207583	240843	Mm.329579	NM_207583	ENSMUSG00000004031	Brinp2	6430517E21Rik|BB361039|Fam5b|mKIAA1747	bone morphogenic protein/retinoic acid inducible neural-specific 2	protein-coding	0.008008	0.456	11.8949
4082	chr4	19574611	19575610	+	0	NA	promoter-TSS (NM_025476)	promoter-TSS (NM_025476)	44	NM_025476	66302	Mm.440686	NM_025476	ENSMUSG00000028229	Rmdn1	Fam82b|RMD-1	regulator of microtubule dynamics 1	protein-coding	0.056056	0.56	3.06052
4970	chr6	47664132	47665131	+	0	NA	promoter-TSS (NR_002841).4	promoter-TSS (NR_002841).4	-876	NR_002841	19799		NR_002841		Rn4.5s	-	4.5S RNA	rRNA	0.049049	0.642	7.50854
6479	chr9	121277032	121278031	+	0	NA	promoter-TSS (NM_177589)	promoter-TSS (NM_177589)	-359	NM_177589	209012	Mm.371804	NM_177589	ENSMUSG00000040936	Ulk4	4932415A06Rik|A730098P15	unc-51-like kinase 4	protein-coding	0.066066	0.607	4.13668
5674	chr7	140855864	140856863	+	0	NA	promoter-TSS (NM_018742)	promoter-TSS (NM_018742)	20	NM_018742	54399	Mm.155696	NM_018742	ENSMUSG00000025484	Bet1l	2610021K23Rik|Gs15	Bet1 golgi vesicular membrane trafficking protein like	protein-coding	0.055055	0.579	7.59039
4171	chr4	62754408	62755407	+	0	NA	Intergenic	Intergenic	80933	NM_001310706	50780	Mm.286753	NM_019492	ENSMUSG00000059810	Rgs3	4930506N09Rik|C2PA-RGS3|C2pa|PDZ-RGS3|RGS3S	regulator of G-protein signaling 3	protein-coding	0.008008	0.514	10.769
3495	chr2	103659612	103660611	+	0	NA	intron (NM_178890, intron 1 of 16)	intron (NM_178890, intron 1 of 16)	93801	NM_178890	99382	Mm.35850	NM_178890	ENSMUSG00000032724	Abtb2	AW539457|BPOZ-2	ankyrin repeat and BTB (POZ) domain containing 2	protein-coding	0.015015	0.479	9.30881
6262	chr9	57830893	57831892	+	0	NA	intron (NM_019689, intron 1 of 7)	intron (NM_019689, intron 1 of 7)	2842	NM_019689	56380	Mm.425588	NM_019689	ENSMUSG00000004661	Arid3b	Bdp|Dri2	AT rich interactive domain 3B (BRIGHT-like)	protein-coding	0.022022	0.499	5.55718
3043	chr18	82474905	82475904	+	0	NA	intron (NM_001025245, intron 1 of 3)	CpG	281	NM_001025245	17196	Mm.252063	NM_010777	ENSMUSG00000041607	Mbp	C76307|Hmbpr|R75289|golli-mbp|jve|mld|shi	myelin basic protein	protein-coding	0.063063	0.647	4.26999
3387	chr2	41390502	41391501	+	0	NA	intron (NM_053011, intron 20 of 90)	intron (NM_053011, intron 20 of 90)	1056567	NR_105754	102465171		NR_105754	ENSMUSG00000098660	Mir6336	Gm27584|mmu-mir-6336	microRNA 6336	ncRNA	0.002002	0.349	5.44721
5274	chr6	143034909	143035908	+	0	NA	intron (NM_001286578, intron 14 of 24)	intron (NM_001286578, intron 14 of 24)	64744	NM_001362113	74741	Mm.130260	NM_029081	ENSMUSG00000030279	C2cd5	5730419I09Rik|C030008B15Rik|CDP138	C2 calcium-dependent domain containing 5	protein-coding	0.008008	0.416	12.0182
1174	chr11	114244057	114245056	+	0	NA	Intergenic	RLTR14_RN|LTR|ERV1	46298	NR_045930	73536	Mm.54275	NR_045930	ENSMUSG00000078600	1700092K14Rik	-	RIKEN cDNA 1700092K14 gene	ncRNA	0.005005	0.469	11.8531
5314	chr7	6164356	6165355	+	0	NA	Intergenic	Intergenic	-7658	NM_028316	72667	Mm.274089	NM_028316	ENSMUSG00000044876	Zfp444	2810031J10Rik|6230401O10Rik|mFLJ00134	zinc finger protein 444	protein-coding	0.013013	0.473	11.7819
3934	chr3	104573107	104574106	+	0	NA	Intergenic	Intergenic	-61688	NM_001025067	269473	Mm.34855	NM_001025067	ENSMUSG00000032913	Lrig2	4632419I10Rik|BB096938|LIG-2	leucine-rich repeats and immunoglobulin-like domains 2	protein-coding	0.009009	0.433	12.8931
573	chr10	59879337	59880336	+	0	NA	intron (NM_019965, intron 1 of 8)	CpG	245	NM_019965	56709	Mm.103610	NM_019965	ENSMUSG00000020109	Dnajb12	Dj10|mDj10	DnaJ heat shock protein family (Hsp40) member B12	protein-coding	0.089089	0.622	1.30153
229	chr1	113541020	113542019	+	0	NA	Intergenic	Intergenic	-1124601	NR_157044	102635484		NR_157044		Gm32810	Gm18406	predicted gene, 32810	ncRNA	0.005005	0.39	10.3219
1296	chr12	28649248	28650247	+	0	NA	exon (NM_011275, exon 1 of 8)	exon (NM_011275, exon 1 of 8)	145	NM_011275	19819	Mm.10152	NM_011275	ENSMUSG00000020630	Rnaseh1	-	ribonuclease H1	protein-coding	0.052052	0.535	5.32294
5196	chr6	117702797	117703796	+	0	NA	intron (NR_045731, intron 2 of 3)	intron (NR_045731, intron 2 of 3)	48473	NR_045731	72263	Mm.443289	NR_045731	ENSMUSG00000099869	1700030F04Rik	-	RIKEN cDNA 1700030F04 gene	ncRNA	0.009009	0.462	13.308
1696	chr13	56782659	56783658	+	0	NA	intron (NM_012035, intron 9 of 11)	URR1A|DNA|hAT-Charlie	79490	NM_001164042	17129	Mm.272920	NM_008541	ENSMUSG00000021540	Smad5	1110051M15Rik|AI451355|Dwf-C|Madh5|MusMLP	SMAD family member 5	protein-coding	0.006006	0.483	8.1926
3835	chr3	65625345	65626344	+	0	NA	Intergenic	Intergenic	-33444	NR_106200	102465905		NR_106200	ENSMUSG00000098944	Mir8120	Gm27637|mmu-mir-8120	microRNA 8120	ncRNA	0.012012	0.417	6.32587
269	chr1	132417125	132418124	+	0	NA	exon (NM_172516, exon 1 of 13)	exon (NM_172516, exon 1 of 13)	171	NM_172516	213452	Mm.257120	NM_172516	ENSMUSG00000042046	Dstyk	A930019K20Rik|C430014H23Rik|C820013G01|Ripk5	dual serine/threonine and tyrosine protein kinase	protein-coding	0.085085	0.646	3.16332
947	chr11	58866715	58867714	+	0	NA	promoter-TSS (NM_172403)	promoter-TSS (NM_172403)	-26	NM_172403	69944	Mm.32118	NM_172403	ENSMUSG00000020491	2810021J22Rik	AI449137	RIKEN cDNA 2810021J22 gene	protein-coding	0.042042	0.522	2.9063
2278	chr15	83151589	83152588	+	0	NA	Intergenic	MTC|LTR|ERVL-MaLR	2443	NR_004432	104307	Mm.471434	NR_004432	ENSMUSG00000065176	Rnu12	-	RNA U12, small nuclear	snRNA	0.01001	0.496	5.23842
3929	chr3	103492563	103493562	+	0	NA	Intergenic	Charlie1a|DNA|hAT-Charlie	-82183	NM_001276677	54524	Mm.88818	NM_018800	ENSMUSG00000027849	Syt6	3110037A08Rik|AW048930|sytVI	synaptotagmin VI	protein-coding	0.014014	0.453	8.34863
1446	chr12	82420244	82421243	+	0	NA	intron (NM_001167983, intron 15 of 23)	intron (NM_001167983, intron 15 of 23)	109394	NM_172579	217692	Mm.261333	NM_172579	ENSMUSG00000042700	Sipa1l1	4931426N11Rik|AW213287|Spar|mKIAA0440	signal-induced proliferation-associated 1 like 1	protein-coding	0.012012	0.468	10.2996
2666	chr17	24972577	24973576	+	0	NA	intron (NM_020608, intron 16 of 20)	intron (NM_020608, intron 16 of 20)	-12453	NM_198937	52009	Mm.371601	NM_198937	ENSMUSG00000024165	Jpt2	2810430B18Rik|AL022629|C16orf34|D17Ertd441e|Hn1l	Jupiter microtubule associated homolog 2	protein-coding	0.008008	0.471	10.3996
4716	chr5	116255346	116256345	+	0	NA	intron (NM_177759, intron 1 of 13)	intron (NM_177759, intron 1 of 13)	33140	NM_001360004	269693	Mm.10946	NM_177759	ENSMUSG00000043913	Ccdc60	AU018954|C130098D09	coiled-coil domain containing 60	protein-coding	0.016016	0.498	7.1996
244	chr1	121327429	121328428	+	0	NA	promoter-TSS (NM_001271532)	promoter-TSS (NM_001271532)	96	NM_133748	72999	Mm.27136	NM_133748	ENSMUSG00000003721	Insig2	2900053I11Rik|C730043J18Rik|Insig-2	insulin induced gene 2	protein-coding	0.059059	0.613	7.54108
166	chr1	83870681	83871680	+	0	NA	Intergenic	Intergenic	347781	NR_105771	102465181		NR_105771	ENSMUSG00000098851	Mir6353	Gm27391|mmu-mir-6353	microRNA 6353	ncRNA	0.007007	0.436	12.6662
545	chr10	42501755	42502754	+	0	NA	5' UTR (NM_017472, exon 1 of 4)	5' UTR (NM_017472, exon 1 of 4)	200	NM_017472	54198	Mm.277870	NM_017472	ENSMUSG00000019804	Snx3	SDP3	sorting nexin 3	protein-coding	0.109109	0.674	3.62502
2806	chr17	67741012	67742011	+	0	NA	intron (NM_008480, intron 5 of 62)	(CCCTAA)n|Simple_repeat|Simple_repeat	44246	NM_008480	16772	Mm.303386	NM_008480	ENSMUSG00000032796	Lama1	AA408497|Lama	laminin, alpha 1	protein-coding	0.003003	0.434	9.76876
5886	chr8	81014308	81015307	+	0	NA	promoter-TSS (NM_027554)	promoter-TSS (NM_027554)	99	NM_027554	74841	Mm.246018	NM_027554	ENSMUSG00000038250	Usp38	4631402N15Rik|4833420O05Rik|AA536967|AU044701|AW544820|mKIAA1891	ubiquitin specific peptidase 38	protein-coding	0.087087	0.658	3.47628
2678	chr17	25941475	25942474	+	0	NA	promoter-TSS (NM_001357592)	promoter-TSS (NM_001357592)	15	NM_011822	14755	Mm.362054	NM_011822	ENSMUSG00000025728	Pigq	Gpi1|Gpi1h|Gpi1p|Gpih	phosphatidylinositol glycan anchor biosynthesis, class Q	protein-coding	0.055055	0.578	5.44307
180	chr1	87213864	87214863	+	0	NA	5' UTR (NM_001039169, exon 1 of 7)	5' UTR (NM_001039169, exon 1 of 7)	424	NM_001039169	26987	Mm.227183	NM_023314	ENSMUSG00000026254	Eif4e2	2700069E09Rik|AI036339|AV129531|D0H0S6743E|Eif4el3	eukaryotic translation initiation factor 4E member 2	protein-coding	0.091091	0.645	5.91958
126	chr1	71896173	71897172	+	0	NA	Intergenic	Intergenic	8560	NR_027658	667931	Mm.214128	NR_027658	ENSMUSG00000099707	Gm8883	EG667931|Gm554	predicted gene 8883	ncRNA	0.019019	0.469	11.9328
516	chr10	26264193	26265192	+	0	NA	intron (NM_001115154, intron 8 of 10)	MTA_Mm|LTR|ERVL-MaLR	34985	NM_001115154	268288	Mm.213322	NM_001013766	ENSMUSG00000051354	Samd3	Gm623	sterile alpha motif domain containing 3	protein-coding	0.004004	0.453	7.95585
2331	chr15	99501865	99502864	+	0	NA	intron (NM_001038658, intron 11 of 11)	intron (NM_001038658, intron 11 of 11)	25801	NM_028224	72393	Mm.39760	NM_028224	ENSMUSG00000023011	Faim2	2900002L20Rik|Lfg|Lfg2|NMP25|Nmp35|Tmbim2	Fas apoptotic inhibitory molecule 2	protein-coding	0.026026	0.563	7.29366
2266	chr15	80711403	80712402	+	0	NA	intron (NM_144812, intron 1 of 24)	CpG	589	NM_144812	213988	Mm.131328	NM_144812	ENSMUSG00000047888	Tnrc6b	2700090M07Rik|A730065C02Rik|AI848765|D230019K20Rik	trinucleotide repeat containing 6b	protein-coding	0.111111	0.675	6.25477
3719	chr2	174712959	174713958	+	0	NA	Intergenic	MTC|LTR|ERVL-MaLR	-47161	NM_007903	13616	Mm.9478	NM_007903	ENSMUSG00000027524	Edn3	ET-3|PPET3|ls|tmgc48	endothelin 3	protein-coding	0.008008	0.432	9.99591
6267	chr9	58717055	58718054	+	0	NA	intron (NM_028598, intron 1 of 5)	MTC|LTR|ERVL-MaLR	24005	NM_028598	73673	Mm.205196	NM_028598	ENSMUSG00000074269	Rec114	2410076I21Rik|4930527A11Rik	REC114 meiotic recombination protein	protein-coding	0.01001	0.454	11.2203
1556	chr12	112781685	112782684	+	0	NA	Intergenic	Intergenic	21529	NM_178911	104759	Mm.203915	NM_178911	ENSMUSG00000052160	Pld4	AI132321|thss	phospholipase D family, member 4	protein-coding	0.065065	0.706	7.3159
402	chr1	175968467	175969466	+	0	NA	intron (NM_001195816, intron 9 of 9)	B1_Mur3|SINE|Alu	48637	NM_001290692	226720	Mm.11282	NM_001290692	ENSMUSG00000104158	Becn2	Beclin-2|Gm104	beclin 2	protein-coding	0.001001	0.361	13.0162
255	chr1	127945931	127946930	+	0	NA	Intergenic	B1_Mus2|SINE|Alu	77657	NM_178690	226407	Mm.489713	NM_178690	ENSMUSG00000036104	Rab3gap1	1700003B17Rik|4732493F09Rik|AL117896|Rab3gap|p130	RAB3 GTPase activating protein subunit 1	protein-coding	0.004004	0.444	10.6606
3382	chr2	38703996	38704995	+	0	NA	intron (NM_139051, intron 4 of 6)	intron (NM_139051, intron 4 of 6)	7739	NM_001316687	26423	Mm.31387	NM_139051	ENSMUSG00000026751	Nr5a1	Ad4BP|ELP|ELP-3|Ftz-F1|Ftzf1|SF-1|SF1|STF-1	nuclear receptor subfamily 5, group A, member 1	protein-coding	0.016016	0.55	9.57129
3645	chr2	157204187	157205186	+	0	NA	promoter-TSS (NM_001139516)	promoter-TSS (NM_001139516)	-152	NM_011249	19650	Mm.244671	NM_011249	ENSMUSG00000027641	Rbl1	AW547426|PRB1|p107	RB transcriptional corepressor like 1	protein-coding	0.091091	0.649	4.75204
4926	chr6	29609116	29610115	+	0	NA	5' UTR (NM_177296, exon 1 of 23)	5' UTR (NM_177296, exon 1 of 23)	234	NM_001361290	320938	Mm.276381	NM_177296	ENSMUSG00000012535	Tnpo3	5730544L10Rik|C430013M08Rik|C81142|D6Ertd313e|Trn-SR|mKIAA4133	transportin 3	protein-coding	0.07007	0.603	1.57729
554	chr10	48673851	48674850	+	0	NA	Intergenic	Intergenic	1113587	NM_001358866	14806	Mm.185993	NM_010349	ENSMUSG00000056073	Grik2	AW124492|C130030K03Rik|GluK2|Glur-6|Glur6|Glurbeta2	glutamate receptor, ionotropic, kainate 2 (beta 2)	protein-coding	0.002002	0.324	8.40063
4087	chr4	21847594	21848593	+	0	NA	promoter-TSS (NM_001369189)	promoter-TSS (NM_001369189)	45	NM_025669	66625	Mm.100117	NM_025669	ENSMUSG00000028248	Pnisr	5730406M06Rik|AA673174|Pinsr|Sfrs18|Srsf18	PNN interacting serine/arginine-rich	protein-coding	0.072072	0.562	5.72533
4343	chr4	134395700	134396699	+	0	NA	promoter-TSS (NM_001285875)	promoter-TSS (NM_001285875)	-121	NM_133880	100163	Mm.22116	NM_133880	ENSMUSG00000037366	Pafah2	2310074E22Rik|AI507170	platelet-activating factor acetylhydrolase 2	protein-coding	0.032032	0.504	6.04417
[truncated: 5,021 more rows]

## Sheet: ERa_AVPV-all
PeakID (cmd=annotatePeaks.pl ./INTERSECT2/AVPV_peaks.1k mm10 -m ./MotifSearch/ERE.motif -mscore -go ./MotifSearch/homer/AVPV2/GO -annStats AVPV2.stats)	Chr	Start	End	Strand	Peak Score	Focus Ratio/Region Size	Annotation	Detailed Annotation	Distance to TSS	Nearest PromoterID	Entrez ID	Nearest Unigene	Nearest Refseq	Nearest Ensembl	Gene Name	Gene Alias	Gene Description	Gene Type	CpG%	GC%	ERE(NR),IR3/MCF7-ERa-ChIP-Seq(Unpublished)/Homer,BestGuess:ERE(NR),IR3/MCF7-ERa-ChIP-Seq(Unpublished)/Homer(1.000) Best Motif log-odds Score
[truncated: 4,740 more rows]

[truncated: 4 more sheets: ERa_Arcuate-peaks, ERa_AVPV-peaks, ERa_Common-peaks, ERa_Mammary gland]
