# Supplementary material for: Dax1 modulates ERα-dependent hypothalamic estrogen sensing in female mice
Source: Nat Commun. 2023 May 29;14:3076. doi: 10.1038/s41467-023-38618-y (PMC10227040; doi:10.1038/s41467-023-38618-y)
Supplement: Supplementary file 5 — Supplementary Data 3 [file 41467_2023_38618_MOESM5_ESM.xlsx]

## Sheet: ERa_Arcuate-all
TermID	Term	Enrichment	logP	Genes in Term	Target Genes in Term	Fraction of Targets in Term	Total Target Genes	Total Genes	Entrez Gene IDs	Gene Symbols
R-MMU-74160	Gene Expression	2.06603e-22	-49.9312	1163	379	0.205087	1848	8688	67281,15569,21981,17535,69382,319162,68188,210925,229279,20924,20637,75605,15574,68705,353190,208595,67207,20393,17248,170762,24128,74133,19079,51792,20044,18141,269470,68278,18607,107829,14885,12227,19016,74351,67671,73826,56200,20869,14660,20103,74370,319191,243963,319955,13207,27224,20482,13865,16898,56335,28000,214133,24067,78893,28077,98488,53817,226830,67065,18171,192170,56347,55944,27354,7…	Rpl37,Elavl2,Ppp1r13b,Mre11a,1700024P04Rik,Hist3h2a,Sympk,Ints9,Hnrnpa3,Supt5,Snrnp70,Kdm5b,Hus1,Gtf2f2,Edc3,Mterf1b,Lsm1,Sgk1,Mdm4,Nup155,Xrn2,Smg8,Prkab1,Ppp2r1a,Rps14,Nup50,Wdr3,Ddx39,Pdpk1,Thoc5,Gtf2h4,Btg2,Pparg,Ddx23,Rpl38,Poldip3,Ddx21,Stk11,Gls,Rps5,Rptor,Hist1h2ai,Zfp473,Ercc6,Ddx5,Eloa,Skil,Nr2f1,Rps2,Mettl3,Prpf19,Tet2,Srp54a,Cnot10,Med10,Gtf3c3,Ddx39b,Smyd2,Polr3d,Nr1i2,Eif4a3,Eif3c,E…
R-MMU-199991	Membrane Trafficking	4.92702e-08	-16.8259	499	156	0.0844156	1848	8688	89867,26894,22187,67665,110379,17920,13032,104303,15481,11845,240028,17918,104318,226089,269774,71116,77038,68299,15239,54399,67804,77371,67023,11767,73178,69162,16834,22190,13427,93739,78232,12794,22365,12315,16593,56486,13426,22088,20779,75612,70297,56418,76709,66050,66201,68953,231874,74325,70296,55948,99683,104015,75985,210789,238055,72685,97484,22629,68581,16594,15463,16579,14799,320129,1073…	Sec16b,Cops7a,Ubb,Dctn4,Sec13,Myo6,Ctsc,Arl1,Hspa8,Arf6,Lnpep,Myo5a,Csnk1d,Ric1,Aak1,Stx18,Arfgap2,Vps53,Hgs,Bet1l,Snx2,Sec24a,Use1,Ap1m1,Wasl,Sec31a,Cog1,Ubc,Dync1i2,Gabarapl2,Trappc6b,Cnih2,Vps45,Calm3,Klc1,Gabarap,Dync1i1,Tsg101,Src,Gns,Gcc2,Ykt6,Arpc2,0610009B22Rik,Vta1,Chmp2a,Ccz1,Cltb,Tbc1d13,Sfn,Sec24b,Synj1,Rab30,Tbc1d4,Apob,Dnajc6,Cog8,Ywhah,Tmed10,Klc2,Agfg1,Kifap3,Gria1,Grk3,Vps37c,Adr…
R-MMU-72203	Processing of Capped Intron-Containing Pre-mRNA	1.51899e-07	-15.7	231	83	0.0449134	1848	8688	66101,76167,72047,70233,15481,68188,67500,19205,229279,66511,233073,15569,57905,320632,67225,67959,22185,67285,66679,193116,54563,50996,20637,68705,94230,18141,72124,68278,53379,54451,67337,51786,20643,170762,81898,74351,230596,76936,73826,107829,20382,51810,68981,227720,331401,72787,69192,13207,66642,269113,20227,50783,68816,71844,11834,80744,27967,66618,68879,73666,223921,66354,75062,69207,2063…	Ppih,Snrnp35,Ddx42,Cd2bp2,Hspa8,Sympk,Ccar1,Ptbp1,Hnrnpa3,Chtop,U2af1l4,Elavl2,Isy1,Snrnp200,Rnpc3,Puf60,U2af2,Cwc27,Rae1,Slu7,Nup210,Pdcd7,Snrnp70,Gtf2f2,Cpsf1,Nup50,Seh1l,Ddx39,Hnrnpa2b1,Cpsf3,Cstf1,Cpsf2,Snrpe,Nup155,Sf3b1,Ddx23,Prpf38a,Hnrnpm,Poldip3,Thoc5,Srsf2,Hnrnpu,Snrpa1,Nup214,Thoc2,Ndc1,Dhx16,Ddx5,Ctnnbl1,Nup54,Sart1,Lsm4,Ppil1,Nupl1,Aqr,Cwc22,Cherp,Snrnp27,Prpf6,Thoc3,Aaas,Snw1,Sf3a3,…
R-MMU-392499	Metabolism of proteins	1.96379e-07	-15.4432	1115	304	0.164502	1848	8688	208624,76509,12315,78232,19167,11797,66481,319165,225280,66384,20338,17063,72124,24060,67653,20115,93765,27058,54399,19933,77038,215494,20687,110826,18537,665155,231130,66413,13982,56505,13032,19981,67952,15481,50868,17308,89867,67128,18549,11551,23850,56529,11733,53421,19192,67615,105504,14456,19324,231727,17246,11555,84092,320011,12330,330908,22059,78754,68581,192656,66475,235504,99683,67186,73…	Alg3,Plet1,Calm3,Trappc6b,Psma3,Birc2,Rps21,Hist1h2ad,Ino80c,Srp19,Sel1l,Muc13,Seh1l,Slc35a1,4930544G11Rik,Rps7,Ube2n,Srp9,Bet1l,Rpl21,Arfgap2,Pomgnt2,Sp3,Etfb,Pcmt1,Srp54b,Tnip2,Psmd6,Esr1,Ruvbl1,Ctsc,Rpl37a,Tomm20,Hspa8,Keap1,Mgat1,Sec16b,Ube2g1,Pcsk2,Adra2a,Pappa2,Sec11a,Ank1,Sec61a1,Psme3,Ube2r2,Exoc5,Gas6,Rab1a,B3gnt4,Mdm2,Adrb2,Usp8,Uggt1,Canx,Opcml,Trp53,Galnt15,Tmed10,Ripk2,Rps23,Slc17a5,…
R-MMU-212436	Generic Transcription Pathway	2.72491e-07	-15.1157	402	128	0.0692641	1848	8688	23894,18129,19744,12995,228980,19401,55948,15182,270118,22629,19664,17283,66354,54683,23942,19883,22059,78783,225998,17684,227743,107951,12427,26399,22630,17246,76367,19650,19042,433586,58202,234594,22260,353187,70472,26424,21374,27354,14380,80509,22187,14815,13982,26909,66464,30942,26423,230784,381406,20183,69263,20833,14782,22190,12144,22218,114741,56692,69181,12905,72151,26416,21834,264064,196…	Gtf2h2,Notch2,Rheb,Csnk2a1,Taf4,Rara,Sfn,Hdac2,Maml2,Ywhah,Rbpj,Men1,Snw1,Prdx5,Mta2,Rora,Trp53,Brpf1,Rorb,Cited2,Mapkap1,Cdk9,Ccna1,Map2k6,Ywhaq,Mdm2,Trp53rkb,Rbl1,Ppm1a,Maml3,Nelfb,Cnot1,Nr1h2,Nr1d2,Atad2,Nr5a2,Tbp,Nbn,G6pd2,Med8,Ubb,Nr3c1,Esr1,Exo1,Taf12,Hnf4g,Nr5a1,Sesn2,Trp53rka,Rxrg,Rfc3,Ssrp1,Gsr,Ubc,Blm,Sumo1,Supt16,Lamtor3,Dyrk2,Cradd,Rfc5,Mapk14,Thrb,Cdk8,Rbbp4,Jmy,Rptor,Med15,Nr2f1,Elo…
R-MMU-5653656	Vesicle-mediated transport	1.01006e-06	-13.8055	541	161	0.0871212	1848	8688	14319,56395,209773,228960,20980,224705,50797,13854,11843,21787,21985,14423,22627,192236,211446,19157,117197,56494,66397,67857,67046,57915,232910,19079,17113,26572,12313,15505,59288,17886,11765,16835,75608,226407,53611,72318,16443,17167,207352,52036,271457,11820,381605,94245,64930,20979,12314,13649,53413,19328,73094,19338,22418,54401,68505,74438,67443,13043,239552,232286,56017,26895,60510,67091,24…	Fth1,Tmem115,Dennd2a,Stx16,Syt2,Vps52,Copb2,Epn1,Arf4,Tfg,Tpd52,Galnt1,Ywhae,Hps1,Exoc3,Cyth1,Bloc1s4,Gosr2,Sar1b,Ppp6c,Tbc1d7,Tbc1d1,Ap2s1,Prkab1,M6pr,Cops3,Calm1,Hsph1,Dctn5,Myh9,Ap1g1,Ldlr,Chmp4b,Rab3gap1,Vti1a,Cyth4,Itsn1,Marco,Sec23ip,Ppp6r3,Rab5a,App,Tbc1d2,Dtnbp1,Tsc1,Syt1,Calm2,Egfr,Exoc7,Rab12,Sgip1,Rab33b,Wnt5a,Ywhab,Vps51,Clvs1,Map1lc3b,Cttn,Apol8,Tmf1,Slc2a8,Cops7b,Syt9,Trappc6a,Ralga…
R-MMU-597592	Post-translational protein modification	4.88262e-06	-12.2298	826	227	0.122835	1848	8688	330817,109331,22190,71685,16834,12144,69162,77371,235497,26938,109154,235106,13426,227720,171212,22218,12794,72787,13427,19359,233744,21969,104318,71472,228812,108105,22210,110379,21762,67665,22187,108150,15239,54563,17342,100683,329777,241391,68947,80294,433931,19171,12427,53598,320840,246190,271786,116891,108155,14799,170707,109676,20449,20451,338337,19181,76332,16319,21683,15387,71844,56418,24…	Dhps,Rnf20,Ubc,Galnt14,Cog1,Blm,Sec31a,Sec24a,Leo1,St6galnac5,Mlec,Ntm,Dync1i1,Nup214,Galnt10,Sumo1,Cnih2,Ndc1,Dync1i2,Rad23b,Spon1,Top1,Csnk1d,Usp19,Pigu,B3gnt5,Ube2b,Sec13,Psmd2,Dctn4,Ubb,Galnt7,Hgs,Nup210,Mitf,Trrap,Pigk,Galnt5,Chst8,Pofut2,Pigg,Psmb10,Ccna1,Dctn3,Negr1,Otoa,Galnt13,Derl2,Ogt,Gria1,Usp48,Ank2,St8sia1,St8sia3,Cog3,Psmc2,Cog2,Incenp,Tecta,Hnrnpk,Nupl1,Ykt6,St6gal2,Ntng1,Aaas,Psm…
R-MMU-73856	RNA Polymerase II Transcription Termination	1.37332e-05	-11.1957	64	29	0.0156926	1848	8688	6.81882e+153	Sympk,Zfp473,U2af1l4,Chtop,Slu7,Thoc3,U2af2,Cpsf1,Slbp,Srsf11,Snrpb,Thoc7,Eif4a3,Ddx39,Srsf7,Zc3h11a,Cpsf2,Ddx39b,Snrpe,Cstf1,Cpsf3,Cstf2t,Poldip3,Nudt21,Thoc2,Srsf1,Srsf2,Cpsf7,Thoc5
R-MMU-109688	Cleavage of Growing Transcript in the Termination Region	1.37332e-05	-11.1957	64	29	0.0156926	1848	8688	8.34107e+153	Cstf2t,Poldip3,Thoc2,Nudt21,Thoc5,Cpsf7,Srsf2,Srsf1,Ddx39,Eif4a3,Thoc7,Zc3h11a,Srsf7,Cstf1,Snrpe,Cpsf2,Ddx39b,Cpsf3,Slu7,Thoc3,U2af2,Slbp,Cpsf1,Snrpb,Srsf11,Zfp473,Sympk,U2af1l4,Chtop
R-MMU-3700989	Transcriptional Regulation by TP53	4.38876e-05	-10.0339	266	84	0.0454545	1848	8688	27354,21981,17535,13000,21374,22187,57741,14380,20924,26909,66464,12021,53325,72504,230784,68705,15574,381406,22627,14751,19079,69263,20833,17248,20393,19352,22190,14782,67923,51792,67655,13872,12144,69125,114741,14885,12227,69181,18607,12905,56692,14660,72151,26416,20869,22061,81601,23894,19646,74370,57748,228980,55948,19744,12995,27224,15182,22629,66508,23942,64930,54683,78893,78783,22059,22683…	Nbn,Ppp1r13b,Mre11a,Csnk2a2,Tbp,Ubb,Noc2l,G6pd2,Supt5,Exo1,Taf12,Bard1,Banp,Taf4b,Sesn2,Gtf2f2,Hus1,Trp53rka,Ywhae,Gpi1,Prkab1,Rfc3,Ssrp1,Mdm4,Sgk1,Rabggtb,Ubc,Gsr,Eloc,Ppp2r1a,Ctdp1,Ercc3,Blm,Cnot8,Supt16,Gtf2h4,Btg2,Dyrk2,Pdpk1,Cradd,Lamtor3,Gls,Rfc5,Mapk14,Stk11,Trp63,Kat5,Gtf2h2,Rbbp4,Rptor,Jmy,Taf4,Sfn,Rheb,Csnk2a1,Eloa,Hdac2,Ywhah,Lamtor1,Mta2,Tsc1,Prdx5,Cnot10,Brpf1,Trp53,Smyd2,Cdk9,Pin1,M…
R-MMU-72187	mRNA 3'-end processing	4.99954e-05	-9.90358	55	25	0.0135281	1848	8688	6.92079e+132	Srsf11,Cpsf1,Thoc3,U2af2,Slu7,Chtop,U2af1l4,Sympk,Srsf1,Srsf2,Cpsf7,Thoc5,Nudt21,Thoc2,Poldip3,Cstf2t,Cpsf3,Ddx39b,Cpsf2,Cstf1,Srsf7,Zc3h11a,Eif4a3,Thoc7,Ddx39
R-MMU-72172	mRNA Splicing	5.17132e-05	-9.8698	180	61	0.0330087	1848	8688	66618,68816,50783,20227,13207,66642,27967,80744,11834,68592,20638,69207,75062,28000,68879,66354,83701,225027,319322,192170,94315,110809,15387,269061,68219,98758,83410,57905,15569,233073,68188,15481,70233,72047,66101,76167,229279,19205,67500,50996,20637,94230,68705,67285,22185,67959,320632,67225,54451,53379,51786,20643,81898,67337,51810,20382,69192,68981,76936,230596,74351	Snrnp27,Ppil1,Lsm4,Sart1,Ddx5,Ctnnbl1,Cherp,Cwc22,Aqr,Syf2,Snrpb,Srsf11,Sf3a3,Prpf19,Prpf6,Snw1,Srrt,Srsf7,Sf3b2,Eif4a3,Prcc,Srsf1,Hnrnpk,Cpsf7,Nudt21,Hnrnpf,Cstf2t,Isy1,Elavl2,U2af1l4,Sympk,Hspa8,Cd2bp2,Ddx42,Ppih,Snrnp35,Hnrnpa3,Ptbp1,Ccar1,Pdcd7,Snrnp70,Cpsf1,Gtf2f2,Cwc27,U2af2,Puf60,Snrnp200,Rnpc3,Cpsf3,Hnrnpa2b1,Cpsf2,Snrpe,Sf3b1,Cstf1,Hnrnpu,Srsf2,Dhx16,Snrpa1,Hnrnpm,Prpf38a,Ddx23
R-MMU-112316	Neuronal System	6.01914e-05	-9.71798	311	95	0.0514069	1848	8688	14407,18795,232910,16500,107065,18039,11515,14660,14417,140492,18607,14395,16510,12313,16519,14807,12323,224997,14806,207777,233067,16508,244310,16498,382571,12296,26556,16499,20112,12912,98741,14402,55991,16531,110862,14812,16511,269587,18189,16490,12314,20614,20979,63993,238271,14706,268345,13385,12298,16522,14678,16504,74342,110637,16497,13002,14679,100986,12315,70530,12287,240595,17920,15481,…	Gabrg3,Plcb1,Ap2s1,Kcnb1,Lrrtm2,Nefl,Adcy9,Gls,Gad2,Kcnn2,Pdpk1,Gabra2,Kcnh1,Calm1,Kcnj3,Grik3,Camk2b,Dlgap1,Grik2,Tspoap1,Lrfn3,Kcnd2,Dlgap2,Kcnab2,Kcnf1,Cacnb2,Homer1,Kcnab3,Rps6ka2,Creb1,Kcnb2,Gabrb3,Panx1,Kcnma1,Kcnq3,Grin2b,Kcnh2,Epb41,Nrxn1,Kcna2,Calm2,Snap25,Syt1,Slc5a7,Kcnh5,Gng4,Kcnc2,Dlg4,Cacnb4,Kcnj6,Gnai2,Kcnc3,Lrrtm1,Grik4,Kcnab1,Dnajc5,Gnai3,Akap9,Calm3,Lrfn2,Cacna1b,Kcnv2,Myo6,Hspa…
R-MMU-72163	mRNA Splicing - Major Pathway	7.62716e-05	-9.48121	171	58	0.0313853	1848	8688	192170,94315,319322,225027,83701,83410,68219,98758,110809,269061,15387,27967,11834,80744,50783,68816,20227,66642,13207,66618,66354,68879,28000,68592,69207,20638,75062,20643,81898,51786,67337,54451,53379,76936,74351,230596,69192,68981,20382,51810,229279,67500,19205,68188,15481,70233,72047,66101,57905,15569,233073,67285,22185,67959,320632,94230,68705,20637	Eif4a3,Prcc,Sf3b2,Srsf7,Srrt,Cstf2t,Nudt21,Hnrnpf,Srsf1,Cpsf7,Hnrnpk,Cherp,Aqr,Cwc22,Lsm4,Ppil1,Sart1,Ctnnbl1,Ddx5,Snrnp27,Snw1,Prpf6,Prpf19,Syf2,Srsf11,Snrpb,Sf3a3,Snrpe,Sf3b1,Cpsf2,Cstf1,Cpsf3,Hnrnpa2b1,Hnrnpm,Ddx23,Prpf38a,Dhx16,Snrpa1,Srsf2,Hnrnpu,Hnrnpa3,Ccar1,Ptbp1,Sympk,Hspa8,Cd2bp2,Ddx42,Ppih,Isy1,Elavl2,U2af1l4,Cwc27,U2af2,Puf60,Snrnp200,Cpsf1,Gtf2f2,Snrnp70
R-MMU-422475	Axon guidance	7.87472e-05	-9.44927	437	126	0.0681818	1848	8688	22350,76089,114715,12288,269116,54401,16777,211255,12568,20418,14026,12912,226548,13640,12296,64654,16590,384783,26394,54126,223435,12314,13649,14432,13385,23980,16367,18591,19172,14182,13800,53870,16443,14360,14812,18590,18039,17967,12313,16772,26443,232910,19182,26396,16591,18645,51792,18761,228769,12223,623279,13869,21844,22240,237880,14585,19177,16542,69601,18708,12839,13000,20351,12323,68089…	Ezr,Rapgef2,Spred1,Cacna1c,Nfasc,Ywhab,Lamb1,Kbtbd7,Cdk5,Shc3,Evl,Creb1,Aph1a,Efna5,Cacnb2,Fgf23,Kit,Irs2,Lypla2,Arhgef7,Trio,Calm2,Egfr,Gap43,Dlg4,Pebp1,Irs1,Pdgfb,Psmb4,Fgfr1,Enah,Cntn6,Itsn1,Fyn,Grin2b,Pdgfa,Nefl,Ncam1,Calm1,Lama1,Psma6,Ap2s1,Psmc3,Map2k2,Kl,Pfn2,Ppp2r1a,Prkcq,Psmf1,Btc,Dok6,Erbb4,Tiam1,Dpysl3,1700071K01Rik,Gfra1,Psmb7,Kdr,Dab2ip,Pik3r1,Col9a1,Csnk2a2,Sema4a,Camk2b,Arpc4,Ank2,…
R-MMU-73857	RNA Polymerase II Transcription	9.88563e-05	-9.22184	143	50	0.0270563	1848	8688	20924,235459,68188,66464,233073,21374,66511,193116,22185,20492,68705,72504,94230,74427,68278,13872,67923,67655,20833,67337,51786,20643,54451,235497,73826,331401,114741,14885,107829,20382,228980,27224,243963,23894,73666,69207,20638,17420,192170,66231,70579,22083,225027,53817,107951,83410,68219,58202,110809,269061	Supt5,Gtf2a2,Sympk,Taf12,U2af1l4,Tbp,Chtop,Slu7,U2af2,Slbp,Gtf2f2,Taf4b,Cpsf1,Eaf1,Ddx39,Ercc3,Eloc,Ctdp1,Ssrp1,Cstf1,Cpsf2,Snrpe,Cpsf3,Leo1,Poldip3,Thoc2,Supt16,Gtf2h4,Thoc5,Srsf2,Taf4,Eloa,Zfp473,Gtf2h2,Thoc3,Srsf11,Snrpb,Mnat1,Eif4a3,Thoc7,Zc3h11a,Ctr9,Srsf7,Ddx39b,Cdk9,Cstf2t,Nudt21,Nelfb,Srsf1,Cpsf7
R-MMU-72766	Translation	0.000134186	-8.91628	130	46	0.0248918	1848	8688	13667,55944,98221,67097,217869,20085,13682,56347,20104,19944,223691,67427,67204,24067,26905,67674,73830,19988,67186,13684,16898,66475,66384,66481,20088,11837,19943,67671,20103,27058,67891,19946,67768,20115,20044,267019,665155,76808,100101806,19933,14852,217337,67281,27370,225363,19981	Eif2b4,Eif3d,Eif3m,Rps10,Eif5,Rps19,Eif4a2,Eif3c,Rps6,Rpl29,Eif3l,Rps20,Eif2s2,Srp54a,Eif2s3x,Trmt112,Eif3k,Rpl6,Rplp2,Eif4e,Rps2,Rps23,Srp19,Rps21,Rps24,Rplp0,Rpl28,Rpl38,Rps5,Srp9,Rpl4,Rpl30,N6amt1,Rps7,Rps14,Rps15a,Srp54b,Rpl18a,Srp54c,Rpl21,Gspt1,Srp68,Rpl37,Rps26,Etf1,Rpl37a
R-MMU-442729	CREB phosphorylation through the activation of CaMKII	0.00013439	-8.91476	17	11	0.00595238	1848	8688	1.48121e+56	Grin2b,Akap9,Camk2b,Creb1,Dlg4,Camk2d,Calm1,Calm3,Calm2,Grin2a,Nefl
R-MMU-983168	Antigen processing: Ubiquitination & Proteasome degradation	0.000227475	-8.38847	151	51	0.0275974	1848	8688	74646,668758,21762,22187,22019,240028,81018,20437,66413,19177,19171,448987,230904,226098,76580,320118,233902,67731,228769,231672,434440,19182,218203,22190,103583,74244,19167,26443,50757,244421,387524,76454,71999,69754,218215,19647,50754,30945,12234,17463,19172,68431,24105,19179,66663,380928,19181,14897,71538,19192,30838	Spsb1,Fbxw28,Psmd2,Ubb,Tpp2,Lnpep,Rnf114,Siah1a,Psmd6,Psmb7,Psmb10,Fbxl7,Fbxo2,Hectd2,Mib2,Fbxl13,Fbxl19,Fbxo32,Psmf1,Fbxw8,Fbxw20,Psmc3,Mylip,Ubc,Fbxw11,Atg7,Psma3,Psma6,Fbxw14,Lonrf1,Znrf2,Fbxo31,Fbxo22,Fbxo7,Rnf144b,Rbbp6,Fbxw7,Rnf19a,Btrc,Psmd7,Psmb4,Fbxl15,Rbck1,Psmc1,Uba5,Lmo7,Psmc2,Trip12,Fbxo9,Psme3,Fbxw4
R-MMU-5389840	Mitochondrial translation elongation	0.000235478	-8.35389	83	32	0.017316	1848	8688	6.78407e+163	Mrpl57,Mrpl33,Mrpl58,Mrps18b,Mrps25,Mrpl44,Mrps22,Mrps6,Mrpl30,Mrpl51,Mrpl52,Gfm1,Aurkaip1,Mrpl54,Mrps31,Mrps18a,Mrpl16,Mrpl3,Mrpl53,Mrpl34,Mrpl22,Mrpl1,Mrpl43,Mrps35,Mrpl48,Mrpl37,Mrpl39,Mrps30,Mrpl20,Mrpl23,Mrps16,Mrpl19
R-MMU-3371556	Cellular response to heat stress	0.000250206	-8.29322	73	29	0.0156926	1848	8688	1.42281e+150	Fkbp4,Camk2d,Dnajb1,Hikeshi,Aaas,Rae1,Hsf1,Dnajc7,Nup210,Ywhae,Hsbp1,Rptor,Camk2b,Ccar2,Nup54,Hspa8,Nupl1,Rps19bp1,Gsk3b,Hsp90ab1,Nup214,Ndc1,Hsph1,Mtor,Dnajb6,Nup155,Ptges3,Nup50,Seh1l
R-MMU-3371571	HSF1-dependent transactivation	0.000279202	-8.18358	18	11	0.00595238	1848	8688	5.67172e+55	Mtor,Hspa8,Hsbp1,Hsf1,Fkbp4,Hsp90ab1,Camk2b,Rptor,Camk2d,Dnajb1,Ptges3
R-MMU-72702	Ribosomal scanning and start codon recognition	0.000450134	-7.70597	55	23	0.0124459	1848	8688	7.38303e+117	Eif3k,Rps26,Eif4e,Rps2,Rps23,Eif3l,Rps6,Eif2s3x,Rps20,Eif2s2,Eif5,Rps7,Rps10,Rps15a,Eif4a2,Rps19,Eif3c,Rps14,Rps24,Eif3d,Rps21,Rps5,Eif3m
R-MMU-2262752	Cellular responses to stress	0.000473971	-7.65436	360	103	0.0557359	1848	8688	100041230,112406,56351,74244,72124,14782,22190,56637,56692,66734,15516,93739,227720,19167,72787,56486,26416,22187,21762,27354,15481,66413,19171,108058,54563,17684,15260,17246,15081,12427,26399,20656,17969,19192,19181,360198,56317,15078,71844,17463,19744,68953,170644,14281,67669,22059,223921,75430,19179,54683,69957,17248,75669,228769,50527,19079,170762,18141,51897,67923,56550,19182,26443,15505,816…	Hist1h4m,Egln2,Ptges3,Atg7,Seh1l,Gsr,Ubc,Gsk3b,Lamtor3,Map1lc3a,Hsp90ab1,Gabarapl2,Nup214,Psma3,Ndc1,Gabarap,Mapk14,Ubb,Psmd2,Nbn,Hspa8,Psmd6,Psmb10,Camk2d,Nup210,Cited2,Hira,Mdm2,H3f3b,Ccna1,Map2k6,Sod2,Ncf1,Psme3,Psmc2,Hist1h3a,Anapc7,H3f3a,Nupl1,Psmd7,Rheb,Chmp2a,Ubn1,Fos,Hikeshi,Trp53,Aaas,Anapc15,Psmc1,Prdx5,Cdc16,Mdm4,Pik3r4,Psmf1,Ero1l,Prkab1,Nup155,Nup50,Atg13,Eloc,Ube2d2a,Psmc3,Psma6,Hsp…
R-MMU-5368287	Mitochondrial translation	0.000496018	-7.6089	86	32	0.017316	1848	8688	5.62842e+163	Mrpl19,Mrpl23,Mrpl20,Mrps16,Mrps35,Mrpl37,Mrpl48,Mrpl39,Mrps30,Mrpl1,Mrpl43,Mrpl3,Mrpl53,Mrpl34,Mrpl22,Mrpl16,Mrps31,Mrps18a,Gfm1,Aurkaip1,Mrpl54,Mrpl30,Mrpl51,Mrpl52,Mrps6,Mrps22,Mrps18b,Mrps25,Mrpl44,Mrpl57,Mrpl33,Mrpl58
R-MMU-8856828	Clathrin-mediated endocytosis	0.000534345	-7.53447	115	40	0.021645	1848	8688	5.60176e+206	Slc2a8,Syt9,Cops7b,Grk3,M6pr,Cttn,Adrb2,Scarb2,Wasl,Arpc3,Wnt5a,Ap2s1,Avp,Ubc,Cltc,Cops8,Tor1a,Cops4,Cops3,Arpc4,Cops7a,Rab5a,Ubb,Epn1,Itsn1,Syt2,Arpc2,Hspa8,Arf6,Cltb,Ldlr,Synj1,Aak1,Apob,Dnajc6,Sgip1,Syt1,Egfr,Hgs,Agfg1
R-MMU-450531	Regulation of mRNA stability by proteins that bind AU-rich elements	0.000559914	-7.48773	83	31	0.0167749	1848	8688	6.96392e+158	Exosc8,Psmf1,Xrn1,Xpo1,Exosc4,Dcp1a,Anp32a,Hspb1,Ubc,Ywhab,Psmc3,Psma6,Psme3,Zfp36l1,Nup214,Prkca,Psmc2,Psma3,Mapk14,Ubb,Psmd2,Hspa8,Psmb4,Psmd7,Exosc3,Psmb7,Psmd6,Psmb10,Parn,Dis3,Psmc1
R-MMU-5607764	CLEC7A (Dectin-1) signaling	0.000612905	-7.3973	94	34	0.0183983	1848	8688	6.65891e+172	Ube2v1,Calm3,Bcl10,Map3k14,Calm1,Psma3,Psmc2,Psma6,Pdpk1,Psme3,Nfkbia,Psmc3,Ubc,Fbxw11,Ube2d2a,Map3k7,Ppp3r1,Ube2n,Card11,Psmf1,Calm2,Psmc1,Psmd6,Psmb7,Psmb10,Nfatc2,Btrc,Psmd7,Psmb4,Nfatc1,Psmd2,Ubb,Il1b,Src
R-MMU-5205647	Mitophagy	0.000623536	-7.3801	22	12	0.00649351	1848	8688	6.74437e+60	Map1lc3b,Tomm20,Ubc,Tomm70a,Ubb,Pink1,Sqstm1,Vdac1,Map1lc3a,Mterf3,Tomm6,Tomm22
R-MMU-5205685	Pink/Parkin Mediated Mitophagy	0.000623536	-7.3801	22	12	0.00649351	1848	8688	6.89433e+60	Pink1,Tomm70a,Ubb,Ubc,Map1lc3b,Tomm20,Mterf3,Tomm6,Tomm22,Vdac1,Map1lc3a,Sqstm1
R-MMU-438064	Post NMDA receptor activation events	0.000703147	-7.25994	34	16	0.00865801	1848	8688	1.23231e+81	Camk2b,Akap9,Grin2b,Creb1,Rps6ka2,Prkacb,Calm3,Rps6ka6,Calm2,Grin2a,Adcy8,Nefl,Dlg4,Pdpk1,Calm1,Camk2d
R-MMU-442742	CREB phosphorylation through the activation of Ras	0.000707471	-7.25381	28	14	0.00757576	1848	8688	1.29122e+71	Creb1,Rps6ka2,Akap9,Camk2b,Grin2b,Calm1,Camk2d,Pdpk1,Dlg4,Nefl,Grin2a,Calm2,Calm3,Rps6ka6
R-MMU-5633007	Regulation of TP53 Activity	0.000839523	-7.08268	151	49	0.0265152	1848	8688	51792,12144,22190,17248,20393,19079,69263,20833,81601,72151,20869,26416,22061,69181,18607,114741,66464,12021,26909,22187,57741,21981,17535,27354,13000,21374,15574,381406,53325,72504,76367,17246,12568,26399,12427,23988,227743,226830,56717,13163,234366,15182,228980,12995,57748,19646,78783,22059,23942	Ppp2r1a,Blm,Ubc,Mdm4,Sgk1,Prkab1,Rfc3,Ssrp1,Kat5,Rfc5,Stk11,Mapk14,Trp63,Dyrk2,Pdpk1,Supt16,Taf12,Bard1,Exo1,Ubb,Noc2l,Ppp1r13b,Mre11a,Nbn,Csnk2a2,Tbp,Hus1,Trp53rka,Banp,Taf4b,Trp53rkb,Mdm2,Cdk5,Map2k6,Ccna1,Pin1,Mapkap1,Smyd2,Mtor,Daxx,Gatad2a,Hdac2,Taf4,Csnk2a1,Jmy,Rbbp4,Brpf1,Trp53,Mta2
R-MMU-451306	Ionotropic activity of Kainate Receptors	0.000892725	-7.02123	12	8	0.004329	1848	8688	1.23141e+40	Calm2,Calm3,Grik4,Grik3,Dlg4,Grik1,Grik2,Calm1
R-MMU-451308	Activation of Ca-permeable Kainate Receptor	0.000892725	-7.02123	12	8	0.004329	1848	8688	1.48071e+40	Grik3,Grik4,Calm2,Calm3,Calm1,Grik1,Grik2,Dlg4
R-MMU-5419276	Mitochondrial translation termination	0.000893291	-7.0206	85	31	0.0167749	1848	8688	1.07735e+158	Mrpl30,Mrpl51,Mrpl52,Mrps22,Mrps6,Aurkaip1,Mrpl54,Mrpl57,Mrpl58,Mrpl33,Mrps18b,Mrpl44,Mrps25,Mrps35,Mrps30,Mrpl39,Mrpl48,Mrpl37,Mrpl1,Mrpl43,Mrpl19,Mrps16,Mrpl20,Mrpl23,Mrpl16,Mrps31,Mrps18a,Mrpl34,Mrpl3,Mrpl53,Mrpl22
R-MMU-72202	Transport of Mature Transcript to Cytoplasm	0.000903446	-7.00929	71	27	0.0146104	1848	8688	7.38261e+145	Poldip3,Thoc5,Srsf1,Srsf2,Thoc2,Nup214,Ndc1,Nup50,Zc3h11a,Srsf7,Seh1l,Ddx39,Thoc7,Eif4a3,Ddx39b,Nup155,Aaas,Rae1,U2af2,Thoc3,Slu7,Nup210,Srsf11,Nup54,Nupl1,Chtop,U2af1l4
R-MMU-159236	Transport of Mature mRNA derived from an Intron-Containing Transcript	0.000903446	-7.00929	71	27	0.0146104	1848	8688	6.65112e+145	Chtop,U2af1l4,Nupl1,Nup54,Srsf11,Rae1,Aaas,Thoc3,U2af2,Nup210,Slu7,Ddx39b,Nup155,Seh1l,Srsf7,Nup50,Zc3h11a,Eif4a3,Thoc7,Ddx39,Srsf1,Srsf2,Thoc5,Ndc1,Nup214,Thoc2,Poldip3
R-MMU-72649	Translation initiation complex formation	0.000909751	-7.00234	54	22	0.0119048	1848	8688	2.73707e+111	Rps26,Eif3k,Rps7,Rps10,Rps19,Eif4a2,Rps15a,Eif4e,Rps23,Rps2,Eif3c,Rps14,Eif3d,Rps24,Eif3l,Rps21,Rps6,Rps5,Eif2s3x,Eif3m,Rps20,Eif2s2
R-MMU-199977	ER to Golgi Anterograde Transport	0.000954311	-6.95452	118	40	0.021645	1848	8688	1.34276e+205	Dync1i2,Dctn5,Trappc6b,Ank3,Cog2,Cnih2,Ank1,Sec22b,Sec24c,Dync1i1,Ank2,Cog3,Gria1,Trappc6a,Bet1l,Sec24a,Sec31a,Dctn3,Rab1a,Cog1,Ppp6c,Cog8,Sar1b,Tmed10,Gosr2,Arfgap2,Tfg,Sec16b,Sec23ip,Arf4,Ppp6r3,Copb2,Ykt6,Dctn4,Sec13,0610009B22Rik,Ctsc,Tmem115,Csnk1d,Sec24b
R-MMU-201722	Formation of the beta-catenin:TCF transactivating complex	0.000989922	-6.91788	38	17	0.00919913	1848	8688	1.72834e+92	Men1,Kmt2d,Bcl9l,Ctnnb1,Trrap,Bcl9,Kat5,Tcf7l2,Tle1,Hist1h4m,Leo1,Pygo2,Tle3,Tle4,Rbbp5,Lef1,Ruvbl1
R-MMU-442755	Activation of NMDA receptor upon glutamate binding and postsynaptic events	0.000989922	-6.91788	38	17	0.00919913	1848	8688	1.48121e+86	Grin2b,Gria1,Camk2b,Akap9,Rps6ka2,Prkacb,Creb1,Dlg4,Pdpk1,Camk2d,Calm1,Rps6ka6,Calm3,Grin2a,Calm2,Nefl,Adcy8
R-MMU-72695	Formation of the ternary complex, and subsequently, the 43S complex	0.00110115	-6.8114	48	20	0.0108225	1848	8688	2.01047e+101	Rps6,Rps21,Eif3l,Eif3d,Rps24,Eif2s2,Rps20,Eif3m,Eif2s3x,Rps5,Rps10,Rps26,Eif3k,Rps7,Rps14,Eif3c,Rps23,Rps2,Rps19,Rps15a
R-MMU-72662	Activation of the mRNA upon binding of the cap-binding complex and eIFs, and subsequent binding to 43S	0.00121616	-6.71206	55	22	0.0119048	1848	8688	6.64816e+111	Rps21,Eif3d,Rps24,Eif3m,Rps5,Rps10,Rps7,Rps14,Eif3c,Rps19,Eif4a2,Rps15a,Rps6,Eif3l,Eif2s2,Rps20,Eif2s3x,Rps26,Eif3k,Rps2,Rps23,Eif4e
R-MMU-2197563	NOTCH2 intracellular domain regulates transcription	0.0012688	-6.66968	10	7	0.00378788	1848	8688	1.52082e+36	Hes5,Rbpj,Gzmb,Notch2,Maml2,Maml3,Creb1
R-MMU-3371568	Attenuation phase	0.0012688	-6.66968	10	7	0.00378788	1848	8688	5.63518e+34	Ptges3,Dnajb1,Fkbp4,Hsp90ab1,Hsbp1,Hsf1,Hspa8
R-MMU-442982	Ras activation uopn Ca2+ infux through NMDA receptor	0.0014905	-6.50864	18	10	0.00541126	1848	8688	1.80391e+51	Nefl,Grin2a,Calm2,Calm3,Calm1,Camk2d,Camk2b,Dlg4,Akap9,Grin2b
R-MMU-6804756	Regulation of TP53 Activity through Phosphorylation	0.00150617	-6.49819	91	32	0.017316	1848	8688	7.25042e+162	Taf4b,Hus1,Trp53rka,Trp53,Csnk2a2,Tbp,Mre11a,Nbn,Noc2l,Ubb,Csnk2a1,Taf4,Exo1,Bard1,Taf12,Supt16,Dyrk2,Rfc5,Stk11,Mapk14,Kat5,Ssrp1,Rfc3,Prkab1,Pin1,Mdm4,Ccna1,Ubc,Blm,Cdk5,Mdm2,Trp53rkb
R-MMU-5576892	Phase 0 - rapid depolarisation	0.00159777	-6.43915	33	15	0.00811688	1848	8688	1.23131e+75	Calm1,Camk2d,Cacna1c,Fgf13,Cacng4,Fgf12,Cacna2d3,Fgf14,Calm3,Calm2,Cacng2,Camk2b,Cacnb2,Cacng1,Cacnb4
R-MMU-948021	Transport to the Golgi and subsequent modification	0.00175917	-6.34291	148	47	0.0254329	1848	8688	67857,68947,56494,66397,77038,21787,50797,11843,89867,17308,53618,67665,110379,13032,56395,104318,59288,13427,12794,78232,13426,54399,77371,69162,269181,16834,68581,67569,97484,107895,52036,207352,56418,66050,99683,76332,11735,218811,20333,11733,20451,338337,109676,14799,67091,53598,19324	Ppp6c,Chst8,Gosr2,Sar1b,Arfgap2,Tfg,Copb2,Arf4,Sec16b,Mgat1,Fut8,Dctn4,Sec13,Ctsc,Tmem115,Csnk1d,Dctn5,Dync1i2,Cnih2,Trappc6b,Dync1i1,Bet1l,Sec24a,Sec31a,Mgat4a,Cog1,Tmed10,Mgat4c,Cog8,Mgat5,Ppp6r3,Sec23ip,Ykt6,0610009B22Rik,Sec24b,Cog2,Ank3,Sec24c,Sec22b,Ank1,St8sia3,Cog3,Ank2,Gria1,Trappc6a,Dctn3,Rab1a
R-MMU-504046	RNA Polymerase I, RNA Polymerase III, and Mitochondrial Transcription	0.00178933	-6.32591	114	38	0.0205628	1848	8688	6.66532e+202	Brf2,Taf1b,Hdac2,H3f3a,Ercc6,Gtf2h2,Tbp,Rbbp4,Rrn3,Snapc3,Polr3b,Polr1b,Mta2,Mbd2,Mterf1b,Hist1h3e,Gtf3c5,Taf1a,Brf1,H3f3b,Tfam,Mnat1,Gtf3c1,Ercc3,Gtf3c3,Polr3d,Hist1h4m,Crcp,Snapc2,Taf1c,Mterf1a,Pou2f1,Gtf3c2,Ttf1,Tfb2m,Gtf2h4,Hist1h3a,Gatad2a
R-MMU-373760	L1CAM interactions	0.00188304	-6.27487	67	25	0.0135281	1848	8688	1.26612e+128	Chl1,Ap2s1,Nfasc,Map2k2,Lamb1,Cltc,Ranbp9,Lama1,Itga1,Ncam1,Ank1,Map2k1,Ezr,Ank2,Src,Cntn6,Csnk2a2,Itgb3,Fgfr1,Nrp2,Csnk2a1,Dlg4,Gap43,Egfr,Lypla2
R-MMU-8856825	Cargo recognition for clathrin-mediated endocytosis	0.0019529	-6.23844	85	30	0.0162338	1848	8688	2.68913e+154	Cops4,Cops3,Cops8,Cltc,Tor1a,Scarb2,Ap2s1,Wnt5a,Ubc,Avp,Slc2a8,Syt9,Cops7b,Grk3,M6pr,Adrb2,Syt1,Egfr,Hgs,Agfg1,Aak1,Apob,Sgip1,Cltb,Ldlr,Cops7a,Ubb,Epn1,Itsn1,Syt2
R-MMU-1799339	SRP-dependent cotranslational protein targeting to membrane	0.00210574	-6.16309	89	31	0.0167749	1848	8688	2.00881e+161	Rps24,Rplp0,Srp19,Rps21,Rps5,Rpl38,Rpl28,Rpl30,Rps7,Rps10,Rpl4,Srp9,Rps15a,Rps19,Rps14,Rpl29,Srp54c,Rpl18a,Srp54b,Rps6,Rps20,Srp54a,Rpl21,Rps26,Rpl37,Srp68,Rps23,Rps2,Rplp2,Rpl37a,Rpl6
R-MMU-111957	Cam-PDE 1 activation	0.00214128	-6.14635	6	5	0.00270563	1848	8688	1.23151e+24	Calm3,Calm2,Pde1b,Pde1c,Calm1
R-MMU-6811438	Intra-Golgi traffic	0.00214209	-6.14597	37	16	0.00865801	1848	8688	1.30472e+82	Cux1,Rab33b,Rab30,Cog2,Gosr2,Cog8,Cyth1,Vps45,Cog3,Bet1l,Stx16,Vti1a,Cyth4,Ykt6,Cog1,Ric1
R-MMU-1483249	Inositol phosphate metabolism	0.00222213	-6.10929	47	19	0.0102814	1848	8688	6.97182e+101	Ipmk,Pten,Inpp4b,Inpp1,Impa2,Nudt4,Pld4,Ippk,Plcb1,Synj1,Minpp1,Calm1,Calm2,Nudt3,Calm3,Plch1,Inpp4a,Ip6k3,Isyna1
R-MMU-8876725	Protein methylation	0.00231072	-6.0702	16	9	0.00487013	1848	8688	1.54811e+46	Hspa8,Calm2,Camkmt,Mettl21a,Calm3,Rps2,Etfbkmt,Calm1,Etfb
R-MMU-6794362	Protein-protein interactions at synapses	0.00295657	-5.82372	48	19	0.0102814	1848	8688	2.24997e+100	Dlgap1,Grin2b,Epb41l3,Homer1,Gria1,Dlg2,Nrxn1,Ptprs,Epb41,Lrrtm1,Nrxn3,Dlg4,Lrfn2,Dlgap2,Shank2,Lrfn3,Lrrtm2,Grin2a,Ptprd
R-MMU-5621481	C-type lectin receptors (CLRs)	0.00300453	-5.80763	117	38	0.0205628	1848	8688	1.61762e+192	Il1b,Src,Fyn,Ubb,Psmd2,Prkacb,Nfatc1,Psmd7,Btrc,Psmb4,Nfatc2,Psmb10,Psmb7,Psmd6,Pak3,Psmc1,Calm2,Psmf1,Ube2n,Card11,Ppp3r1,Ube2d2a,Fbxw11,Map3k7,Cd209b,Psmc3,Ubc,Nfkbia,Pdpk1,Psme3,Psma6,Calm1,Psma3,Psmc2,Bcl10,Map3k14,Calm3,Ube2v1
R-MMU-983169	Class I MHC mediated antigen processing & presentation	0.00307993	-5.78285	215	63	0.0340909	1848	8688	30838,19192,17969,71538,14897,14985,19181,20333,218811,66663,12330,380928,68431,19179,24105,69754,71999,76454,19172,30945,12234,17463,50754,99683,19647,218215,15013,26443,50757,19167,15040,387524,244421,67731,228769,233902,77371,320118,76580,74244,103583,69162,22190,434440,19182,218203,231672,448987,19171,66413,19177,20437,66397,226098,230904,22019,22187,21762,110379,668758,74646,81018,240028	Fbxw4,Psme3,Ncf1,Fbxo9,Trip12,H2-M10.1,Psmc2,Sec22b,Sec24c,Uba5,Canx,Lmo7,Fbxl15,Psmc1,Rbck1,Fbxo7,Fbxo22,Fbxo31,Psmb4,Rnf19a,Btrc,Psmd7,Fbxw7,Sec24b,Rbbp6,Rnf144b,H2-Q2,Psma6,Fbxw14,Psma3,H2-T23,Znrf2,Lonrf1,Fbxo32,Psmf1,Fbxl19,Sec24a,Fbxl13,Mib2,Atg7,Fbxw11,Sec31a,Ubc,Fbxw20,Psmc3,Mylip,Fbxw8,Fbxl7,Psmb10,Psmd6,Psmb7,Siah1a,Sar1b,Hectd2,Fbxo2,Tpp2,Ubb,Psmd2,Sec13,Fbxw28,Spsb1,Rnf114,Lnpep
R-MMU-72706	GTP hydrolysis and joining of the 60S ribosomal subunit	0.00317501	-5.75244	106	35	0.0189394	1848	8688	2.69057e+177	Eif2s3x,Eif2s2,Rpl21,Rps20,Eif3l,Rpl18a,Rpl29,Rps6,Rps2,Rps23,Eif4e,Rpl37a,Rplp2,Rpl6,Rps26,Eif3k,Rpl37,Eif3m,Rps5,Rpl28,Rpl38,Rps24,Rplp0,Eif3d,Rps21,Eif3c,Rps15a,Eif4a2,Rps19,Rps14,Rps7,Eif5,Rpl30,Rpl4,Rps10
R-MMU-446203	Asparagine N-linked glycosylation	0.00332389	-5.70662	252	72	0.038961	1848	8688	26938,54399,77371,24060,69162,16834,269181,22190,20338,59288,19359,13427,12794,78232,20447,13426,109154,208624,74126,11843,50797,89867,67819,22187,17308,53618,20454,67665,110379,218138,13032,56395,104318,67857,29858,68947,56494,66967,66397,77038,21787,14799,320011,67091,12330,116891,20442,53598,19324,76332,11735,20333,218811,11733,338337,20451,20449,109676,75540,207352,52036,56418,66050,99683,235…	St6galnac5,Bet1l,Sec24a,Slc35a1,Sec31a,Cog1,Mgat4a,Ubc,Sel1l,Dctn5,Rad23b,Dync1i2,Cnih2,Trappc6b,St6galnac3,Dync1i1,Mlec,Alg3,Syvn1,Arf4,Copb2,Sec16b,Derl1,Ubb,Mgat1,Fut8,St3gal5,Dctn4,Sec13,Gmds,Ctsc,Tmem115,Csnk1d,Ppp6c,Pmm1,Chst8,Gosr2,Edem3,Sar1b,Arfgap2,Tfg,Gria1,Uggt1,Trappc6a,Canx,Derl2,St3gal1,Dctn3,Rab1a,Cog2,Ank3,Sec22b,Sec24c,Ank1,Cog3,St8sia3,St8sia1,Ank2,Fpgt,Sec23ip,Ppp6r3,Ykt6,0610…
R-MMU-202424	Downstream TCR signaling	0.00356346	-5.63702	88	30	0.0162338	1848	8688	1.80352e+153	Nfkbia,Psmc3,Ubc,Prkcq,Ube2d2a,Map3k7,Fbxw11,Ube2n,Card11,Psmf1,Ube2v1,Bcl10,Psmc2,Psma3,Psma6,Pdpk1,Psme3,Pik3r1,Btrc,Psmd7,Psmb4,Psmd2,Ubb,Pten,Cd247,Psmc1,Psmd6,Psmb7,Psmb10,Ripk2
R-MMU-1660516	Synthesis of PIPs at the early endosome membrane	0.00358951	-5.62974	14	8	0.004329	1848	8688	2.25327e+45	Pik3c3,Mtmr2,Inpp4a,Inpp5f,Pik3r4,Fig4,Inpp4b,Vac14
R-MMU-451326	Activation of Kainate Receptors upon glutamate binding	0.00399052	-5.52383	17	9	0.00487013	1848	8688	1.48072e+45	Grik3,Plcb1,Grik4,Calm3,Calm2,Calm1,Grik2,Grik1,Dlg4
R-MMU-2871837	FCERI mediated NF-kB activation	0.00406169	-5.50616	74	26	0.0140693	1848	8688	1.20422e+132	Bcl10,Psmc2,Psma3,Psma6,Pdpk1,Psme3,Ube2v1,Ube2n,Card11,Psmf1,Nfkbia,Psmc3,Ubc,Prkcq,Fbxw11,Map3k7,Ube2d2a,Psmd6,Psmb7,Psmb10,Psmc1,Psmd2,Ubb,Btrc,Psmd7,Psmb4
R-MMU-3769402	Deactivation of the beta-catenin transactivating complex	0.00407124	-5.50381	39	16	0.00865801	1848	8688	2.18872e+82	Tle3,Tle4,Rbbp5,Ubb,Pygo2,Lef1,Ubc,Xpo1,Btrc,Bcl9l,Ctnnb1,Men1,Kmt2d,Tcf7l2,Tle1,Bcl9
R-MMU-5607763	CLEC7A (Dectin-1) induces NFAT activation	0.00424635	-5.4617	9	6	0.00324675	1848	8688	1.23151e+29	Calm3,Calm2,Ppp3r1,Nfatc1,Nfatc2,Calm1
R-MMU-156827	L13a-mediated translational silencing of Ceruloplasmin expression	0.00430949	-5.44693	104	34	0.0183983	1848	8688	2.00853e+171	Rps19,Rps15a,Eif4a2,Eif3c,Rps14,Rpl30,Rps7,Rps10,Rpl4,Rps5,Eif3m,Rpl28,Rpl38,Rps24,Rplp0,Eif3d,Rps21,Eif4e,Rps2,Rps23,Rpl37a,Rplp2,Rpl6,Rps26,Eif3k,Rpl37,Eif2s3x,Rps20,Eif2s2,Rpl21,Rpl29,Eif3l,Rpl18a,Rps6
R-MMU-5628897	TP53 Regulates Metabolic Genes	0.00436191	-5.43485	46	18	0.00974026	1848	8688	1.97441e+90	Rheb,Gsr,Ywhab,Sfn,Ywhaq,Prkab1,G6pd2,Rptor,Tsc1,Prdx5,Ywhae,Gls,Mtor,Gpi1,Ywhah,Lamtor1,Sesn2,Lamtor3
R-MMU-202403	TCR signaling	0.00446642	-5.41117	108	35	0.0189394	1848	8688	1.87081e+178	Pik3r1,Btrc,Psmd7,Psmb4,Pag1,Ubb,Pten,Enah,Psmd2,Zap70,Psmc1,Cd247,Psmb7,Psmd6,Psmb10,Ripk2,Pak3,Prkcq,Map3k7,Fbxw11,Ube2d2a,Nfkbia,Psmc3,Ubc,Psmf1,Ube2n,Evl,Card11,Ube2v1,Psma6,Pdpk1,Psme3,Bcl10,Psma3,Psmc2
R-MMU-72613	Eukaryotic Translation Initiation	0.00461172	-5.37915	112	36	0.0194805	1848	8688	2.01152e+182	Rps7,Eif5,Rpl30,Rps10,Rpl4,Eif3c,Eif4a2,Rps19,Rps15a,Rps14,Rplp0,Rps24,Eif3d,Eif2b4,Rps21,Eif3m,Rps5,Rpl38,Rpl28,Rps26,Eif3k,Rpl37,Rps2,Rps23,Eif4e,Rpl37a,Rplp2,Rpl6,Eif3l,Rpl18a,Rpl29,Rps6,Eif2s3x,Eif2s2,Rpl21,Rps20
R-MMU-72737	Cap-dependent Translation Initiation	0.00461172	-5.37915	112	36	0.0194805	1848	8688	6.64752e+182	Rps23,Rps2,Eif4e,Rpl37a,Rplp2,Rpl6,Eif3k,Rps26,Rpl37,Eif2s3x,Eif2s2,Rpl21,Rps20,Eif3l,Rpl18a,Rpl29,Rps6,Eif3c,Eif4a2,Rps15a,Rps19,Rps14,Rps7,Rpl30,Eif5,Rps10,Rpl4,Eif3m,Rps5,Rpl28,Rpl38,Rps24,Eif3d,Rplp0,Eif2b4,Rps21
R-MMU-6811442	Intra-Golgi and retrograde Golgi-to-ER traffic	0.00462217	-5.37689	139	43	0.0232684	1848	8688	224705,67665,228960,11843,50797,226089,104303,71116,56494,68299,14423,77038,19157,17113,54399,16834,67023,13427,59288,16593,22365,13426,56418,70297,53611,72318,226407,97484,16594,68581,19338,75985,16579,232286,19324,68505,53598,18475,76332,13047,18783,338337,20333	Vps52,Dctn4,Stx16,Arf4,Copb2,Ric1,Arl1,Stx18,Gosr2,Vps53,Galnt1,Arfgap2,Cyth1,M6pr,Bet1l,Cog1,Use1,Dync1i2,Dctn5,Klc1,Vps45,Dync1i1,Ykt6,Gcc2,Vti1a,Cyth4,Rab3gap1,Cog8,Klc2,Tmed10,Rab33b,Rab30,Kifap3,Tmf1,Rab1a,Vps51,Dctn3,Pafah1b2,Cog2,Cux1,Pla2g4a,Cog3,Sec22b
R-MMU-4420097	VEGFA-VEGFR2 Pathway	0.00464002	-5.37304	288	80	0.04329	1848	8688	51792,242687,19182,22190,19877,26396,16591,22339,15507,140580,100986,228769,12223,16706,67653,17967,19060,12315,26395,26416,18590,18039,18607,26443,56692,12313,19167,18708,12927,16542,69601,327826,12323,22187,21762,14811,13869,19171,19177,66413,108058,14585,18481,12387,237880,211255,54401,227743,14180,20418,114715,56717,76089,19192,140579,17969,56705,75778,19181,18750,17463,12928,16416,19172,1418…	Ppp2r1a,Wasf2,Psmc3,Ubc,Rock1,Map2k2,Kl,Vegfa,Hspb1,Elmo1,Akap9,Psmf1,Btc,Ksr1,4930544G11Rik,Ncam1,Ppp5c,Calm3,Map2k1,Mapk14,Pdgfa,Nefl,Pdpk1,Psma6,Lamtor3,Calm1,Psma3,Pik3r1,Bcar1,Kdr,Dab2ip,Frs2,Camk2b,Ubb,Psmd2,Grin2a,Erbb4,Psmb10,Psmb7,Psmd6,Camk2d,Gfra1,Pak3,Ctnnb1,1700071K01Rik,Kbtbd7,Ywhab,Mapkap1,Fgf9,Shc3,Spred1,Mtor,Rapgef2,Psme3,Elmo2,Ncf1,Ranbp9,Them4,Psmc2,Prkca,Psmd7,Crk,Itgb3,Psmb4…
R-MMU-109581	Apoptosis	0.00473071	-5.35368	97	32	0.017316	1848	8688	5.59481e+161	Sfn,Dffb,Opa1,Gsn,Ywhae,Kpnb1,Hmgb1,Ctnnb1,Ywhah,Ywhab,Rock1,Dffa,Nmt1,Bcl2l11,Bcl2l1,Unc5a,Prkcq,Ywhaq,Ppp3r1,Fasl,Gzmb,Tnfsf10,Diablo,Mapt,Bcl2,Cflar,Lmnb1,Birc2,Fadd,Gas2,Gzmg,Dapk1
R-MMU-1852241	Organelle biogenesis and maintenance	0.0048073	-5.33762	276	77	0.0416667	1848	8688	20607,56297,66077,73242,13427,264134,26416,18763,121022,64655,66973,100986,12589,14391,51792,66845,67840,66242,19935,56284,73668,22627,94067,170826,18536,94061,211446,230376,56280,52443,216767,94065,217335,67378,11843,52028,55978,104318,76707,68565,94063,225745,75465,15278,103733,66047,28030,13196,213575,68836,66493,107734,64658,69163,52906,81896,78802,53598,21780,105504,68572,53413,66448,226169,…	Sstr3,Arl6,Aurkaip1,Atat1,Dync1i2,Ttc26,Mapk14,Pkd1,Mrps6,Mrps22,Mrps18b,Akap9,Ift81,Gabpb1,Ppp2r1a,Mrpl33,Mrpl57,Mrps16,Mrpl23,Mrpl19,Ttc21b,Ywhae,Mrpl43,Ppargc1b,Pcm1,Mrpl1,Exoc3,Haus6,Mrpl37,Mrpl48,Mrpl22,Mrpl34,Fbf1,Bbs2,Arf4,Bbs1,Ift20,Csnk1d,Clasp1,Mrps18a,Mrpl16,Haus1,Dynlrb2,Tfb2m,Tubg1,Mrpl54,Gfm1,Asap1,Dync2li1,Mrpl52,Mrpl51,Mrpl30,Mrps25,Mrpl44,Ahi1,Ift122,Ttc30a1,Dctn3,Tfam,Exoc5,Mrpl…
R-MMU-3371453	Regulation of HSF1-mediated heat shock response	0.0050077	-5.29678	57	21	0.0113636	1848	8688	5.45632e+109	Nup210,Hsf1,Dnajc7,Dnajb6,Ywhae,Aaas,Rae1,Dnajb1,Ndc1,Hsph1,Hikeshi,Nup214,Rps19bp1,Gsk3b,Hspa8,Nupl1,Seh1l,Nup54,Nup50,Nup155,Ccar2
R-MMU-186763	Downstream signal transduction	0.00540091	-5.22119	302	83	0.0449134	1848	8688	16367,18591,12928,17463,56484,19172,18707,14182,14360,20779,14812,16590,11514,64654,384783,20851,19179,12314,13649,13385,23980,18575,12487,54401,211255,17246,20418,12912,15370,227743,14180,14786,76089,114715,56717,56705,75778,19181,18750,19192,18574,69601,18708,12927,21762,224129,18749,19211,12323,327826,22187,13869,14811,18719,14585,108058,237880,19171,19177,66413,19182,26396,22190,16591,51792,2…	Irs1,Pdgfb,Crk,Psmd7,Foxo3,Psmb4,Pik3cd,Fgfr1,Fyn,Src,Grin2b,Kit,Adcy8,Fgf23,Irs2,Stat5b,Psmc1,Calm2,Egfr,Dlg4,Pebp1,Pde1c,Cd28,Ywhab,Kbtbd7,Mdm2,Shc3,Creb1,Nr4a1,Mapkap1,Fgf9,Grb7,Rapgef2,Spred1,Mtor,Ranbp9,Them4,Psmc2,Prkca,Psme3,Pde1b,Dab2ip,Pik3r1,Bcar1,Psmd2,Adcy5,Prkacb,Pten,Camk2b,Frs2,Ubb,Erbb4,Grin2a,Pip5k1b,Gfra1,Camk2d,1700071K01Rik,Psmb10,Psmb7,Psmd6,Psmc3,Map2k2,Ubc,Kl,Ppp2r1a,Stat5a…
R-MMU-111447	Activation of BAD and translocation to mitochondria	0.00558741	-5.18724	12	7	0.00378788	1848	8688	2.26301e+34	Ywhaq,Bcl2,Ywhab,Ywhae,Sfn,Ywhah,Ppp3r1
R-MMU-1445148	Translocation of GLUT4 to the plasma membrane	0.0056882	-5.16936	54	20	0.0108225	1848	8688	2.26305e+104	Ywhaq,Ywhab,Sfn,Myo5a,Exoc5,Lnpep,Prkab1,Exoc3,Calm3,Calm2,Ywhae,Ralgapa2,Kifap3,Tbc1d1,Myh9,Tbc1d4,Calm1,Exoc7,Ywhah,C2cd5
R-MMU-4641265	Repression of WNT target genes	0.00617689	-5.08694	7	5	0.00270563	1848	8688	2.14162e+24	Tcf7l2,Tle3,Tle4,Lef1,Tle1
R-MMU-426496	Post-transcriptional silencing by small RNAs	0.00617689	-5.08694	7	5	0.00270563	1848	8688	2.13988e+29	Tnrc6b,Ago3,Tnrc6a,Ago1,Tnrc6c
R-MMU-1632852	Macroautophagy	0.00630866	-5.06583	58	21	0.0113636	1848	8688	1.97447e+105	Rheb,Chmp2a,Rb1cc1,Chmp4b,Atg16l1,Atg7,Atg13,Map1lc3b,Prkab1,Pik3r4,Rptor,Wipi1,Pik3c3,Tsc1,Mtor,Gabarap,Lamtor1,Map1lc3a,Lamtor3,Gabarapl2,Uvrag
R-MMU-112315	Transmission across Chemical Synapses	0.0063116	-5.06537	197	57	0.0308442	1848	8688	14679,100986,14678,16522,12298,14407,110637,13002,232910,18795,18607,14395,12313,12287,12315,18039,14417,14660,11515,12323,18749,224129,14806,207777,17920,15481,16519,14807,14805,108058,14811,12290,22342,14799,12296,20112,12912,17246,14402,18750,327814,67111,14812,268860,12300,16517,14693,54377,13385,14400,20614,20979,12314,67071,63993,11514,14706	Gnai3,Akap9,Gnai2,Kcnj6,Cacnb4,Gabrg3,Grik4,Dnajc5,Ap2s1,Plcb1,Pdpk1,Gabra2,Calm1,Cacna1b,Calm3,Nefl,Gad2,Gls,Adcy9,Camk2b,Prkacb,Adcy5,Grik2,Tspoap1,Myo6,Hspa8,Kcnj3,Grik3,Grik1,Camk2d,Grin2a,Cacna1e,Lin7b,Gria1,Cacnb2,Rps6ka2,Creb1,Mdm2,Gabrb3,Prkca,Ppfia2,Naaa,Grin2b,Abat,Cacng2,Kcnj16,Gnb2,Cacng4,Dlg4,Gabrb1,Snap25,Syt1,Calm2,Rps6ka6,Slc5a7,Adcy8,Gng4
R-MMU-881907	Gastrin-CREB signalling pathway via PKC and MAPK	0.00642669	-5.0473	392	104	0.0562771	1848	8688	14459,50780,19182,18795,16591,26396,18761,51792,22065,56470,12223,22044,228769,18039,18590,380921,16439,11606,17967,12313,26443,16438,69601,12671,18708,13616,54140,12323,13869,237880,14585,217480,19177,54401,211255,20112,21334,20418,12912,319239,18430,22068,76089,114715,12425,16367,18591,14182,280287,19172,11820,14812,14360,16590,64654,384783,12314,13649,223435,14682,15465,23980,13385,24111,18101…	Gast,Rgs3,Psmc3,Plcb1,Kl,Map2k2,Prkcq,Ppp2r1a,Trpc3,Rgs19,Btc,Trh,Psmf1,Nefl,Pdgfa,Dgkh,Itpr2,Agt,Ncam1,Calm1,Psma6,Itpr1,Dab2ip,Chrm3,Pik3r1,Edn3,Avpr1a,Camk2b,Erbb4,1700071K01Rik,Gfra1,Dgkb,Psmb7,Ywhab,Kbtbd7,Rps6ka2,Tac2,Shc3,Creb1,Npsr1,Oxtr,Trpc6,Rapgef2,Spred1,Cckar,Irs1,Pdgfb,Fgfr1,Kiss1,Psmb4,App,Grin2b,Fyn,Kit,Fgf23,Irs2,Calm2,Egfr,Trio,Gnaq,Hrh1,Pebp1,Dlg4,Uts2,Nmbr,Ghsr,Ubc,Gpr65,Ksr1,…
R-MMU-383280	Nuclear Receptor transcription pathway	0.00645875	-5.04232	51	19	0.0102814	1848	8688	1.53702e+97	Nr4a1,Rorb,Nr3c1,Nr2f1,Rara,Esr1,Ar,Nr1i2,Hnf4g,Pparg,Nr5a1,Pgr,Rarb,Nr1h2,Rora,Rxrg,Nr1d2,Nr5a2,Thrb
R-MMU-194138	Signaling by VEGF	0.00668806	-5.00743	296	81	0.0438312	1848	8688	14811,13869,19171,66413,19177,14585,12387,108058,18481,237880,18708,12927,18187,16542,69601,327826,12323,22187,21762,17967,12315,19060,18590,26416,26395,18039,18607,56692,26443,12313,19167,242687,51792,19182,26396,16591,22190,19877,22339,15507,140580,228769,100986,16706,12223,67653,19179,330662,12314,13649,64654,16590,384783,13385,23980,13508,17463,12928,16416,19172,14182,16367,18591,20779,14360,…	Grin2a,Erbb4,Psmb10,Psmd6,Psmb7,Gfra1,Ctnnb1,Camk2d,Pak3,1700071K01Rik,Pik3r1,Bcar1,Nrp2,Kdr,Dab2ip,Frs2,Camk2b,Ubb,Psmd2,Ncam1,Calm3,Ppp5c,Pdgfa,Mapk14,Map2k1,Nefl,Pdpk1,Lamtor3,Psma6,Calm1,Psma3,Wasf2,Ppp2r1a,Psmc3,Map2k2,Kl,Ubc,Rock1,Vegfa,Hspb1,Elmo1,Psmf1,Akap9,Ksr1,Btc,4930544G11Rik,Psmc1,Dock1,Calm2,Egfr,Fgf23,Kit,Irs2,Dlg4,Pebp1,Dscam,Psmd7,Crk,Itgb3,Psmb4,Fgfr1,Irs1,Pdgfb,Src,Fyn,Grin2b,…
R-MMU-204005	COPII (Coat Protein 2) Mediated Vesicle Transport	0.00689438	-4.97705	62	22	0.0119048	1848	8688	6.63978e+113	Sar1b,Trappc6b,Cnih2,Gosr2,Tmed10,Ppp6c,Tfg,Sec22b,Sec24c,Sec13,Sec24a,Trappc6a,Gria1,Sec16b,Ppp6r3,Sec23ip,Csnk1d,Rab1a,Sec24b,Ctsc,0610009B22Rik,Sec31a
R-MMU-2428924	IGF1R signaling cascade	0.00736722	-4.91071	268	74	0.0400433	1848	8688	19167,12313,18607,16001,56692,26443,20869,18590,26395,18039,17967,12315,19060,19079,100986,228769,12223,16706,75669,22190,16591,26396,19182,51792,14585,237880,108058,19171,66413,19177,13869,16370,14811,21762,12323,327826,22187,69601,18708,75778,19181,56705,19042,19192,76089,225326,114715,56717,20418,14180,54401,211255,66508,13385,23980,20104,384783,64654,16590,64930,19179,13649,12314,20779,14360,…	Psma3,Calm1,Pdpk1,Igf1r,Lamtor3,Psma6,Stk11,Pdgfa,Map2k1,Nefl,Ncam1,Calm3,Ppp5c,Prkab1,Akap9,Psmf1,Btc,Ksr1,Pik3r4,Ubc,Kl,Map2k2,Psmc3,Ppp2r1a,Gfra1,1700071K01Rik,Camk2d,Psmb10,Psmd6,Psmb7,Erbb4,Irs4,Grin2a,Psmd2,Camk2b,Frs2,Ubb,Dab2ip,Pik3r1,Them4,Psmc2,Ranbp9,Ppm1a,Psme3,Rapgef2,Pik3c3,Spred1,Mtor,Shc3,Fgf9,Ywhab,Kbtbd7,Lamtor1,Dlg4,Pebp1,Rps6,Irs2,Fgf23,Kit,Tsc1,Psmc1,Egfr,Calm2,Src,Fyn,Rptor,…
R-MMU-2428928	IRS-related events triggered by IGF1R	0.00736722	-4.91071	268	74	0.0400433	1848	8688	19042,75778,19181,56705,19192,76089,225326,56717,114715,20418,14180,54401,211255,66508,20104,23980,13385,64930,384783,64654,16590,13649,12314,19179,14812,20779,14360,74370,19744,18591,16367,13684,14182,19172,17463,19167,12313,16001,56692,26443,18607,18039,18590,26395,20869,12315,19060,17967,19079,12223,16706,75669,100986,228769,26396,22190,16591,19182,51792,14585,108058,237880,19177,66413,19171,1…	Ppm1a,Them4,Psmc2,Ranbp9,Psme3,Rapgef2,Pik3c3,Mtor,Spred1,Shc3,Fgf9,Ywhab,Kbtbd7,Lamtor1,Rps6,Pebp1,Dlg4,Tsc1,Irs2,Fgf23,Kit,Egfr,Calm2,Psmc1,Grin2b,Src,Fyn,Rptor,Rheb,Pdgfb,Irs1,Eif4e,Fgfr1,Psmb4,Psmd7,Psma3,Calm1,Igf1r,Lamtor3,Psma6,Pdpk1,Nefl,Pdgfa,Map2k1,Stk11,Calm3,Ppp5c,Ncam1,Prkab1,Btc,Ksr1,Pik3r4,Akap9,Psmf1,Map2k2,Ubc,Kl,Psmc3,Ppp2r1a,Gfra1,Camk2d,1700071K01Rik,Psmb7,Psmd6,Psmb10,Erbb4,G…
R-MMU-2454202	Fc epsilon receptor (FCERI) signaling	0.00741343	-4.90446	318	86	0.0465368	1848	8688	19177,66413,19171,108058,237880,14585,18719,14811,13869,22187,327826,12323,19211,18018,21762,18708,69601,18019,56692,26443,18607,19167,12313,12315,19060,17967,18039,18590,26395,16706,12223,228769,100986,19058,93765,18761,56550,103583,51792,22190,26396,16591,19182,23980,13385,14281,26400,13649,12314,19179,384783,64654,16590,14812,20779,14360,14182,18707,56484,19172,12234,17463,18591,16367,19192,26…	Psmb7,Psmd6,Psmb10,Camk2d,1700071K01Rik,Gfra1,Pip5k1b,Grin2a,Erbb4,Ubb,Frs2,Camk2b,Pten,Nfatc1,Psmd2,Pik3r1,Dab2ip,Nfatc2,Lamtor3,Psma6,Pdpk1,Psma3,Calm1,Calm3,Ppp5c,Ncam1,Nefl,Pdgfa,Map2k1,Ksr1,Btc,Psmf1,Akap9,Ppp3r1,Ube2n,Prkcq,Ube2d2a,Fbxw11,Ppp2r1a,Ubc,Map2k2,Kl,Psmc3,Pebp1,Dlg4,Fos,Map2k7,Egfr,Calm2,Psmc1,Irs2,Fgf23,Kit,Grin2b,Src,Fyn,Fgfr1,Pik3cd,Foxo3,Psmb4,Btrc,Psmd7,Pdgfb,Irs1,Psme3,Mapk…
R-MMU-508751	Circadian Clock	0.00747724	-4.89589	31	13	0.00703463	1848	8688	1.18658e+65	Arntl,Bhlhe41,Btrc,Csnk1d,Nampt,Srebf1,Avp,Ubc,Ubb,Nr3c1,Bhlhe40,Rora,Cry2
R-MMU-5357801	Programmed Cell Death	0.00783661	-4.84895	100	32	0.017316	1848	8688	6.65932e+161	Diablo,Mapt,Bcl2,Cflar,Lmnb1,Fadd,Birc2,Gzmg,Dapk1,Gas2,Bcl2l1,Bcl2l11,Dffa,Rock1,Ywhab,Nmt1,Ywhaq,Prkcq,Unc5a,Ppp3r1,Fasl,Gzmb,Tnfsf10,Ywhae,Kpnb1,Hmgb1,Ctnnb1,Ywhah,Sfn,Dffb,Opa1,Gsn
R-MMU-2404192	Signaling by Type 1 Insulin-like Growth Factor 1 Receptor (IGF1R)	0.00810151	-4.81571	269	74	0.0400433	1848	8688	69601,18708,21762,22187,12323,327826,13869,14811,16370,14585,108058,237880,66413,19177,19171,16591,22190,26396,19182,51792,19079,12223,16706,75669,228769,100986,18039,20869,18590,26395,12315,19060,17967,19167,12313,16001,56692,26443,18607,19744,18591,13684,16367,14182,19172,17463,14812,14360,20779,74370,64930,384783,64654,16590,13649,12314,19179,66508,20104,23980,13385,54401,211255,20418,14180,76…	Dab2ip,Pik3r1,Psmd2,Ubb,Camk2b,Frs2,Erbb4,Grin2a,Irs4,Gfra1,Camk2d,1700071K01Rik,Psmd6,Psmb7,Psmb10,Kl,Ubc,Map2k2,Psmc3,Ppp2r1a,Prkab1,Btc,Ksr1,Pik3r4,Psmf1,Akap9,Nefl,Stk11,Pdgfa,Map2k1,Calm3,Ppp5c,Ncam1,Psma3,Calm1,Igf1r,Lamtor3,Psma6,Pdpk1,Rheb,Pdgfb,Eif4e,Irs1,Fgfr1,Psmb4,Psmd7,Grin2b,Fyn,Src,Rptor,Tsc1,Irs2,Fgf23,Kit,Egfr,Calm2,Psmc1,Lamtor1,Rps6,Pebp1,Dlg4,Ywhab,Kbtbd7,Shc3,Fgf9,Rapgef2,Pik…
R-MMU-75067	Processing of Capped Intronless Pre-mRNA	0.00820134	-4.80346	28	12	0.00649351	1848	8688	5.17862e+61	Cpsf2,Snrpe,Cstf1,Cpsf3,Zfp473,Sympk,Cpsf1,Nudt21,Slbp,Cpsf7,Snrpb,Cstf2t
R-MMU-5696399	Global Genome Nucleotide Excision Repair (GG-NER)	0.00842454	-4.77661	74	25	0.0135281	1848	8688	2.38943e+126	Gtf2h2,Cops7a,Ercc1,Ubb,Ruvbl1,Actl6a,Ube2i,Ino80b,Ercc4,Mcrs1,Rfc3,Ube2n,Cops7b,Mnat1,Ubc,Ercc3,Ube2v2,Gtf2h4,Sumo1,Rad23b,Cops8,Ino80c,Rfc5,Cops4,Cops3
R-MMU-8866376	Reelin signalling pathway	0.00847483	-4.77066	5	4	0.0021645	1848	8688	1.31312e+19	Dab1,Vldlr,Reln,Fyn
R-MMU-75944	Transcription from mitochondrial promoters	0.00847483	-4.77066	5	4	0.0021645	1848	8688	2.08596e+21	Mterf1b,Mterf1a,Tfb2m,Tfam
R-MMU-112308	Depolarization of the Presynaptic Terminal Triggers the Opening of Calcium Channels	0.00871266	-4.74298	10	6	0.00324675	1848	8688	1.22871e+29	Cacna1b,Cacng2,Cacnb2,Cacng4,Cacnb4,Cacna1e
R-MMU-70614	Amino acid synthesis and interconversion (transamination)	0.00891004	-4.72058	25	11	0.00595238	1848	8688	1.00679e+58	Psph,Gadl1,Serinc5,Got2,Aldh18a1,Pycr2,Got1,Gls,Aspg,Gpt2,Kyat1
R-MMU-112314	Neurotransmitter Receptor Binding And Downstream Transmission In The Postsynaptic Cell	0.00905196	-4.70477	136	41	0.0221861	1848	8688	1.47061e+209	Gng4,Adcy8,Rps6ka6,Calm2,Grin2a,Gabrb1,Camk2d,Grik1,Cacng4,Dlg4,Kcnj3,Grik3,Myo6,Grik2,Cacng2,Adcy5,Prkacb,Gnb2,Kcnj16,Grin2b,Camk2b,Nefl,Adcy9,Calm3,Gabra2,Prkca,Calm1,Gabrb3,Pdpk1,Plcb1,Ap2s1,Kcnj6,Gnai2,Mdm2,Gabrg3,Grik4,Rps6ka2,Creb1,Gnai3,Gria1,Akap9
R-MMU-73887	Death Receptor Signalling	0.00942181	-4.66473	42	16	0.00865801	1848	8688	1.06026e+81	Sharpin,Smpd3,Fadd,Birc2,Cflar,Tax1bp1,Rbck1,Ubb,Sppl2a,Tnfsf10,Fasl,Rack1,Adam17,Map3k7,Rnf31,Ubc
R-MMU-190374	FGFR1c and Klotho ligand binding and activation	0.0096115	-4.6448	3	3	0.00162338	1848	8688	141821659164654	Fgfr1,Kl,Fgf23
R-MMU-177929	Signaling by EGFR	0.00992254	-4.61295	313	84	0.0454545	1848	8688	12223,16706,100986,228769,51792,19182,16591,26396,22190,56692,26443,18607,12313,19167,19060,12315,17967,18039,26395,18590,11515,22187,19211,13854,327826,12323,224129,18749,21762,18708,69601,94212,18574,66413,19177,19171,18719,14585,237880,108058,14811,15239,13869,227743,14180,15370,20418,12912,17246,211255,12487,18575,54401,19192,18750,56705,75778,19181,56717,114715,76089,14812,14360,20779,14182,…	Btc,Ksr1,Akap9,Psmf1,Ppp2r1a,Psmc3,Kl,Map2k2,Ubc,Lamtor3,Psma6,Pdpk1,Calm1,Psma3,Ppp5c,Calm3,Ncam1,Nefl,Map2k1,Pdgfa,Adcy9,Ubb,Pten,Epn1,Frs2,Camk2b,Adcy5,Prkacb,Psmd2,Pik3r1,Dab2ip,Pag1,Pde1b,Psmd6,Psmb7,Psmb10,Pip5k1b,Gfra1,1700071K01Rik,Camk2d,Grin2a,Hgs,Erbb4,Mapkap1,Fgf9,Nr4a1,Shc3,Creb1,Mdm2,Kbtbd7,Cd28,Pde1c,Ywhab,Psme3,Prkca,Ranbp9,Them4,Psmc2,Mtor,Spred1,Rapgef2,Grin2b,Fyn,Src,Fgfr1,Psmd…
R-MMU-112399	IRS-mediated signalling	0.0110147	-4.50852	264	72	0.038961	1848	8688	13385,23980,20104,66508,19179,13649,12314,384783,16590,64654,64930,14360,20779,74370,14812,19172,17463,14182,18591,13684,16367,19744,19192,75778,19181,56705,19042,114715,56717,76089,225326,14180,20418,211255,54401,19171,66413,19177,237880,14585,108058,14811,13869,12323,327826,22187,21762,18708,69601,18607,26443,56692,19167,12313,17967,19060,12315,20869,18590,26395,18039,100986,228769,16706,12223,…	Dlg4,Pebp1,Rps6,Lamtor1,Psmc1,Egfr,Calm2,Irs2,Kit,Fgf23,Tsc1,Fyn,Src,Rptor,Grin2b,Psmb4,Psmd7,Fgfr1,Pdgfb,Eif4e,Irs1,Rheb,Psme3,Them4,Psmc2,Ranbp9,Ppm1a,Spred1,Mtor,Rapgef2,Pik3c3,Fgf9,Shc3,Kbtbd7,Ywhab,Psmb10,Psmd6,Psmb7,1700071K01Rik,Gfra1,Camk2d,Grin2a,Erbb4,Camk2b,Frs2,Ubb,Psmd2,Pik3r1,Dab2ip,Pdpk1,Psma6,Lamtor3,Psma3,Calm1,Ncam1,Ppp5c,Calm3,Stk11,Pdgfa,Map2k1,Nefl,Akap9,Psmf1,Ksr1,Btc,Pik3r4…
R-MMU-186797	Signaling by PDGF	0.0113235	-4.48088	323	86	0.0465368	1848	8688	12313,19167,56692,26443,18607,18039,18590,26395,11515,12315,19060,107746,17967,12223,16706,228769,100986,19182,22190,26396,16591,51792,20850,18719,237880,14585,108058,19177,66413,19171,13869,14811,224129,18749,21828,12839,21762,22187,19211,12323,327826,69601,18574,18708,12927,18750,56705,19181,75778,19192,76089,14786,56717,114715,15370,20418,12912,227743,14180,12487,18575,54401,17246,211255,54635…	Calm1,Psma3,Lamtor3,Psma6,Pdpk1,Nefl,Pdgfa,Map2k1,Adcy9,Calm3,Ppp5c,Rapgef1,Ncam1,Btc,Ksr1,Psmf1,Akap9,Psmc3,Ubc,Map2k2,Kl,Ppp2r1a,Stat5a,Pip5k1b,1700071K01Rik,Gfra1,Camk2d,Psmb7,Psmd6,Psmb10,Erbb4,Grin2a,Adcy5,Prkacb,Thbs4,Col9a1,Psmd2,Ubb,Pten,Camk2b,Frs2,Dab2ip,Pde1b,Pik3r1,Bcar1,Prkca,Ranbp9,Psmc2,Them4,Psme3,Rapgef2,Grb7,Mtor,Spred1,Nr4a1,Shc3,Creb1,Mapkap1,Fgf9,Cd28,Pde1c,Ywhab,Mdm2,Kbtbd7,…
R-MMU-400253	Circadian Clock	0.0113328	-4.48005	29	12	0.00649351	1848	8688	1.22348e+60	Btrc,Bhlhe41,Arntl,Rora,Ubc,Klf15,Bhlhe40,Avp,Csnk1d,Ubb,Nr3c1,Cry2
R-MMU-166520	Signalling by NGF	0.0113913	-4.47491	408	106	0.0573593	1848	8688	211255,18553,54401,12487,18035,226548,12912,20418,20112,15370,114715,56717,76089,75778,19172,11491,14182,18591,16367,14360,14812,16443,109934,223435,13649,12314,384783,16590,64654,54126,13385,23980,51792,16591,26396,232910,19182,228769,12223,17967,11515,18590,18039,18607,26443,12313,18708,18574,69601,12323,19211,21844,13869,22627,19177,14585,237880,18719,17246,18575,12125,14180,227743,18412,18549…	Kbtbd7,Pcsk6,Ywhab,Cd28,Nfkbia,Aph1a,Creb1,Shc3,Rps6ka2,Nr4a1,Spred1,Mtor,Rapgef2,Them4,Psmb4,Adam17,Fgfr1,Pdgfb,Irs1,Fyn,Grin2b,Itsn1,Abr,Trio,Egfr,Calm2,Irs2,Kit,Fgf23,Arhgef7,Dlg4,Pebp1,Ppp2r1a,Kl,Map2k2,Ap2s1,Psmc3,Psmf1,Btc,Ncam1,Adcy9,Pdgfa,Nefl,Pdpk1,Psma6,Calm1,Pik3r1,Pde1b,Dab2ip,Camk2b,Pten,Tiam1,Erbb4,Ywhae,Psmb7,Gfra1,1700071K01Rik,Pip5k1b,Mdm2,Pde1c,Bcl2l11,Fgf9,Mapkap1,Sqstm1,Pcsk2,…
R-MMU-72689	Formation of a pool of free 40S subunits	0.0119886	-4.4238	95	30	0.0162338	1848	8688	1.99442e+151	Rpl29,Eif3l,Rpl18a,Rps6,Rps20,Rpl21,Rps26,Eif3k,Rpl37,Rps2,Rps23,Rplp2,Rpl37a,Rpl6,Eif3d,Rps24,Rplp0,Rps21,Rps5,Eif3m,Rpl28,Rpl38,Rpl30,Rps7,Rps10,Rpl4,Rps15a,Rps19,Eif3c,Rps14
R-MMU-1296072	Voltage gated Potassium channels	0.0121072	-4.41395	43	16	0.00865801	1848	8688	2.68345e+85	Kcnc2,Kcnd2,Kcng2,Kcnv2,Kcnh1,Kcna2,Kcnb2,Kcnh5,Kcnb1,Kcnab3,Kcnh2,Kcnq3,Kcnab1,Kcnf1,Kcnab2,Kcnc3
R-MMU-114508	Effects of PIP2 hydrolysis	0.0125297	-4.37965	26	11	0.00595238	1848	8688	2.69462e+58	Trpc7,Prkcq,Trpc3,Dagla,Dgkh,Dgki,Trpc6,Itpr2,Dgkb,Dgke,Itpr1
R-MMU-390696	Adrenoceptors	0.0135942	-4.29811	8	5	0.00270563	1848	8688	1.15501e+24	Adra1d,Adrb2,Adra2a,Adrb1,Adra2c
R-MMU-111885	Opioid Signalling	0.0136985	-4.29047	58	20	0.0108225	1848	8688	1.86102e+101	Pdyn,Prkca,Calm1,Pla2g4a,Pomc,Adcy9,Pde4d,Adcy8,Calm3,Calm2,Prkacb,Adcy5,Gnai3,Oprm1,Plcb1,Pde1b,Pde1c,Gnai2,Cdk5,Ppp2r1a
R-MMU-373752	Netrin-1 signaling	0.0137328	-4.28797	23	10	0.00541126	1848	8688	2.23502e+52	Ezr,Trio,Dock1,Unc5a,Prkcq,Wasl,Siah1a,Src,Fyn,Neo1
R-MMU-1227986	Signaling by ERBB2	0.0137842	-4.28423	40	15	0.00811688	1848	8688	1.87501e+74	Prkca,Grb7,Erbb4,Egfr,Memo1,Cdc37,4930544G11Rik,Cul5,Usp8,Ubb,Btc,Src,Ubc,Pik3r1,Stub1
R-MMU-975957	Nonsense Mediated Decay (NMD) enhanced by the Exon Junction Complex (EJC)	0.0146073	-4.22623	108	33	0.0178571	1848	8688	2.73707e+169	Rps26,Rpl37,Rps2,Rps23,Rpl6,Rplp2,Rpl37a,Etf1,Rpl18a,Rpl29,Rps6,Gspt1,Rpl21,Rps20,Rps7,Rpl30,Smg8,Rpl4,Rps10,Rps15a,Eif4a3,Rps19,Rps14,Dcp1a,Ppp2r1a,Upf2,Rplp0,Rps24,Rps21,Smg7,Rps5,Rpl38,Rpl28
R-MMU-927802	Nonsense-Mediated Decay (NMD)	0.0146073	-4.22623	108	33	0.0178571	1848	8688	2.25363e+169	Etf1,Rpl6,Rpl37a,Rplp2,Rps23,Rps2,Rpl37,Rps26,Rps20,Gspt1,Rpl21,Rps6,Rpl29,Rpl18a,Dcp1a,Ppp2r1a,Rps14,Rps15a,Eif4a3,Rps19,Rpl4,Rps10,Rpl30,Smg8,Rps7,Rpl38,Rpl28,Smg7,Rps5,Rps21,Upf2,Rplp0,Rps24
R-MMU-6794361	Interactions of neurexins and neuroligins at synapses	0.0153083	-4.17936	30	12	0.00649351	1848	8688	1.07065e+64	Lrrtm2,Nrxn3,Dlg4,Shank2,Dlgap2,Lrrtm1,Homer1,Epb41l3,Dlgap1,Epb41,Nrxn1,Dlg2
R-MMU-2586552	Signaling by Leptin	0.015561	-4.16299	222	61	0.0330087	1848	8688	19181,56705,19192,20399,76089,114715,20418,14180,54401,211255,12702,13385,23980,384783,16590,64654,20851,19179,13649,12314,20779,14360,14812,18591,16367,19172,17463,14182,19167,12313,56692,26443,18590,26395,18039,17967,19060,12315,100986,228769,12223,16706,26396,22190,16591,19182,20850,51792,108058,14585,237880,19171,66413,19177,13869,14811,21762,327826,12323,22187,69601	Psmc2,Ranbp9,Psme3,Sh2b1,Rapgef2,Spred1,Shc3,Fgf9,Ywhab,Kbtbd7,Socs3,Dlg4,Pebp1,Irs2,Kit,Fgf23,Stat5b,Psmc1,Egfr,Calm2,Src,Fyn,Grin2b,Pdgfb,Irs1,Psmb4,Psmd7,Fgfr1,Psma3,Calm1,Lamtor3,Psma6,Pdgfa,Map2k1,Nefl,Ncam1,Ppp5c,Calm3,Akap9,Psmf1,Btc,Ksr1,Map2k2,Ubc,Kl,Psmc3,Stat5a,Ppp2r1a,Camk2d,Gfra1,1700071K01Rik,Psmb10,Psmd6,Psmb7,Erbb4,Grin2a,Psmd2,Frs2,Camk2b,Ubb,Dab2ip
R-MMU-74751	Insulin receptor signalling cascade	0.0157044	-4.15382	268	72	0.038961	1848	8688	51792,19182,22190,26396,16591,228769,100986,75669,16706,12223,19079,17967,19060,12315,26395,20869,18590,18039,18607,26443,56692,12313,19167,18708,69601,327826,12323,22187,21762,14811,13869,19171,19177,66413,108058,237880,14585,211255,54401,14180,20418,114715,56717,225326,76089,19192,56705,75778,19181,19042,17463,19172,14182,13684,16367,18591,19744,74370,20779,14360,14812,19179,12314,13649,64654,1…	Ppp2r1a,Psmc3,Ubc,Map2k2,Kl,Psmf1,Akap9,Pik3r4,Ksr1,Btc,Prkab1,Ncam1,Ppp5c,Calm3,Map2k1,Stk11,Pdgfa,Nefl,Pdpk1,Psma6,Lamtor3,Calm1,Psma3,Pik3r1,Dab2ip,Frs2,Camk2b,Ubb,Psmd2,Grin2a,Erbb4,Psmb10,Psmb7,Psmd6,Camk2d,1700071K01Rik,Gfra1,Kbtbd7,Ywhab,Fgf9,Shc3,Spred1,Mtor,Pik3c3,Rapgef2,Psme3,Ranbp9,Them4,Psmc2,Ppm1a,Psmd7,Psmb4,Fgfr1,Eif4e,Irs1,Pdgfb,Rheb,Rptor,Src,Fyn,Grin2b,Psmc1,Calm2,Egfr,Fgf23,Ki…
R-MMU-2586551	Signaling by Leptin	0.0157492	-4.15096	11	6	0.00324675	1848	8688	2.08512e+30	Stat5b,Stat5a,Socs3,Sh2b1,Irs1,Irs2
R-MMU-1855183	Synthesis of IP2, IP, and Ins in the cytosol	0.0157492	-4.15096	11	6	0.00324675	1848	8688	2.34515e+33	Inpp4b,Inpp4a,Inpp1,Synj1,Isyna1,Impa2
R-MMU-450385	Butyrate Response Factor 1 (BRF1) binds and destabilizes mRNA	0.0157719	-4.14953	17	8	0.004329	1848	8688	1.21927e+40	Zfp36l1,Exosc8,Exosc3,Dis3,Xrn1,Dcp1a,Exosc4,Ywhab
R-MMU-438066	Unblocking of NMDA receptor, glutamate binding and activation	0.0157719	-4.14953	17	8	0.004329	1848	8688	1.48112e+41	Grin2a,Nefl,Gria1,Grin2b,Akap9,Camk2b,Dlg4,Camk2d
R-MMU-1433557	Signaling by SCF-KIT	0.0170093	-4.074	290	77	0.0416667	1848	8688	227743,14180,15370,20418,12912,17246,211255,12487,54401,19192,18750,56705,19181,75778,56717,114715,14786,76089,14812,20779,14360,19273,14182,17463,19172,18707,56484,16367,18591,23980,13385,12314,13649,19179,20851,16590,64654,384783,16706,12223,228769,100986,12703,51792,20850,19182,26396,16591,22190,56692,26443,18607,12313,19167,19060,12315,17967,18039,26395,18590,14158,22187,19211,12323,327826,21…	Mapkap1,Fgf9,Nr4a1,Shc3,Creb1,Mdm2,Kbtbd7,Cd28,Ywhab,Psme3,Prkca,Ranbp9,Psmc2,Them4,Mtor,Spred1,Grb7,Rapgef2,Grin2b,Src,Fyn,Ptpru,Fgfr1,Psmd7,Psmb4,Pik3cd,Foxo3,Irs1,Pdgfb,Pebp1,Dlg4,Calm2,Egfr,Psmc1,Stat5b,Kit,Fgf23,Irs2,Ksr1,Btc,Psmf1,Akap9,Socs1,Ppp2r1a,Stat5a,Psmc3,Map2k2,Kl,Ubc,Lamtor3,Psma6,Pdpk1,Calm1,Psma3,Ppp5c,Calm3,Ncam1,Nefl,Map2k1,Pdgfa,Fer,Ubb,Pten,Camk2b,Frs2,Psmd2,Pik3r1,Dab2ip,Ps…
R-MMU-5218921	VEGFR2 mediated cell proliferation	0.0170986	-4.06876	223	61	0.0330087	1848	8688	20418,14180,54401,211255,18750,19181,56705,19192,76089,114715,14812,14360,20779,18591,16367,14182,19172,17463,23980,13385,384783,16590,64654,13649,12314,19179,12223,16706,100986,228769,22339,22190,16591,26396,19182,51792,19167,12313,26443,56692,18607,18039,18590,26395,12315,19060,17967,21762,22187,12323,327826,69601,16542,237880,14585,108058,66413,19177,19171,13869,14811	Shc3,Fgf9,Ywhab,Kbtbd7,Prkca,Psmc2,Ranbp9,Psme3,Rapgef2,Spred1,Grin2b,Fyn,Src,Pdgfb,Irs1,Fgfr1,Psmb4,Psmd7,Pebp1,Dlg4,Irs2,Kit,Fgf23,Egfr,Calm2,Psmc1,Btc,Ksr1,Akap9,Psmf1,Vegfa,Ubc,Kl,Map2k2,Psmc3,Ppp2r1a,Psma3,Calm1,Psma6,Lamtor3,Pdpk1,Nefl,Pdgfa,Map2k1,Calm3,Ppp5c,Ncam1,Psmd2,Ubb,Camk2b,Frs2,Dab2ip,Kdr,1700071K01Rik,Gfra1,Camk2d,Psmd6,Psmb7,Psmb10,Erbb4,Grin2a
R-MMU-1483191	Synthesis of PC	0.0171643	-4.06492	27	11	0.00595238	1848	8688	6.48981e+56	Lpin2,Csnk2a2,Pemt,Pctp,Chkb,Slc44a1,Stard7,Chpt1,Lpin1,Csnk2a1,Pcyt1a
R-MMU-532668	N-glycan trimming in the ER and Calnexin/Calreticulin cycle	0.0178341	-4.02665	34	13	0.00703463	1848	8688	6.69672e+68	Edem3,Rad23b,Edem1,Syvn1,Mlec,Psmc1,Derl2,Uggt1,Ubb,Canx,Derl1,Sel1l,Ubc
R-MMU-5693565	Recruitment and ATM-mediated phosphorylation of repair and signaling proteins at DNA double strand breaks	0.0180425	-4.01503	52	18	0.00974026	1848	8688	1.40502e+94	Eya3,Kdm4a,Ube2i,Ube2v2,Sumo1,Kat5,Trp53,Ppp5c,Rnf168,Hist1h4m,Ubb,Ube2n,Mre11a,Nbn,Eya1,Bard1,Herc2,Ubc
R-MMU-70326	Glucose metabolism	0.0189771	-3.96452	71	23	0.0124459	1848	8688	1.87461e+117	Pkm,Got1,Ubb,Gnpda2,Got2,Gpi1,Calm2,Agl,Eno1b,Slc25a12,Hk1,Ubc,Pfkm,Pck1,Calm1,Hk2,Mdh1,Pfkp,Eno1,Slc25a10,Hk3,Pfkfb3,Calm3
R-MMU-1168372	Downstream signaling events of B Cell Receptor (BCR)	0.0197732	-3.92343	179	50	0.0270563	1848	8688	56717,12042,19181,75778,19192,18035,12487,17246,15370,12912,108723,14180,227743,384783,16590,64654,13649,19179,18591,16367,14182,19172,56484,18707,17463,12234,20779,14360,18590,19696,19167,26443,18607,22190,16591,19182,103583,51792,12223,228769,13869,18719,66413,19177,19171,18708,21762,22187,327826,19211	Mtor,Bcl10,Psmc2,Them4,Psme3,Nfkbia,Cd28,Mdm2,Nr4a1,Creb1,Card11,Fgf9,Mapkap1,Irs2,Kit,Fgf23,Egfr,Psmc1,Pdgfb,Irs1,Fgfr1,Psmb4,Foxo3,Pik3cd,Psmd7,Btrc,Src,Fyn,Pdgfa,Rel,Psma3,Psma6,Pdpk1,Ubc,Kl,Psmc3,Fbxw11,Ppp2r1a,Btc,Psmf1,Erbb4,Pip5k1b,Psmd6,Psmb7,Psmb10,Pik3r1,Psmd2,Ubb,Frs2,Pten
R-MMU-512988	Interleukin-3, 5 and GM-CSF signaling	0.0198967	-3.9172	233	63	0.0340909	1848	8688	18590,26395,18039,107746,17967,19060,12315,12313,19167,56692,26443,19182,16591,22190,26396,51792,20850,228769,100986,16706,12223,13869,14811,14585,237880,108058,19171,19177,66413,69601,18708,21762,12323,327826,22187,76089,114715,56705,19181,19192,54401,211255,20418,14180,64654,16590,384783,20851,19179,12314,13649,13385,23980,16367,18591,12928,17463,18707,19172,14182,20779,14360,14812	Pdgfa,Map2k1,Nefl,Rapgef1,Ncam1,Ppp5c,Calm3,Calm1,Psma3,Lamtor3,Psma6,Psmc3,Kl,Ubc,Map2k2,Ppp2r1a,Stat5a,Psmf1,Akap9,Ksr1,Btc,Erbb4,Grin2a,Gfra1,1700071K01Rik,Camk2d,Psmb10,Psmb7,Psmd6,Dab2ip,Pik3r1,Psmd2,Camk2b,Frs2,Ubb,Rapgef2,Spred1,Ranbp9,Psmc2,Psme3,Ywhab,Kbtbd7,Shc3,Fgf9,Fgf23,Kit,Irs2,Stat5b,Psmc1,Calm2,Egfr,Dlg4,Pebp1,Irs1,Pdgfb,Crk,Psmd7,Pik3cd,Psmb4,Fgfr1,Src,Fyn,Grin2b
R-MMU-8853659	RET signaling	0.0198967	-3.9172	233	63	0.0340909	1848	8688	20418,14180,54401,211255,56705,19181,18750,19192,76089,14786,114715,20779,14360,14812,16367,18591,17463,19172,18707,14182,110351,13385,23980,16590,64654,384783,19179,12314,13649,228769,100986,12223,16706,623279,19182,26396,22190,16591,51792,12313,19167,56692,26443,18590,26395,18039,17967,12315,19060,21762,327826,12323,22187,69601,18708,14585,108058,237880,19171,19177,66413,13869,14811	Shc3,Fgf9,Ywhab,Kbtbd7,Ranbp9,Psmc2,Prkca,Psme3,Rapgef2,Grb7,Spred1,Src,Fyn,Grin2b,Irs1,Pdgfb,Psmd7,Psmb4,Pik3cd,Fgfr1,Rap1gap,Dlg4,Pebp1,Kit,Fgf23,Irs2,Psmc1,Calm2,Egfr,Psmf1,Akap9,Btc,Ksr1,Dok6,Psmc3,Map2k2,Ubc,Kl,Ppp2r1a,Calm1,Psma3,Lamtor3,Psma6,Pdgfa,Map2k1,Nefl,Ncam1,Calm3,Ppp5c,Psmd2,Frs2,Camk2b,Ubb,Dab2ip,Pik3r1,Gfra1,Camk2d,1700071K01Rik,Psmb10,Psmb7,Psmd6,Erbb4,Grin2a
R-MMU-5689880	Ub-specific processing proteases	0.0202142	-3.90137	171	48	0.025974	1848	8688	12427,18035,26409,17246,11555,170707,84092,107260,19181,19192,17463,54198,19172,319191,71954,100756,22225,19179,22059,74112,19182,22190,11835,30940,228769,17248,329908,56436,15251,19167,11797,26443,319165,56505,71472,319162,67952,21762,17127,50868,19211,319172,22187,15239,100683,19171,66413,19177	Ccna1,Nfkbia,Map3k7,Mdm2,Adrb2,Usp48,Usp8,Otub1,Psmc2,Psme3,Psmd7,Snx3,Psmb4,Hist1h2ai,Suds3,Usp30,Usp5,Psmc1,Trp53,Usp16,Psmc3,Ubc,Ar,Usp25,Psmf1,Mdm4,Usp24,Adrm1,Hif1a,Psma3,Birc2,Psma6,Hist1h2ad,Ruvbl1,Usp19,Hist3h2a,Tomm20,Psmd2,Smad3,Keap1,Pten,Hist1h2ab,Ubb,Hgs,Trrap,Psmb10,Psmd6,Psmb7
R-MMU-6804757	Regulation of TP53 Degradation	0.0202542	-3.89939	31	12	0.00649351	1848	8688	1.72465e+60	Mdm2,Ppp2r1a,Ccna1,Ubc,Mapkap1,Sgk1,Ubb,Mdm4,Trp53,Mtor,Daxx,Pdpk1
R-MMU-6806003	Regulation of TP53 Expression and Degradation	0.0202542	-3.89939	31	12	0.00649351	1848	8688	2.20596e+60	Trp53,Mtor,Daxx,Pdpk1,Ppp2r1a,Mdm2,Ubc,Ccna1,Mdm4,Ubb,Mapkap1,Sgk1
R-MMU-187037	NGF signalling via TRKA from the plasma membrane	0.020373	-3.89354	322	84	0.0454545	1848	8688	20779,14360,14812,17463,12928,19172,56484,18707,14182,16367,18591,13385,23980,19179,12314,13649,16590,11514,64654,384783,227743,14180,20418,12912,15370,20112,211255,17246,12487,18575,54401,67300,19192,56705,19181,75778,18750,114715,56717,76089,19211,12323,327826,22187,21762,224129,18749,18708,18574,69601,19171,66413,19177,18719,237880,14585,108058,14811,13869,228769,100986,16706,12223,67653,51792…	Src,Fyn,Grin2b,Psmd7,Crk,Psmb4,Foxo3,Pik3cd,Fgfr1,Irs1,Pdgfb,Dlg4,Pebp1,Psmc1,Calm2,Egfr,Kit,Adcy8,Fgf23,Irs2,Mapkap1,Fgf9,Shc3,Creb1,Nr4a1,Rps6ka2,Kbtbd7,Mdm2,Cd28,Pde1c,Ywhab,Cltc,Psme3,Ranbp9,Psmc2,Them4,Prkca,Spred1,Mtor,Rapgef2,Pten,Camk2b,Frs2,Ubb,Psmd2,Adcy5,Prkacb,Pik3r1,Pde1b,Dab2ip,Psmb10,Psmd6,Psmb7,Pip5k1b,1700071K01Rik,Gfra1,Camk2d,Grin2a,Erbb4,Psmf1,Akap9,Ksr1,Btc,4930544G11Rik,Ppp2…
R-MMU-1234176	Oxygen-dependent proline hydroxylation of Hypoxia-inducible Factor Alpha	0.0210252	-3.86203	64	21	0.0113636	1848	8688	2.21872e+107	Ubb,Psmf1,Egln2,Psmd2,Psmd7,Epas1,Psmb4,Ube2d2a,Eloc,Psmc3,Ubc,Psma6,Psmb7,Psmd6,Psmb10,Psme3,Egln3,Psma3,Psmc2,Psmc1,Hif1a
R-MMU-72764	Eukaryotic Translation Termination	0.0211419	-3.8565	6	4	0.0021645	1848	8688	6.77682e+20	N6amt1,Etf1,Trmt112,Gspt1
R-MMU-3371511	HSF1 activation	0.0211419	-3.8565	6	4	0.0021645	1848	8688	1.55162e+19	Hsp90ab1,Ywhae,Hsf1,Ptges3
R-MMU-442717	CREB phosphorylation through the activation of CaMKK	0.0211419	-3.8565	6	4	0.0021645	1848	8688	1.23151e+19	Calm3,Calm2,Creb1,Calm1
R-MMU-3858494	Beta-catenin independent WNT signaling	0.0218592	-3.82313	107	32	0.017316	1848	8688	1.23152e+162	Calm3,Psme3,Cltc,Daam1,Psma6,Psmc2,Psma3,Calm1,Prkca,Map3k7,Lef1,Plcb1,Ubc,Psmc3,Ap2s1,Wnt5a,Psmf1,4930544G11Rik,Ppp3r1,Psmc1,Calm2,Tcf7l2,Psmb10,Psmb7,Psmd6,Ctnnb1,Psmb4,Psmd7,Cltb,Ubb,Psmd2,Nfatc1
R-MMU-5693606	DNA Double Strand Break Response	0.0220355	-3.8151	53	18	0.00974026	1848	8688	1.40482e+94	Eya1,Herc2,Bard1,Ubc,Hist1h4m,Ubb,Ube2n,Mre11a,Nbn,Kat5,Trp53,Ppp5c,Rnf168,Kdm4a,Eya3,Ube2v2,Ube2i,Sumo1
R-MMU-111996	Ca-dependent events	0.0229639	-3.77383	28	11	0.00595238	1848	8688	1.23132e+55	Calm1,Prkca,Adcy9,Adcy8,Pla2g4a,Calm3,Calm2,Prkacb,Adcy5,Pde1b,Pde1c
R-MMU-375280	Amine ligand-binding receptors	0.0229858	-3.77288	35	13	0.00703463	1848	8688	1.15541e+64	Adrb1,Adrb2,Htr1a,Htr2a,Hrh1,Adra2a,Chrm3,Adra1d,Drd3,Htr1d,Gpr143,Adra2c,Htr5a
R-MMU-5696394	DNA Damage Recognition in GG-NER	0.0229858	-3.77288	35	13	0.00703463	1848	8688	5.65052e+66	Ruvbl1,Ubc,Cops7a,Cops7b,Ubb,Cops4,Cops3,Mcrs1,Actl6a,Ino80b,Rad23b,Cops8,Ino80c
R-MMU-389357	CD28 dependent PI3K/Akt signaling	0.023197	-3.76373	18	8	0.004329	1848	8688	1.43602e+40	Fyn,Pdpk1,Mapkap1,Them4,Map3k14,Mtor,Pik3r1,Cd28
R-MMU-114452	Activation of BH3-only proteins	0.023197	-3.76373	18	8	0.004329	1848	8688	1.20432e+39	Bcl2,Ywhaq,Sfn,Ywhab,Ywhae,Bcl2l11,Ppp3r1,Ywhah
R-MMU-975956	Nonsense Mediated Decay (NMD) independent of the Exon Junction Complex (EJC)	0.0241636	-3.72291	88	27	0.0146104	1848	8688	1.99448e+136	Rpl29,Rpl18a,Rps6,Rps20,Gspt1,Rpl21,Rps26,Rpl37,Rps23,Rps2,Etf1,Rpl6,Rpl37a,Rplp2,Rplp0,Rps24,Rps21,Rps5,Rpl38,Rpl28,Rpl30,Rps7,Rps10,Rpl4,Rps15a,Rps19,Rps14
R-MMU-5683057	MAPK family signaling cascades	0.0249149	-3.69229	244	65	0.0351732	1848	8688	19192,19181,56705,114715,76089,14180,20418,211255,103573,54401,13385,23980,235072,81489,19179,545156,13649,12314,384783,16590,64654,14360,20779,14812,19172,56484,17463,14182,18591,16367,26443,56692,19167,12313,17967,12315,19060,26395,18590,18039,100986,228769,16706,12223,51792,22190,26396,16591,19182,15507,19171,19177,66413,14585,108058,237880,18481,14811,13869,327826,12323,22187,21762,18749,69601	Psme3,Psmc2,Ranbp9,Spred1,Rapgef2,Fgf9,Shc3,Kbtbd7,Xpo1,Ywhab,Dlg4,Pebp1,Sept7,Dnajb1,Psmc1,Kalrn,Egfr,Calm2,Irs2,Kit,Fgf23,Fyn,Src,Grin2b,Psmb4,Foxo3,Psmd7,Fgfr1,Pdgfb,Irs1,Psma6,Lamtor3,Psma3,Calm1,Ncam1,Calm3,Ppp5c,Map2k1,Pdgfa,Nefl,Akap9,Psmf1,Ksr1,Btc,Ppp2r1a,Ubc,Map2k2,Kl,Psmc3,Hspb1,Psmb10,Psmb7,Psmd6,Gfra1,Camk2d,1700071K01Rik,Pak3,Grin2a,Erbb4,Frs2,Camk2b,Ubb,Psmd2,Prkacb,Dab2ip
R-MMU-1169091	Activation of NF-kappaB in B cells	0.0250119	-3.6884	65	21	0.0113636	1848	8688	2.21872e+107	Ubb,Psmf1,Card11,Psmd2,Psmd7,Btrc,Psmb4,Fbxw11,Nfkbia,Psmc3,Ubc,Psma6,Psmb7,Psmd6,Psmb10,Psme3,Bcl10,Psma3,Psmc2,Psmc1,Rel
R-MMU-74182	Ketone body metabolism	0.025279	-3.67778	9	5	0.00270563	1848	8688	7.19118e+25	Bdh1,Aacs,Acss3,Oxct1,Hmgcl
R-MMU-429914	Deadenylation-dependent mRNA decay	0.0253713	-3.67414	39	14	0.00757576	1848	8688	2.34699e+74	Edc4,Edc3,Dis3,Exosc3,Eif4e,Eif4a2,Eif4a3,Dcps,Exosc4,Lsm4,Dcp1a,Dcp1b,Exosc8,Lsm1
R-MMU-2262749	Cellular response to hypoxia	0.0257358	-3.65987	69	22	0.0119048	1848	8688	2.21872e+112	Ubb,Psmd2,Psmb4,Psmd7,Psmb10,Psmd6,Psmb7,Egln3,Psmc1,Psmf1,Cited2,Egln2,Ube2d2a,Eloc,Epas1,Ubc,Psmc3,Psme3,Psma6,Psmc2,Psma3,Hif1a
R-MMU-1234174	Regulation of Hypoxia-inducible Factor (HIF) by oxygen	0.0257358	-3.65987	69	22	0.0119048	1848	8688	2.21872e+112	Ubb,Cited2,Psmf1,Egln2,Psmd2,Psmb4,Ube2d2a,Eloc,Psmd7,Epas1,Ubc,Psmc3,Psmb7,Psma6,Psmd6,Psme3,Psmb10,Psma3,Psmc2,Egln3,Psmc1,Hif1a
R-MMU-69541	Stabilization of p53	0.0266684	-3.62428	54	18	0.00974026	1848	8688	2.20592e+90	Trp53,Psmc1,Psmc2,Psma3,Psma6,Psmb7,Psmd6,Psme3,Psmb10,Ubc,Psmc3,Mdm2,Psmb4,Psmd7,Psmd2,Ubb,Mdm4,Psmf1
R-MMU-69620	Cell Cycle Checkpoints	0.0270225	-3.61108	178	49	0.0265152	1848	8688	56317,19192,17120,19181,17246,22630,54401,12427,19179,75430,22059,70238,22629,17463,19172,55948,81601,17219,72151,26443,70620,56150,22218,19167,17220,12144,29870,19182,22190,228769,100041230,69957,17248,93765,18393,69263,22627,19171,19177,66413,15574,50793,15204,12021,26909,22187,17535,21762,27354	Anapc7,Psme3,Mad1l1,Psmc2,Mdm2,Ywhaq,Ywhab,Ccna1,Psmc1,Anapc15,Trp53,Rnf168,Ywhah,Psmd7,Psmb4,Sfn,Kat5,Mcm6,Rfc5,Psma6,Ube2v2,Mad2l1,Sumo1,Psma3,Mcm7,Blm,Gtse1,Psmc3,Ubc,Psmf1,Hist1h4m,Cdc16,Mdm4,Ube2n,Orc2,Rfc3,Ywhae,Psmb10,Psmb7,Psmd6,Hus1,Orc3,Herc2,Bard1,Exo1,Ubb,Mre11a,Psmd2,Nbn
R-MMU-451927	Interleukin-2 signaling	0.0291208	-3.5363	229	61	0.0330087	1848	8688	14811,13869,19171,19177,66413,108058,14585,237880,18708,69601,12323,327826,22187,21762,17967,19060,12315,18590,26395,18039,56692,26443,19167,12313,20850,51792,22190,26396,16591,19182,228769,100986,12223,16706,19179,20851,13649,12314,384783,64654,16590,13385,23980,19172,18707,17463,14182,18591,16367,14360,20779,14812,114715,76089,19192,19181,56705,211255,54401,14180,20418	Grin2a,Erbb4,Psmb10,Psmb7,Psmd6,Camk2d,Gfra1,1700071K01Rik,Pik3r1,Dab2ip,Camk2b,Frs2,Ubb,Psmd2,Ncam1,Ppp5c,Calm3,Pdgfa,Map2k1,Nefl,Lamtor3,Psma6,Psma3,Calm1,Stat5a,Ppp2r1a,Ubc,Map2k2,Kl,Psmc3,Psmf1,Akap9,Btc,Ksr1,Psmc1,Stat5b,Egfr,Calm2,Irs2,Fgf23,Kit,Dlg4,Pebp1,Psmb4,Pik3cd,Psmd7,Fgfr1,Pdgfb,Irs1,Fyn,Src,Grin2b,Spred1,Rapgef2,Psme3,Psmc2,Ranbp9,Kbtbd7,Ywhab,Fgf9,Shc3
R-MMU-5627123	RHO GTPases activate PAKs	0.0292593	-3.53156	22	9	0.00487013	1848	8688	1.79311e+44	Ppp1r12a,Calm2,Calm3,Myl12b,Pak3,Cttn,Calm1,Myl6,Myh9
R-MMU-375165	NCAM signaling for neurite out-growth	0.0304985	-3.49008	238	63	0.0340909	1848	8688	58226,22187,327826,12323,12839,21762,69601,66413,19177,19171,237880,14585,108058,14811,13869,16706,12223,228769,100986,12298,51792,19182,22190,16591,26396,26443,56692,12313,19167,19060,12315,17967,18039,18590,26395,14812,20779,14360,14182,17463,19172,16367,18591,23980,13385,12314,13649,19179,64654,16590,384783,12296,14180,20418,12912,211255,54401,19192,12288,56705,19181,114715,76089	Cacna1h,Ubb,Frs2,Camk2b,Col9a1,Psmd2,Dab2ip,Psmd6,Psmb7,Psmb10,1700071K01Rik,Gfra1,Camk2d,Grin2a,Erbb4,Ksr1,Btc,Psmf1,Akap9,Cacnb4,Ppp2r1a,Psmc3,Ubc,Kl,Map2k2,Psma6,Lamtor3,Calm1,Psma3,Ppp5c,Calm3,Ncam1,Nefl,Pdgfa,Map2k1,Grin2b,Src,Fyn,Fgfr1,Psmd7,Psmb4,Irs1,Pdgfb,Pebp1,Dlg4,Calm2,Egfr,Psmc1,Fgf23,Kit,Irs2,Cacnb2,Fgf9,Shc3,Creb1,Kbtbd7,Ywhab,Psme3,Cacna1c,Ranbp9,Psmc2,Spred1,Rapgef2
R-MMU-8852135	Protein ubiquitination	0.0307189	-3.48288	51	17	0.00919913	1848	8688	6.76151e+88	Ube2r2,Bcl10,Usp5,Wac,Ube2g1,Leo1,Ubb,Uchl4,Ube2g2,Ube2b,Ube2n,Cdc34,Ube2d2a,Ctr9,Ubc,Ube2h,Rnf20
R-MMU-5687128	MAPK6/MAPK4 signaling	0.0307662	-3.48134	74	23	0.0124459	1848	8688	1.91795e+118	Psmc1,Kalrn,Psmc2,Psma3,Dnajb1,Pak3,Psme3,Psmb10,Sept7,Psmb7,Psmd6,Psma6,Ubc,Psmc3,Hspb1,Foxo3,Psmb4,Psmd7,Xpo1,Psmd2,Prkacb,Psmf1,Ubb
R-MMU-195253	Degradation of beta-catenin by the destruction complex	0.0312059	-3.46715	78	24	0.012987	1848	8688	2.28769e+120	Psmf1,Psmc3,Lef1,Ubc,Ppp2r1a,Psmc2,Psma3,Psme3,Psma6,Gsk3b,Psmd2,Tle4,Tle3,Ubb,Btrc,Psmd7,Psmb4,Ctnnb1,Psmb10,Psmd6,Psmb7,Tle1,Tcf7l2,Psmc1
R-MMU-112043	PLC beta mediated events	0.0316105	-3.45427	40	14	0.00757576	1848	8688	1.46792e+70	Gnai3,Prkacb,Adcy5,Gnai2,Pde1b,Plcb1,Pde1c,Prkca,Calm1,Calm3,Calm2,Pla2g4a,Adcy9,Adcy8
R-MMU-195258	RHO GTPase Effectors	0.0318327	-3.44726	247	65	0.0351732	1848	8688	70385,75669,17904,108911,100041230,72155,67653,242687,51792,72124,73178,19047,19877,18645,11835,76804,18607,17886,66977,12313,56150,67733,16593,12315,110379,67052,76378,76707,319151,12387,18481,22627,22342,13043,14026,103573,22630,54401,56378,15081,54004,17969,16319,208846,17120,360198,52696,67938,68089,225326,17931,108000,66140,20779,76499,76709,15078,55948,18221,56419,13385,17283,16594,22629,12…	Spdl1,Pik3r4,Myl6,Rcc2,Hist1h4m,Cenpn,4930544G11Rik,Wasf2,Ppp2r1a,Seh1l,Wasl,Ppp1cc,Rock1,Pfn2,Ar,Kdm4c,Pdpk1,Myh9,Nuf2,Calm1,Mad2l1,Itgb3bp,Klc1,Calm3,Sec13,Ndc80,Ropn1,Clasp1,Hist1h3e,Ctnnb1,Pak3,Ywhae,Lin7b,Cttn,Evl,Xpo1,Ywhaq,Ywhab,Arpc3,H3f3b,Diaph2,Ncf1,Incenp,Daam1,Mad1l1,Hist1h3a,Zwint,Myl12b,Arpc4,Pik3c3,Ppp1r12a,Cenpf,Ska2,Src,Clasp2,Arpc2,H3f3a,Sfn,Nudc,Diaph3,Dlg4,Men1,Klc2,Ywhah,Calm2
R-MMU-5689603	UCH proteinases	0.0321015	-3.43885	94	28	0.0151515	1848	8688	1.08155e+146	Ogt,Psmf1,Psmc3,Ubc,Psmc2,Psma3,Psma6,Hist1h2ad,Ino80c,Psme3,Adrm1,Hist1h2ai,Psmd2,Uchl4,Hist1h2ab,Ubb,Ruvbl1,Bard1,Hist3h2a,Psmd7,Psmb4,Actl6a,Ino80b,Psmb7,Psmd6,Psmb10,Mcrs1,Psmc1
R-MMU-5576891	Cardiac conduction	0.0321518	-3.43729	102	30	0.0162338	1848	8688	1.41692e+155	Fgf14,Ahcyl1,Calm2,Asph,Fgf13,Fgf12,Cacna2d3,Kcnd2,Cacng4,Camk2d,Nos1,Kcnip1,Atp1a3,Camk2b,Cacng2,Kcnh2,Itpr2,Kcnk15,Calm3,Npr2,Itpr1,Atp1a1,Calm1,Atp1b1,Cacna1c,Kcnip4,Cacnb4,Akap9,Cacng1,Cacnb2
R-MMU-111932	CaMK IV-mediated phosphorylation of CREB	0.0323205	-3.43205	4	3	0.00162338	1848	8688	123151231412313	Calm3,Calm2,Calm1
R-MMU-442745	Activation of CaMK IV	0.0323205	-3.43205	4	3	0.00162338	1848	8688	123131231512314	Calm1,Calm3,Calm2
R-MMU-77595	Processing of Intronless Pre-mRNAs	0.0327685	-3.41829	19	8	0.004329	1848	8688	6.73377e+40	Cstf1,Nudt21,Cpsf1,Cpsf2,Cpsf3,Cpsf7,Cstf2t,Sympk
R-MMU-912526	Interleukin receptor SHC signaling	0.0328446	-3.41597	222	59	0.0319264	1848	8688	13385,23980,19179,13649,12314,384783,16590,64654,20779,14360,14812,18707,19172,17463,14182,18591,16367,19192,19181,56705,114715,76089,14180,20418,211255,54401,19171,66413,19177,237880,108058,14585,14811,13869,12323,327826,22187,21762,18708,69601,26443,56692,19167,12313,17967,19060,12315,18590,26395,18039,100986,228769,12223,16706,51792,26396,22190,16591,19182	Dlg4,Pebp1,Psmc1,Egfr,Calm2,Irs2,Kit,Fgf23,Src,Fyn,Grin2b,Pik3cd,Psmb4,Psmd7,Fgfr1,Pdgfb,Irs1,Psme3,Psmc2,Ranbp9,Spred1,Rapgef2,Fgf9,Shc3,Kbtbd7,Ywhab,Psmb10,Psmd6,Psmb7,1700071K01Rik,Camk2d,Gfra1,Grin2a,Erbb4,Camk2b,Frs2,Ubb,Psmd2,Pik3r1,Dab2ip,Psma6,Lamtor3,Psma3,Calm1,Ncam1,Ppp5c,Calm3,Pdgfa,Map2k1,Nefl,Akap9,Psmf1,Btc,Ksr1,Ppp2r1a,Map2k2,Ubc,Kl,Psmc3
R-MMU-169893	Prolonged ERK activation events	0.0328446	-3.41597	222	59	0.0319264	1848	8688	18039,26395,18590,19060,12315,17967,107746,19167,12313,56692,26443,22190,26396,16591,19182,51792,12223,16706,228769,100986,13869,14811,237880,14585,108058,66413,19177,19171,69601,21762,22187,327826,12323,76089,114715,19181,56705,19192,54401,211255,20418,14180,384783,16590,64654,13649,12314,19179,23980,13385,18591,16367,14182,19172,17463,12928,14812,14360,20779	Nefl,Map2k1,Pdgfa,Ppp5c,Calm3,Ncam1,Rapgef1,Psma3,Calm1,Lamtor3,Psma6,Ubc,Map2k2,Kl,Psmc3,Ppp2r1a,Btc,Ksr1,Psmf1,Akap9,Erbb4,Grin2a,1700071K01Rik,Gfra1,Camk2d,Psmd6,Psmb7,Psmb10,Dab2ip,Psmd2,Ubb,Frs2,Camk2b,Rapgef2,Spred1,Psmc2,Ranbp9,Psme3,Ywhab,Kbtbd7,Shc3,Fgf9,Irs2,Kit,Fgf23,Egfr,Calm2,Psmc1,Pebp1,Dlg4,Pdgfb,Irs1,Fgfr1,Psmb4,Psmd7,Crk,Grin2b,Fyn,Src
R-MMU-69481	G2/M Checkpoints	0.0331767	-3.40591	147	41	0.0221861	1848	8688	1.55742e+209	Hus1,Psmb7,Psmd6,Psmb10,Ywhah,Orc3,Trp53,Psmc1,Rnf168,Ywhae,Ubb,Mre11a,Nbn,Psmd2,Bard1,Herc2,Psmb4,Psmd7,Exo1,Sfn,Psma6,Psme3,Mcm7,Psma3,Sumo1,Psmc2,Ube2v2,Mcm6,Kat5,Rfc5,Hist1h4m,Psmf1,Orc2,Rfc3,Ube2n,Ywhaq,Gtse1,Blm,Ywhab,Ubc,Psmc3
R-MMU-187706	Signalling to p38 via RIT and RIN	0.0340678	-3.3794	214	57	0.0308442	1848	8688	16706,12223,100986,228769,16591,22190,26396,19182,51792,19167,12313,56692,26443,18039,26395,18590,19060,12315,17967,21762,22187,327826,12323,69601,108058,14585,237880,66413,19177,19171,13869,14811,20418,14180,54401,211255,19181,56705,19192,76089,114715,14812,14360,20779,18591,16367,14182,19172,17463,23980,13385,384783,16590,64654,13649,12314,19179	Ksr1,Btc,Akap9,Psmf1,Kl,Ubc,Map2k2,Psmc3,Ppp2r1a,Psma3,Calm1,Lamtor3,Psma6,Nefl,Map2k1,Pdgfa,Ppp5c,Calm3,Ncam1,Psmd2,Ubb,Frs2,Camk2b,Dab2ip,Camk2d,Gfra1,1700071K01Rik,Psmd6,Psmb7,Psmb10,Erbb4,Grin2a,Shc3,Fgf9,Ywhab,Kbtbd7,Psmc2,Ranbp9,Psme3,Rapgef2,Spred1,Grin2b,Fyn,Src,Pdgfb,Irs1,Fgfr1,Psmb4,Psmd7,Pebp1,Dlg4,Irs2,Kit,Fgf23,Egfr,Calm2,Psmc1
R-MMU-112412	SOS-mediated signalling	0.0340678	-3.3794	214	57	0.0308442	1848	8688	211255,54401,14180,20418,114715,76089,19192,56705,19181,17463,19172,14182,16367,18591,14360,20779,14812,19179,12314,13649,64654,16590,384783,13385,23980,51792,19182,26396,16591,22190,228769,100986,12223,16706,17967,12315,19060,26395,18590,18039,56692,26443,12313,19167,69601,327826,12323,22187,21762,14811,13869,19171,19177,66413,237880,108058,14585	Kbtbd7,Ywhab,Fgf9,Shc3,Spred1,Rapgef2,Psme3,Ranbp9,Psmc2,Psmd7,Psmb4,Fgfr1,Irs1,Pdgfb,Fyn,Src,Grin2b,Psmc1,Calm2,Egfr,Fgf23,Kit,Irs2,Dlg4,Pebp1,Ppp2r1a,Psmc3,Map2k2,Kl,Ubc,Psmf1,Akap9,Btc,Ksr1,Ncam1,Calm3,Ppp5c,Map2k1,Pdgfa,Nefl,Lamtor3,Psma6,Calm1,Psma3,Dab2ip,Frs2,Camk2b,Ubb,Psmd2,Grin2a,Erbb4,Psmb10,Psmb7,Psmd6,1700071K01Rik,Camk2d,Gfra1
R-MMU-5673001	RAF/MAP kinase cascade	0.0340678	-3.3794	214	57	0.0308442	1848	8688	14360,20779,14812,18591,16367,19172,17463,14182,13385,23980,384783,16590,64654,19179,13649,12314,20418,14180,54401,211255,19181,56705,19192,76089,114715,21762,327826,12323,22187,69601,237880,14585,108058,19171,66413,19177,13869,14811,228769,100986,16706,12223,22190,16591,26396,19182,51792,19167,12313,26443,56692,18590,26395,18039,17967,19060,12315	Fyn,Src,Grin2b,Pdgfb,Irs1,Psmb4,Psmd7,Fgfr1,Dlg4,Pebp1,Irs2,Kit,Fgf23,Psmc1,Egfr,Calm2,Shc3,Fgf9,Ywhab,Kbtbd7,Psmc2,Ranbp9,Psme3,Rapgef2,Spred1,Psmd2,Frs2,Camk2b,Ubb,Dab2ip,1700071K01Rik,Gfra1,Camk2d,Psmb10,Psmd6,Psmb7,Erbb4,Grin2a,Psmf1,Akap9,Ksr1,Btc,Ubc,Kl,Map2k2,Psmc3,Ppp2r1a,Psma3,Calm1,Psma6,Lamtor3,Pdgfa,Map2k1,Nefl,Ncam1,Ppp5c,Calm3
R-MMU-180336	SHC1 events in EGFR signaling	0.0340678	-3.3794	214	57	0.0308442	1848	8688	19192,56705,19181,114715,76089,14180,20418,211255,54401,13385,23980,19179,12314,13649,16590,64654,384783,14360,20779,14812,17463,19172,14182,16367,18591,26443,56692,12313,19167,17967,12315,19060,26395,18590,18039,100986,228769,12223,16706,51792,19182,16591,22190,26396,19171,19177,66413,237880,108058,14585,14811,13869,12323,327826,22187,21762,69601	Psme3,Ranbp9,Psmc2,Spred1,Rapgef2,Fgf9,Shc3,Kbtbd7,Ywhab,Dlg4,Pebp1,Psmc1,Calm2,Egfr,Kit,Fgf23,Irs2,Fyn,Src,Grin2b,Psmd7,Psmb4,Fgfr1,Irs1,Pdgfb,Psma6,Lamtor3,Calm1,Psma3,Ncam1,Calm3,Ppp5c,Map2k1,Pdgfa,Nefl,Akap9,Psmf1,Btc,Ksr1,Ppp2r1a,Psmc3,Kl,Ubc,Map2k2,Psmb10,Psmb7,Psmd6,1700071K01Rik,Camk2d,Gfra1,Grin2a,Erbb4,Camk2b,Frs2,Ubb,Psmd2,Dab2ip
R-MMU-179812	GRB2 events in EGFR signaling	0.0340678	-3.3794	214	57	0.0308442	1848	8688	21762,12323,327826,22187,69601,14585,237880,108058,19171,66413,19177,13869,14811,100986,228769,16706,12223,22190,26396,16591,19182,51792,19167,12313,26443,56692,18590,26395,18039,17967,12315,19060,14360,20779,14812,18591,16367,19172,17463,14182,13385,23980,384783,64654,16590,19179,13649,12314,20418,14180,54401,211255,19181,56705,19192,76089,114715	Psmd2,Camk2b,Frs2,Ubb,Dab2ip,Gfra1,1700071K01Rik,Camk2d,Psmb10,Psmd6,Psmb7,Erbb4,Grin2a,Akap9,Psmf1,Ksr1,Btc,Ubc,Map2k2,Kl,Psmc3,Ppp2r1a,Psma3,Calm1,Psma6,Lamtor3,Pdgfa,Map2k1,Nefl,Ncam1,Calm3,Ppp5c,Fyn,Src,Grin2b,Pdgfb,Irs1,Psmb4,Psmd7,Fgfr1,Dlg4,Pebp1,Irs2,Fgf23,Kit,Psmc1,Egfr,Calm2,Shc3,Fgf9,Ywhab,Kbtbd7,Psmc2,Ranbp9,Psme3,Rapgef2,Spred1
R-MMU-111997	CaM pathway	0.0343712	-3.37054	26	10	0.00541126	1848	8688	1.85751e+50	Pde1c,Adcy8,Pde1b,Adcy9,Calm2,Calm3,Calm1,Prkca,Prkacb,Adcy5
R-MMU-111933	Calmodulin induced events	0.0343712	-3.37054	26	10	0.00541126	1848	8688	1.23151e+50	Calm3,Calm2,Pde1b,Adcy9,Adcy8,Pde1c,Calm1,Adcy5,Prkacb,Prkca
R-MMU-187687	Signalling to ERKs	0.0350156	-3.35196	227	60	0.0324675	1848	8688	19167,12313,56692,26443,18039,26395,26416,18590,19060,12315,17967,107746,12223,16706,228769,100986,16591,22190,26396,19182,51792,108058,14585,237880,19177,66413,19171,13869,14811,21762,22187,327826,12323,69601,19181,56705,19192,76089,114715,20418,14180,54401,211255,23980,13385,384783,64654,16590,13649,12314,19179,14812,20779,14360,18591,16367,14182,19172,17463,12928	Psma3,Calm1,Lamtor3,Psma6,Nefl,Map2k1,Mapk14,Pdgfa,Ppp5c,Calm3,Ncam1,Rapgef1,Btc,Ksr1,Psmf1,Akap9,Kl,Ubc,Map2k2,Psmc3,Ppp2r1a,Camk2d,Gfra1,1700071K01Rik,Psmb7,Psmd6,Psmb10,Erbb4,Grin2a,Psmd2,Ubb,Frs2,Camk2b,Dab2ip,Psmc2,Ranbp9,Psme3,Rapgef2,Spred1,Shc3,Fgf9,Ywhab,Kbtbd7,Pebp1,Dlg4,Irs2,Fgf23,Kit,Egfr,Calm2,Psmc1,Grin2b,Src,Fyn,Pdgfb,Irs1,Fgfr1,Psmb4,Psmd7,Crk
R-MMU-2682334	EPH-Ephrin signaling	0.035266	-3.34484	71	22	0.0119048	1848	8688	7.31786e+111	Wasl,Arpc3,Vegfa,Rock1,Efna5,4930544G11Rik,Aph1a,Arpc4,Ncstn,Efnb2,Kdr,Grin2b,Myl12a,Epha6,Src,Fyn,Itsn1,Arpc2,Kalrn,Tiam1,Arhgef7,Pak3
R-MMU-73762	RNA Polymerase I Transcription Initiation	0.0354244	-3.34035	48	16	0.00865801	1848	8688	1.74202e+82	Mnat1,Taf1b,Hdac2,Ercc3,Ercc6,Rbbp4,Tbp,Gtf2h2,Rrn3,Polr1b,Taf1c,Mta2,Ttf1,Gtf2h4,Taf1a,Gatad2a
R-MMU-162710	Synthesis of glycosylphosphatidylinositol (GPI)	0.0363434	-3.31474	16	7	0.00378788	1848	8688	1.87006e+35	Piga,Pigo,Pigm,Pigp,Pigc,Pigq,Pigg
R-MMU-1980145	Signaling by NOTCH2	0.0363434	-3.31474	16	7	0.00378788	1848	8688	1.81293e+36	Notch2,Maml2,Maml3,Creb1,Gzmb,Rbpj,Hes5
R-MMU-170984	ARMS-mediated activation	0.0363605	-3.31427	219	58	0.0313853	1848	8688	211255,54401,14180,20418,114715,76089,19192,56705,19181,14182,17463,12928,19172,16367,18591,14812,20779,14360,12314,13649,19179,64654,16590,384783,23980,13385,51792,19182,22190,26396,16591,16706,12223,100986,228769,19060,12315,17967,18039,18590,26395,26443,56692,12313,19167,69601,22187,327826,12323,21762,14811,13869,19177,66413,19171,108058,14585,237880	Kbtbd7,Ywhab,Fgf9,Shc3,Spred1,Rapgef2,Psme3,Ranbp9,Psmc2,Fgfr1,Psmd7,Crk,Psmb4,Irs1,Pdgfb,Grin2b,Src,Fyn,Calm2,Egfr,Psmc1,Fgf23,Kit,Irs2,Pebp1,Dlg4,Ppp2r1a,Psmc3,Ubc,Map2k2,Kl,Ksr1,Btc,Akap9,Psmf1,Ppp5c,Calm3,Ncam1,Nefl,Pdgfa,Map2k1,Psma6,Lamtor3,Calm1,Psma3,Dab2ip,Ubb,Frs2,Camk2b,Psmd2,Grin2a,Erbb4,Psmb7,Psmd6,Psmb10,Camk2d,Gfra1,1700071K01Rik
R-MMU-167044	Signalling to RAS	0.0363605	-3.31427	219	58	0.0313853	1848	8688	54401,211255,20418,14180,76089,114715,56705,19181,19192,16367,18591,17463,19172,14182,14360,20779,14812,16590,64654,384783,19179,12314,13649,13385,23980,19182,22190,26396,16591,51792,100986,228769,16706,12223,26416,26395,18590,18039,17967,12315,19060,12313,19167,56692,26443,69601,21762,327826,12323,22187,13869,14811,237880,14585,108058,19171,19177,66413	Ywhab,Kbtbd7,Shc3,Fgf9,Rapgef2,Spred1,Ranbp9,Psmc2,Psme3,Irs1,Pdgfb,Psmd7,Psmb4,Fgfr1,Fyn,Src,Grin2b,Kit,Fgf23,Irs2,Psmc1,Calm2,Egfr,Dlg4,Pebp1,Psmc3,Ubc,Map2k2,Kl,Ppp2r1a,Akap9,Psmf1,Ksr1,Btc,Mapk14,Map2k1,Pdgfa,Nefl,Ncam1,Calm3,Ppp5c,Calm1,Psma3,Lamtor3,Psma6,Dab2ip,Psmd2,Frs2,Camk2b,Ubb,Erbb4,Grin2a,1700071K01Rik,Gfra1,Camk2d,Psmb10,Psmb7,Psmd6
R-MMU-170968	Frs2-mediated activation	0.0363605	-3.31427	219	58	0.0313853	1848	8688	13869,14811,14585,108058,237880,66413,19177,19171,69601,21762,22187,12323,327826,18039,26395,18590,19060,12315,17967,107746,19167,12313,56692,26443,26396,22190,16591,19182,51792,16706,12223,100986,228769,384783,64654,16590,13649,12314,19179,23980,13385,18591,16367,14182,19172,17463,14812,20779,14360,76089,114715,19181,56705,19192,54401,211255,20418,14180	Erbb4,Grin2a,Gfra1,Camk2d,1700071K01Rik,Psmd6,Psmb7,Psmb10,Dab2ip,Psmd2,Ubb,Camk2b,Frs2,Nefl,Map2k1,Pdgfa,Ppp5c,Calm3,Ncam1,Rapgef1,Psma3,Calm1,Lamtor3,Psma6,Map2k2,Ubc,Kl,Psmc3,Ppp2r1a,Ksr1,Btc,Akap9,Psmf1,Irs2,Fgf23,Kit,Egfr,Calm2,Psmc1,Pebp1,Dlg4,Pdgfb,Irs1,Fgfr1,Psmb4,Psmd7,Grin2b,Src,Fyn,Rapgef2,Spred1,Psmc2,Ranbp9,Psme3,Ywhab,Kbtbd7,Shc3,Fgf9
R-MMU-5696398	Nucleotide Excision Repair	0.0364262	-3.31247	103	30	0.0162338	1848	8688	1.38722e+152	Ercc3,Ubc,Mnat1,Cops7b,Ube2n,Rfc3,Cops3,Cops4,Rfc5,Cops8,Ino80c,Rad23b,Ube2v2,Gtf2h4,Sumo1,Ercc6,Uvssa,Ruvbl1,Aqr,Cops7a,Ercc1,Ubb,Isy1,Gtf2h2,Mcrs1,Ercc4,Ube2i,Ino80b,Prpf19,Actl6a
R-MMU-109606	Intrinsic Pathway for Apoptosis	0.0364634	-3.31145	37	13	0.00703463	1848	8688	2.26277e+64	Ywhae,Diablo,Bcl2,Ywhah,Gzmg,Ywhab,Nmt1,Sfn,Bcl2l11,Bcl2l1,Ywhaq,Ppp3r1,Gzmb
R-MMU-75893	TNF signaling	0.0364634	-3.31145	37	13	0.00703463	1848	8688	6.65522e+66	Sppl2a,Ubb,Ubc,Rnf31,Adam17,Map3k7,Rack1,Birc2,Fadd,Smpd3,Sharpin,Rbck1,Tax1bp1
R-MMU-3928662	EPHB-mediated forward signaling	0.0364634	-3.31145	37	13	0.00703463	1848	8688	6.80895e+65	Arpc4,Kalrn,Tiam1,Arpc3,Rock1,Efnb2,Wasl,Itsn1,4930544G11Rik,Arpc2,Grin2b,Fyn,Src
R-MMU-74752	Signaling by Insulin receptor	0.037859	-3.27389	292	75	0.0405844	1848	8688	26395,18590,20869,18039,17967,12315,19060,19167,12313,18607,56692,26443,16591,22190,26396,19182,51792,19079,228769,100986,12223,16706,75669,13869,14811,237880,108058,14585,140494,19171,19177,66413,69601,18708,21762,327826,12323,22187,11973,76089,225326,114715,56717,19181,75778,56705,19042,19192,54401,11974,211255,20418,14180,384783,16590,64654,64930,19179,13649,12314,66508,13385,20104,23980,18591…	Map2k1,Pdgfa,Stk11,Nefl,Ncam1,Calm3,Ppp5c,Psma3,Calm1,Pdpk1,Lamtor3,Psma6,Kl,Ubc,Map2k2,Psmc3,Ppp2r1a,Prkab1,Psmf1,Akap9,Btc,Ksr1,Pik3r4,Erbb4,Grin2a,1700071K01Rik,Camk2d,Gfra1,Atp6v0a4,Psmb10,Psmb7,Psmd6,Dab2ip,Pik3r1,Psmd2,Frs2,Camk2b,Ubb,Atp6v1e1,Rapgef2,Pik3c3,Spred1,Mtor,Psmc2,Them4,Ranbp9,Ppm1a,Psme3,Ywhab,Atp6v0e,Kbtbd7,Shc3,Fgf9,Irs2,Kit,Fgf23,Tsc1,Psmc1,Egfr,Calm2,Lamtor1,Dlg4,Rps6,Pebp1…
R-MMU-212718	EGFR interacts with phospholipase C-gamma	0.038619	-3.25401	30	11	0.00595238	1848	8688	1.87492e+55	Prkacb,Adcy5,Pde1c,Pde1b,Calm1,Prkca,Adcy8,Adcy9,Calm2,Egfr,Calm3
R-MMU-6811440	Retrograde transport at the Trans-Golgi-Network	0.0388935	-3.24693	41	14	0.00757576	1848	8688	7.02972e+75	Gcc2,M6pr,Vps52,Stx16,Vti1a,Tmf1,Vps51,Cog1,Ric1,Arl1,Cog8,Cog2,Vps53,Cog3
R-MMU-112040	G-protein mediated events	0.0388935	-3.24693	41	14	0.00757576	1848	8688	1.85752e+70	Pde1c,Plcb1,Pde1b,Gnai2,Prkacb,Adcy5,Gnai3,Adcy8,Adcy9,Pla2g4a,Calm2,Calm3,Calm1,Prkca
R-MMU-499943	Synthesis and interconversion of nucleotide di- and triphosphates	0.0392406	-3.23804	23	9	0.00487013	1848	8688	6.64222e+45	Dctpp1,Dtymk,Nudt13,Ak1,Rrm2b,Gsr,Ctps,Nme1,Ak2
R-MMU-8855121	VLDL interactions	0.0392406	-3.23804	23	9	0.00487013	1848	8688	1.43602e+47	Fyn,Apob,Cltc,Nr1h2,Vldlr,Mylip,Ap2s1,Reln,Dab1
R-MMU-5688426	Deubiquitination	0.0395137	-3.23111	237	62	0.0335498	1848	8688	19192,19181,107260,84092,170707,11555,108155,17246,26409,12427,18035,66124,192656,229603,56456,70020,22059,74112,22225,19179,100756,71954,319191,17463,54198,19172,26443,319165,225280,11797,19167,216799,15251,56436,329908,17248,30940,228769,67653,11835,19182,22190,19177,66413,231130,19171,51812,100683,15239,319172,93841,22187,19211,17127,50868,21762,12021,67952,319162,71472,13982,56505	Psme3,Psmc2,Otub1,Usp8,Usp48,Adrb2,Ogt,Mdm2,Map3k7,Ccna1,Nfkbia,Josd2,Ripk2,Otud7b,Actl6a,Ino80b,Trp53,Usp16,Usp5,Psmc1,Usp30,Suds3,Hist1h2ai,Psmd7,Snx3,Psmb4,Psma6,Hist1h2ad,Ino80c,Birc2,Psma3,Nlrp3,Hif1a,Adrm1,Usp24,Mdm4,Usp25,Psmf1,4930544G11Rik,Ar,Psmc3,Ubc,Psmb7,Psmd6,Tnip2,Psmb10,Mcrs1,Trrap,Hgs,Hist1h2ab,Uchl4,Ubb,Pten,Smad3,Keap1,Psmd2,Bard1,Tomm20,Hist3h2a,Usp19,Esr1,Ruvbl1
R-MMU-109704	PI3K Cascade	0.0414757	-3.18265	80	24	0.012987	1848	8688	6.49306e+122	Tsc1,Fgf23,Irs2,Rps6,Lamtor1,Pik3r1,Fgfr1,Rheb,Eif4e,Irs1,Rptor,Frs2,Mtor,Pik3c3,Stk11,Lamtor3,Pdpk1,Ppm1a,Them4,Ywhab,Kl,Pik3r4,Fgf9,Prkab1
R-MMU-1660517	Synthesis of PIPs at the late endosome membrane	0.0418453	-3.17378	10	5	0.00270563	1848	8688	7.71162e+27	Mtmr2,Pik3c3,Vac14,Fig4,Pik3r4
R-MMU-450408	AUF1 (hnRNP D0) binds and destabilizes mRNA	0.0438839	-3.12621	53	17	0.00919913	1848	8688	1.91793e+85	Psmc1,Psma6,Psmd6,Psmb7,Psmb10,Psme3,Psma3,Psmc2,Psmd7,Psmb4,Hspa8,Hspb1,Psmc3,Ubc,Ubb,Psmf1,Psmd2
R-MMU-1489509	DAG and IP3 signaling	0.0444929	-3.11243	27	10	0.00541126	1848	8688	1.23132e+50	Calm1,Adcy5,Prkca,Prkacb,Pde1b,Adcy9,Pde1c,Adcy8,Calm3,Calm2
R-MMU-167021	PLC-gamma1 signalling	0.0444929	-3.11243	27	10	0.00541126	1848	8688	1.87502e+50	Prkca,Prkacb,Adcy5,Calm1,Adcy9,Pde1b,Pde1c,Adcy8,Calm3,Calm2
R-MMU-901032	ER Quality Control Compartment (ERQC)	0.0447068	-3.10763	20	8	0.004329	1848	8688	2.21907e+42	Ubc,Syvn1,Sel1l,Edem1,Ubb,Uggt1,Edem3,Derl2
R-MMU-8849932	SALM protein interactions at the synapses	0.0447068	-3.10763	20	8	0.004329	1848	8688	1.92807e+40	Ptprs,Lrfn2,Dlg4,Gria1,Grin2b,Ptprd,Lrfn3,Grin2a
R-MMU-74158	RNA Polymerase III Transcription	0.0449764	-3.10162	38	13	0.00703463	1848	8688	6.66532e+66	Brf2,Gtf3c1,Gtf3c3,Polr3d,Tbp,Crcp,Snapc3,Polr3b,Snapc2,Pou2f1,Gtf3c2,Gtf3c5,Brf1
R-MMU-76046	RNA Polymerase III Transcription Initiation	0.0449764	-3.10162	38	13	0.00703463	1848	8688	2.33864e+66	Gtf3c1,Brf2,Tbp,Polr3d,Gtf3c3,Polr3b,Snapc3,Crcp,Snapc2,Gtf3c2,Pou2f1,Gtf3c5,Brf1
R-MMU-141444	Amplification of signal from unattached kinetochores via a MAD2 inhibitory signal	0.0452251	-3.0961	2	2	0.00108225	1848	8688	5615017120	Mad2l1,Mad1l1
R-MMU-73943	Reversal of alkylation damage by DNA dioxygenases	0.0452251	-3.0961	2	2	0.00108225	1848	8688	26383268420	Fto,Alkbh5
R-MMU-392023	Adrenaline signalling through Alpha-2 adrenergic receptor	0.0452251	-3.0961	2	2	0.00108225	1848	8688	1155311551	Adra2c,Adra2a
R-MMU-73942	DNA Damage Reversal	0.0452251	-3.0961	2	2	0.00108225	1848	8688	26383268420	Fto,Alkbh5
R-MMU-163316	Mitochondrial transcription termination	0.0452251	-3.0961	2	2	0.00108225	1848	8688	208595545725	Mterf1b,Mterf1a
R-MMU-141424	Amplification of signal from the kinetochores	0.0452251	-3.0961	2	2	0.00108225	1848	8688	1712056150	Mad1l1,Mad2l1
R-MMU-451307	Activation of Na-permeable Kainate Receptors	0.0452251	-3.0961	2	2	0.00108225	1848	8688	1480514806	Grik1,Grik2
R-MMU-163200	Respiratory electron transport, ATP synthesis by chemiosmotic coupling, and heat production by uncoupling proteins.	0.0468934	-3.05988	97	28	0.0151515	1848	8688	1.19517e+143	Atp5g1,Uqcr10,Ndufb9,Atp5j,Ndufs2,Uqcrh,Etfb,Ndufc2,Ndufs1,Ndufaf6,Coq10b,Uqcrfs1,Atp5j2,Timmdc1,Ndufs3,Ndufs7,Uqcrq,Ndufa12,Ndufv1,Ndufa13,Etfa,Ndufb3,Atp5o,Atp5l,Ndufaf1,Ndufb7,Ndufaf3,Atp5d
R-MMU-422356	Regulation of insulin secretion	0.0471985	-3.05339	73	22	0.0119048	1848	8688	1.26712e+112	Chrm3,Prkacb,Adcy5,Gnb2,Snap25,Cacna1e,Adcy8,Gng4,Kcnc2,Gnaq,Kcng2,Gnai2,Adra2c,Plcb1,Cacnb2,Kcnb1,Itpr2,Glp1r,Adra2a,Itpr1,Prkca,Cacna1c
R-MMU-8866652	Synthesis of active ubiquitin: roles of E1 and E2 enzymes	0.0487196	-3.02167	31	11	0.00595238	1848	8688	2.21879e+55	Ubb,Uchl4,Ube2g2,Ube2r2,Ube2g1,Cdc34,Ube2b,Ube2d2a,Usp5,Ubc,Ube2h
R-MMU-6804760	Regulation of TP53 Activity through Methylation	0.0507435	-2.98097	17	7	0.00378788	1848	8688	5.77482e+35	Jmy,Ubb,Mdm4,Smyd2,Mdm2,Trp53,Ubc
R-MMU-5684996	MAPK1/MAPK3 signaling	0.0510225	-2.97549	219	57	0.0308442	1848	8688	16367,18591,14182,17463,19172,14812,14360,20779,16590,64654,384783,12314,13649,19179,23980,13385,54401,211255,20418,14180,76089,114715,56705,19181,19192,69601,21762,22187,12323,327826,13869,14811,14585,108058,237880,19177,66413,19171,19182,22190,26396,16591,51792,12223,16706,100986,228769,18039,26395,18590,12315,19060,17967,12313,19167,56692,26443	Irs1,Pdgfb,Fgfr1,Psmd7,Psmb4,Grin2b,Fyn,Src,Kit,Fgf23,Irs2,Calm2,Egfr,Psmc1,Pebp1,Dlg4,Ywhab,Kbtbd7,Shc3,Fgf9,Rapgef2,Spred1,Ranbp9,Psmc2,Psme3,Dab2ip,Psmd2,Ubb,Camk2b,Frs2,Erbb4,Grin2a,Gfra1,Camk2d,1700071K01Rik,Psmb7,Psmd6,Psmb10,Psmc3,Ubc,Map2k2,Kl,Ppp2r1a,Btc,Ksr1,Akap9,Psmf1,Nefl,Map2k1,Pdgfa,Calm3,Ppp5c,Ncam1,Calm1,Psma3,Lamtor3,Psma6
R-MMU-2173796	SMAD2/SMAD3:SMAD4 heterotrimer regulates transcription	0.0512971	-2.97012	24	9	0.00487013	1848	8688	1.07951e+47	Cdk9,Ubb,Men1,Rbl1,Smad3,Cdk8,E2f4,Ubc,Snw1
R-MMU-8863795	Downregulation of ERBB2 signaling	0.0512971	-2.97012	24	9	0.00487013	1848	8688	1.25398e+44	Cdc37,Cul5,Ubb,Btc,Usp8,Erbb4,Ubc,Stub1,Egfr
R-MMU-432720	Lysosome Vesicle Biogenesis	0.0520983	-2.95462	35	12	0.00649351	1848	8688	1.52397e+59	Hgs,Dnajc6,Cltc,Ap1g1,Chmp2a,Cltb,Clvs1,Hspa8,Ap1m1,Gns,M6pr,App
R-MMU-5607761	Dectin-1 mediated noncanonical NF-kB signaling	0.0526714	-2.94368	58	18	0.00974026	1848	8688	1.91721e+91	Psmb4,Fbxw11,Btrc,Psmd7,Ubc,Psmc3,Psmf1,Ubb,Psmd2,Psmc1,Psme3,Psmb10,Psmb7,Psma6,Psmd6,Psma3,Psmc2,Map3k14
R-MMU-8852276	The role of GTSE1 in G2/M progression after G2 checkpoint	0.0526714	-2.94368	58	18	0.00974026	1848	8688	2.28769e+90	Psmf1,Ubb,Psmd2,Psmb4,Psmd7,Gtse1,Ubc,Psmc3,Hsp90ab1,Psme3,Psmb10,Psma6,Psmd6,Psmb7,Psmc2,Psma3,Psmc1,Trp53
R-MMU-5676590	NIK-->noncanonical NF-kB signaling	0.0526714	-2.94368	58	18	0.00974026	1848	8688	2.21872e+91	Ubb,Psmf1,Psmd2,Btrc,Psmd7,Fbxw11,Psmb4,Psmc3,Ubc,Psmd6,Psma6,Psmb7,Psmb10,Psme3,Map3k14,Psma3,Psmc2,Psmc1
R-MMU-69563	p53-Dependent G1 DNA Damage Response	0.053314	-2.93156	62	19	0.0102814	1848	8688	1.72482e+95	Mdm4,Ubb,Psmf1,Psmd2,Mdm2,Psmb4,Psmd7,Ccna1,Ubc,Psmc3,Psmd6,Psmb7,Psma6,Psme3,Psmb10,Psmc2,Psma3,Trp53,Psmc1
R-MMU-69580	p53-Dependent G1/S DNA damage checkpoint	0.053314	-2.93156	62	19	0.0102814	1848	8688	1.91922e+95	Psme3,Psmb10,Psma6,Psmb7,Psmd6,Psma3,Psmc2,Psmc1,Trp53,Psmf1,Ubb,Mdm4,Psmd2,Psmb4,Psmd7,Mdm2,Ubc,Psmc3,Ccna1
R-MMU-611105	Respiratory electron transport	0.0541506	-2.91599	74	22	0.0119048	1848	8688	7.54067e+113	Ndufs7,Ndufs3,Ndufaf3,Ndufb7,Timmdc1,Ndufaf1,Ndufaf6,Uqcrfs1,Coq10b,Ndufs1,Ndufc2,Ndufb3,Etfb,Uqcrh,Etfa,Ndufa13,Ndufs2,Ndufv1,Ndufb9,Ndufa12,Uqcrq,Uqcr10
R-MMU-5689896	Ovarian tumor domain proteases	0.0564535	-2.87434	28	10	0.00541126	1848	8688	2.20591e+53	Trp53,Otub1,Ubc,Esr1,Pten,Ripk2,Tnip2,Ubb,Otud7b,4930544G11Rik
R-MMU-70171	Glycolysis	0.0564535	-2.87434	28	10	0.00541126	1848	8688	4.33183e+52	Eno1b,Pfkp,Pkm,Hk2,Pfkfb3,Gpi1,Pfkm,Hk3,Hk1,Eno1
R-MMU-2980766	Nuclear Envelope Breakdown	0.056884	-2.86674	43	14	0.00757576	1848	8688	1.87502e+74	Prkca,Nup214,Ndc1,Nek9,Nup210,Banf1,Rae1,Aaas,Nup155,Lpin1,Nup54,Nup50,Nupl1,Seh1l
R-MMU-430039	mRNA decay by 5' to 3' exoribonuclease	0.0571962	-2.86127	14	6	0.00324675	1848	8688	2.347e+32	Edc4,Dcp1a,Lsm4,Dcp1b,Edc3,Lsm1
R-MMU-195721	Signaling by Wnt	0.0586142	-2.83678	238	61	0.0330087	1848	8688	100683,77578,19177,66413,19171,18719,12387,16974,56505,22187,68911,13000,18018,21888,21762,12315,81601,26443,56637,381022,12313,19167,51792,22417,19182,232910,22190,18795,16842,100041230,235497,228769,68151,67653,19058,213464,12314,19179,21416,21885,24117,17283,12234,17463,54198,19172,74325,12995,22422,21887,208846,67300,19192,18750,80288,19181,103573,26409,22418,84092,22419	Trrap,Bcl9,Psmb7,Psmd6,Psmb10,Pip5k1b,Ctnnb1,Lrp6,Ruvbl1,Ubb,Pygo2,Csnk2a2,Nfatc1,Tle4,Psmd2,Calm3,Kat5,Psma6,Gsk3b,Kmt2d,Calm1,Psma3,Ppp2r1a,Wnt4,Psmc3,Ap2s1,Ubc,Plcb1,Lef1,Hist1h4m,Leo1,Psmf1,Wls,4930544G11Rik,Ppp3r1,Rbbp5,Calm2,Psmc1,Tcf7l2,Tle1,Wif1,Men1,Btrc,Psmd7,Snx3,Psmb4,Cltb,Csnk2a1,Wnt7b,Tle3,Daam1,Cltc,Psme3,Prkca,Bcl9l,Psmc2,Xpo1,Map3k7,Wnt5a,Usp8,Wnt5b
R-MMU-1368110	Bmal1:Clock,Npas2 activates circadian gene expression	0.0591747	-2.82726	21	8	0.004329	1848	8688	1.48151e+39	Nr3c1,Cry2,Bhlhe41,Arntl,Avp,Bhlhe40,Rora,Nampt
R-MMU-1368108	BMAL1:CLOCK,NPAS2 activates circadian gene expression	0.0591747	-2.82726	21	8	0.004329	1848	8688	1.19982e+39	Avp,Bhlhe40,Klf15,Rora,Arntl,Bhlhe41,Cry2,Nr3c1
R-MMU-203765	eNOS activation and regulation	0.0591747	-2.82726	21	8	0.004329	1848	8688	6.82681e+39	Zdhhc21,Calm3,Calm2,Wasl,Dhfr,Nosip,Ddah1,Calm1
R-MMU-202131	Metabolism of nitric oxide	0.0591747	-2.82726	21	8	0.004329	1848	8688	6.63947e+39	Nosip,Ddah1,Zdhhc21,Calm3,Calm2,Wasl,Dhfr,Calm1
R-MMU-445144	Signal transduction by L1	0.0591747	-2.82726	21	8	0.004329	1848	8688	1.64162e+39	Itgb3,Ncam1,Egfr,Fgfr1,Map2k1,Map2k2,Csnk2a2,Csnk2a1
R-MMU-75815	Ubiquitin-dependent degradation of Cyclin D	0.0597466	-2.81764	51	16	0.00865801	1848	8688	1.91792e+80	Psmc1,Psmc2,Psma3,Gsk3b,Psmd6,Psma6,Psmb7,Psme3,Psmb10,Ubc,Psmc3,Psmb4,Psmd7,Psmd2,Ubb,Psmf1
R-MMU-350562	Regulation of ornithine decarboxylase (ODC)	0.0597466	-2.81764	51	16	0.00865801	1848	8688	1.91822e+80	Psmc3,Oaz2,Azin1,Psmd7,Psmb4,Psmd2,Psmf1,Odc1,Psmc1,Psma3,Psmc2,Psmb7,Psma6,Psmd6,Psmb10,Psme3
R-MMU-349425	Autodegradation of the E3 ubiquitin ligase COP1	0.0597466	-2.81764	51	16	0.00865801	1848	8688	2.20592e+80	Trp53,Psmc1,Psmb7,Psmd6,Psma6,Psmb10,Psme3,Psmc2,Psma3,Psmd7,Psmb4,Psmc3,Ubc,Ubb,Psmf1,Psmd2
R-MMU-69229	Ubiquitin-dependent degradation of Cyclin D1	0.0597466	-2.81764	51	16	0.00865801	1848	8688	5.66372e+80	Gsk3b,Psmb7,Psmd6,Psma6,Psme3,Psmb10,Psma3,Psmc2,Psmc1,Ubb,Psmf1,Psmd2,Psmb4,Psmd7,Ubc,Psmc3
R-MMU-2871796	FCERI mediated MAPK activation	0.0598817	-2.81538	234	60	0.0324675	1848	8688	19182,16591,26396,22190,51792,228769,100986,12223,16706,18590,26395,18039,17967,19060,12315,12313,19167,56692,26443,69601,21762,327826,12323,22187,13869,14811,14585,108058,237880,19171,19177,66413,54401,211255,20418,14180,76089,114715,56705,19181,26420,19192,16367,18591,17463,19172,14182,20779,14360,14812,16590,64654,384783,19179,12314,13649,26400,14281,13385,23980	Psmc3,Kl,Map2k2,Ubc,Ppp2r1a,Psmf1,Akap9,Btc,Ksr1,Pdgfa,Map2k1,Nefl,Ncam1,Ppp5c,Calm3,Calm1,Psma3,Lamtor3,Psma6,Dab2ip,Psmd2,Frs2,Camk2b,Ubb,Erbb4,Grin2a,Gfra1,Camk2d,1700071K01Rik,Psmb10,Psmb7,Psmd6,Ywhab,Kbtbd7,Shc3,Fgf9,Rapgef2,Spred1,Ranbp9,Psmc2,Mapk9,Psme3,Irs1,Pdgfb,Psmd7,Psmb4,Fgfr1,Src,Fyn,Grin2b,Kit,Fgf23,Irs2,Psmc1,Calm2,Egfr,Map2k7,Fos,Dlg4,Pebp1
R-MMU-68886	M Phase	0.0602556	-2.80916	247	63	0.0340909	1848	8688	54563,66679,217718,71782,66413,19177,19171,76707,67052,13000,110379,21762,22187,30939,227720,67733,19167,56150,72787,26443,66977,19047,22190,19182,18141,72124,51792,72155,170762,108911,100041230,69957,70385,228769,75430,223921,19179,244329,12995,18221,269113,71844,19172,17463,20842,76499,67121,56317,66352,108000,66140,52696,23825,18750,19181,17120,19348,16319,19192,19324,14245,103573,59046	Nup210,Rae1,Nek9,Ankle2,Psmd6,Psmb7,Psmb10,Clasp1,Ndc80,Csnk2a2,Sec13,Psmd2,Ubb,Pttg1,Nup214,Itgb3bp,Psma3,Mad2l1,Ndc1,Psma6,Nuf2,Ppp1cc,Ubc,Psmc3,Nup50,Seh1l,Ppp2r1a,Cenpn,Nup155,Rcc2,Hist1h4m,Cdc16,Spdl1,Psmf1,Anapc15,Aaas,Psmc1,Mcph1,Csnk2a1,Nudc,Nup54,Nupl1,Psmb4,Psmd7,Stag1,Clasp2,Mastl,Anapc7,Blzf1,Cenpf,Ska2,Zwint,Banf1,Prkca,Psmc2,Mad1l1,Kif20a,Incenp,Psme3,Rab1a,Lpin1,Xpo1,Arpp19
R-MMU-4086398	Ca2+ pathway	0.0604661	-2.80567	32	11	0.00595238	1848	8688	1.23141e+54	Calm2,Calm3,Tcf7l2,Calm1,Ctnnb1,Map3k7,Wnt5a,Plcb1,Lef1,Nfatc1,Ppp3r1
R-MMU-5610785	GLI3 is processed to GLI3R by the proteasome	0.0612779	-2.79234	59	18	0.00974026	1848	8688	2.21872e+90	Ubb,Psmf1,Prkacb,Psmd2,Psmb4,Psmd7,Btrc,Ubc,Psmc3,Gsk3b,Psmd6,Psma6,Psmb7,Psme3,Psmb10,Psma3,Psmc2,Psmc1
R-MMU-2424491	DAP12 signaling	0.0616217	-2.78674	308	77	0.0416667	1848	8688	12323,327826,19211,22187,21762,18749,224129,18708,18574,69601,19171,19177,66413,108058,237880,14585,18719,14811,13869,228769,100986,12223,16706,51792,26396,22190,16591,19182,18607,26443,56692,19167,12313,17967,19060,12315,11515,26395,18590,18039,20779,14360,14812,18707,19172,56484,17463,14182,18591,16367,13385,23980,19179,13649,12314,384783,16590,64654,11514,14180,227743,12912,20418,15370,211255,…	Camk2b,Frs2,Pten,Ubb,Psmd2,Prkacb,Adcy5,Pik3r1,Pde1b,Dab2ip,Psmb10,Psmb7,Psmd6,Camk2d,1700071K01Rik,Gfra1,Pip5k1b,Grin2a,Erbb4,Psmf1,Akap9,Btc,Ksr1,Ppp2r1a,Map2k2,Ubc,Kl,Psmc3,Pdpk1,Psma6,Lamtor3,Psma3,Calm1,Ncam1,Ppp5c,Calm3,Adcy9,Map2k1,Pdgfa,Nefl,Src,Fyn,Grin2b,Pik3cd,Psmb4,Foxo3,Psmd7,Fgfr1,Pdgfb,Irs1,Dlg4,Pebp1,Psmc1,Egfr,Calm2,Irs2,Kit,Fgf23,Adcy8,Fgf9,Mapkap1,Creb1,Shc3,Nr4a1,Kbtbd7,Mdm2,Y…
R-MMU-6806834	Signaling by MET	0.0616731	-2.78591	63	19	0.0102814	1848	8688	2.21878e+96	Ubb,Usp8,Src,Lama5,Ranbp10,Pik3r1,Crk,Lamb1,Arf6,Ubc,Lamc2,Lama1,Lama3,Ranbp9,Rapgef1,Lamb3,Hgs,Tns3,Spint2
R-MMU-912631	Regulation of signaling by CBL	0.063592	-2.75527	11	5	0.00270563	1848	8688	1.87071e+25	Pik3cd,Fyn,Crk,Rapgef1,Pik3r1
R-MMU-418885	DCC mediated attractive signaling	0.063592	-2.75527	11	5	0.00270563	1848	8688	3.30662e+26	Dock1,Trio,Fyn,Src,Wasl
R-MMU-350054	Notch-HLH transcription pathway	0.063592	-2.75527	11	5	0.00270563	1848	8688	1.96644e+26	Rbpj,Maml3,Maml2,Snw1,Notch2
R-MMU-75035	Chk1/Chk2(Cds1) mediated inactivation of Cyclin B:Cdk1 complex	0.063592	-2.75527	11	5	0.00270563	1848	8688	2.26306e+24	Ywhaq,Sfn,Ywhae,Ywhab,Ywhah
R-MMU-203615	eNOS activation	0.063592	-2.75527	11	5	0.00270563	1848	8688	1.23137e+24	Calm1,Ddah1,Calm2,Calm3,Zdhhc21
R-MMU-917729	Endosomal Sorting Complex Required For Transport (ESCRT)	0.0655433	-2.72504	25	9	0.00487013	1848	8688	1.07305e+45	Vps37c,Ubb,Tsg101,Vps25,Ubc,Hgs,Chmp2a,Vta1,Chmp4b
R-MMU-901042	Calnexin/calreticulin cycle	0.0655433	-2.72504	25	9	0.00487013	1848	8688	2.21873e+47	Ubb,Uggt1,Edem1,Canx,Derl2,Edem3,Sel1l,Syvn1,Ubc
R-MMU-15869	Metabolism of nucleotides	0.0669661	-2.70357	96	27	0.0146104	1848	8688	1.64341e+144	Itpa,Nt5c3,Nudt16l2,Dut,Gmpr2,Nudt5,Lhpp,Dguok,Ampd3,Ak1,Dpyd,Ak2,Impdh1,Entpd4b,Nudt15,Entpd1,Dtymk,Dctpp1,Adal,Rrm2b,Gsr,Dhodh,Nudt13,Ctps,Nme1,Dctd,Nudt9
R-MMU-382556	ABC-family proteins mediated transport	0.0669661	-2.70357	96	27	0.0146104	1848	8688	1.13042e+138	Abca4,Psmc2,Psma3,Abcb1a,Abcf1,Psma6,Psme3,Abcc4,Psmf1,Sel1l,Ubc,Psmc3,Pex3,Psmb7,Psmd6,Psmb10,Eif2s3x,Eif2s2,Abcb1b,Psmc1,Psmd2,Ubb,Derl1,Abcg8,Abcc10,Psmb4,Psmd7
R-MMU-8868773	rRNA processing in the nucleus and cytosol	0.0669909	-2.7032	125	34	0.0183983	1848	8688	1.95434e+176	Utp14b,Rpl6,Rplp2,Rpl37a,Mphosph10,Rps2,Rpl37,Heatr1,Bms1,Rpl21,Rps6,Exosc3,Rpl29,Rpl18a,Nol9,Exosc4,Utp3,Rps14,Wdr3,Krr1,Rpl4,Exosc8,Imp3,Rpl30,Xrn2,Rps7,Rpl28,Rpl38,Utp11,Wdr12,Dcaf13,Nop56,Fbl,Rplp0
R-MMU-6791226	Major pathway of rRNA processing in the nucleolus and cytosol	0.0669909	-2.7032	125	34	0.0183983	1848	8688	1.99447e+176	Rpl29,Nol9,Rpl18a,Rps6,Exosc3,Rpl21,Bms1,Rpl37,Heatr1,Rps2,Mphosph10,Utp14b,Rplp2,Rpl37a,Rpl6,Rplp0,Fbl,Nop56,Dcaf13,Wdr12,Utp11,Rpl38,Rpl28,Xrn2,Rpl30,Rps7,Rpl4,Imp3,Exosc8,Krr1,Wdr3,Rps14,Exosc4,Utp3
R-MMU-72312	rRNA processing	0.0669909	-2.7032	125	34	0.0183983	1848	8688	6.76717e+176	Rpl38,Utp11,Rpl28,Wdr12,Nop56,Dcaf13,Fbl,Rplp0,Exosc4,Utp3,Rps14,Wdr3,Krr1,Exosc8,Imp3,Rpl4,Rps7,Rpl30,Xrn2,Rpl21,Bms1,Rps6,Exosc3,Rpl18a,Nol9,Rpl29,Rpl6,Rplp2,Rpl37a,Utp14b,Mphosph10,Rps2,Heatr1,Rpl37
R-MMU-913709	O-linked glycosylation of mucins	0.0677112	-2.6925	44	14	0.00757576	1848	8688	1.44261e+76	Galnt4,Galnt7,Galnt6,B3gnt2,Galnt13,St3gal1,Galnt14,B3gnt5,Muc13,B3gnt4,Galnt5,Galnt10,Galnt15,Galnt1
R-MMU-4615885	SUMOylation of DNA replication proteins	0.0677112	-2.6925	44	14	0.00757576	1848	8688	1.70762e+73	Nup155,Top1,Nup54,Nup50,Seh1l,Nupl1,Nup214,Ndc1,Ube2i,Sumo1,Incenp,Nup210,Rae1,Aaas
R-MMU-75158	TRAIL signaling	0.0680891	-2.68694	5	3	0.00162338	1848	8688	140821263322035	Fadd,Cflar,Tnfsf10
R-MMU-3065678	SUMO is transferred from E1 to E2 (UBE2I, UBC9)	0.0680891	-2.68694	5	3	0.00162338	1848	8688	221962221850995	Ube2i,Sumo1,Uba2
R-MMU-442720	CREB phosphorylation through the activation of Adenylate Cyclase	0.0680891	-2.68694	5	3	0.00162338	1848	8688	115141291218749	Adcy8,Creb1,Prkacb
R-MMU-983705	Signaling by the B Cell Receptor (BCR)	0.0681096	-2.68664	210	54	0.0292208	1848	8688	17246,12487,18035,227743,14180,12912,108723,15370,56717,19192,75778,19181,12042,17463,12234,19172,56484,18707,17060,14182,16367,18591,14360,20779,19179,13649,16590,64654,384783,51792,103583,19182,22190,16591,228769,12223,16439,19696,18590,18607,16438,26443,19167,18708,19211,327826,208650,22187,21762,13869,19171,66413,19177,18719	Mdm2,Cd28,Nfkbia,Mapkap1,Fgf9,Creb1,Card11,Nr4a1,Mtor,Psme3,Them4,Psmc2,Bcl10,Psmd7,Btrc,Psmb4,Foxo3,Pik3cd,Blnk,Fgfr1,Irs1,Pdgfb,Fyn,Src,Psmc1,Egfr,Kit,Fgf23,Irs2,Ppp2r1a,Fbxw11,Psmc3,Ubc,Kl,Psmf1,Btc,Itpr2,Rel,Pdgfa,Pdpk1,Itpr1,Psma6,Psma3,Pik3r1,Pten,Frs2,Cblb,Ubb,Psmd2,Erbb4,Psmb10,Psmd6,Psmb7,Pip5k1b
R-MMU-8874081	MET activates PTK2 signaling	0.0682732	-2.68424	18	7	0.00378788	1848	8688	1.67802e+34	Lamb3,Lamb1,Lamc2,Src,Lama3,Lama5,Lama1
R-MMU-450520	HuR (ELAVL1) binds and stabilizes mRNA	0.0685964	-2.67952	8	4	0.0021645	1848	8688	1.03573e+21	Xpo1,Prkca,Nup214,Anp32a
R-MMU-77111	Synthesis of Ketone Bodies	0.0685964	-2.67952	8	4	0.0021645	1848	8688	3.80661e+20	Acss3,Bdh1,Aacs,Hmgcl
R-MMU-2393930	Phosphate bond hydrolysis by NUDT proteins	0.0685964	-2.67952	8	4	0.0021645	1848	8688	7.41677e+20	Nudt9,Nudt16l2,Nudt15,Nudt5
R-MMU-5694530	Cargo concentration in the ER	0.0703387	-2.65443	29	10	0.00541126	1848	8688	2.03332e+50	Sec22b,Sec24c,Ctsc,Sec24b,Gria1,Tmed10,Gosr2,Sec24a,Cnih2,Sar1b
R-MMU-8875878	MET promotes cell motility	0.0703387	-2.65443	29	10	0.00541126	1848	8688	1.67722e+51	Lama1,Lama3,Lama5,Src,Lamc2,Tns3,Lamb1,Crk,Rapgef1,Lamb3
R-MMU-389356	CD28 co-stimulation	0.0703387	-2.65443	29	10	0.00541126	1848	8688	5.67172e+50	Mtor,Pik3r1,Cd28,Pdpk1,Fyn,Src,Mapkap1,Them4,Pak3,Map3k14
R-MMU-418346	Platelet homeostasis	0.0704914	-2.65226	56	17	0.00919913	1848	8688	2.20651e+86	Trpc3,Pafah2,Trpc7,Pde9a,Pde1b,Apob,Itpr1,Gnaq,Nos1,Calm1,Calm3,Calm2,Pde10a,Itpr2,Pla2g4a,Trpc6,Mapk14
R-MMU-6807878	COPI-mediated anterograde transport	0.07055	-2.65143	72	21	0.0113636	1848	8688	1.93245e+106	Rab1a,Dctn3,Tmem115,Cog1,Ykt6,Dctn4,Bet1l,Copb2,Arf4,Ank2,Cog3,Ank1,Arfgap2,Dync1i1,Cog8,Cog2,Ank3,Gosr2,Tmed10,Dync1i2,Dctn5
R-MMU-69615	G1/S DNA Damage Checkpoints	0.0708942	-2.64657	64	19	0.0102814	1848	8688	1.91792e+95	Psmc1,Trp53,Psmc2,Psma3,Psmb10,Psme3,Psma6,Psmb7,Psmd6,Psmc3,Ubc,Ccna1,Psmd7,Psmb4,Mdm2,Psmd2,Psmf1,Ubb,Mdm4
R-MMU-5173105	O-linked glycosylation	0.0708942	-2.64657	64	19	0.0102814	1848	8688	2.33745e+103	Spon1,Pofut2,Galnt5,Galnt10,Pomgnt2,Galnt15,Galnt1,Galnt7,Galnt4,Galnt6,B3gnt2,Galnt13,Galnt14,St3gal1,Pomt1,B3gnt5,Large1,Muc13,B3gnt4
R-MMU-3301854	Nuclear Pore Complex (NPC) Disassembly	0.0739259	-2.60469	33	11	0.00595238	1848	8688	1.70762e+59	Nup155,Nup50,Nup54,Seh1l,Nupl1,Nup214,Nek9,Ndc1,Nup210,Aaas,Rae1
R-MMU-5685938	HDR through Single Strand Annealing (SSA)	0.0765753	-2.56948	37	12	0.00649351	1848	8688	1.93612e+59	Rad51,Hus1,Rfc5,Ercc4,Kat5,Mre11a,Nbn,Rfc3,Ercc1,Exo1,Bard1,Blm
R-MMU-446652	Interleukin-1 signaling	0.0784886	-2.5448	41	13	0.00703463	1848	8688	2.63992e+67	Map2k6,Ubc,Btrc,Fbxw11,Map3k7,Ube2n,Ubb,Il1b,Ube2v1,Il1rap,Sqstm1,Tnip2,Ripk2
R-MMU-5696395	Formation of Incision Complex in GG-NER	0.0784886	-2.5448	41	13	0.00703463	1848	8688	2.21871e+64	Ubb,Ercc1,Gtf2h2,Ube2n,Ercc3,Mnat1,Ubc,Rad23b,Ube2v2,Ube2i,Gtf2h4,Sumo1,Ercc4
R-MMU-5358346	Hedgehog ligand biogenesis	0.0812768	-2.50989	61	18	0.00974026	1848	8688	1.91797e+91	Psmc1,Syvn1,Psmb10,Psme3,Psmb7,Psmd6,Psma6,Psmc2,Psma3,Psmd7,Psmb4,Psmc3,Ubc,Sel1l,Psmf1,Ubb,Psmd2,Derl2
R-MMU-8848021	Signaling by PTK6	0.0813464	-2.50904	57	17	0.00919913	1848	8688	6.76532e+88	4930544G11Rik,Ubb,Btc,Ubc,Dab2ip,Elmo1,Crk,Bcar1,Socs3,Elmo2,Khdrbs3,Khdrbs1,Erbb4,Hif1a,Dock1,Spred1,Egfr
R-MMU-3247509	Chromatin modifying enzymes	0.0817377	-2.50424	191	49	0.0265152	1848	8688	100041230,225876,213464,13435,71371,76804,381022,225888,319165,67155,239985,233904,319172,54343,69382,319162,66310,75605,107817,319151,11569,140858,51812,83797,17977,108155,226830,77853,15081,230674,360198,104263,28019,93871,319191,19646,20591,15078,57376,93760,16898,319181,338523,67773,56456,78783,214899,69726,54169	Hist1h4m,Kdm2a,Rbbp5,Dnmt3a,Arid5b,Kdm4c,Kmt2d,Kmt5b,Hist1h2ad,Smarca2,Arid1b,Setd1a,Hist1h2ab,Atf7ip,1700024P04Rik,Hist3h2a,Dpy30,Kdm5b,Jmjd6,Hist1h3e,Aebp2,Wdr5,Mcrs1,Smarcd1,Ncoa1,Ogt,Smyd2,Msl2,H3f3b,Kdm4a,Hist1h3a,Kdm3a,Ing4,Brwd1,Hist1h2ai,Rbbp4,Kdm5c,H3f3a,Smarce1,Arid1a,Rps2,Hist1h2bg,Kdm7a,Kat8,Actl6a,Brpf1,Kdm5a,Smyd3,Kat6b
R-MMU-4839726	Chromatin organization	0.0817377	-2.50424	191	49	0.0265152	1848	8688	71371,13435,76804,225876,100041230,213464,381022,319165,225888,67155,239985,69382,319162,66310,233904,319172,54343,51812,140858,11569,83797,17977,75605,319151,107817,15081,226830,108155,77853,28019,230674,360198,104263,20591,15078,93760,57376,338523,319181,16898,93871,19646,319191,78783,214899,54169,69726,67773,56456	Arid5b,Dnmt3a,Kdm4c,Kdm2a,Hist1h4m,Rbbp5,Kmt2d,Hist1h2ad,Kmt5b,Smarca2,Arid1b,1700024P04Rik,Hist3h2a,Dpy30,Setd1a,Hist1h2ab,Atf7ip,Mcrs1,Wdr5,Aebp2,Smarcd1,Ncoa1,Kdm5b,Hist1h3e,Jmjd6,H3f3b,Smyd2,Ogt,Msl2,Ing4,Kdm4a,Hist1h3a,Kdm3a,Kdm5c,H3f3a,Arid1a,Smarce1,Kdm7a,Hist1h2bg,Rps2,Brwd1,Rbbp4,Hist1h2ai,Brpf1,Kdm5a,Kat6b,Smyd3,Kat8,Actl6a
R-MMU-525793	Myogenesis	0.0820462	-2.50047	26	9	0.00487013	1848	8688	1.72581e+44	Mef2a,Bnip2,Cdh15,Map2k6,Ctnna2,Mapk14,Neo1,Ctnnb1,Tcf3
R-MMU-5218920	VEGFR2 mediated vascular permeability	0.0820462	-2.50047	26	9	0.00487013	1848	8688	5.67171e+45	Mtor,Calm2,Calm3,Calm1,Them4,Pak3,Ctnnb1,Pdpk1,Mapkap1
R-MMU-375170	CDO in myogenesis	0.0820462	-2.50047	26	9	0.00487013	1848	8688	1.80072e+44	Neo1,Tcf3,Ctnnb1,Bnip2,Mef2a,Mapk14,Map2k6,Ctnna2,Cdh15
R-MMU-6811436	COPI-independent Golgi-to-ER retrograde traffic	0.0820462	-2.50047	26	9	0.00487013	1848	8688	1.44232e+45	Galnt1,Rab3gap1,Dctn4,Pla2g4a,Dctn3,Dync1i1,Dctn5,Dync1i2,Pafah1b2
R-MMU-201681	TCF dependent signaling in response to WNT	0.0845455	-2.47047	170	44	0.0238095	1848	8688	21885,21416,100683,19179,77578,18719,12387,19171,66413,19177,17283,24117,56505,12995,16974,12234,17463,19172,21888,21762,13000,21887,68911,22187,81601,19181,19167,80288,381022,19192,26443,56637,19182,22418,16842,22190,22417,51792,103573,213464,235497,228769,100041230,84092	Tle1,Tcf7l2,Trrap,Psmc1,Bcl9,Pip5k1b,Ctnnb1,Psmb10,Psmd6,Psmb7,Men1,Wif1,Ruvbl1,Csnk2a1,Lrp6,Btrc,Psmd7,Psmb4,Tle4,Psmd2,Csnk2a2,Tle3,Pygo2,Ubb,Kat5,Psmc2,Psma3,Bcl9l,Kmt2d,Psme3,Psma6,Gsk3b,Psmc3,Wnt5a,Lef1,Ubc,Wnt4,Ppp2r1a,Xpo1,Rbbp5,Leo1,Psmf1,Hist1h4m,Usp8
R-MMU-8866654	E3 ubiquitin ligases ubiquitinate target proteins	0.0861985	-2.4511	30	10	0.00541126	1848	8688	1.09331e+52	Rnf20,Ubc,Ctr9,Ube2d2a,Bcl10,Ube2b,Ube2n,Ubb,Wac,Leo1
R-MMU-399719	Trafficking of AMPA receptors	0.0861985	-2.4511	30	10	0.00541126	1848	8688	1.47995e+51	Gria1,Cacng4,Camk2b,Dlg4,Cacng2,Prkca,Camk2d,Mdm2,Myo6,Ap2s1
R-MMU-399721	Glutamate Binding, Activation of AMPA Receptors and Synaptic Plasticity	0.0861985	-2.4511	30	10	0.00541126	1848	8688	1.79202e+51	Myo6,Mdm2,Ap2s1,Camk2b,Dlg4,Gria1,Cacng4,Prkca,Cacng2,Camk2d
R-MMU-170822	Regulation of Glucokinase by Glucokinase Regulatory Protein	0.0861985	-2.4511	30	10	0.00541126	1848	8688	2.27721e+53	Nup214,Ndc1,Nup155,Nup210,Nup50,Nup54,Rae1,Seh1l,Nupl1,Aaas
R-MMU-176409	APC/C:Cdc20 mediated degradation of mitotic proteins	0.0902149	-2.40556	74	21	0.0113636	1848	8688	1.91722e+105	Psmb4,Psmd7,Ubc,Psmc3,Ccna1,Psmf1,Cdc16,Ubb,Psmd2,Pttg1,Anapc15,Psmc1,Anapc7,Psme3,Psmb10,Psmd6,Psmb7,Psma6,Psmc2,Psma3,Mad2l1
R-MMU-376176	Signaling by Robo receptor	0.090507	-2.40233	12	5	0.00270563	1848	8688	2.05631e+24	Slit2,Enah,Evl,Pfn2,Robo1
R-MMU-5675482	Regulation of necroptotic cell death	0.090507	-2.40233	12	5	0.00270563	1848	8688	1.40821e+24	Fadd,Fasl,Birc2,Tnfsf10,Cflar
R-MMU-2559584	Formation of Senescence-Associated Heterochromatin Foci (SAHF)	0.090507	-2.40233	12	5	0.00270563	1848	8688	1.04248e+26	Cabin1,Trp53,Hira,Lmnb1,Ubn1
R-MMU-8866427	VLDLR internalisation and degradation	0.090507	-2.40233	12	5	0.00270563	1848	8688	2.22607e+26	Nr1h2,Cltc,Vldlr,Mylip,Ap2s1
R-MMU-69052	Switching of origins to a post-replicative state	0.0911743	-2.39498	70	20	0.0108225	1848	8688	1.72202e+100	Mcm7,Psmc2,Orc3,Psma3,Psmd6,Psmb7,Psma6,Psme3,Psmb10,Mcm6,Psmc1,Orc2,Psmd2,Ubb,Psmf1,Ccna1,Ubc,Psmc3,Psmb4,Psmd7
R-MMU-68949	Orc1 removal from chromatin	0.0911743	-2.39498	70	20	0.0108225	1848	8688	6.64132e+100	Psmd6,Psmb7,Psma6,Psme3,Psmb10,Mcm7,Orc3,Psma3,Psmc2,Mcm6,Psmc1,Ubb,Psmf1,Orc2,Psmd2,Psmb4,Psmd7,Ccna1,Ubc,Psmc3
R-MMU-416476	G alpha (q) signalling events	0.0912835	-2.39379	171	44	0.0238095	1848	8688	11606,16439,380921,16438,56077,14065,14744,18761,18795,14459,50780,208188,18101,15558,22044,269060,56470,22065,320127,217480,216749,13616,18708,11550,12671,54140,50501,22068,12425,238377,11998,18430,319239,21334,223435,545156,64214,243407,24111,15465,14682,26946,280287,11820	Agt,Itpr2,Dgkh,Itpr1,Dgke,F2rl3,Gpr65,Prkcq,Plcb1,Gast,Rgs3,Ghsr,Nmbr,Htr2a,Trh,Dagla,Rgs19,Trpc3,Dgki,Dgkb,Nmur2,Edn3,Pik3r1,Adra1d,Chrm3,Avpr1a,Prok2,Trpc6,Cckar,Gpr68,Avp,Oxtr,Npsr1,Tac2,Trio,Kalrn,Rgs18,Qrfprl,Uts2,Hrh1,Gnaq,Trpc7,Kiss1,App
R-MMU-1296071	Potassium Channels	0.0919842	-2.38614	99	27	0.0146104	1848	8688	1.64901e+143	Kcna2,Gng4,Kcnh5,Kcnc2,Kcnd2,Kcng2,Hcn1,Kcnq3,Kcnj3,Kcnj16,Gnb2,Kcnh2,Kcnk2,Kcnk13,Kcnb2,Hcn4,Kcnn2,Kcnv2,Kcnma1,Kcnh1,Kcnab1,Kcnf1,Kcnj6,Kcnab2,Kcnc3,Kcnb1,Kcnab3
R-MMU-174154	APC/C:Cdc20 mediated degradation of Securin	0.0920173	-2.38578	66	19	0.0102814	1848	8688	2.2877e+95	Psmf1,Cdc16,Ubb,Psmd2,Psmd7,Psmb4,Psmc3,Ubc,Psmb10,Psme3,Psmd6,Psmb7,Psma6,Psma3,Psmc2,Psmc1,Anapc15,Pttg1,Anapc7
R-MMU-174084	Autodegradation of Cdh1 by Cdh1:APC/C	0.0927161	-2.37821	62	18	0.00974026	1848	8688	2.17622e+90	Psmd2,Psmf1,Ubb,Cdc16,Ubc,Psmc3,Psmb4,Psmd7,Psmc2,Psma3,Psme3,Psmb10,Psma6,Psmd6,Psmb7,Anapc7,Anapc15,Psmc1
R-MMU-68827	CDT1 association with the CDC6:ORC:origin complex	0.093236	-2.37262	58	17	0.00919913	1848	8688	1.74632e+85	Psmd7,Psmb4,Psmc3,Ubc,Psmf1,Ubb,Psmd2,Orc2,Psmc1,Psmb10,Psme3,Psmd6,Psmb7,Psma6,Psmc2,Orc3,Psma3
R-MMU-174113	SCF-beta-TrCP mediated degradation of Emi1	0.0935339	-2.36943	54	16	0.00865801	1848	8688	2.28769e+80	Psmf1,Ubb,Psmd2,Btrc,Psmd7,Psmb4,Psmc3,Ubc,Psmb10,Psme3,Psmd6,Psma6,Psmb7,Psmc2,Psma3,Psmc1
R-MMU-6781823	Formation of TC-NER Pre-Incision Complex	0.0935339	-2.36943	54	16	0.00865801	1848	8688	1.08679e+81	Cops8,Gtf2h4,Prpf19,Cops3,Cops4,Cops7a,Cops7b,Ubb,Isy1,Gtf2h2,Ercc6,Ercc3,Uvssa,Ubc,Mnat1,Aqr
R-MMU-69017	CDK-mediated phosphorylation and removal of Cdc6	0.0935554	-2.3692	50	15	0.00811688	1848	8688	1.91822e+75	Psmc3,Ubc,Psmd7,Psmb4,Psmd2,Ubb,Psmf1,Psmc1,Psma3,Psmc2,Psma6,Psmb7,Psmd6,Psmb10,Psme3
R-MMU-5693532	DNA Double-Strand Break Repair	0.0945617	-2.3585	133	35	0.0189394	1848	8688	2.21962e+183	Ube2i,Rad51,Hus1,Ercc4,Sirt6,Rtel1,Rnf168,Trp53,Nbn,Mre11a,Ppp4c,Ercc1,Ubb,Exo1,Xrcc4,Xrcc5,Ppp4r2,Eya1,Bard1,Herc2,Ube2v2,Sumo1,Tdp1,Eya3,Kdm4a,Paxip1,Rfc5,Kat5,Ppp5c,Ube2n,Rfc3,Hist1h4m,Ubc,Ccna1,Blm
R-MMU-166208	mTORC1-mediated signalling	0.0960177	-2.34322	23	8	0.004329	1848	8688	6.65087e+39	Lamtor1,Rptor,Rps6,Lamtor3,Ywhab,Eif4e,Rheb,Mtor
R-MMU-5576893	Phase 2 - plateau phase	0.0960177	-2.34322	23	8	0.004329	1848	8688	1.22881e+40	Cacna1c,Cacng2,Akap9,Cacng4,Cacnb2,Cacng1,Cacna2d3,Cacnb4
R-MMU-5357905	Regulation of TNFR1 signaling	0.100823	-2.29439	27	9	0.00487013	1848	8688	1.06026e+46	Sharpin,Sppl2a,Ubb,Birc2,Rack1,Rnf31,Tax1bp1,Rbck1,Ubc
R-MMU-6814122	Cooperation of PDCL (PhLP1) and TRiC/CCT in G-protein beta folding	0.100823	-2.29439	27	9	0.00487013	1848	8688	1.46781e+44	Gnai2,Csnk2a1,Cct7,Gnai3,Csnk2a2,Tcp1,Cct4,Rgs7,Gnb2
R-MMU-176814	Activation of APC/C and APC/C:Cdc20 mediated degradation of mitotic proteins	0.101265	-2.29001	75	21	0.0113636	1848	8688	1.91722e+105	Psmb4,Psmd7,Ccna1,Ubc,Psmc3,Cdc16,Ubb,Psmf1,Psmd2,Pttg1,Anapc15,Psmc1,Anapc7,Psmb7,Psmd6,Psma6,Psme3,Psmb10,Mad2l1,Psma3,Psmc2
R-MMU-69473	G2/M DNA damage checkpoint	0.101265	-2.29001	75	21	0.0113636	1848	8688	1.55742e+108	Hus1,Ywhah,Sumo1,Ube2v2,Trp53,Kat5,Rnf168,Rfc5,Ywhae,Hist1h4m,Rfc3,Nbn,Mre11a,Ube2n,Ywhaq,Blm,Bard1,Herc2,Ywhab,Exo1,Sfn
R-MMU-174184	Cdc20:Phospho-APC/C mediated degradation of Cyclin A	0.102652	-2.27641	71	20	0.0108225	1848	8688	5.63172e+100	Anapc7,Psmc1,Anapc15,Psmc2,Mad2l1,Psma3,Psma6,Psmb7,Psmd6,Psmb10,Psme3,Ccna1,Psmc3,Ubc,Psmd7,Psmb4,Psmd2,Cdc16,Ubb,Psmf1
R-MMU-432142	Platelet sensitization by LDL	0.10325	-2.2706	9	4	0.0021645	1848	8688	2.38055e+20	Apob,Pla2g4a,Gnaq,Mapk14
R-MMU-3772470	Negative regulation of TCF-dependent signaling by WNT ligand antagonists	0.10325	-2.2706	9	4	0.0021645	1848	8688	2.24182e+19	Wnt5a,Wnt4,Lrp6,Wif1
R-MMU-211227	Activation of DNA fragmentation factor	0.10325	-2.2706	9	4	0.0021645	1848	8688	1.33472e+19	Dffa,Kpnb1,Hmgb1,Dffb
R-MMU-446107	Type I hemidesmosome assembly	0.10325	-2.2706	9	4	0.0021645	1848	8688	1.67822e+19	Lamc2,Lamb3,Dst,Lama3
R-MMU-140342	Apoptosis induced DNA fragmentation	0.10325	-2.2706	9	4	0.0021645	1848	8688	1.33682e+19	Dffb,Kpnb1,Hmgb1,Dffa
R-MMU-727802	Transport of nucleotide sugars	0.10325	-2.2706	9	4	0.0021645	1848	8688	5.82461e+21	Slc35b4,Slc35b3,Slc35a1,Slc35a3
R-MMU-2172127	DAP12 interactions	0.103537	-2.26783	317	77	0.0416667	1848	8688	14811,13869,66413,19177,19171,18719,108058,237880,14585,18708,69601,18574,22187,19211,327826,12323,224129,18749,21762,19060,12315,17967,18039,18590,26395,11515,26443,56692,18607,12313,19167,51792,19182,22190,16591,26396,12223,16706,228769,100986,12314,13649,19179,16590,11514,64654,384783,23980,13385,14182,17463,19172,18707,56484,16367,18591,14812,20779,14360,56717,114715,76089,19192,18750,56705,1…	Grin2a,Erbb4,Psmd6,Psmb7,Psmb10,Pip5k1b,Camk2d,1700071K01Rik,Gfra1,Pik3r1,Dab2ip,Pde1b,Ubb,Pten,Frs2,Camk2b,Adcy5,Prkacb,Psmd2,Ppp5c,Calm3,Ncam1,Nefl,Pdgfa,Map2k1,Adcy9,Psma6,Lamtor3,Pdpk1,Calm1,Psma3,Ppp2r1a,Psmc3,Ubc,Kl,Map2k2,Btc,Ksr1,Psmf1,Akap9,Calm2,Egfr,Psmc1,Kit,Adcy8,Fgf23,Irs2,Pebp1,Dlg4,Fgfr1,Psmd7,Psmb4,Pik3cd,Foxo3,Irs1,Pdgfb,Grin2b,Src,Fyn,Mtor,Spred1,Rapgef2,Psme3,Prkca,Ranbp9,Psmc…
R-MMU-1483257	Phospholipid metabolism	0.103594	-2.26728	190	48	0.025974	1848	8688	105501,271457,18707,327958,12995,104015,27388,13350,665270,13026,18618,101476,104759,66853,67452,14245,56305,64898,18783,269180,71760,225326,101490,212862,99138,19211,12651,114874,13000,18708,234729,244882,18807,68262,103199,218121,18719,77116,75669,234515,100434,83435,14732,67512,72108,18559,66569,66586	Abhd4,Rab5a,Pik3cd,Pitpnm3,Csnk2a1,Synj1,Ptdss2,Dgat1,Plb1,Pcyt1a,Pemt,Plekha1,Pld4,Pnpla2,Pnpla8,Lpin1,Pitpnb,Lpin2,Pla2g4a,Inpp4a,Etnppl,Pik3c3,Inpp5f,Chpt1,Stard7,Pten,Chkb,Ddhd1,Csnk2a2,Pik3r1,Vac14,Tnfaip8l3,Pld3,Agpat4,Fig4,Mboat1,Pip5k1b,Mtmr2,Pik3r4,Inpp4b,Slc44a1,Plekha3,Gpam,Agpat2,Ddhd2,Pctp,Gdpd1,Crls1
R-MMU-68867	Assembly of the pre-replicative complex	0.10395	-2.26385	67	19	0.0102814	1848	8688	1.72192e+95	Mcm6,Psmc1,Mcm7,Psmc2,Orc3,Psma3,Psmb7,Psmd6,Psma6,Psme3,Psmb10,Ubc,Psmc3,Psmb4,Psmd7,Orc2,Psmd2,Ubb,Psmf1
R-MMU-399956	CRMPs in Sema3A signaling	0.104138	-2.26204	16	6	0.00324675	1848	8688	5.66371e+30	Gsk3b,Cdk5,Fyn,Plxna4,Plxna2,Dpysl3
R-MMU-205043	NRIF signals cell death from the nucleus	0.104138	-2.26204	16	6	0.00324675	1848	8688	6.77332e+30	Itgb3bp,Ubc,Aph1a,Ubb,Ncstn,Sqstm1
R-MMU-180292	GAB1 signalosome	0.105006	-2.25374	113	30	0.0162338	1848	8688	3.84783e+152	Irs2,Erbb4,Fgf23,Kit,Egfr,Pip5k1b,Pdgfb,Irs1,Pag1,Fgfr1,Pik3r1,Foxo3,Pik3cd,Fyn,Src,Frs2,Pten,Pdgfa,Mtor,Them4,Pdpk1,Kl,Cd28,Mdm2,Ppp2r1a,Nr4a1,Creb1,Fgf9,Btc,Mapkap1
R-MMU-198203	PI3K/AKT activation	0.105006	-2.25374	113	30	0.0162338	1848	8688	1.87191e+152	Pip5k1b,Egfr,Irs2,Erbb4,Kit,Fgf23,Src,Frs2,Fyn,Pten,Pik3cd,Foxo3,Fgfr1,Pik3r1,Pdgfb,Irs1,Pdpk1,Them4,Mtor,Pdgfa,Btc,Fgf9,Mapkap1,Creb1,4930544G11Rik,Nr4a1,Ppp2r1a,Mdm2,Kl,Cd28
R-MMU-418990	Adherens junctions interactions	0.106116	-2.24322	35	11	0.00595238	1848	8688	5.82351e+55	Nectin1,Ctnnb1,Cdh9,Cdh15,Cdh11,Cdh13,Cdh12,Cdh6,Cadm1,Cdh4,Nectin3
R-MMU-381340	Transcriptional regulation of white adipocyte differentiation	0.106171	-2.2427	59	17	0.00919913	1848	8688	2.64065e+89	Cdk8,Med23,Ncoa1,Med18,Med13l,Med17,Med13,Pparg,Klf5,Ncor2,Med15,Fam120b,Med10,Klf4,Med8,Med21,Thrap3
R-MMU-450294	MAP kinase activation in TLR cascade	0.106171	-2.2427	59	17	0.00919913	1848	8688	2.63992e+87	Map2k6,Ubc,Map3k7,Fbxw11,Btrc,Ppp2r1a,Creb1,Ube2n,Rps6ka2,Ubb,Ube2v1,Mapk14,Ripk2,Fos,Map2k7,Mapk9,Tnip2
R-MMU-442533	Transcriptional Regulation of Adipocyte Differentiation in 3T3-L1 Pre-adipocytes	0.106171	-2.2427	59	17	0.00919913	1848	8688	9.41122e+89	Med15,Ncor2,Klf5,Med21,Thrap3,Med10,Klf4,Med8,Fam120b,Med18,Ncoa1,Med13l,Med23,Cdk8,Med13,Pparg,Med17
R-MMU-8854050	FBXL7 down-regulates AURKA during mitotic entry and in early mitosis	0.107025	-2.2347	55	16	0.00865801	1848	8688	1.91777e+81	Psmb7,Psmd6,Psma6,Fbxl7,Psme3,Psmb10,Psmc2,Psma3,Psmc1,Ubb,Psmf1,Psmd2,Psmb4,Psmd7,Ubc,Psmc3
R-MMU-2173793	Transcriptional activity of SMAD2/SMAD3:SMAD4 heterotrimer	0.107328	-2.23186	39	12	0.00649351	1848	8688	2.04822e+62	Skil,Ncor2,Ubc,Ubb,Cdk9,Smad3,Cdk8,E2f4,Snw1,Men1,Rbl1,Ppm1a
R-MMU-191859	snRNP Assembly	0.107642	-2.22894	51	15	0.00811688	1848	8688	2.06432e+78	Snrpe,Nup155,Nup50,Nup54,Nupl1,Seh1l,Ddx20,Gemin7,Snrpb,Smn1,Nup214,Ndc1,Aaas,Rae1,Nup210
R-MMU-194441	Metabolism of non-coding RNA	0.107642	-2.22894	51	15	0.00811688	1848	8688	7.21247e+78	Seh1l,Nupl1,Nup50,Nup54,Ddx20,Nup155,Snrpe,Aaas,Rae1,Nup210,Smn1,Snrpb,Gemin7,Ndc1,Nup214
R-MMU-70153	Glucose transport	0.107893	-2.22662	43	13	0.00703463	1848	8688	1.52772e+69	Hk2,Nup214,Ndc1,Hk3,Nup210,Aaas,Rae1,Nup155,Hk1,Nup54,Nup50,Nupl1,Seh1l
R-MMU-1266738	Developmental Biology	0.108334	-2.22254	853	196	0.106061	1848	8688	13840,20563,11496,108098,13642,12995,18007,19664,19179,330662,18514,21894,14180,76560,11480,360198,19181,109700,68089,109676,14786,243743,327826,58226,67268,22187,21762,30942,18845,19171,20437,18481,108058,140858,17977,227937,16600,100041230,16706,107448,73178,20361,12661,22190,22339,15516,56692,19060,26416,14812,13800,19646,12224,94112,14432,12314,16590,26394,384783,16658,20418,226548,12568,2691…	Epha6,Slit2,Adam22,Med21,Efnb2,Csnk2a1,Neo1,Rbpj,Psmc1,Dock1,Pbx1,Tln1,Fgf9,Prss8,Acvr2a,Hist1h3a,Psmc2,Itga1,Arpc4,Ank2,Grb7,Plxna4,Frs2,Cacna1h,Myl12a,Ubb,Psmd2,Hnf4g,Plxna2,Psmb10,Siah1a,Pak3,Camk2d,Wdr5,Ncoa1,Pkp4,Klf4,Hist1h4m,Ksr1,Unc5a,Wasl,Sema7a,Chl1,Ubc,Vegfa,Hsp90ab1,Lamtor3,Ppp5c,Mapk14,Grin2b,Enah,Rbbp4,Klf5,Med15,Gap43,Calm2,Kit,Lypla2,Irs2,Mafb,Shc3,Aph1a,Cdk5,Nfasc,Ywhab,Ncor2,Lam…
R-MMU-168138	Toll Like Receptor 9 (TLR9) Cascade	0.10931	-2.21356	84	23	0.0124459	1848	8688	2.21903e+119	Ubc,Map2k6,Nfkbia,Ppp2r1a,Btrc,Fbxw11,Map3k7,Ube2n,Creb1,Rps6ka2,Pik3r4,App,Ubb,Ube2v1,Mapk14,Eea1,Pik3c3,Hmgb1,Map2k7,Fos,Mapk9,Ripk2,Tnip2
R-MMU-193704	p75 NTR receptor-mediated signalling	0.10931	-2.21356	84	23	0.0124459	1848	8688	1.84127e+121	Sqstm1,Itgb3bp,Ncstn,Arhgef12,Fgd3,Nfkbia,Bcl2l11,Ubc,4930544G11Rik,Lingo1,Aph1a,Arhgef7,Ywhae,Kalrn,Tiam1,Abr,Trio,Arhgef26,Ripk2,Rtn4,Adam17,Itsn1,Ubb
R-MMU-73854	RNA Polymerase I Promoter Clearance	0.111237	-2.19609	80	22	0.0119048	1848	8688	2.13393e+118	Taf1a,Hist1h3e,Mta2,Mbd2,Rrn3,Rbbp4,Tbp,Gtf2h2,Polr1b,Taf1b,Ercc6,Hdac2,H3f3a,Hist1h3a,Gatad2a,Gtf2h4,Ttf1,Taf1c,Hist1h4m,H3f3b,Mnat1,Ercc3
R-MMU-937061	TRIF-mediated TLR3/TLR4 signaling	0.114999	-2.16283	72	20	0.0108225	1848	8688	2.21903e+102	Ubc,Map2k6,Nfkbia,Btrc,Ppp2r1a,Fbxw11,Map3k7,Ube2n,Creb1,Rps6ka2,App,Ubb,Ube2v1,Mapk14,Hmgb1,Map2k7,Fos,Mapk9,Ripk2,Tnip2
R-MMU-179419	APC:Cdc20 mediated degradation of cell cycle proteins prior to satisfation of the cell cycle checkpoint	0.114999	-2.16283	72	20	0.0108225	1848	8688	1.74632e+100	Psmd7,Psmb4,Psmc3,Ubc,Ccna1,Psmf1,Ubb,Cdc16,Psmd2,Psmc1,Anapc15,Anapc7,Psmb10,Psme3,Psmb7,Psma6,Psmd6,Mad2l1,Psma3,Psmc2
R-MMU-69300	Removal of licensing factors from origins	0.114999	-2.16283	72	20	0.0108225	1848	8688	1.91672e+100	Psma3,Psmc2,Orc3,Mcm7,Psmb10,Psme3,Psma6,Psmb7,Psmd6,Psmc1,Mcm6,Psmd2,Orc2,Psmf1,Ubb,Psmc3,Ubc,Ccna1,Psmd7,Psmb4
R-MMU-500753	Pyrimidine biosynthesis	0.115036	-2.16251	6	3	0.00162338	1848	8688	5.67491e+16	Dhodh,Dut,Dctd
R-MMU-388479	Vasopressin-like receptors	0.115036	-2.16251	6	3	0.00162338	1848	8688	541401843011998	Avpr1a,Oxtr,Avp
R-MMU-5358493	Synthesis of diphthamide-EEF2	0.115036	-2.16251	6	3	0.00162338	1848	8688	6663210563867720	Dph6,Dph3,Dph2
R-MMU-420597	Nectin/Necl trans heterodimerization	0.115036	-2.16251	6	3	0.00162338	1848	8688	589985472558235	Nectin3,Cadm1,Nectin1
R-MMU-5693548	Sensing of DNA Double Strand Breaks	0.115036	-2.16251	6	3	0.00162338	1848	8688	816011753527354	Kat5,Mre11a,Nbn
R-MMU-444257	RSK activation	0.115036	-2.16251	6	3	0.00162338	1848	8688	201126707118607	Rps6ka2,Rps6ka6,Pdpk1
R-MMU-3065676	SUMO is conjugated to E1 (UBA2:SAE1)	0.116452	-2.15027	3	2	0.00108225	1848	8688	2221850995	Sumo1,Uba2
R-MMU-191650	Regulation of gap junction activity	0.116452	-2.15027	3	2	0.00108225	1848	8688	2187220779	Tjp1,Src
R-MMU-110331	Cleavage of the damaged purine	0.116452	-2.15027	3	2	0.00108225	1848	8688	26839518294	Mpg,Ogg1
R-MMU-191647	c-src mediated regulation of Cx43 function and closure of gap junctions	0.116452	-2.15027	3	2	0.00108225	1848	8688	2187220779	Tjp1,Src
R-MMU-163282	Mitochondrial transcription initiation	0.116452	-2.15027	3	2	0.00108225	1848	8688	2178015278	Tfam,Tfb2m
R-MMU-1234162	Oxygen-dependent asparagine hydroxylation of Hypoxia-inducible Factor Alpha	0.116452	-2.15027	3	2	0.00108225	1848	8688	1381915251	Epas1,Hif1a
R-MMU-2465910	MASTL Facilitates Mitotic Progression	0.116452	-2.15027	3	2	0.00108225	1848	8688	6712159046	Mastl,Arpp19
R-MMU-77108	Utilization of Ketone Bodies	0.116452	-2.15027	3	2	0.00108225	1848	8688	6704171911	Oxct1,Bdh1
R-MMU-73927	Depurination	0.116452	-2.15027	3	2	0.00108225	1848	8688	18294268395	Ogg1,Mpg
R-MMU-1257604	PIP3 activates AKT signaling	0.117285	-2.14315	110	29	0.0156926	1848	8688	2.07791e+147	Src,Fyn,Frs2,Pten,Pdgfb,Irs1,Fgfr1,Pik3r1,Pik3cd,Foxo3,Pip5k1b,Irs2,Erbb4,Fgf23,Kit,Egfr,Nr4a1,Creb1,Btc,Fgf9,Mapkap1,Kl,Cd28,Mdm2,Ppp2r1a,Them4,Pdpk1,Pdgfa,Mtor
R-MMU-8849471	PTK6 Regulates RHO GTPases, RAS GTPase and MAP kinases	0.118378	-2.13387	24	8	0.004329	1848	8688	6.76531e+43	4930544G11Rik,Elmo2,Elmo1,Dab2ip,Dock1,Spred1,Crk,Bcar1
R-MMU-1169410	Antiviral mechanism by IFN-stimulated genes	0.118378	-2.13387	24	8	0.004329	1848	8688	9.37653e+40	Ube2n,Eif4e2,Eif4g2,Ppm1b,Arih1,Eif4e,Eif4a3,Eif4a2
R-MMU-1169408	ISG15 antiviral mechanism	0.118378	-2.13387	24	8	0.004329	1848	8688	1.36902e+40	Eif4g2,Ppm1b,Arih1,Eif4e,Eif4a2,Eif4a3,Eif4e2,Ube2n
R-MMU-390466	Chaperonin-mediated protein folding	0.12184	-2.10505	28	9	0.00487013	1848	8688	1.29951e+44	Csnk2a1,Cct7,Gnai2,Tcp1,Csnk2a2,Rgs7,Gnb2,Cct4,Gnai3
R-MMU-380972	Energy dependent regulation of mTOR by LKB1-AMPK	0.12184	-2.10505	28	9	0.00487013	1848	8688	6.65082e+44	Lamtor1,Ppm1a,Prkab1,Lamtor3,Rptor,Rheb,Tsc1,Stk11,Mtor
R-MMU-391251	Protein folding	0.12184	-2.10505	28	9	0.00487013	1848	8688	2.14541e+44	Tcp1,Csnk2a2,Cct4,Gnb2,Rgs7,Gnai3,Csnk2a1,Cct7,Gnai2
R-MMU-5684264	MAP3K8 (TPL2)-dependent MAPK1/3 activation	0.122303	-2.10125	13	5	0.00270563	1848	8688	2.21901e+26	Ubc,Fbxw11,Btrc,Ubb,Tnip2
R-MMU-202040	G-protein activation	0.122303	-2.10125	13	5	0.00270563	1848	8688	1.83901e+24	Oprm1,Gnai2,Gnai3,Pdyn,Pomc
R-MMU-425561	Sodium/Calcium exchangers	0.122303	-2.10125	13	5	0.00270563	1848	8688	1.23141e+25	Calm2,Calm3,Slc24a2,Calm1,Slc24a5
R-MMU-5626467	RHO GTPases activate IQGAPs	0.122303	-2.10125	13	5	0.00270563	1848	8688	1.23142e+24	Calm2,Men1,Calm3,Ctnnb1,Calm1
R-MMU-139853	Elevation of cytosolic Ca2+ levels	0.122303	-2.10125	13	5	0.00270563	1848	8688	2.20682e+24	Trpc6,Trpc3,Trpc7,Itpr1,Itpr2
R-MMU-2151201	Transcriptional activation of mitochondrial biogenesis	0.122303	-2.10125	13	5	0.00270563	1848	8688	1.52782e+26	Tfb2m,Ppargc1b,Tfam,Gabpb1,Pprc1
R-MMU-157118	Signaling by NOTCH	0.122939	-2.09607	52	15	0.00811688	1848	8688	1.81291e+78	Notch2,Creb1,Aph1a,Gzmb,Ubb,Sel1l,Ubc,Maml2,Maml3,Hes5,Ncstn,Dner,Rbpj,Snw1,Dtx1
R-MMU-69610	p53-Independent DNA Damage Response	0.122939	-2.09607	52	15	0.00811688	1848	8688	1.91722e+75	Psmb4,Psmd7,Ubc,Psmc3,Ubb,Psmf1,Psmd2,Psmc1,Psma6,Psmd6,Psmb7,Psme3,Psmb10,Psmc2,Psma3
R-MMU-69601	Ubiquitin Mediated Degradation of Phosphorylated Cdc25A	0.122939	-2.09607	52	15	0.00811688	1848	8688	2.21872e+75	Ubb,Psmf1,Psmd2,Psmb4,Psmd7,Ubc,Psmc3,Psmb7,Psma6,Psmd6,Psme3,Psmb10,Psma3,Psmc2,Psmc1
R-MMU-69613	p53-Independent G1/S DNA damage checkpoint	0.122939	-2.09607	52	15	0.00811688	1848	8688	1.91793e+75	Psmc1,Psma6,Psmb7,Psmd6,Psmb10,Psme3,Psma3,Psmc2,Psmd7,Psmb4,Psmc3,Ubc,Ubb,Psmf1,Psmd2
R-MMU-5625740	RHO GTPases activate PKNs	0.122939	-2.09607	52	15	0.00811688	1848	8688	6.76531e+80	4930544G11Rik,Hist1h4m,Ar,Kdm4c,H3f3b,Sfn,Ywhab,Ywhaq,H3f3a,Hist1h3e,Ywhah,Hist1h3a,Pdpk1,Ppp1r12a,Ywhae
R-MMU-4086400	PCP/CE pathway	0.123444	-2.09197	81	22	0.0119048	1848	8688	1.91792e+112	Psmc1,Prkca,Psma3,Psmc2,Daam1,Psmb7,Psma6,Psmd6,Psme3,Cltc,Psmb10,Cltb,Ubc,Ap2s1,Psmc3,Wnt5a,Psmb4,Psmd7,4930544G11Rik,Psmd2,Ubb,Psmf1
R-MMU-73864	RNA Polymerase I Transcription	0.123444	-2.09197	81	22	0.0119048	1848	8688	1.48852e+118	Gtf2h4,Taf1a,Gatad2a,Hist1h3a,Hist1h3e,Ttf1,Mbd2,Taf1c,Mta2,Polr1b,Hist1h4m,Rrn3,Rbbp4,Tbp,Gtf2h2,Ercc6,Ercc3,H3f3a,Hdac2,Taf1b,Mnat1,H3f3b
R-MMU-73772	RNA Polymerase I Promoter Escape	0.123855	-2.08865	32	10	0.00541126	1848	8688	1.06298e+50	Rrn3,Gtf2h4,Taf1a,Tbp,Gtf2h2,Polr1b,Taf1b,Taf1c,Mnat1,Ercc3
R-MMU-5693571	Nonhomologous End-Joining (NHEJ)	0.123999	-2.08748	48	14	0.00757576	1848	8688	2.25961e+75	Xrcc5,Bard1,Herc2,Xrcc4,Hist1h4m,Nbn,Mre11a,Ube2n,Kat5,Rnf168,Paxip1,Sumo1,Ube2v2,Tdp1
R-MMU-194315	Signaling by Rho GTPases	0.124126	-2.08646	365	87	0.0470779	1848	8688	16443,216831,13385,228359,54126,109934,223435,12314,13043,14026,54401,103573,66140,225326,76707,67052,319151,214952,545481,22627,21844,75669,17904,11835,18645,76804,51792,242687,12313,18607,17886,76499,76709,20779,55948,18221,56419,19765,15078,16594,22629,17283,622434,50768,259302,545156,17925,225358,56378,15081,22630,17120,360198,17969,54004,16319,69632,208846,68089,17931,108000,244867,52696,679…	Itsn1,Arhgap44,Dlg4,Arhgap1,Arhgef7,Abr,Trio,Calm2,Cttn,Evl,Ywhab,Xpo1,Ska2,Pik3c3,Clasp1,Ndc80,Hist1h3e,Rhot2,Arhgap40,Ywhae,Tiam1,Pik3r4,Myl6,Ar,Pfn2,Kdm4c,Ppp2r1a,Wasf2,Calm1,Pdpk1,Myh9,Clasp2,Arpc2,Src,Sfn,Nudc,Diaph3,Ralbp1,H3f3a,Klc2,Ywhah,Men1,Arhgef26,Dlc1,Srgap3,Kalrn,Myo9b,Fam13b,Arpc3,H3f3b,Ywhaq,Mad1l1,Hist1h3a,Ncf1,Diaph2,Incenp,Arhgef12,Daam1,Arpc4,Ppp1r12a,Cenpf,Arhgap20,Zwint,Myl1…
R-MMU-381676	Glucagon-like Peptide-1 (GLP1) regulates insulin secretion	0.124838	-2.08074	36	11	0.00595238	1848	8688	1.87492e+57	Prkacb,Adcy5,Gnb2,Kcnb1,Adcy8,Gng4,Itpr2,Glp1r,Kcng2,Itpr1,Kcnc2
R-MMU-165159	mTOR signalling	0.125069	-2.07889	40	12	0.00649351	1848	8688	1.90797e+59	Prkab1,Rptor,Rheb,Ywhab,Eif4e,Lamtor1,Ppm1a,Rps6,Lamtor3,Tsc1,Stk11,Mtor
R-MMU-5610787	Hedgehog 'off' state	0.127932	-2.05625	94	25	0.0135281	1848	8688	1.91721e+126	Psmb4,Btrc,Psmd7,Ubb,Psmd2,Prkacb,Adcy5,Psmc1,Adcy8,Gli2,Ttc21b,Psmb10,Psmd6,Psmb7,Fuz,Ift122,Ubc,Psmc3,Psmf1,Adcy9,Psme3,Gsk3b,Psma6,Psmc2,Psma3
R-MMU-5693607	Processing of DNA double-strand break ends	0.128213	-2.05406	73	20	0.0108225	1848	8688	1.24273e+104	Ccna1,Exo1,Bard1,Herc2,Blm,Ppp4r2,Rfc3,Ube2n,Mre11a,Nbn,Ppp4c,Hist1h4m,Rnf168,Sirt6,Rfc5,Kat5,Ube2i,Ube2v2,Sumo1,Hus1
R-MMU-174824	Lipoprotein metabolism	0.130576	-2.0358	69	19	0.0102814	1848	8688	1.31312e+99	Dab1,Ldlr,Ap2s1,Angptl3,Mylip,Pcsk6,Vldlr,Prkacb,Fyn,Reln,Amn,Nceh1,Sar1b,Mbtps2,Lipc,Npc1,Apob,Nr1h2,Cltc
R-MMU-392518	Signal amplification	0.133262	-2.01544	17	6	0.00324675	1848	8688	1.46792e+29	Gnai3,Src,Gnaq,Gnai2,Pla2g4a,Mapk14
R-MMU-450604	KSRP (KHSRP) binds and destabilizes mRNA	0.133262	-2.01544	17	6	0.00324675	1848	8688	1.09075e+30	Exosc4,Mapk14,Exosc8,Exosc3,Parn,Dis3
R-MMU-877300	Interferon gamma signaling	0.133262	-2.01544	17	6	0.00324675	1848	8688	1.27022e+30	Socs3,Ifngr2,Camk2b,Camk2d,Socs1,Sumo1
R-MMU-3928664	Ephrin signaling	0.133262	-2.01544	17	6	0.00324675	1848	8688	6.72681e+29	Myl12a,Efnb2,Fyn,Src,Pak3,Arhgef7
R-MMU-6804115	TP53 regulates transcription of additional cell cycle genes whose exact role in the p53 pathway remain uncertain	0.133262	-2.01544	17	6	0.00324675	1848	8688	6.91252e+31	Cnot8,Cnot1,Cnot4,Cnot10,Btg2,Cnot6
R-MMU-170834	Signaling by TGF-beta Receptor Complex	0.135175	-2.00119	61	17	0.00919913	1848	8688	2.04826e+87	Skil,Stub1,Fkbp1a,Ubc,Ncor2,Cdk9,Pard3,Ubb,Smad3,4930544G11Rik,E2f4,Cdk8,Pmepa1,Snw1,Men1,Ppm1a,Rbl1
R-MMU-5334727	Mus musculus biological processes	0.135299	-2.00027	238	58	0.0313853	1848	8688	20893,20399,67219,70208,360198,22130,327987,234959,12953,11998,15081,20787,20602,11865,12702,28077,384783,19883,76199,20851,22196,19361,12224,16367,59027,94112,319181,20842,12234,15078,15182,319191,108098,230753,19646,64009,20017,16906,264064,19016,319165,22190,20850,79362,12144,77053,100041230,16600,17977,319151,104318,69382,319162,67544,80509,14815,22187,319172	Bhlhe40,Sh2b1,Med18,Med23,Hist1h3a,Ttf1,Med13,Med17,Cry2,Avp,H3f3b,Srebf1,Ncor2,Arntl,Socs3,Med10,Irs2,Rora,Med13l,Stat5b,Ube2i,Rad51,Klf5,Irs1,Nampt,Med15,Hist1h2bg,Stag1,Btrc,H3f3a,Hdac2,Hist1h2ai,Med21,Thrap3,Rbbp4,Syne1,Polr1b,Lmnb1,Cdk8,Pparg,Hist1h2ad,Ubc,Stat5a,Bhlhe41,Blm,Sun1,Hist1h4m,Klf4,Ncoa1,Hist1h3e,Csnk1d,1700024P04Rik,Hist3h2a,Fam120b,Med8,Nr3c1,Ubb,Hist1h2ab
R-MMU-73894	DNA Repair	0.135735	-1.99705	269	65	0.0351732	1848	8688	93765,69263,100041230,22190,13872,12144,22218,14885,70620,268420,104884,225280,19359,72151,81601,26572,19060,27354,17535,22210,57905,22187,13870,26894,108138,56505,26909,14048,232314,71101,15204,12021,15574,50505,51812,268395,26895,17420,26383,12427,59047,18294,26430,14050,230674,108679,55982,382913,26891,23894,56420,11834,319955,22596,70020,22196,19361,56456,230484,28000,50721,70238,269400,19714…	Ube2n,Rfc3,Hist1h4m,Ubc,Ercc3,Blm,Sumo1,Gtf2h4,Ube2v2,Alkbh5,Tdp1,Ino80c,Rad23b,Rfc5,Kat5,Cops3,Ppp5c,Nbn,Mre11a,Ube2b,Isy1,Ubb,Ercc1,Cops7a,Xrcc4,Ruvbl1,Exo1,Eya1,Ppp4r2,Uvssa,Herc2,Bard1,Hus1,Ercc4,Mcrs1,Mpg,Cops7b,Mnat1,Fto,Ccna1,Pnkp,Ogg1,Parg,Eya3,Kdm4a,Cops8,Paxip1,Neil2,Cops4,Gtf2h2,Ppp4c,Aqr,Ercc6,Xrcc5,Ino80b,Ube2i,Rad51,Actl6a,Usp1,Prpf19,Sirt6,Rnf168,Rtel1,Rev3l,Trp53
R-MMU-5610780	Degradation of GLI1 by the proteasome	0.137361	-1.98514	57	16	0.00865801	1848	8688	1.91812e+80	Psmc2,Psma3,Psmd6,Psmb7,Psma6,Psmb10,Psme3,Psmc1,Psmd2,Ubb,Psmf1,Psmc3,Ubc,Psmd7,Btrc,Psmb4
R-MMU-168142	Toll Like Receptor 10 (TLR10) Cascade	0.142287	-1.94991	74	20	0.0108225	1848	8688	2.64091e+102	Map3k7,Fbxw11,Btrc,Ppp2r1a,Nfkbia,Map2k6,Ubc,App,Ubb,Rps6ka2,Creb1,Ube2n,Hmgb1,Mapk14,Ube2v1,Tnip2,Ripk2,Mapk9,Fos,Map2k7
R-MMU-168176	Toll Like Receptor 5 (TLR5) Cascade	0.142287	-1.94991	74	20	0.0108225	1848	8688	1.18202e+102	App,Ubb,Rps6ka2,Ube2n,Creb1,Ppp2r1a,Btrc,Fbxw11,Map3k7,Nfkbia,Map2k6,Ubc,Tnip2,Mapk9,Fos,Map2k7,Ripk2,Hmgb1,Mapk14,Ube2v1
R-MMU-181438	Toll Like Receptor 2 (TLR2) Cascade	0.142287	-1.94991	74	20	0.0108225	1848	8688	1.92656e+102	Ripk2,Map2k7,Mapk9,Fos,Tnip2,Hmgb1,Ube2v1,Mapk14,Ubb,App,Creb1,Ube2n,Rps6ka2,Map3k7,Fbxw11,Btrc,Ppp2r1a,Map2k6,Ubc,Nfkbia
R-MMU-975871	MyD88 cascade initiated on plasma membrane	0.142287	-1.94991	74	20	0.0108225	1848	8688	2.01129e+102	Rps6ka2,Ube2n,Creb1,App,Ubb,Nfkbia,Ubc,Map2k6,Btrc,Ppp2r1a,Fbxw11,Map3k7,Tnip2,Map2k7,Fos,Mapk9,Ripk2,Mapk14,Ube2v1,Hmgb1
R-MMU-168188	Toll Like Receptor TLR6:TLR2 Cascade	0.142287	-1.94991	74	20	0.0108225	1848	8688	1.18202e+102	App,Ubb,Ube2n,Creb1,Rps6ka2,Ppp2r1a,Btrc,Map3k7,Fbxw11,Map2k6,Ubc,Nfkbia,Map2k7,Fos,Mapk9,Ripk2,Tnip2,Hmgb1,Ube2v1,Mapk14
R-MMU-6781827	Transcription-Coupled Nucleotide Excision Repair (TC-NER)	0.142287	-1.94991	74	20	0.0108225	1848	8688	1.08679e+101	Cops8,Prpf19,Gtf2h4,Cops4,Cops3,Rfc5,Ercc4,Cops7b,Ubb,Ercc1,Cops7a,Rfc3,Gtf2h2,Isy1,Uvssa,Ercc3,Ercc6,Aqr,Mnat1,Ubc
R-MMU-168179	Toll Like Receptor TLR1:TLR2 Cascade	0.142287	-1.94991	74	20	0.0108225	1848	8688	2.3113e+102	Tnip2,Fos,Mapk9,Map2k7,Ripk2,Hmgb1,Ube2v1,Mapk14,App,Ubb,Rps6ka2,Ube2n,Creb1,Ppp2r1a,Btrc,Map3k7,Fbxw11,Nfkbia,Ubc,Map2k6
R-MMU-166058	MyD88:Mal cascade initiated on plasma membrane	0.142287	-1.94991	74	20	0.0108225	1848	8688	2.21871e+102	Ubb,App,Rps6ka2,Creb1,Ube2n,Fbxw11,Map3k7,Btrc,Ppp2r1a,Nfkbia,Map2k6,Ubc,Tnip2,Ripk2,Mapk9,Map2k7,Fos,Hmgb1,Mapk14,Ube2v1
R-MMU-4570464	SUMOylation of RNA binding proteins	0.142994	-1.94495	45	13	0.00703463	1848	8688	2.23922e+68	Aaas,Rae1,Nup210,Hnrnpk,Nup214,Ube2i,Ndc1,Sumo1,Nup54,Nup50,Seh1l,Nupl1,Nup155
R-MMU-6796648	TP53 Regulates Transcription of DNA Repair Genes	0.142994	-1.94495	45	13	0.00703463	1848	8688	5.82021e+66	Nelfb,Gtf2h4,Supt16,Gtf2f2,Ctdp1,Eloc,Ercc3,Eloa,Supt5,Mnat1,Cdk9,Gtf2h2,Ssrp1
R-MMU-3928663	EPHA-mediated growth cone collapse	0.143241	-1.94322	25	8	0.004329	1848	8688	1.36402e+39	Efna5,Src,Epha6,Fyn,4930544G11Rik,Kdr,Vegfa,Rock1
R-MMU-5218900	CASP8 activity is inhibited	0.144187	-1.93664	10	4	0.0021645	1848	8688	1.40821e+19	Fadd,Fasl,Cflar,Tnfsf10
R-MMU-5620922	BBSome-mediated cargo-targeting to cilium	0.144187	-1.93664	10	4	0.0021645	1848	8688	5.62977e+19	Arl6,Bbs2,Sstr3,Bbs1
R-MMU-1855167	Synthesis of pyrophosphates in the cytosol	0.144187	-1.93664	10	4	0.0021645	1848	8688	7.56783e+20	Ippk,Ip6k3,Nudt4,Nudt3
R-MMU-69416	Dimerization of procaspase-8	0.144187	-1.93664	10	4	0.0021645	1848	8688	1.41031e+19	Fasl,Fadd,Cflar,Tnfsf10
R-MMU-3215018	Processing and activation of SUMO	0.144187	-1.93664	10	4	0.0021645	1848	8688	5.09952e+20	Uba2,Sumo1,Senp1,Ube2i
R-MMU-71336	Pentose phosphate pathway (hexose monophosphate shunt)	0.144187	-1.93664	10	4	0.0021645	1848	8688	1.10208e+20	Pgd,Rpia,G6pd2,Rpe
R-MMU-418592	ADP signalling through P2Y purinoceptor 1	0.144187	-1.93664	10	4	0.0021645	1848	8688	2.07793e+19	Src,Mapk14,Pla2g4a,Gnaq
R-MMU-399997	Acetylcholine regulates insulin secretion	0.144187	-1.93664	10	4	0.0021645	1848	8688	1.87951e+19	Plcb1,Chrm3,Gnaq,Prkca
R-MMU-140534	Ligand-dependent caspase activation	0.144187	-1.93664	10	4	0.0021645	1848	8688	2.20351e+19	Tnfsf10,Cflar,Fasl,Fadd
R-MMU-3371378	Regulation by c-FLIP	0.144187	-1.93664	10	4	0.0021645	1848	8688	2.20351e+19	Tnfsf10,Cflar,Fadd,Fasl
R-MMU-109703	PKB-mediated events	0.144344	-1.93556	41	12	0.00649351	1848	8688	7.43706e+59	Rptor,Lamtor3,Rps6,Prkab1,Ppm1a,Lamtor1,Mtor,Eif4e,Stk11,Ywhab,Tsc1,Rheb
R-MMU-76066	RNA Polymerase III Transcription Initiation From Type 2 Promoter	0.145015	-1.93092	29	9	0.00487013	1848	8688	2.33864e+45	Gtf3c1,Gtf3c2,Gtf3c5,Tbp,Gtf3c3,Polr3d,Polr3b,Brf1,Crcp
R-MMU-73863	RNA Polymerase I Transcription Termination	0.145563	-1.92715	33	10	0.00541126	1848	8688	1.74202e+49	Mnat1,Taf1c,Taf1b,Ercc3,Gtf2h2,Tbp,Ttf1,Gtf2h4,Taf1a,Polr1b
R-MMU-1980143	Signaling by NOTCH1	0.145563	-1.92715	33	10	0.00541126	1848	8688	2.21872e+53	Ubb,Rbpj,Dner,Ncstn,Maml2,Maml3,Aph1a,Snw1,Dtx1,Ubc
R-MMU-1428517	The citric acid (TCA) cycle and respiratory electron transport	0.147735	-1.91234	143	36	0.0194805	1848	8688	6.60437e+186	Atp5d,Ndufaf3,Dlst,Sdhc,Dlat,Ndufaf1,Ndufb7,Atp5o,Slc16a1,Ndufb3,Atp5l,Ndufa12,Ndufv1,Uqcrq,Etfa,Ndufa13,Ndufs7,Ndufs3,Idh3a,Atp5j2,Timmdc1,Ndufs1,Etfb,Ndufc2,Ndufaf6,Uqcrfs1,Coq10b,Ndufb9,Atp5j,Idh2,Aco2,Atp5g1,Uqcr10,Ldhal6b,Uqcrh,Ndufs2
R-MMU-68874	M/G1 Transition	0.150178	-1.89593	83	22	0.0119048	1848	8688	5.07937e+110	Orc3,Psmd6,Psmb7,Psmb10,Psmc1,Psmd2,Ubb,Psmb4,Psmd7,Mcm7,Psma3,Psmc2,Psma6,Psme3,Pole4,Mcm6,Orc2,Prim2,Psmf1,Ubc,Pole3,Psmc3
R-MMU-69002	DNA Replication Pre-Initiation	0.150178	-1.89593	83	22	0.0119048	1848	8688	1.83932e+110	Orc2,Psmd2,Prim2,Ubb,Psmf1,Pole3,Psmc3,Ubc,Psmd7,Psmb4,Mcm7,Orc3,Psma3,Psmc2,Psmd6,Psma6,Psmb7,Psmb10,Psme3,Mcm6,Pole4,Psmc1
R-MMU-674695	RNA Polymerase II Pre-transcription Events	0.153655	-1.87305	79	21	0.0113636	1848	8688	2.08332e+109	Ssrp1,Gtf2h2,Tbp,Cdk9,Leo1,Eaf1,Mnat1,Taf4,Supt5,Gtf2a2,Ercc3,Eloa,Ctr9,Eloc,Taf12,Ctdp1,Gtf2f2,Taf4b,Supt16,Gtf2h4,Nelfb
R-MMU-112382	Formation of RNA Pol II elongation complex	0.154171	-1.86969	58	16	0.00865801	1848	8688	6.87051e+82	Gtf2f2,Supt16,Gtf2h4,Nelfb,Ssrp1,Gtf2h2,Leo1,Cdk9,Mnat1,Eaf1,Supt5,Ercc3,Eloa,Ctr9,Eloc,Ctdp1
R-MMU-4608870	Asymmetric localization of PCP proteins	0.154171	-1.86969	58	16	0.00865801	1848	8688	2.28769e+80	Psmf1,Ubb,Psmd2,Psmd7,Psmb4,Wnt5a,Psmc3,Ubc,Psmb10,Psme3,Psmd6,Psma6,Psmb7,Psmc2,Psma3,Psmc1
R-MMU-75955	RNA Polymerase II Transcription Elongation	0.154171	-1.86969	58	16	0.00865801	1848	8688	2.38942e+82	Gtf2h2,Ssrp1,Leo1,Cdk9,Eaf1,Mnat1,Supt5,Ctr9,Eloa,Ercc3,Ctdp1,Eloc,Gtf2f2,Gtf2h4,Supt16,Nelfb
R-MMU-4641257	Degradation of AXIN	0.157079	-1.85101	54	15	0.00811688	1848	8688	2.17622e+75	Psmd2,Psmf1,Ubb,Ubc,Psmc3,Psmb4,Psmd7,Psma3,Psmc2,Psme3,Psmb10,Psmd6,Psmb7,Psma6,Psmc1
R-MMU-69304	Regulation of DNA replication	0.157204	-1.85021	75	20	0.0108225	1848	8688	2.28769e+100	Psmf1,Ubb,Psmd2,Orc2,Psmd7,Psmb4,Psmc3,Ubc,Ccna1,Psmb10,Psme3,Psma6,Psmb7,Psmd6,Orc3,Psmc2,Psma3,Mcm7,Psmc1,Mcm6
R-MMU-170670	Adenylate cyclase inhibitory pathway	0.158474	-1.84217	14	5	0.00270563	1848	8688	1.15151e+25	Adcy9,Adcy8,Adcy5,Gnai3,Gnai2
R-MMU-5218859	Regulated Necrosis	0.158474	-1.84217	14	5	0.00270563	1848	8688	1.17971e+24	Birc2,Fadd,Fasl,Cflar,Tnfsf10
R-MMU-399954	Sema3A PAK dependent Axon repulsion	0.158474	-1.84217	14	5	0.00270563	1848	8688	1.84812e+25	Pak3,Plxna2,Fyn,Hsp90ab1,Plxna4
R-MMU-997269	Inhibition of adenylate cyclase pathway	0.158474	-1.84217	14	5	0.00270563	1848	8688	1.15141e+25	Adcy8,Adcy9,Adcy5,Gnai2,Gnai3
R-MMU-5213460	RIPK1-mediated regulated necrosis	0.158474	-1.84217	14	5	0.00270563	1848	8688	1.26332e+24	Cflar,Tnfsf10,Birc2,Fasl,Fadd
R-MMU-6785631	ERBB2 Regulates Cell Motility	0.158474	-1.84217	14	5	0.00270563	1848	8688	6.76531e+24	4930544G11Rik,Erbb4,Btc,Egfr,Memo1
R-MMU-418597	G alpha (z) signalling events	0.158474	-1.84217	14	5	0.00270563	1848	8688	1.15532e+25	Adra2c,Adcy5,Adcy8,Adcy9,Adra2a
R-MMU-1483255	PI Metabolism	0.160822	-1.82746	71	19	0.0102814	1848	8688	1.0149e+104	Inpp5f,Pik3c3,Gdpd1,Mtmr2,Inpp4a,Fig4,Pitpnb,Pip5k1b,Vac14,Pik3cd,Pik3r1,Synj1,Tnfaip8l3,Pten,Inpp4b,Pik3r4,Rab5a,Plekha1,Plekha3
R-MMU-174178	APC/C:Cdh1 mediated degradation of Cdc20 and other APC/C:Cdh1 targeted proteins in late mitosis/early G1	0.160822	-1.82746	71	19	0.0102814	1848	8688	1.74632e+95	Psmd7,Psmb4,Psmc3,Ubc,Psmf1,Ubb,Cdc16,Psmd2,Psmc1,Pttg1,Anapc15,Anapc7,Psmb10,Psme3,Psma6,Psmd6,Psmb7,Psmc2,Psma3
R-MMU-5658442	Regulation of RAS by GAPs	0.164505	-1.80482	67	18	0.00974026	1848	8688	1.91773e+92	Psmb7,Psma6,Psmd6,Psme3,Psmb10,Psmc2,Psma3,Spred1,Psmc1,Ubb,Psmf1,Psmd2,Psmb4,Kbtbd7,Psmd7,Dab2ip,Ubc,Psmc3
R-MMU-453276	Regulation of mitotic cell cycle	0.16468	-1.80375	84	22	0.0119048	1848	8688	1.24272e+110	Ccna1,Psmc3,Ubc,Btrc,Psmd7,Psmb4,Psmd2,Cdc16,Ubb,Psmf1,Anapc7,Psmc1,Pttg1,Anapc15,Psmc2,Psma3,Mad2l1,Psmd6,Psma6,Psmb7,Psmb10,Psme3
R-MMU-174143	APC/C-mediated degradation of cell cycle proteins	0.16468	-1.80375	84	22	0.0119048	1848	8688	3.09398e+110	Pttg1,Anapc15,Psmc1,Anapc7,Psme3,Psmb10,Psma6,Psmb7,Psmd6,Psmc2,Psma3,Mad2l1,Psmb4,Psmd7,Btrc,Ubc,Psmc3,Ccna1,Psmf1,Ubb,Cdc16,Psmd2
R-MMU-450321	JNK (c-Jun kinases) phosphorylation and activation mediated by activated human TAK1	0.165757	-1.79723	18	6	0.00324675	1848	8688	2.64097e+30	Map3k7,Ube2v1,Ripk2,Map2k7,Mapk9,Ube2n
R-MMU-5674135	MAP2K and MAPK activation	0.165757	-1.79723	18	6	0.00324675	1848	8688	2.63955e+29	Map2k1,Ywhab,Map2k2,Lamtor3,Pebp1,Ksr1
R-MMU-888590	GABA synthesis, release, reuptake and degradation	0.165757	-1.79723	18	6	0.00324675	1848	8688	1.30021e+30	Dnajc5,Gad2,Syt1,Snap25,Hspa8,Abat
R-MMU-163210	Formation of ATP by chemiosmotic coupling	0.165757	-1.79723	18	6	0.00324675	1848	8688	1.19516e+29	Atp5g1,Atp5j2,Atp5j,Atp5d,Atp5o,Atp5l
R-MMU-1251985	Nuclear signaling by ERBB4	0.165757	-1.79723	18	6	0.00324675	1848	8688	2.26548e+30	Aph1a,Erbb4,Esr1,Pgr,Stat5a,Ncstn
R-MMU-397014	Muscle contraction	0.168107	-1.78315	158	39	0.0211039	1848	8688	1.64391e+201	Itpr2,Itga1,Kcnk15,Tmod1,Calm3,Myl12b,Npr2,Itpr1,Atp1a1,Calm1,Atp1b1,Cacna1c,Kcnip4,Cacnb4,Neb,Akap9,Tln1,Cacnb2,Cacng1,Myl6,Fgf14,Ahcyl1,Calm2,Asph,Fgf13,Cacna2d3,Fgf12,Kcnd2,Cacng4,Camk2d,Nos1,Kcnip1,Atp1a3,Dmd,Camk2b,Myl12a,Anxa6,Cacng2,Kcnh2
R-MMU-182971	EGFR downregulation	0.16923	-1.7765	22	7	0.00378788	1848	8688	2.21905e+34	Ubc,Arhgef7,Spry1,Hgs,Egfr,Epn1,Ubb
R-MMU-70263	Gluconeogenesis	0.170223	-1.77065	30	9	0.00487013	1848	8688	1.47188e+45	Got1,Slc25a12,Mdh1,Eno1b,Gpi1,Got2,Eno1,Pck1,Slc25a10
R-MMU-76061	RNA Polymerase III Transcription Initiation From Type 1 Promoter	0.170223	-1.77065	30	9	0.00487013	1848	8688	2.33864e+45	Gtf3c1,Gtf3c2,Gtf3c5,Tbp,Polr3d,Gtf3c3,Polr3b,Crcp,Brf1
R-MMU-6804758	Regulation of TP53 Activity through Acetylation	0.170439	-1.76938	26	8	0.004329	1848	8688	1.51822e+40	Hdac2,Pin1,Trp53,Brpf1,Rbbp4,Map2k6,Gatad2a,Mta2
R-MMU-5693554	Resolution of D-loop Structures through Synthesis-Dependent Strand Annealing (SDSA)	0.170439	-1.76938	26	8	0.004329	1848	8688	1.93612e+40	Rad51,Mre11a,Nbn,Blm,Bard1,Kat5,Rtel1,Exo1
R-MMU-111453	BH3-only proteins associate with and inactivate anti-apoptotic BCL-2 members	0.170492	-1.76907	7	3	0.00162338	1848	8688	120431204812125	Bcl2,Bcl2l1,Bcl2l11
R-MMU-198693	AKT phosphorylates targets in the nucleus	0.170492	-1.76907	7	3	0.00162338	1848	8688	153701291256484	Nr4a1,Creb1,Foxo3
R-MMU-2214320	Anchoring fibril formation	0.170492	-1.76907	7	3	0.00162338	1848	8688	167801678216774	Lamb3,Lamc2,Lama3
R-MMU-879415	Advanced glycosylation endproduct receptor signaling	0.170492	-1.76907	7	3	0.00162338	1848	8688	152891234011820	Hmgb1,Capza1,App
R-MMU-162791	Attachment of GPI anchor to uPAR	0.170492	-1.76907	7	3	0.00162338	1848	8688	3.29778e+16	Pigk,Pigt,Pigu
R-MMU-1234158	Regulation of gene expression by Hypoxia-inducible Factor	0.170492	-1.76907	7	3	0.00162338	1848	8688	152511381917684	Hif1a,Epas1,Cited2
R-MMU-1253288	Downregulation of ERBB4 signaling	0.170492	-1.76907	7	3	0.00162338	1848	8688	138692219022187	Erbb4,Ubc,Ubb
R-MMU-5576894	Phase 1 - inactivation of fast Na+ channels	0.170492	-1.76907	7	3	0.00162338	1848	8688	165088033470357	Kcnd2,Kcnip4,Kcnip1
R-MMU-447041	CHL1 interactions	0.170492	-1.76907	7	3	0.00162338	1848	8688	5387010970012660	Cntn6,Itga1,Chl1
R-MMU-187577	SCF(Skp2)-mediated degradation of p27/p21	0.172031	-1.76008	59	16	0.00865801	1848	8688	1.91773e+80	Psmb7,Psma6,Psmd6,Psmb10,Psme3,Psma3,Psmc2,Psmc1,Ubb,Psmf1,Psmd2,Psmd7,Psmb4,Ccna1,Psmc3,Ubc
R-MMU-176408	Regulation of APC/C activators between G1/S and early anaphase	0.172942	-1.7548	76	20	0.0108225	1848	8688	2.2877e+100	Psmf1,Cdc16,Ubb,Psmd2,Psmb4,Psmd7,Btrc,Ubc,Psmc3,Psme3,Psmb10,Psmd6,Psmb7,Psma6,Psmc2,Psma3,Mad2l1,Anapc15,Psmc1,Anapc7
R-MMU-373755	Semaphorin interactions	0.17585	-1.73813	55	15	0.00811688	1848	8688	6.96326e+76	Arhgef12,Gsk3b,Hsp90ab1,Pak3,Dpysl3,Itga1,Plxna4,Fyn,Tln1,4930544G11Rik,Sema4a,Cdk5,Sema7a,Rock1,Plxna2
R-MMU-72165	mRNA Splicing - Minor Pathway	0.17585	-1.73813	55	15	0.00811688	1848	8688	7.61677e+78	Snrnp35,Ddx42,Srsf7,Sf3b2,Snrpe,Sf3b1,Rnpc3,Ddx23,Prpf6,Snrnp200,Gtf2f2,Snrpb,Pdcd7,Srsf2,Srsf1
R-MMU-68882	Mitotic Anaphase	0.176792	-1.73278	172	42	0.0227273	1848	8688	16319,26443,66977,19192,67733,56150,19167,19181,17120,52696,30939,23825,56317,108000,66140,108911,69957,70385,228769,72155,103573,72124,51792,19047,22190,19182,19177,66413,19171,71782,75430,19179,22187,21762,110379,76499,67052,19172,20842,17463,76707,18221	Incenp,Psma6,Nuf2,Psme3,Itgb3bp,Mad2l1,Psma3,Psmc2,Mad1l1,Zwint,Pttg1,Banf1,Anapc7,Cenpf,Ska2,Rcc2,Cdc16,Spdl1,Psmf1,Cenpn,Xpo1,Seh1l,Ppp2r1a,Ppp1cc,Ubc,Psmc3,Psmb7,Psmd6,Psmb10,Ankle2,Anapc15,Psmc1,Ubb,Psmd2,Sec13,Clasp2,Ndc80,Psmb4,Stag1,Psmd7,Clasp1,Nudc
R-MMU-6807505	RNA polymerase II transcribes snRNA genes	0.177249	-1.7302	72	19	0.0102814	1848	8688	7.11772e+100	Ints13,Gtf2a2,Ints5,Ints9,Tbp,Srrt,Ints12,Ints7,Snapc3,Cdk9,Snapc2,Ints10,Nabp2,Ints6,Pou2f1,Ints11,Gtf2f2,Ints14,Ints3
R-MMU-421837	Clathrin derived vesicle budding	0.177249	-1.7302	72	19	0.0102814	1848	8688	1.17657e+96	Ap1g1,Cltc,Dnajc6,Bloc1s6,Bloc1s4,Acbd3,Hgs,Tpd52,Dtnbp1,App,M6pr,Snx2,Gns,Ap1m1,Clvs1,Hspa8,Cltb,Chmp2a,Fth1
R-MMU-199992	trans-Golgi Network Vesicle Budding	0.177249	-1.7302	72	19	0.0102814	1848	8688	1.54817e+96	Hspa8,Clvs1,Ap1m1,Fth1,Cltb,Chmp2a,App,Gns,M6pr,Snx2,Acbd3,Bloc1s6,Bloc1s4,Dtnbp1,Tpd52,Hgs,Ap1g1,Cltc,Dnajc6
R-MMU-69239	Synthesis of DNA	0.180929	-1.70965	98	25	0.0135281	1848	8688	1.74632e+125	Psmd7,Psmb4,Psmd2,Ubb,Psmc1,Orc3,Psmb10,Psmd6,Psmb7,Psmc3,Pole3,Ubc,Ccna1,Prim2,Orc2,Rfc3,Psmf1,Rfc5,Mcm6,Pole4,Psmc2,Psma3,Mcm7,Psme3,Psma6
R-MMU-5654736	Signaling by FGFR1	0.183488	-1.69561	47	13	0.00703463	1848	8688	5.17922e+68	Ppp2r1a,Pik3r1,Fgfr1,Ubc,Kl,Src,Frs2,Ubb,Fgf9,Flrt2,Spred1,Flrt1,Fgf23
R-MMU-1236978	Cross-presentation of soluble exogenous antigens (endosomes)	0.183488	-1.69561	47	13	0.00703463	1848	8688	1.91777e+65	Psmb7,Psmd6,Psma6,Psme3,Psmb10,Psma3,Psmc2,Psmc1,Psmf1,Psmd2,Psmb4,Psmd7,Psmc3
R-MMU-1483206	Glycerophospholipid biosynthesis	0.184728	-1.68887	120	30	0.0162338	1848	8688	3.27958e+157	Pitpnm3,Csnk2a1,Csnk2a2,Ddhd1,Chkb,Abhd4,Chpt1,Stard7,Pcyt1a,Plb1,Mboat1,Dgat1,Ptdss2,Pld3,Agpat4,Lpin1,Pnpla8,Pnpla2,Pld4,Gpam,Pemt,Slc44a1,Etnppl,Pla2g4a,Crls1,Pctp,Lpin2,Ddhd2,Pitpnb,Agpat2
R-MMU-2555396	Mitotic Metaphase and Anaphase	0.187714	-1.67283	173	42	0.0227273	1848	8688	76707,18221,67052,19172,20842,17463,21762,110379,76499,22187,75430,19179,71782,66413,19177,19171,22190,19047,19182,103573,72124,51792,72155,69957,108911,70385,228769,56317,108000,66140,52696,30939,23825,67733,19181,56150,19167,17120,16319,26443,66977,19192	Clasp1,Nudc,Ndc80,Psmb4,Stag1,Psmd7,Psmd2,Sec13,Clasp2,Ubb,Anapc15,Psmc1,Ankle2,Psmd6,Psmb7,Psmb10,Ubc,Ppp1cc,Psmc3,Xpo1,Seh1l,Ppp2r1a,Cenpn,Cdc16,Rcc2,Spdl1,Psmf1,Anapc7,Cenpf,Ska2,Zwint,Pttg1,Banf1,Itgb3bp,Psmc2,Mad2l1,Psma3,Mad1l1,Incenp,Psma6,Nuf2,Psme3
R-MMU-168164	Toll Like Receptor 3 (TLR3) Cascade	0.189472	-1.66352	77	20	0.0108225	1848	8688	2.21903e+102	Ubc,Map2k6,Nfkbia,Ppp2r1a,Btrc,Fbxw11,Map3k7,Ube2n,Creb1,Rps6ka2,App,Ubb,Mapk14,Ube2v1,Hmgb1,Map2k7,Mapk9,Fos,Ripk2,Tnip2
R-MMU-166166	MyD88-independent TLR3/TLR4 cascade	0.189472	-1.66352	77	20	0.0108225	1848	8688	1.18202e+102	App,Ubb,Creb1,Ube2n,Rps6ka2,Fbxw11,Map3k7,Ppp2r1a,Btrc,Ubc,Map2k6,Nfkbia,Ripk2,Mapk9,Fos,Map2k7,Tnip2,Hmgb1,Mapk14,Ube2v1
R-MMU-2730905	Role of LAT2/NTAL/LAB on calcium mobilization	0.189641	-1.66262	116	29	0.0156926	1848	8688	2.07791e+147	Src,Fyn,Frs2,Pten,Fgfr1,Pik3r1,Foxo3,Pik3cd,Pdgfb,Irs1,Pip5k1b,Egfr,Erbb4,Irs2,Fgf23,Kit,Fgf9,Btc,Mapkap1,Nr4a1,Creb1,Mdm2,Ppp2r1a,Kl,Cd28,Pdpk1,Them4,Mtor,Pdgfa
R-MMU-1474151	Tetrahydrobiopterin (BH4) synthesis, recycling, salvage and regulation	0.190241	-1.65946	11	4	0.0021645	1848	8688	1.23131e+19	Calm1,Calm3,Calm2,Dhfr
R-MMU-189451	Heme biosynthesis	0.190241	-1.65946	11	4	0.0021645	1848	8688	2.26139e+20	Cox15,Uros,Fech,Alad
R-MMU-77588	SLBP Dependent Processing of Replication-Dependent Histone Pre-mRNAs	0.190241	-1.65946	11	4	0.0021645	1848	8688	2.06382e+20	Snrpb,Zfp473,Slbp,Snrpe
R-MMU-390666	Serotonin receptors	0.190241	-1.65946	11	4	0.0021645	1848	8688	1.55632e+19	Htr5a,Htr2a,Htr1d,Htr1a
R-MMU-5620924	Intraflagellar transport	0.190854	-1.65624	39	11	0.00595238	1848	8688	7.54652e+56	Dynlrb2,Ift88,Ttc21b,Ift81,Ttc26,Ift122,Kifap3,Dync2li1,Ift20,Ttc30a1,Ttc30b
R-MMU-2990846	SUMOylation	0.195762	-1.63086	99	25	0.0135281	1848	8688	1.70763e+130	Nup155,Eid3,Seh1l,Nup50,Blm,Sumo1,Ndc1,Nup214,Hnrnpk,Incenp,Uba2,Xrcc4,Senp1,Top1,Nupl1,Stag1,Herc2,Nup54,Ube2i,Sp3,Nup210,Rnf168,Aaas,Rae1,Mitf
R-MMU-71387	Metabolism of carbohydrates	0.196705	-1.62605	272	64	0.034632	1848	8688	12032,54371,68631,235582,338362,14043,223921,12314,75612,18746,23971,23908,67980,71844,269113,17449,27376,269941,218271,170768,78830,20442,18642,231727,110208,18534,53625,58250,14042,54563,110006,14751,66679,77559,66646,14718,14380,22187,19895,14719,17423,18295,73744,72787,12313,72727,227720,15277,56421,13806,76969,212032,545291,12315,170762,23888,433182,15275,22190,72124,108652,328779,319415,181…	Bcan,Chst2,Cryl1,Glyctk,Ust,Ext2,Aaas,Calm2,Gns,Pkm,Papss1,Hs2st1,Gnpda2,Nupl1,Nup54,Mdh1,Slc25a10,Chsy1,B4galt7,Pfkfb3,Slc25a12,St3gal1,Pfkm,B3gnt4,Pgd,Pck1,B3gnt2,Chst11,Ext1,Nup210,Gusb,Gpi1,Rae1,Agl,Rpe,Got1,G6pd2,Ubb,Rpia,Got2,Ndst2,Ogn,Man2c1,Ndc1,Calm1,B3gat3,Nup214,Hk2,Pfkp,Eno1,Chst1,Hk3,Hpse2,Calm3,Nup155,Gpc6,Eno1b,Hk1,Ubc,Seh1l,Slc35b3,Hs3st6,Hs3st5,Nup50
R-MMU-5654726	Negative regulation of FGFR1 signaling	0.197295	-1.62306	31	9	0.00487013	1848	8688	1.65912e+45	Kl,Ubc,Fgf23,Ppp2r1a,Fgfr1,Src,Frs2,Ubb,Fgf9
R-MMU-8854214	TBC/RABGAPs	0.197295	-1.62306	31	9	0.00487013	1848	8688	6.74436e+46	Map1lc3b,Gabarap,Rabgap1,Tbc1d13,Tsc1,Arf6,Gabarapl2,Tbc1d7,Tbc1d2
R-MMU-73777	RNA Polymerase I Chain Elongation	0.197295	-1.62306	31	9	0.00487013	1848	8688	1.48852e+44	Gtf2h4,Taf1a,Gtf2h2,Tbp,Polr1b,Taf1c,Taf1b,Mnat1,Ercc3
R-MMU-69275	G2/M Transition	0.197408	-1.62248	165	40	0.021645	1848	8688	1.34273e+210	Dync1i2,Psma6,Psme3,Hsp90ab1,Psmc2,Tubg1,Psma3,Ppp1r12a,Psmf1,Akap9,Tubgcp3,Gtse1,Xpo1,Fbxw11,Ppp2r1a,Mnat1,Ccna1,Dctn3,Ubc,Psmc3,Cep135,Psmb7,Psmd6,Fbxl7,Psmb10,Trp53,Haus6,Psmc1,Pcm1,Phlda1,Ywhae,Ubb,Psmd2,Sdccag8,Haus1,Psmb4,Btrc,Psmd7,Csnk1d,Clasp1
R-MMU-2162123	Synthesis of Prostaglandins (PG) and Thromboxanes (TX)	0.198353	-1.61771	15	5	0.00270563	1848	8688	1.92248e+24	Ptgs1,Ptgr2,Ptges3,Hpgds,Tbxas1
R-MMU-156581	Methylation	0.198353	-1.61771	15	5	0.00270563	1848	8688	1.08646e+26	Mat2b,Trmt112,Ahcy,N6amt1,Gm4737
R-MMU-110312	Translesion synthesis by REV1	0.198353	-1.61771	15	5	0.00270563	1848	8688	2.21877e+24	Ubb,Rfc5,Ubc,Rfc3,Rev3l
R-MMU-5099900	WNT5A-dependent internalization of FZD4	0.198353	-1.61771	15	5	0.00270563	1848	8688	7.43252e+25	Cltb,Prkca,Wnt5a,Ap2s1,Cltc
R-MMU-193639	p75NTR signals via NF-kB	0.198353	-1.61771	15	5	0.00270563	1848	8688	2.21872e+25	Ubb,Sqstm1,Ripk2,Nfkbia,Ubc
R-MMU-2173788	Downregulation of TGF-beta receptor signaling	0.198353	-1.61771	15	5	0.00270563	1848	8688	1.71272e+24	Smad3,Ubc,Stub1,Ubb,Pmepa1
R-MMU-1433559	Regulation of KIT signaling	0.198353	-1.61771	15	5	0.00270563	1848	8688	1.43602e+24	Fyn,Src,Kit,Socs1,Prkca
R-MMU-372708	p130Cas linkage to MAPK signaling for integrins	0.198353	-1.61771	15	5	0.00270563	1848	8688	2.07792e+24	Src,Tln1,Crk,Itgb3,Bcar1
R-MMU-418360	Platelet calcium homeostasis	0.199751	-1.61068	27	8	0.004329	1848	8688	2.20682e+39	Trpc6,Itpr2,Trpc7,Calm2,Calm3,Calm1,Trpc3,Itpr1
R-MMU-1296061	HCN channels	0.200584	-1.60652	4	2	0.00108225	1848	8688	33095315165	Hcn4,Hcn1
R-MMU-1855191	Synthesis of IPs in the nucleus	0.200584	-1.60652	4	2	0.00108225	1848	8688	6971875678	Ipmk,Ippk
R-MMU-75157	FasL/ CD95L signaling	0.200584	-1.60652	4	2	0.00108225	1848	8688	1408214103	Fadd,Fasl
R-MMU-6807062	Cholesterol biosynthesis via lathosterol	0.200584	-1.60652	4	2	0.00108225	1848	8688	7475413360	Dhcr24,Dhcr7
R-MMU-165158	Activation of AKT2	0.200584	-1.60652	4	2	0.00108225	1848	8688	1860775778	Pdpk1,Them4
R-MMU-8866910	TFAP2 (AP-2) family regulates transcription of growth factors and their receptors	0.200584	-1.60652	4	2	0.00108225	1848	8688	7047213982	Atad2,Esr1
R-MMU-2142789	Ubiquinol biosynthesis	0.200584	-1.60652	4	2	0.00108225	1848	8688	56075230027	Pdss1,Coq3
R-MMU-426486	Small interfering RNA (siRNA) biogenesis	0.200584	-1.60652	4	2	0.00108225	1848	8688	21357192119	Tarbp2,Dicer1
R-MMU-844455	The NLRP1 inflammasome	0.200584	-1.60652	4	2	0.00108225	1848	8688	1204312048	Bcl2,Bcl2l1
R-MMU-5610783	Degradation of GLI2 by the proteasome	0.200584	-1.60652	4	2	0.00108225	1848	8688	1874914633	Prkacb,Gli2
R-MMU-6807047	Cholesterol biosynthesis via desmosterol	0.200584	-1.60652	4	2	0.00108225	1848	8688	7475413360	Dhcr24,Dhcr7
R-MMU-204626	Hypusine synthesis from eIF5A-lysine	0.200584	-1.60652	4	2	0.00108225	1848	8688	330817102115	Dhps,Dohh
R-MMU-194306	Neurophilin interactions with VEGF and VEGFR	0.200584	-1.60652	4	2	0.00108225	1848	8688	1818716542	Nrp2,Kdr
R-MMU-5620916	VxPx cargo-targeting to cilium	0.20119	-1.6035	19	6	0.00324675	1848	8688	1.87631e+31	Pkd1,Asap1,Exoc7,Exoc5,Arf4,Exoc3
R-MMU-450302	activated TAK1 mediates p38 MAPK activation	0.20119	-1.6035	19	6	0.00324675	1848	8688	2.64093e+30	Map3k7,Mapk14,Ube2v1,Map2k6,Ripk2,Ube2n
R-MMU-8864260	Transcriptional regulation by the AP-2 (TFAP2) family of transcription factors	0.20119	-1.6035	19	6	0.00324675	1848	8688	7.04721e+29	Atad2,Esr1,Cited2,Kdm5b,Sumo1,Ube2i
R-MMU-5693567	HDR through Homologous Recombination (HR) or Single Strand Annealing (SSA)	0.205492	-1.58235	104	26	0.0140693	1848	8688	1.55742e+135	Hus1,Ube2i,Rad51,Ercc4,Sirt6,Rnf168,Rtel1,Ercc1,Ubb,Ppp4c,Nbn,Mre11a,Ppp4r2,Bard1,Herc2,Exo1,Sumo1,Ube2v2,Kat5,Rfc5,Hist1h4m,Ube2n,Rfc3,Blm,Ubc,Ccna1
R-MMU-189200	Hexose transport	0.205584	-1.5819	48	13	0.00703463	1848	8688	1.52757e+69	Hk1,Seh1l,Nupl1,Nup50,Nup54,Nup155,Nup210,Hk3,Aaas,Rae1,Ndc1,Hk2,Nup214
R-MMU-975138	TRAF6 mediated induction of NFkB and MAP kinases upon TLR7/8 or 9 activation	0.206758	-1.57621	78	20	0.0108225	1848	8688	6.65893e+102	Ube2v1,Mapk14,Hmgb1,Ripk2,Fos,Map2k7,Mapk9,Tnip2,Map2k6,Ubc,Nfkbia,Fbxw11,Map3k7,Ppp2r1a,Btrc,Creb1,Ube2n,Rps6ka2,Ubb,App
R-MMU-68875	Mitotic Prophase	0.206758	-1.57621	78	20	0.0108225	1848	8688	2.69113e+109	Nup54,Nup50,Nupl1,Seh1l,Lpin1,Rab1a,Hist1h4m,Mastl,Arpp19,Nup155,Banf1,Rae1,Aaas,Blzf1,Nup210,Mcph1,Prkca,Nup214,Ndc1,Nek9
R-MMU-2467813	Separation of Sister Chromatids	0.209301	-1.56398	166	40	0.021645	1848	8688	5.63171e+204	Anapc7,Cenpf,Ska2,Zwint,Pttg1,Itgb3bp,Psma3,Mad2l1,Psmc2,Mad1l1,Incenp,Psma6,Psme3,Nuf2,Ubc,Ppp1cc,Psmc3,Xpo1,Seh1l,Ppp2r1a,Cenpn,Rcc2,Cdc16,Spdl1,Psmf1,Anapc15,Psmc1,Psmd6,Psmb7,Psmb10,Clasp1,Nudc,Ndc80,Psmb4,Psmd7,Stag1,Sec13,Psmd2,Clasp2,Ubb
R-MMU-1640170	Cell Cycle	0.210571	-1.55793	596	135	0.0730519	1848	8688	170762,18393,228769,69957,17248,19182,51792,18141,29870,70620,26443,81601,104394,16906,17535,13000,319172,76707,67052,319162,69382,15204,12021,217718,50793,319151,15574,19177,22627,230376,66679,59046,54401,59001,17420,103573,259279,103733,66140,23825,66979,319191,19646,319181,19172,12234,20842,76816,269113,381280,22196,19361,244329,381644,21664,70238,77053,93765,72155,69263,100986,108911,10004123…	Nup155,Orc2,Psmf1,Cdc16,Mdm4,Psmc3,Ppp2r1a,Nup50,Gtse1,Ube2v2,Psma6,Kat5,E2f4,Lmnb1,Mre11a,Csnk2a2,Hist1h2ab,Clasp1,Ndc80,Hist3h2a,1700024P04Rik,Herc2,Bard1,Nek9,Orc3,Hist1h3e,Hus1,Psmb7,Ywhae,Haus6,Rae1,Arpp19,Ywhab,Pole3,Mnat1,Xpo1,Tubgcp3,Tubg1,Ska2,Banf1,Pole4,Hist1h2ai,Rbbp4,Hist1h2bg,Psmb4,Btrc,Stag1,Sdccag8,Nup54,Hjurp,Ube2i,Rad51,Mcph1,Cep135,Phlda1,Rnf168,Sun1,Ube2n,Cenpn,Rfc3,Akap9,Rcc2…
R-MMU-75153	Apoptotic execution phase	0.210668	-1.55747	44	12	0.00649351	1848	8688	1.44531e+60	Gas2,Ctnnb1,Birc2,Lmnb1,Hmgb1,Kpnb1,Mapt,Gsn,Dffb,Prkcq,Dffa,Rock1
R-MMU-1483196	PI and PC transport between ER and Golgi membranes	0.212707	-1.54784	1	1	0.000541126	1848	8688	56305	Pitpnb
R-MMU-379716	Cytosolic tRNA aminoacylation	0.212707	-1.54784	1	1	0.000541126	1848	8688	67895	Ppa1
R-MMU-1483076	Synthesis of CL	0.212707	-1.54784	1	1	0.000541126	1848	8688	66586	Crls1
R-MMU-1855231	Synthesis of IPs in the ER lumen	0.212707	-1.54784	1	1	0.000541126	1848	8688	17330	Minpp1
R-MMU-140180	COX reactions	0.212707	-1.54784	1	1	0.000541126	1848	8688	19224	Ptgs1
R-MMU-1299287	Tandem pore domain halothane-inhibited K+ channel (THIK)	0.212707	-1.54784	1	1	0.000541126	1848	8688	217826	Kcnk13
R-MMU-6804754	Regulation of TP53 Expression	0.212707	-1.54784	1	1	0.000541126	1848	8688	22059	Trp53
R-MMU-4641258	Degradation of DVL	0.216512	-1.53011	57	15	0.00811688	1848	8688	1.91792e+75	Psmc1,Psme3,Psmb10,Psmb7,Psma6,Psmd6,Psma3,Psmc2,Psmb4,Psmd7,Ubc,Psmc3,Psmf1,Ubb,Psmd2
R-MMU-71291	Metabolism of amino acids and derivatives	0.220206	-1.51319	234	55	0.0297619	1848	8688	67164,56752,12709,27376,19192,211488,108682,19181,65967,18247,234724,13166,19179,104816,12040,17254,70266,19172,54375,17463,227231,76238,11615,14660,107626,19193,268782,66948,14874,26443,19167,218442,19182,100678,228769,235339,69051,56454,78920,18263,98256,78038,18431,19171,66413,19177,14719,22018,269378,73748,67873,14718,20229,216343,21762	Lipt2,Aldh9a1,Ckb,Slc25a10,Psme3,Ado,Gpt2,Psmc2,Eefsec,Oaz2,Tat,Dbh,Psmc1,Aspg,Bckdhb,Slc3a2,Kyat1,Psmb4,Azin1,Psmd7,Cps1,Grhpr,Gm4737,Gls,Asmt,Pipox,Agxt2,Acad8,Gstz1,Psma6,Psma3,Serinc5,Psmc3,Psph,Psmf1,Dlat,Pycr2,Aldh18a1,Dlst,Odc1,Kmo,Mccc2,Oca2,Psmb10,Psmd6,Psmb7,Got2,Tpo,Ahcy,Gadl1,Mri1,Got1,Sat1,Tph2,Psmd2
R-MMU-211000	Gene Silencing by RNA	0.220928	-1.50992	105	26	0.0140693	1848	8688	2.1415e+146	Ago3,Hist1h4m,Nup155,Seh1l,Tnrc6b,Nup50,H3f3b,Tnrc6a,Dicer1,Hist1h3a,Ndc1,Nup214,Tarbp2,Dgcr8,Tnrc6c,Piwil4,Nupl1,Piwil2,H3f3a,Piwil1,Nup54,Ago1,Hist1h3e,Rae1,Aaas,Nup210
R-MMU-453274	Mitotic G2-G2/M phases	0.221548	-1.50712	167	40	0.021645	1848	8688	1.91922e+210	Psme3,Hsp90ab1,Psma6,Dync1i2,Psmc2,Tubg1,Psma3,Ppp1r12a,Akap9,Psmf1,Ppp2r1a,Fbxw11,Xpo1,Gtse1,Tubgcp3,Psmc3,Ubc,Dctn3,Ccna1,Mnat1,Psmb10,Fbxl7,Cep135,Psmb7,Psmd6,Psmc1,Haus6,Trp53,Ywhae,Phlda1,Pcm1,Ubb,Psmd2,Psmd7,Btrc,Haus1,Psmb4,Sdccag8,Csnk1d,Clasp1
R-MMU-69278	Cell Cycle, Mitotic	0.222629	-1.50225	438	100	0.0541126	1848	8688	66979,23825,66140,103733,259279,103573,17420,59001,59046,21664,381644,244329,269113,76816,19172,20842,12234,19646,104394,26443,18141,29870,51792,19182,69957,228769,18393,170762,66679,230376,22627,19177,217718,50793,67052,76707,13000,52696,56317,66352,17931,108000,16319,19348,19192,18750,19650,19181,17120,19324,53598,14245,12427,19076,22059,75430,223921,19179,13548,71844,17463,12995,18221,67121,76…	Pole4,Banf1,Ska2,Tubg1,Tubgcp3,Xpo1,Mnat1,Pole3,Arpp19,Phlda1,Cep135,Mcph1,Nup54,Sdccag8,Psmb4,Stag1,Btrc,Rbbp4,E2f4,Psma6,Nup50,Gtse1,Ppp2r1a,Psmc3,Cdc16,Psmf1,Orc2,Nup155,Rae1,Haus6,Ywhae,Psmb7,Nek9,Orc3,Ndc80,Clasp1,Csnk2a2,Zwint,Anapc7,Blzf1,Ppp1r12a,Cenpf,Incenp,Kif20a,Psme3,Prkca,Rbl1,Psmc2,Mad1l1,Rab1a,Dctn3,Lpin1,Ccna1,Prim2,Trp53,Anapc15,Aaas,Psmc1,Dyrk1a,Nupl1,Psmd7,Csnk2a1,Nudc,Mastl,C…
R-MMU-8856688	Golgi-to-ER retrograde transport	0.224759	-1.49273	79	20	0.0108225	1848	8688	5.35982e+100	Dctn3,Rab1a,Use1,Pafah1b2,Dctn4,Rab3gap1,Arf4,Copb2,Galnt1,Kifap3,Pla2g4a,Sec22b,Dync1i1,Arfgap2,Klc1,Tmed10,Klc2,Stx18,Dctn5,Dync1i2
R-MMU-69656	Cyclin A:Cdk2-associated events at S phase entry	0.224843	-1.49235	66	17	0.00919913	1848	8688	1.91792e+85	Psmc1,Psme3,Psmb10,Psmd6,Psmb7,Psma6,Psma3,Psmc2,Psmb4,Psmd7,Ubc,Psmc3,Mnat1,Ccna1,Psmf1,Ubb,Psmd2
R-MMU-69202	Cyclin E associated events during G1/S transition	0.224843	-1.49235	66	17	0.00919913	1848	8688	1.91922e+85	Psme3,Psmb10,Psmb7,Psma6,Psmd6,Psma3,Psmc2,Psmc1,Psmf1,Ubb,Psmd2,Psmb4,Psmd7,Ubc,Psmc3,Mnat1,Ccna1
R-MMU-4085001	Sialic acid metabolism	0.226033	-1.48708	32	9	0.00487013	1848	8688	2.40602e+46	Slc35a1,St8sia1,St8sia3,St3gal1,Slc17a5,St6gal2,St6galnac5,St3gal5,St6galnac3
R-MMU-1855204	Synthesis of IP3 and IP4 in the cytosol	0.230916	-1.4657	28	8	0.004329	1848	8688	1.04759e+42	Pld4,Plch1,Calm2,Calm3,Plcb1,Synj1,Pten,Calm1
R-MMU-1250342	PI3K events in ERBB4 signaling	0.231629	-1.46262	8	3	0.00162338	1848	8688	138691870812223	Erbb4,Pik3r1,Btc
R-MMU-201688	WNT mediated activation of DVL	0.231629	-1.46262	8	3	0.00162338	1848	8688	129951300018719	Csnk2a1,Csnk2a2,Pip5k1b
R-MMU-390471	Association of TriC/CCT with target proteins during biosynthesis	0.231629	-1.46262	8	3	0.00162338	1848	8688	124681246421454	Cct7,Cct4,Tcp1
R-MMU-203927	MicroRNA (miRNA) biogenesis	0.231629	-1.46262	8	3	0.00162338	1848	8688	9422321357192110	Dgcr8,Tarbp2,Dicer1
R-MMU-68952	DNA replication initiation	0.231629	-1.46262	8	3	0.00162338	1848	8688	190765900166979	Prim2,Pole3,Pole4
R-MMU-5689877	Josephin domain DUBs	0.231629	-1.46262	8	3	0.00162338	1848	8688	221906612422187	Ubc,Josd2,Ubb
R-MMU-193634	Axonal growth inhibition (RHOA activation)	0.231629	-1.46262	8	3	0.00162338	1848	8688	2354026858567650	Lingo1,Rtn4,4930544G11Rik
R-MMU-2995383	Initiation of Nuclear Envelope Reformation	0.231629	-1.46262	8	3	0.00162338	1848	8688	717825179223825	Ankle2,Ppp2r1a,Banf1
R-MMU-174430	Telomere C-strand synthesis initiation	0.231629	-1.46262	8	3	0.00162338	1848	8688	669795900119076	Pole4,Pole3,Prim2
R-MMU-2995410	Nuclear Envelope Reassembly	0.231629	-1.46262	8	3	0.00162338	1848	8688	517922382571782	Ppp2r1a,Banf1,Ankle2
R-MMU-5625970	RHO GTPases activate KTN1	0.231629	-1.46262	8	3	0.00162338	1848	8688	165936765316594	Klc1,4930544G11Rik,Klc2
R-MMU-72731	Recycling of eIF2:GDP	0.231629	-1.46262	8	3	0.00162338	1848	8688	136672690567204	Eif2b4,Eif2s3x,Eif2s2
R-MMU-421270	Cell-cell junction organization	0.235277	-1.44699	45	12	0.00649351	1848	8688	1.25541e+60	Cdh13,Cdh11,Cdh15,Cdh6,Ctnnb1,Nectin1,Cdh9,Cdh12,Cdh4,Cadm1,Nectin3,Pard3
R-MMU-6799198	Complex I biogenesis	0.238259	-1.43439	58	15	0.00811688	1848	8688	6.64957e+76	Ndufb3,Ndufc2,Ndufs1,Ndufaf6,Ndufv1,Ndufa12,Ndufb9,Ndufa13,Ndufs2,Ndufs3,Ndufaf3,Ndufs7,Ndufaf1,Timmdc1,Ndufb7
R-MMU-2028269	Signaling by Hippo	0.239061	-1.43104	20	6	0.00324675	1848	8688	2.18725e+30	Tjp1,Ywhab,Ywhae,Wwc1,Amotl1,Lats1
R-MMU-5357769	Caspase activation via extrinsic apoptotic signalling pathway	0.239061	-1.43104	20	6	0.00324675	1848	8688	1.40821e+30	Fadd,Fasl,Dapk1,Tnfsf10,Unc5a,Cflar
R-MMU-171052	LDL-mediated lipid transport	0.239061	-1.43104	20	6	0.00324675	1848	8688	6.73002e+32	Cltc,Apob,Npc1,Ap2s1,Ldlr,Nceh1
R-MMU-5140745	WNT5A-dependent internalization of FZD2, FZD5 and ROR2	0.240108	-1.42667	12	4	0.0021645	1848	8688	6.73002e+20	Cltc,Ap2s1,Wnt5a,Cltb
R-MMU-877312	Regulation of IFNG signaling	0.240108	-1.42667	12	4	0.0021645	1848	8688	1.27032e+19	Socs1,Ifngr2,Sumo1,Socs3
R-MMU-209543	p75NTR recruits signalling complexes	0.240108	-1.42667	12	4	0.0021645	1848	8688	1.92656e+20	Ripk2,Sqstm1,Ubb,Ubc
R-MMU-2122947	NOTCH1 Intracellular Domain Regulates Transcription	0.240108	-1.42667	12	4	0.0021645	1848	8688	1.96647e+21	Rbpj,Snw1,Maml2,Maml3
R-MMU-6804759	Regulation of TP53 Activity through Association with Co-factors	0.240108	-1.42667	12	4	0.0021645	1848	8688	2.19815e+19	Ppp1r13b,Banp,Trp63,Trp53
R-MMU-1483213	Synthesis of PE	0.240108	-1.42667	12	4	0.0021645	1848	8688	6.48981e+19	Lpin2,Lpin1,Etnppl,Chkb
R-MMU-209560	NF-kB is activated and signals survival	0.240108	-1.42667	12	4	0.0021645	1848	8688	1.84122e+19	Sqstm1,Ubb,Ubc,Nfkbia
R-MMU-3232118	SUMOylation of transcription factors	0.240108	-1.42667	12	4	0.0021645	1848	8688	1.73422e+19	Mitf,Sumo1,Ube2i,Sp3
R-MMU-3108232	SUMO E3 ligases SUMOylate target proteins	0.24046	-1.4252	93	23	0.0124459	1848	8688	2.06872e+119	Sp3,Ube2i,Rae1,Aaas,Mitf,Rnf168,Nup210,Nup54,Herc2,Nupl1,Stag1,Top1,Xrcc4,Incenp,Hnrnpk,Nup214,Sumo1,Ndc1,Nup155,Nup50,Blm,Seh1l,Eid3
R-MMU-392154	Nitric oxide stimulates guanylate cyclase	0.241178	-1.42222	16	5	0.00270563	1848	8688	1.64382e+24	Itpr1,Pde9a,Pde10a,Pde1b,Nos1
R-MMU-5655862	Translesion synthesis by POLK	0.241178	-1.42222	16	5	0.00270563	1848	8688	2.21872e+24	Ubb,Ubc,Rfc5,Rev3l,Rfc3
R-MMU-429958	mRNA decay by 3' to 5' exoribonuclease	0.241178	-1.42222	16	5	0.00270563	1848	8688	6.63621e+25	Exosc3,Exosc4,Dcps,Exosc8,Dis3
R-MMU-5656121	Translesion synthesis by POLI	0.241178	-1.42222	16	5	0.00270563	1848	8688	6.92632e+24	Rfc3,Rev3l,Rfc5,Ubc,Ubb
R-MMU-264642	Acetylcholine Neurotransmitter Release Cycle	0.241178	-1.42222	16	5	0.00270563	1848	8688	2.06142e+26	Snap25,Syt1,Slc5a7,Tspoap1,Ppfia2
R-MMU-622312	Inflammasomes	0.241178	-1.42222	16	5	0.00270563	1848	8688	1.20486e+25	Bcl2l1,Panx1,Nlrp3,Hsp90ab1,Bcl2
R-MMU-1236394	Signaling by ERBB4	0.242011	-1.41877	41	11	0.00595238	1848	8688	5.92872e+55	Ncstn,Ubb,Btc,Pgr,Aph1a,Egfr,Pik3r1,Stat5a,Esr1,Ubc,Erbb4
R-MMU-168643	Nucleotide-binding domain, leucine rich repeat containing receptor (NLR) signaling pathways	0.242011	-1.41877	41	11	0.00595238	1848	8688	1.55162e+56	Hsp90ab1,Ripk2,Panx1,Ube2n,Nlrp3,Map3k7,Bcl2,Bcl2l1,Ube2v1,Mapk14,Map2k6
R-MMU-975155	MyD88 dependent cascade initiated on endosome	0.243428	-1.41294	80	20	0.0108225	1848	8688	2.21903e+102	Ubc,Map2k6,Nfkbia,Map3k7,Fbxw11,Ppp2r1a,Btrc,Creb1,Ube2n,Rps6ka2,App,Ubb,Mapk14,Ube2v1,Hmgb1,Ripk2,Mapk9,Map2k7,Fos,Tnip2
R-MMU-351202	Metabolism of polyamines	0.243428	-1.41294	80	20	0.0108225	1848	8688	1.91712e+101	Psmb10,Psme3,Psmb7,Psma6,Psmd6,Psmc2,Psma3,Psmc1,Ckb,Odc1,Psmf1,Sat1,Psmd2,Azin1,Psmd7,Psmb4,Oaz2,Cps1,Psmc3,Mri1
R-MMU-168181	Toll Like Receptor 7/8 (TLR7/8) Cascade	0.243428	-1.41294	80	20	0.0108225	1848	8688	1.52893e+102	Hmgb1,Mapk14,Ube2v1,Ripk2,Mapk9,Fos,Map2k7,Tnip2,Fbxw11,Map3k7,Btrc,Ppp2r1a,Map2k6,Ubc,Nfkbia,App,Ubb,Creb1,Ube2n,Rps6ka2
R-MMU-1280218	Adaptive Immune System	0.247064	-1.39811	606	136	0.0735931	1848	8688	69165,26409,380928,18035,12487,54401,66663,15370,14026,12912,56717,20333,218811,12525,14897,30838,12042,53859,75778,14182,30945,12234,19172,64291,17060,16367,19647,18591,71999,14360,13800,13649,64654,16590,384783,24105,68431,18761,51792,56550,231672,19182,232910,16591,12223,67731,228769,76580,387524,16439,244421,18590,26443,18607,59288,11765,16438,18708,12477,94212,22019,19211,668758,22637,226098…	Cd209b,Map3k7,Lmo7,Nfkbia,Cd28,Ywhab,Uba5,Nr4a1,Evl,Creb1,Mtor,Sec22b,Sec24c,Cd8a,Trip12,Fbxw4,Bcl10,Map3k14,Them4,Fgfr1,Rnf19a,Btrc,Psmb4,Osbpl1a,Blnk,Irs1,Rbbp6,Pdgfb,Fbxo22,Fyn,Enah,Egfr,Fgf23,Kit,Irs2,Rbck1,Fbxl15,Prkcq,Ppp2r1a,Ube2d2a,Fbxw8,Psmc3,Ap2s1,Kl,Btc,Fbxo32,Psmf1,Mib2,Znrf2,Itpr2,Lonrf1,Pdgfa,Psma6,Pdpk1,Dctn5,Ap1g1,Itpr1,Pik3r1,Ctla4,Pag1,Tpp2,Pten,Fbxw28,Zap70,Hectd2,Fbxo2,Erbb4,P…
R-MMU-5620920	Cargo trafficking to the periciliary membrane	0.248991	-1.39034	37	10	0.00541126	1848	8688	2.06075e+51	Sstr3,Exoc7,Arl6,Bbs2,Arf4,Asap1,Bbs1,Pkd1,Exoc5,Exoc3
R-MMU-445355	Smooth Muscle Contraction	0.256209	-1.36176	33	9	0.00487013	1848	8688	2.18942e+45	Tln1,Myl6,Myl12a,Anxa6,Calm1,Itga1,Myl12b,Calm3,Calm2
R-MMU-1655829	Regulation of cholesterol biosynthesis by SREBP (SREBF)	0.256209	-1.36176	33	9	0.00487013	1848	8688	2.07871e+46	Srebf1,Cyp51,Dhcr7,Fasn,Gpam,Kpnb1,Mbtps2,Scd2,Fdps
R-MMU-112310	Neurotransmitter Release Cycle	0.260929	-1.34351	46	12	0.00649351	1848	8688	6.39932e+62	Slc5a7,Snap25,Syt1,Gad2,Gls,Lin7b,Ppfia2,Naaa,Hspa8,Dnajc5,Abat,Tspoap1
R-MMU-166054	Activated TLR4 signalling	0.262712	-1.3367	81	20	0.0108225	1848	8688	2.21903e+102	Ubc,Map2k6,Nfkbia,Fbxw11,Map3k7,Ppp2r1a,Btrc,Creb1,Ube2n,Rps6ka2,App,Ubb,Ube2v1,Mapk14,Hmgb1,Ripk2,Map2k7,Fos,Mapk9,Tnip2
R-MMU-191273	Cholesterol biosynthesis	0.271223	-1.30481	25	7	0.00378788	1848	8688	1.33601e+35	Dhcr7,Cyp51,Fdps,Fdft1,Dhcr24,Lbr,Arv1
R-MMU-3214842	HDMs demethylate histones	0.278071	-1.27988	51	13	0.00703463	1848	8688	3.60198e+76	Hist1h3a,Kdm3a,Jmjd6,Hist1h3e,Kdm4a,Kdm5b,Kdm5a,Hist1h4m,Kdm2a,Arid5b,Kdm4c,Kdm7a,Kdm5c
R-MMU-5578775	Ion homeostasis	0.278071	-1.27988	51	13	0.00703463	1848	8688	1.23157e+67	Calm3,Asph,Calm2,Ahcyl1,Itpr2,Atp1a1,Itpr1,Camk2d,Nos1,Atp1b1,Calm1,Atp1a3,Camk2b
R-MMU-3000157	Laminin interactions	0.278824	-1.27717	21	6	0.00324675	1848	8688	1.67772e+29	Lamb1,Lamb3,Lama3,Lama5,Lama1,Lamc2
R-MMU-264876	Insulin processing	0.278824	-1.27717	21	6	0.00324675	1848	8688	5.34135e+31	Exoc7,Ero1l,Exoc5,Pcsk2,Myo5a,Exoc3
R-MMU-2173795	Downregulation of SMAD2/3:SMAD4 transcriptional activity	0.278824	-1.27717	21	6	0.00324675	1848	8688	2.21872e+29	Ubb,Smad3,Ppm1a,Skil,Ubc,Ncor2
R-MMU-5357956	TNFR1-induced NFkappaB signaling pathway	0.278824	-1.27717	21	6	0.00324675	1848	8688	2.64093e+31	Map3k7,Rnf31,Rack1,Rbck1,Sharpin,Birc2
R-MMU-5654689	PI-3K cascade:FGFR1	0.278824	-1.27717	21	6	0.00324675	1848	8688	1.41821e+30	Fgfr1,Fgf9,Pik3r1,Frs2,Kl,Fgf23
R-MMU-3108214	SUMOylation of DNA damage response and repair proteins	0.27942	-1.27504	73	18	0.00974026	1848	8688	2.2772e+94	Nup214,Ube2i,Ndc1,Sumo1,Rae1,Aaas,Rnf168,Nup210,Nup155,Herc2,Nup54,Blm,Nup50,Stag1,Seh1l,Nupl1,Eid3,Xrcc4
R-MMU-5663220	RHO GTPases Activate Formins	0.279437	-1.27498	113	27	0.0146104	1848	8688	5.64198e+139	Diaph3,Clasp1,Nudc,Ndc80,Clasp2,Sec13,Src,Cenpf,Ska2,Zwint,Itgb3bp,Mad1l1,Mad2l1,Daam1,Diaph2,Incenp,Nuf2,Pfn2,Ppp1cc,Xpo1,Ppp2r1a,Seh1l,4930544G11Rik,Cenpn,Evl,Spdl1,Rcc2
R-MMU-199418	Negative regulation of the PI3K/AKT network	0.284832	-1.25586	91	22	0.0119048	1848	8688	7.57782e+111	Them4,Pdgfa,Btc,Fgf9,Cd28,Kl,Ppp2r1a,Pip5k1b,Kit,Fgf23,Irs2,Erbb4,Egfr,Pten,Frs2,Fyn,Src,Irs1,Pdgfb,Pik3cd,Pik3r1,Fgfr1
R-MMU-163685	Integration of energy metabolism	0.286457	-1.25017	100	24	0.012987	1848	8688	2.06141e+122	Snap25,Cacna1e,Adcy8,Gng4,Kcnc2,Gnaq,Kcng2,Fasn,Chrm3,Adcy5,Prkacb,Gnb2,Itpr2,Glp1r,Adra2a,Adcy9,Itpr1,Cacna1c,Prkca,Gnai2,Adra2c,Plcb1,Cacnb2,Kcnb1
R-MMU-5693538	Homology Directed Repair	0.287576	-1.24627	109	26	0.0140693	1848	8688	2.22187e+135	Sumo1,Ube2v2,Rfc5,Kat5,Ube2n,Rfc3,Hist1h4m,Ubc,Ccna1,Blm,Ube2i,Rad51,Hus1,Ercc4,Sirt6,Rnf168,Rtel1,Nbn,Mre11a,Ubb,Ercc1,Ppp4c,Exo1,Ppp4r2,Herc2,Bard1
R-MMU-5675221	Negative regulation of MAPK pathway	0.287578	-1.24626	34	9	0.00487013	1848	8688	2.39802e+44	Pebp1,Ksr1,Ubb,Ppp2r1a,Ppp5c,Ywhab,Ubc,Map2k2,Map2k1
R-MMU-204998	Cell death signalling via NRAGE, NRIF and NADE	0.288447	-1.24324	69	17	0.00919913	1848	8688	5.45156e+89	Kalrn,Tiam1,Sqstm1,Abr,Trio,Arhgef7,Ywhae,Ncstn,Arhgef12,Arhgef26,Fgd3,Itgb3bp,Bcl2l11,Ubc,Ubb,Itsn1,Aph1a
R-MMU-428890	Role of Abl in Robo-Slit signaling	0.288914	-1.24163	5	2	0.00108225	1848	8688	2056319876	Slit2,Robo1
R-MMU-8849468	PTK6 Regulates Proteins Involved in RNA Processing	0.288914	-1.24163	5	2	0.00108225	1848	8688	1399220218	Khdrbs3,Khdrbs1
R-MMU-5627117	RHO GTPases Activate ROCKs	0.288914	-1.24163	5	2	0.00108225	1848	8688	6765319877	4930544G11Rik,Rock1
R-MMU-2142700	Synthesis of Lipoxins (LX)	0.288914	-1.24163	5	2	0.00108225	1848	8688	1168911690	Alox5,Alox5ap
R-MMU-447038	NrCAM interactions	0.288914	-1.24163	5	2	0.00108225	1848	8688	1818713385	Nrp2,Dlg4
R-MMU-977347	Serine biosynthesis	0.288914	-1.24163	5	2	0.00108225	1848	8688	218442100678	Serinc5,Psph
R-MMU-5221030	TET1,2,3 and TDG demethylate DNA	0.288914	-1.24163	5	2	0.00108225	1848	8688	194388214133	Tet3,Tet2
R-MMU-209931	Serotonin and melatonin biosynthesis	0.288914	-1.24163	5	2	0.00108225	1848	8688	216343107626	Tph2,Asmt
R-MMU-937072	TRAF6 mediated induction of TAK1 complex	0.288914	-1.24163	5	2	0.00108225	1848	8688	2219022187	Ubc,Ubb
R-MMU-2187335	The retinoid cycle in cones (daylight vision)	0.288914	-1.24163	5	2	0.00108225	1848	8688	2014819771	Dhrs3,Rlbp1
R-MMU-5576890	Phase 3 - rapid repolarisation	0.288914	-1.24163	5	2	0.00108225	1848	8688	10098616511	Akap9,Kcnh2
R-MMU-196819	Vitamin B1 (thiamin) metabolism	0.288914	-1.24163	5	2	0.00108225	1848	8688	116914105663	Slc19a2,Thtpa
R-MMU-418457	cGMP effects	0.292466	-1.22941	13	4	0.0021645	1848	8688	1.85852e+19	Pde9a,Itpr1,Pde10a,Pde1b
R-MMU-977441	GABA A receptor activation	0.292466	-1.22941	13	4	0.0021645	1848	8688	1.43951e+19	Gabra2,Gabrb1,Gabrb3,Gabrg3
R-MMU-197264	Nicotinamide salvaging	0.292466	-1.22941	13	4	0.0021645	1848	8688	6.92257e+20	Naxd,Nudt12,Nampt,Parp16
R-MMU-157858	Gap junction trafficking and regulation	0.292466	-1.22941	13	4	0.0021645	1848	8688	7.43252e+19	Cltb,Tjp1,Src,Myo6
R-MMU-977443	GABA receptor activation	0.293719	-1.22513	56	14	0.00757576	1848	8688	1.46792e+70	Gnai3,Adcy5,Gnb2,Kcnj16,Kcnj6,Gnai2,Gabrg3,Kcnj3,Gabrb3,Gabra2,Gabrb1,Adcy9,Gng4,Adcy8
R-MMU-5617833	Cilium Assembly	0.294963	-1.2209	168	39	0.0211039	1848	8688	5.20288e+207	Bbs1,Clasp1,Cc2d2a,Csnk1d,Ift20,Haus1,Ttc30b,Kif24,Sdccag8,Bbs2,Ift88,Fbf1,Arf4,Kifap3,Ywhae,Pcm1,Exoc3,Haus6,Exoc7,Ttc21b,Cep135,Ift122,Exoc5,Dctn3,Ttc30a1,Ppp2r1a,Ahi1,Ift81,Akap9,Asap1,Pkd1,Dync2li1,Tubg1,Sstr3,Dynlrb2,Arl6,Dync1i2,Ttc26,Atat1
R-MMU-937042	IRAK2 mediated activation of TAK1 complex	0.295819	-1.21801	9	3	0.00162338	1848	8688	221902218726409	Ubc,Ubb,Map3k7
R-MMU-193697	p75NTR regulates axonogenesis	0.295819	-1.21801	9	3	0.00162338	1848	8688	2354026858567650	Lingo1,Rtn4,4930544G11Rik
R-MMU-6811555	PI5P Regulates TP53 Acetylation	0.295819	-1.21801	9	3	0.00162338	1848	8688	220592398826399	Trp53,Pin1,Map2k6
R-MMU-429947	Deadenylation of mRNA	0.295819	-1.21801	9	3	0.00162338	1848	8688	1368419217013680	Eif4e,Eif4a3,Eif4a2
R-MMU-442380	Zinc influx into cells by the SLC39 gene family	0.295819	-1.21801	9	3	0.00162338	1848	8688	1.49771e+16	Slc39a7,Slc39a3,Slc39a6
R-MMU-975163	IRAK2 mediated activation of TAK1 complex upon TLR7/8 or 9 stimulation	0.295819	-1.21801	9	3	0.00162338	1848	8688	221902218726409	Ubc,Ubb,Map3k7
R-MMU-535734	Fatty acid, triacylglycerol, and ketone body metabolism	0.296585	-1.21542	141	33	0.0178571	1848	8688	1.49792e+169	H2-Ke6,Cbr4,Acot11,Acsf3,Fasn,Hmgcl,Scd2,Dgat1,Chd9,Agpat4,Acbd6,Mid1ip1,Ncoa1,Oxct1,Agk,Tbl1x,Acss3,Bdh1,Tbl1xr1,Mogat1,Ncor2,Lpin1,Gpam,Arntl,Gpd2,Lpin2,Them4,Pctp,Agpat2,Aacs,Acot7,Acads,Acot10
R-MMU-76071	RNA Polymerase III Transcription Initiation From Type 3 Promoter	0.29761	-1.21197	30	8	0.004329	1848	8688	7.76347e+40	Snapc3,Polr3b,Crcp,Tbp,Polr3d,Pou2f1,Snapc2,Brf2
R-MMU-3000171	Non-integrin membrane-ECM interactions	0.29761	-1.21197	30	8	0.004329	1848	8688	1.67722e+39	Lama1,Lama3,Lama5,Prkca,Pdgfb,Pdgfa,Lamb1,Itgb3
R-MMU-69206	G1/S Transition	0.305288	-1.1865	110	26	0.0140693	1848	8688	5.17922e+130	Ppp2r1a,Mnat1,Ccna1,Ubc,Psmc3,Pole3,Psmf1,Orc2,Prim2,Pole4,Mcm6,Psma6,Psme3,Mcm7,Psma3,Psmc2,Dhfr,Psmb4,Psmd7,Ubb,Psmd2,Psmc1,Psmb7,Psmd6,Psmb10,Orc3
R-MMU-5693616	Presynaptic phase of homologous DNA pairing and strand exchange	0.308275	-1.17676	39	10	0.00541126	1848	8688	1.55742e+49	Hus1,Rad51,Rfc3,Mre11a,Nbn,Bard1,Blm,Kat5,Exo1,Rfc5
R-MMU-210991	Basigin interactions	0.308354	-1.17651	26	7	0.00378788	1848	8688	3.09622e+34	Slc7a9,Spn,Atp1b1,Slc16a1,Slc7a11,Slc7a7,Slc3a2
R-MMU-5673000	RAF activation	0.308354	-1.17651	26	7	0.00378788	1848	8688	1.67062e+35	Ksr1,Src,Ppp2r1a,1700071K01Rik,Ywhab,Map2k2,Map2k1
R-MMU-174800	Chylomicron-mediated lipid transport	0.308354	-1.17651	26	7	0.00378788	1848	8688	2.38055e+36	Apob,Pcsk6,Sar1b,Lipc,Mbtps2,Ldlr,Angptl3
R-MMU-163125	Post-translational modification: synthesis of GPI-anchored proteins	0.313685	-1.15937	88	21	0.0113636	1848	8688	6.72926e+113	Pigc,Pigp,Lsamp,Pigq,Opcml,Pigu,Mdga2,Lypd6b,Otoa,Negr1,Pigk,Pigt,Pigg,Tecta,Plet1,Ntng1,Ly6h,Pigm,Piga,Ntm,Pigo
R-MMU-69306	DNA Replication	0.314333	-1.1573	106	25	0.0135281	1848	8688	5.90012e+125	Pole3,Psmc3,Ubc,Ccna1,Prim2,Orc2,Rfc3,Psmf1,Rfc5,Mcm6,Pole4,Psma3,Psmc2,Mcm7,Psme3,Psma6,Psmd7,Psmb4,Psmd2,Ubb,Psmc1,Orc3,Psmb10,Psmb7,Psmd6
R-MMU-2173789	TGF-beta receptor signaling activates SMADs	0.319922	-1.13968	22	6	0.00324675	1848	8688	2.21902e+29	Ubc,Smad3,Pmepa1,Stub1,Ubb,Fkbp1a
R-MMU-2122948	Activated NOTCH1 Transmits Signal to the Nucleus	0.319922	-1.13968	22	6	0.00324675	1848	8688	2.26549e+31	Aph1a,Ncstn,Dner,Ubb,Ubc,Dtx1
R-MMU-1592230	Mitochondrial biogenesis	0.319922	-1.13968	22	6	0.00324675	1848	8688	2.64161e+31	Mapk14,Gabpb1,Tfam,Ppargc1b,Tfb2m,Pprc1
R-MMU-446728	Cell junction organization	0.321394	-1.13509	66	16	0.00865801	1848	8688	5.82351e+80	Nectin1,Ctnnb1,Lama3,Cdh9,Lamc2,Cdh11,Cdh15,Cdh13,Cdh6,Lamb3,Dst,Pard3,Cdh12,Cadm1,Cdh4,Nectin3
R-MMU-416700	Other semaphorin interactions	0.332446	-1.10128	18	5	0.00270563	1848	8688	2.03612e+26	Sema7a,Plxna4,Itga1,Sema4a,Plxna2
R-MMU-2559585	Oncogene Induced Senescence	0.332446	-1.10128	18	5	0.00270563	1848	8688	2.21902e+24	Ubc,Trp53,Mdm2,Ubb,Mdm4
R-MMU-1181150	Signaling by NODAL	0.332446	-1.10128	18	5	0.00270563	1848	8688	1.14802e+24	Acvr2a,Smad3,Foxo3,Cers1,Gdf1
R-MMU-5654687	Downstream signaling of activated FGFR1	0.332502	-1.10111	31	8	0.004329	1848	8688	1.87084e+42	Pik3r1,Flrt1,Fgfr1,Fgf23,Kl,Fgf9,Frs2,Flrt2
R-MMU-6791312	TP53 Regulates Transcription of Cell Cycle Genes	0.332502	-1.10111	31	8	0.004329	1848	8688	1.22271e+41	Btg2,Cnot6,Cnot4,Cnot1,Ccna1,Cnot10,Sfn,Cnot8
R-MMU-6782135	Dual incision in TC-NER	0.332579	-1.10088	62	15	0.00811688	1848	8688	1.48853e+75	Gtf2h4,Prpf19,Rfc5,Ercc4,Isy1,Rfc3,Gtf2h2,Ercc1,Ubb,Ubc,Mnat1,Aqr,Ercc6,Uvssa,Ercc3
R-MMU-75109	Triglyceride Biosynthesis	0.333747	-1.09737	71	17	0.00919913	1848	8688	6.99236e+86	Agk,Acot10,Acot7,Agpat4,Agpat2,Acbd6,Dgat1,Pctp,Lpin2,Them4,Scd2,Gpam,Fasn,Lpin1,Acot11,Acsf3,Mogat1
R-MMU-1430728	Metabolism	0.334355	-1.09555	1861	403	0.218074	1848	8688	76969,212032,11515,67725,18145,66948,16438,68865,19182,232910,18795,108652,218442,14732,78920,69051,228769,269951,18719,218121,11637,68197,23917,68262,66694,16891,214424,18708,18783,12288,76507,66495,108682,56305,20787,66853,67452,66394,234724,66043,12296,19660,20250,99586,107885,57423,329910,16835,54375,19172,18746,68349,105501,234309,93835,18559,18105,19167,13131,319415,21372,56454,83435,23888,…	Chst1,Hk3,Adcy9,Nudt13,Npc1,Acad8,Itpr1,Arv1,Psmc3,Ap2s1,Plcb1,Slc35b3,Serinc5,Gpam,Dlst,Pycr2,Psmf1,Idh2,Pip5k1b,Mboat1,Ak2,Ndufc2,Impdh1,Agpat4,Uqcrfs1,Lipg,Parp16,Pik3r1,Pla2g4a,Cacna1c,Aoc1,Ndufb3,Gpt2,Pitpnb,Srebf1,Pnpla2,Pnpla8,Nosip,Tat,Atp5d,Cacnb2,Rbp2,Scd2,Dpyd,Mthfs,Atp5j2,Acot11,Ldlr,Azin1,Psmb4,Pkm,Ndufs3,Abhd4,Cbr4,Amn,Pctp,Nqo2,Psma3,Dab1,Hs3st5,Tbl1x,Aldh18a1,Plekha3,Gpc6,Uqcr10,E…
R-MMU-991365	Activation of GABAB receptors	0.339098	-1.08147	40	10	0.00541126	1848	8688	1.65191e+50	Kcnj3,Gng4,Adcy9,Adcy8,Kcnj6,Gnai2,Adcy5,Kcnj16,Gnb2,Gnai3
R-MMU-977444	GABA B receptor activation	0.339098	-1.08147	40	10	0.00541126	1848	8688	1.46782e+50	Gnai2,Kcnj6,Adcy8,Gng4,Adcy9,Kcnj3,Gnai3,Gnb2,Kcnj16,Adcy5
R-MMU-425397	Transport of vitamins, nucleosides, and related molecules	0.339098	-1.08147	40	10	0.00541126	1848	8688	2.40591e+53	Slco2a1,Avp,Slc29a2,Slc35a1,Slc35a3,Slco3a1,Slc33a1,Slc35b3,Slc35b4,Slc28a3
R-MMU-1638091	Heparan sulfate/heparin (HS-GAG) metabolism	0.342669	-1.07099	49	12	0.00649351	1848	8688	1.74233e+64	Ndst2,Hs3st5,Hs3st6,Hs2st1,Gpc6,B4galt7,Gusb,Ext2,Hpse2,Ext1,Bcan,B3gat3
R-MMU-166016	Toll Like Receptor 4 (TLR4) Cascade	0.344006	-1.0671	94	22	0.0119048	1848	8688	2.64001e+112	Map2k7,Fos,Ripk2,Tnip2,Cd180,Hmgb1,Ly86,App,Ubb,Btrc,Mapk9,Mapk14,Ube2v1,Ube2n,Creb1,Rps6ka2,Ppp2r1a,Map3k7,Fbxw11,Ubc,Map2k6,Nfkbia
R-MMU-5682910	LGI-ADAM interactions	0.346063	-1.06113	14	4	0.0021645	1848	8688	1.14961e+19	Adam22,Dlg4,Cacng4,Cacng2
R-MMU-399955	SEMA3A-Plexin repulsion signaling by inhibiting Integrin adhesion	0.346063	-1.06113	14	4	0.0021645	1848	8688	1.88452e+20	Plxna2,Plxna4,Fyn,Tln1
R-MMU-1250196	SHC1 events in ERBB2 signaling	0.346063	-1.06113	14	4	0.0021645	1848	8688	1.87501e+19	Prkca,Erbb4,Egfr,Btc
R-MMU-74217	Purine salvage	0.346063	-1.06113	14	4	0.0021645	1848	8688	1.05446e+20	Gmpr2,Dguok,Ampd3,Adal
R-MMU-2173791	TGF-beta receptor signaling in EMT (epithelial to mesenchymal transition)	0.346063	-1.06113	14	4	0.0021645	1848	8688	2.21907e+19	Ubc,4930544G11Rik,Pard3,Ubb
R-MMU-69298	Association of licensing factors with the pre-replicative complex	0.346063	-1.06113	14	4	0.0021645	1848	8688	2.21875e+19	Ubb,Orc3,Ubc,Orc2
R-MMU-445989	TAK1 activates NFkB by phosphorylation and activation of IKKs complex	0.346366	-1.06026	27	7	0.00378788	1848	8688	1.80359e+35	Nfkbia,Ube2n,Ube2v1,App,Hmgb1,Map3k7,Ripk2
R-MMU-2022928	HS-GAG biosynthesis	0.346366	-1.06026	27	7	0.00378788	1848	8688	3.19415e+36	Hs3st5,Hs3st6,Ndst2,Ext2,Gpc6,Ext1,Hs2st1
R-MMU-1266695	Interleukin-7 signaling	0.346366	-1.06026	27	7	0.00378788	1848	8688	1.87082e+36	Pik3r1,Il7r,Stat5b,Brwd1,Stat5a,Hist1h3e,Hist1h3a
R-MMU-2426168	Activation of gene expression by SREBF (SREBP)	0.346366	-1.06026	27	7	0.00378788	1848	8688	2.07871e+35	Srebf1,Dhcr7,Cyp51,Gpam,Fasn,Scd2,Fdps
R-MMU-5696400	Dual Incision in GG-NER	0.352858	-1.04169	36	9	0.00487013	1848	8688	5.05057e+44	Ercc4,Rfc5,Ubc,Ercc3,Gtf2h2,Rfc3,Gtf2h4,Ercc1,Ubb
R-MMU-1358803	Downregulation of ERBB2:ERBB3 signaling	0.360804	-1.01942	10	3	0.00162338	1848	8688	840922218722190	Usp8,Ubb,Ubc
R-MMU-111367	SLBP independent Processing of Histone Pre-mRNAs	0.360804	-1.01942	10	3	0.00162338	1848	8688	2439632063820640	Zfp473,Snrpb,Snrpe
R-MMU-5666185	RHO GTPases Activate Rhotekin and Rhophilins	0.360804	-1.01942	10	3	0.00162338	1848	8688	763786765322342	Ropn1,4930544G11Rik,Lin7b
R-MMU-170660	Adenylate cyclase activating pathway	0.360804	-1.01942	10	3	0.00162338	1848	8688	2241291151411510	Adcy5,Adcy8,Adcy9
R-MMU-428643	Organic anion transporters	0.360804	-1.01942	10	3	0.00162338	1848	8688	2.35504e+16	Slc17a5,Slc25a10,Slc17a6
R-MMU-844456	The NLRP3 inflammasome	0.360804	-1.01942	10	3	0.00162338	1848	8688	5599115516216790	Panx1,Hsp90ab1,Nlrp3
R-MMU-75108	Activation, myristolyation of BID and translocation to mitochondria	0.360804	-1.01942	10	3	0.00162338	1848	8688	149391494418107	Gzmb,Gzmg,Nmt1
R-MMU-432047	Passive transport by Aquaporins	0.360804	-1.01942	10	3	0.00162338	1848	8688	118301182611828	Aqp5,Aqp1,Aqp3
R-MMU-450341	Activation of the AP-1 family of transcription factors	0.360804	-1.01942	10	3	0.00162338	1848	8688	264201428126416	Mapk9,Fos,Mapk14
R-MMU-192456	Digestion of dietary lipid	0.360804	-1.01942	10	3	0.00162338	1848	8688	154501689176483	Lipc,Lipg,Lmf1
R-MMU-419037	NCAM1 interactions	0.361803	-1.01666	23	6	0.00324675	1848	8688	1.79671e+29	Ncam1,Cacnb4,Cacna1h,Cacnb2,Col9a1,Cacna1c
R-MMU-400206	Regulation of lipid metabolism by Peroxisome proliferator-activated receptor alpha (PPARalpha)	0.361803	-1.01666	23	6	0.00324675	1848	8688	8.10041e+30	Tbl1xr1,Chd9,Arntl,Ncor2,Ncoa1,Tbl1x
R-MMU-425410	Metal ion SLC transporters	0.361803	-1.01666	23	6	0.00324675	1848	8688	2.05292e+32	Slc31a1,Slc30a1,Slc41a2,Slc39a3,Slc39a7,Slc39a6
R-MMU-6811558	PI5P, PP2A and IER3 Regulate PI3K/AKT Signaling	0.366263	-1.0044	86	20	0.0108225	1848	8688	1.22231e+101	Btc,Fgf9,Fyn,Frs2,Src,Pik3r1,Fgfr1,Ppp2r1a,Pik3cd,Irs1,Cd28,Pdgfb,Kl,Pip5k1b,Egfr,Fgf23,Kit,Pdgfa,Irs2,Erbb4
R-MMU-5693537	Resolution of D-Loop Structures	0.367992	-0.999694	32	8	0.004329	1848	8688	2.73542e+40	Nbn,Mre11a,Rad51,Exo1,Rtel1,Kat5,Blm,Bard1
R-MMU-453279	Mitotic G1-G1/S phases	0.373424	-0.98504	132	30	0.0162338	1848	8688	1.90762e+151	Prim2,Orc2,Psmf1,Pole3,Psmc3,Ubc,Ccna1,Mnat1,Ppp2r1a,Psma3,Psmc2,Rbl1,Mcm7,Psme3,Psma6,E2f4,Mcm6,Pole4,Psmd2,Rbbp4,Ubb,Psmd7,Psmb4,Dhfr,Orc3,Psmb10,Psmb7,Dyrk1a,Psmd6,Psmc1
R-MMU-6787639	GDP-fucose biosynthesis	0.375852	-0.978559	6	2	0.00108225	1848	8688	75540218138	Fpgt,Gmds
R-MMU-947581	Molybdenum cofactor biosynthesis	0.375852	-0.978559	6	2	0.00108225	1848	8688	26856669372	Gphn,Mocs3
R-MMU-500657	Presynaptic function of Kainate receptors	0.375852	-0.978559	6	2	0.00108225	1848	8688	1480718795	Grik3,Plcb1
R-MMU-5674499	Negative feedback regulation of MAPK pathway	0.375852	-0.978559	6	2	0.00108225	1848	8688	2639626395	Map2k2,Map2k1
R-MMU-5626978	TNFR1-mediated ceramide production	0.375852	-0.978559	6	2	0.00108225	1848	8688	1469458994	Rack1,Smpd3
R-MMU-5676934	Protein repair	0.375852	-0.978559	6	2	0.00108225	1848	8688	18537110265	Pcmt1,Msra
R-MMU-68616	Assembly of the ORC complex at the origin of replication	0.375852	-0.978559	6	2	0.00108225	1848	8688	1839350793	Orc2,Orc3
R-MMU-2142688	Synthesis of 5-eicosatetraenoic acids	0.375852	-0.978559	6	2	0.00108225	1848	8688	1168911690	Alox5,Alox5ap
R-MMU-74713	IRS activation	0.375852	-0.978559	6	2	0.00108225	1848	8688	38478316367	Irs2,Irs1
R-MMU-196783	Coenzyme A biosynthesis	0.375852	-0.978559	6	2	0.00108225	1848	8688	7573574450	Pank1,Pank2
R-MMU-174362	Transport and synthesis of PAPS	0.375852	-0.978559	6	2	0.00108225	1848	8688	23971108652	Papss1,Slc35b3
R-MMU-3065679	SUMO is proteolytically processed	0.375852	-0.978559	6	2	0.00108225	1848	8688	22218223870	Sumo1,Senp1
R-MMU-8857538	PTK6 promotes HIF1A stabilization	0.375852	-0.978559	6	2	0.00108225	1848	8688	1525113649	Hif1a,Egfr
R-MMU-447043	Neurofascin interactions	0.375852	-0.978559	6	2	0.00108225	1848	8688	26911611733	Nfasc,Ank1
R-MMU-5649702	APEX1-Independent Resolution of AP Sites via the Single Nucleotide Replacement Pathway	0.375852	-0.978559	6	2	0.00108225	1848	8688	1829459047	Ogg1,Pnkp
R-MMU-433692	Proton-coupled monocarboxylate transport	0.375852	-0.978559	6	2	0.00108225	1848	8688	1372320501	Emb,Slc16a1
R-MMU-888568	GABA synthesis	0.380189	-0.967086	2	1	0.000541126	1848	8688	14417	Gad2
R-MMU-177162	Conjugation of phenylacetate with glutamine	0.380189	-0.967086	2	1	0.000541126	1848	8688	233799	Acsm2
R-MMU-69560	Transcriptional activation of p53 responsive genes	0.380189	-0.967086	2	1	0.000541126	1848	8688	22059	Trp53
R-MMU-75064	mRNA Editing: A to I Conversion	0.380189	-0.967086	2	1	0.000541126	1848	8688	110532	Adarb1
R-MMU-77042	Formation of editosomes by ADAR proteins	0.380189	-0.967086	2	1	0.000541126	1848	8688	110532	Adarb1
R-MMU-69895	Transcriptional activation of cell cycle inhibitor p21	0.380189	-0.967086	2	1	0.000541126	1848	8688	22059	Trp53
R-MMU-2408557	Selenocysteine synthesis	0.380189	-0.967086	2	1	0.000541126	1848	8688	65967	Eefsec
R-MMU-111995	phospho-PLA2 pathway	0.380189	-0.967086	2	1	0.000541126	1848	8688	18783	Pla2g4a
R-MMU-203754	NOSIP mediated eNOS trafficking	0.380189	-0.967086	2	1	0.000541126	1848	8688	66394	Nosip
R-MMU-71737	Pyrophosphate hydrolysis	0.380189	-0.967086	2	1	0.000541126	1848	8688	67895	Ppa1
R-MMU-169911	Regulation of Apoptosis	0.380189	-0.967086	2	1	0.000541126	1848	8688	74143	Opa1
R-MMU-75102	C6 deamination of adenosine	0.380189	-0.967086	2	1	0.000541126	1848	8688	110532	Adarb1
R-MMU-1483101	Synthesis of PS	0.380189	-0.967086	2	1	0.000541126	1848	8688	27388	Ptdss2
R-MMU-111457	Release of apoptotic factors from the mitochondria	0.380189	-0.967086	2	1	0.000541126	1848	8688	66593	Diablo
R-MMU-916853	Degradation of GABA	0.380189	-0.967086	2	1	0.000541126	1848	8688	268860	Abat
R-MMU-177128	Conjugation of salicylate with glycine	0.380189	-0.967086	2	1	0.000541126	1848	8688	233799	Acsm2
R-MMU-8854521	Interaction between PHLDA1 and AURKA	0.380189	-0.967086	2	1	0.000541126	1848	8688	21664	Phlda1
R-MMU-379724	tRNA Aminoacylation	0.380189	-0.967086	2	1	0.000541126	1848	8688	67895	Ppa1
R-MMU-5654732	Negative regulation of FGFR3 signaling	0.384849	-0.954905	28	7	0.00378788	1848	8688	3.27826e+35	Frs2,Src,Fgf9,Ubb,Ubc,Fgf23,Ppp2r1a
R-MMU-2029482	Regulation of actin dynamics for phagocytic cup formation	0.385837	-0.952339	46	11	0.00595238	1848	8688	3.30663e+58	Dock1,Arpc4,Cd247,Hsp90ab1,Elmo2,Wasl,Crk,Wasf2,Elmo1,Arpc3,Arpc2
R-MMU-69242	S Phase	0.394479	-0.930189	124	28	0.0151515	1848	8688	1.91717e+140	Psmb10,Psmd6,Psmb7,Orc3,Psmc1,Ubb,Psmd2,Psmd7,Stag1,Psmb4,Psme3,Psma6,Gsk3b,Psma3,Psmc2,Mcm7,Mcm6,Pole4,Rfc5,Psmf1,Prim2,Orc2,Rfc3,Pole3,Psmc3,Ubc,Ccna1,Mnat1
R-MMU-163615	PKA activation	0.399775	-0.916852	15	4	0.0021645	1848	8688	1.87492e+20	Prkacb,Adcy5,Adcy8,Adcy9
R-MMU-975577	N-Glycan antennae elongation	0.399775	-0.916852	15	4	0.0021645	1848	8688	1.07896e+21	Mgat5,Mgat4c,St8sia3,Mgat4a
R-MMU-1963642	PI3K events in ERBB2 signaling	0.399775	-0.916852	15	4	0.0021645	1848	8688	1.87081e+19	Pik3r1,Egfr,Btc,Erbb4
R-MMU-1295596	Spry regulation of FGF signaling	0.399775	-0.916852	15	4	0.0021645	1848	8688	5.17922e+19	Ppp2r1a,Src,Ubb,Ubc
R-MMU-190242	FGFR1 ligand binding and activation	0.399775	-0.916852	15	4	0.0021645	1848	8688	1.65916e+19	Kl,Fgf23,Fgf9,Fgfr1
R-MMU-435354	Zinc transporters	0.399775	-0.916852	15	4	0.0021645	1848	8688	1.06947e+21	Slc39a3,Slc39a7,Slc39a6,Slc30a1
R-MMU-111931	PKA-mediated phosphorylation of CREB	0.399775	-0.916852	15	4	0.0021645	1848	8688	2.24129e+20	Adcy5,Prkacb,Adcy9,Adcy8
R-MMU-70221	Glycogen breakdown (glycogenolysis)	0.399775	-0.916852	15	4	0.0021645	1848	8688	1.23131e+19	Calm1,Calm3,Agl,Calm2
R-MMU-5693579	Homologous DNA Pairing and Strand Exchange	0.402014	-0.911269	42	10	0.00541126	1848	8688	1.55743e+49	Hus1,Nbn,Mre11a,Rfc3,Rad51,Kat5,Bard1,Blm,Rfc5,Exo1
R-MMU-400042	Adrenaline,noradrenaline inhibits insulin secretion	0.403941	-0.906486	24	6	0.00324675	1848	8688	2.24129e+30	Adcy5,Gng4,Adra2a,Gnb2,Adra2c,Gnai2
R-MMU-179409	APC-Cdc20 mediated degradation of Nek2A	0.403941	-0.906486	24	6	0.00324675	1848	8688	7.54302e+29	Anapc15,Ubb,Cdc16,Ubc,Mad2l1,Anapc7
R-MMU-3214858	RMTs methylate histone arginines	0.418512	-0.87105	70	16	0.00865801	1848	8688	3.19163e+91	Hist3h2a,Smarce1,Arid1a,Dnmt3a,Rps2,Hist1h2ab,Hist1h4m,Hist1h2ai,Wdr5,Smarcd1,Hist1h2ad,Smarca2,Hist1h3a,Hist1h3e,Arid1b,Actl6a
R-MMU-427359	SIRT1 negatively regulates rRNA Expression	0.419784	-0.868014	38	9	0.00487013	1848	8688	1.50782e+50	H3f3a,H3f3b,Taf1b,Taf1c,Hist1h4m,Hist1h3e,Tbp,Hist1h3a,Taf1a
R-MMU-913531	Interferon Signaling	0.423245	-0.859804	61	14	0.00757576	1848	8688	1.59801e+71	Ifngr2,Eif4g2,Ppm1b,Camk2d,Sumo1,Eif4e,Eif4a2,Eif4a3,Socs3,Arih1,Eif4e2,Ube2n,Socs1,Camk2b
R-MMU-190373	FGFR1c ligand binding and activation	0.424765	-0.856219	11	3	0.00162338	1848	8688	646541418214180	Fgf23,Fgfr1,Fgf9
R-MMU-193692	Regulated proteolysis of p75NTR	0.424765	-0.856219	11	3	0.00162338	1848	8688	5928711491226540	Ncstn,Adam17,Aph1a
R-MMU-73929	Base-Excision Repair, AP Site Formation	0.424765	-0.856219	11	3	0.00162338	1848	8688	1.82943e+16	Ogg1,Mpg,Neil2
R-MMU-1368092	Rora activates gene expression	0.424765	-0.856219	11	3	0.00162338	1848	8688	198832078711865	Rora,Srebf1,Arntl
R-MMU-199220	Vitamin B5 (pantothenate) metabolism	0.424765	-0.856219	11	3	0.00162338	1848	8688	141047445075735	Fasn,Pank2,Pank1
R-MMU-209952	Peptide hormone biosynthesis	0.424765	-0.856219	11	3	0.00162338	1848	8688	143081632418976	Fshb,Inhbb,Pomc
R-MMU-71240	Tryptophan catabolism	0.424765	-0.856219	11	3	0.00162338	1848	8688	702661725498256	Kyat1,Slc3a2,Kmo
R-MMU-71403	Citric acid cycle (TCA cycle)	0.426077	-0.853134	20	5	0.00270563	1848	8688	1.14293e+25	Aco2,Idh2,Dlst,Sdhc,Idh3a
R-MMU-389513	CTLA4 inhibitory signaling	0.426077	-0.853134	20	5	0.00270563	1848	8688	2.07791e+24	Src,Ctla4,Fyn,Ppp2r1a,Pdpk1
R-MMU-432040	Vasopressin regulates renal water homeostasis via Aquaporins	0.433679	-0.83545	43	10	0.00541126	1848	8688	1.87497e+50	Prkacb,Rab11fip2,Adcy5,Gnb2,Aqp3,Adcy9,Gng4,Avp,Adcy8,Aqp1
R-MMU-113418	Formation of the Early Elongation Complex	0.439512	-0.822091	34	8	0.004329	1848	8688	5.82021e+39	Nelfb,Gtf2h4,Gtf2f2,Gtf2h2,Ctdp1,Ercc3,Supt5,Mnat1
R-MMU-76009	Platelet Aggregation (Plug Formation)	0.439512	-0.822091	34	8	0.004329	1848	8688	1.86072e+39	Pdpk1,Tln1,Src,Adra2a,Adra2c,Bcar1,Itgb3,Crk
R-MMU-5689901	Metalloprotease DUBs	0.439512	-0.822091	34	8	0.004329	1848	8688	3.19165e+44	Hist1h2ad,Hist1h2ab,Ubb,Hist1h2ai,Bard1,Hist3h2a,Nlrp3,Ubc
R-MMU-163841	Gamma carboxylation, hypusine formation and arylsulfatase activation	0.439512	-0.822091	34	8	0.004329	1848	8688	1.05639e+42	Dph3,Dph6,Gas6,Dhps,Dohh,Sumf1,Dph2,Icmt
R-MMU-111465	Apoptotic cleavage of cellular proteins	0.439512	-0.822091	34	8	0.004329	1848	8688	1.17971e+40	Birc2,Ctnnb1,Gas2,Gsn,Rock1,Lmnb1,Mapt,Prkcq
R-MMU-2132295	MHC class II antigen presentation	0.439811	-0.821411	94	21	0.0113636	1848	8688	1.34262e+107	Dync1i1,Sec24c,Klc1,Kifap3,Ap1g1,Cltc,Dctn5,Dync1i2,Klc2,Sar1b,Osbpl1a,Ap1m1,Sec31a,Sec24b,Ap2s1,Dctn3,Canx,Sec13,Dctn4,Sec24a,Ctsd
R-MMU-168638	NOD1/2 Signaling Pathway	0.445852	-0.807768	25	6	0.00324675	1848	8688	2.63993e+30	Map2k6,Mapk14,Ube2v1,Map3k7,Ube2n,Ripk2
R-MMU-3295583	TRP channels	0.445852	-0.807768	25	6	0.00324675	1848	8688	5.88002e+30	Trpm7,Trpc4,Trpc3,Trpc6,Trpm3,Trpc7
R-MMU-389661	Glyoxylate metabolism and glycine degradation	0.445852	-0.807768	25	6	0.00324675	1848	8688	2.68783e+31	Agxt2,Lipt2,Dlat,Bckdhb,Grhpr,Dlst
R-MMU-975576	N-glycan antennae elongation in the medial/trans-Golgi	0.445852	-0.807768	25	6	0.00324675	1848	8688	1.07895e+31	Mgat5,St8sia3,Mgat4a,Chst8,Mgat4c,Fut8
R-MMU-73923	Lipid digestion, mobilization, and transport	0.447483	-0.804117	99	22	0.0119048	1848	8688	3.20025e+114	Nceh1,Sar1b,Lipc,Apob,Lmf1,Vldlr,Prkacb,Fyn,Ldlr,Abcg8,Angptl3,Lipg,Mbtps2,Nr1h2,Cltc,Npc1,Reln,Amn,Mylip,Ap2s1,Dab1,Pcsk6
R-MMU-5578749	Transcriptional regulation by small RNAs	0.452073	-0.793911	76	17	0.00919913	1848	8688	1.70762e+96	Nup155,Hist1h4m,H3f3b,H3f3a,Nup50,Nup54,Nupl1,Seh1l,Nup214,Hist1h3e,Hist1h3a,Ndc1,Ago1,Tnrc6a,Nup210,Aaas,Rae1
R-MMU-5654219	Phospholipase C-mediated cascade: FGFR1	0.452641	-0.792656	16	4	0.0021645	1848	8688	1.41821e+19	Fgfr1,Fgf9,Fgf23,Kl
R-MMU-936440	Negative regulators of RIG-I/MDA5 signaling	0.452641	-0.792656	16	4	0.0021645	1848	8688	5.24402e+19	Tax1bp1,Ubc,Pin1,Ubb
R-MMU-164378	PKA activation in glucagon signalling	0.452641	-0.792656	16	4	0.0021645	1848	8688	2.24129e+20	Adcy5,Prkacb,Adcy8,Adcy9
R-MMU-4641263	Regulation of FZD by ubiquitination	0.452641	-0.792656	16	4	0.0021645	1848	8688	2.21878e+19	Ubb,Usp8,Lrp6,Ubc
R-MMU-181430	Norepinephrine Neurotransmitter Release Cycle	0.452641	-0.792656	16	4	0.0021645	1848	8688	2.06142e+21	Snap25,Syt1,Tspoap1,Ppfia2
R-MMU-1482883	Acyl chain remodeling of DAG and TAG	0.457997	-0.780893	7	2	0.00108225	1848	8688	6685313350	Pnpla2,Dgat1
R-MMU-210744	Regulation of gene expression in late stage (branching morphogenesis) pancreatic bud precursor cells	0.457997	-0.780893	7	2	0.00108225	1848	8688	19664246086	Rbpj,Onecut3
R-MMU-392170	ADP signalling through P2Y purinoceptor 12	0.457997	-0.780893	7	2	0.00108225	1848	8688	1467914678	Gnai3,Gnai2
R-MMU-8866904	Negative regulation of activity of TFAP2 (AP-2) family transcription factors	0.457997	-0.780893	7	2	0.00108225	1848	8688	2219622218	Ube2i,Sumo1
R-MMU-199920	CREB phosphorylation	0.457997	-0.780893	7	2	0.00108225	1848	8688	1291220112	Creb1,Rps6ka2
R-MMU-8937144	Aryl hydrocarbon receptor signalling	0.457997	-0.780893	7	2	0.00108225	1848	8688	1551656351	Hsp90ab1,Ptges3
R-MMU-1614558	Degradation of cysteine and homocysteine	0.457997	-0.780893	7	2	0.00108225	1848	8688	27376211488	Slc25a10,Ado
R-MMU-1483148	Synthesis of PG	0.457997	-0.780893	7	2	0.00108225	1848	8688	10475918807	Pld4,Pld3
R-MMU-1638074	Keratan sulfate/keratin metabolism	0.461704	-0.772832	30	7	0.00378788	1848	8688	7.56125e+35	Gns,Chst2,St3gal1,B3gnt4,Chst1,B3gnt2,Ogn
R-MMU-5654733	Negative regulation of FGFR4 signaling	0.461704	-0.772832	30	7	0.00378788	1848	8688	2.21871e+35	Ubb,Fgf9,Frs2,Src,Ppp2r1a,Ubc,Fgf23
R-MMU-2129379	Molecules associated with elastic fibres	0.461704	-0.772832	30	7	0.00378788	1848	8688	2.1676e+40	Mfap3,Tgfb3,Mfap1b,Ltbp1,Itgb3,Mfap1a,Bmp2
R-MMU-2514859	Inactivation, recovery and regulation of the phototransduction cascade	0.461704	-0.772832	30	7	0.00378788	1848	8688	2.4565e+36	Gucy2f,Fntb,Nmt1,Calm2,Calm3,Camkmt,Calm1
R-MMU-2559586	DNA Damage/Telomere Stress Induced Senescence	0.465213	-0.765261	44	10	0.00541126	1848	8688	1.69068e+55	Lmnb1,Kat5,Trp53,Ccna1,Ubn1,Cabin1,Hira,Hist1h4m,Mre11a,Nbn
R-MMU-388841	Costimulation by the CD28 family	0.466913	-0.761612	58	13	0.00703463	1848	8688	1.87086e+65	Pik3r1,Mtor,Ctla4,Ppp2r1a,Cd247,Cd28,Mapkap1,Src,Fyn,Pdpk1,Map3k14,Pak3,Them4
R-MMU-69618	Mitotic Spindle Checkpoint	0.472094	-0.750577	21	5	0.00270563	1848	8688	5.63176e+24	Anapc7,Mad2l1,Mad1l1,Cdc16,Anapc15
R-MMU-936837	Ion transport by P-type ATPases	0.475849	-0.742656	49	11	0.00595238	1848	8688	1.23141e+57	Calm2,Calm3,Atp1a1,Atp1b1,Camk2d,Atp13a1,Calm1,Atp1a3,Atp8b2,Atp10a,Camk2b
R-MMU-445717	Aquaporin-mediated transport	0.475849	-0.742656	49	11	0.00595238	1848	8688	1.18261e+55	Aqp1,Adcy8,Avp,Adcy9,Gng4,Aqp3,Gnb2,Adcy5,Prkacb,Rab11fip2,Aqp5
R-MMU-5250924	B-WICH complex positively regulates rRNA expression	0.476036	-0.742262	63	14	0.00757576	1848	8688	2.13394e+76	Taf1a,Hist1h3a,Hist1h3e,Gsk3b,Taf1c,Ddx21,Sf3b1,Tbp,Polr1b,Hist1h4m,Taf1b,H3f3b,Ercc6,H3f3a
R-MMU-212165	Epigenetic regulation of gene expression	0.479985	-0.734	138	30	0.0162338	1848	8688	1.34352e+163	Dnmt3a,H3f3b,Hist1h4m,Sf3b1,Mtf2,Ddx21,Taf1c,Gsk3b,Hist1h2ad,Hist1h3a,Ttf1,Ercc6,1700024P04Rik,Hist3h2a,H3f3a,Hdac2,Taf1b,Hist1h2bg,Polr1b,Hist1h2ab,Hist1h2ai,Tet3,Tbp,Rbbp4,Aebp2,Cbx3,Tet2,Mbd2,Taf1a,Hist1h3e
R-MMU-389359	CD28 dependent Vav1 pathway	0.486318	-0.720894	12	3	0.00162338	1848	8688	124871848114360	Cd28,Pak3,Fyn
R-MMU-8847993	ERBB2 Activates PTK6 Signaling	0.486318	-0.720894	12	3	0.00162338	1848	8688	138691364912223	Erbb4,Egfr,Btc
R-MMU-3000480	Scavenging by Class A Receptors	0.486318	-0.720894	12	3	0.00162338	1848	8688	2380551716714310	Apob,Marco,Fth1
R-MMU-71182	Phenylalanine and tyrosine catabolism	0.486318	-0.720894	12	3	0.00162338	1848	8688	1487470266234720	Gstz1,Kyat1,Tat
R-MMU-264870	Caspase-mediated cleavage of cytoskeletal proteins	0.486318	-0.720894	12	3	0.00162338	1848	8688	2277531445317760	Gsn,Gas2,Mapt
R-MMU-2022854	Keratan sulfate biosynthesis	0.487101	-0.719283	26	6	0.00324675	1848	8688	2.31728e+30	B3gnt4,Chst1,St3gal1,Ogn,B3gnt2,Chst2
R-MMU-3238698	WNT ligand biogenesis and trafficking	0.487101	-0.719283	26	6	0.00324675	1848	8688	2.24192e+29	Wnt5b,Wnt5a,Wnt4,Wls,Wnt7b,Snx3
R-MMU-110314	Recognition of DNA damage by PCNA-containing replication complex	0.487101	-0.719283	26	6	0.00324675	1848	8688	7.21512e+30	Rfc5,Ubc,Usp1,Rfc3,Ube2b,Ubb
R-MMU-2871809	FCERI mediated Ca+2 mobilization	0.487101	-0.719283	26	6	0.00324675	1848	8688	1.23132e+29	Calm1,Nfatc1,Ppp3r1,Calm3,Calm2,Nfatc2
R-MMU-416482	G alpha (12/13) signalling events	0.494152	-0.704912	59	13	0.00703463	1848	8688	5.45156e+68	Kalrn,Tiam1,Trio,Abr,Arhgef7,Arhgef26,Arhgef12,Fgd3,Pik3r1,Adra1d,Rock1,Itsn1,4930544G11Rik
R-MMU-1660661	Sphingolipid de novo biosynthesis	0.496425	-0.700322	45	10	0.00541126	1848	8688	9.38981e+54	Cers1,Gdf1,Cers3,Ppm1l,Sptlc1,Cers6,Degs1,Vapa,Acer3,Csnk1g2
R-MMU-68962	Activation of the pre-replicative complex	0.499387	-0.694373	31	7	0.00378788	1848	8688	5.90012e+34	Pole3,Mcm6,Pole4,Orc3,Prim2,Mcm7,Orc2
R-MMU-2514856	The phototransduction cascade	0.499387	-0.694373	31	7	0.00378788	1848	8688	1.23131e+36	Calm1,Calm2,Calm3,Camkmt,Fntb,Nmt1,Gucy2f
R-MMU-5693568	Resolution of D-loop Structures through Holliday Junction Intermediates	0.499387	-0.694373	31	7	0.00378788	1848	8688	2.69098e+34	Exo1,Kat5,Bard1,Blm,Mre11a,Nbn,Rad51
R-MMU-5696397	Gap-filling DNA repair synthesis and ligation in GG-NER	0.503871	-0.685435	17	4	0.0021645	1848	8688	2.21872e+19	Ubb,Ubc,Rfc5,Rfc3
R-MMU-1660514	Synthesis of PIPs at the Golgi membrane	0.503871	-0.685435	17	4	0.0021645	1848	8688	2.34729e+22	Vac14,Fig4,Pik3r4,Pik3c3
R-MMU-196757	Metabolism of folate and pterines	0.503871	-0.685435	17	4	0.0021645	1848	8688	1.07885e+21	Mthfs,Mthfd1,Dhfr,Slc25a32
R-MMU-1299503	TWIK related potassium channel (TREK)	0.512058	-0.669318	3	1	0.000541126	1848	8688	16526	Kcnk2
R-MMU-351200	Interconversion of polyamines	0.512058	-0.669318	3	1	0.000541126	1848	8688	20229	Sat1
R-MMU-2993913	Clearance of Nuclear Envelope Membranes from Chromatin	0.512058	-0.669318	3	1	0.000541126	1848	8688	23825	Banf1
R-MMU-111469	SMAC-mediated apoptotic response	0.512058	-0.669318	3	1	0.000541126	1848	8688	66593	Diablo
R-MMU-111446	Activation of BIM and translocation to mitochondria	0.512058	-0.669318	3	1	0.000541126	1848	8688	12125	Bcl2l11
R-MMU-428542	Regulation of Commissural axon pathfinding by Slit and Robo	0.512058	-0.669318	3	1	0.000541126	1848	8688	19876	Robo1
R-MMU-1296067	Potassium transport channels	0.512058	-0.669318	3	1	0.000541126	1848	8688	16517	Kcnj16
R-MMU-265473	Trafficking of dietary sterols	0.512058	-0.669318	3	1	0.000541126	1848	8688	67470	Abcg8
R-MMU-177135	Conjugation of benzoate with glycine	0.512058	-0.669318	3	1	0.000541126	1848	8688	233799	Acsm2
R-MMU-156587	Amino Acid conjugation	0.512058	-0.669318	3	1	0.000541126	1848	8688	233799	Acsm2
R-MMU-6803205	TP53 regulates transcription of several additional cell death genes whose specific roles in p53-dependent apoptosis remain uncertain	0.512058	-0.669318	3	1	0.000541126	1848	8688	19352	Rabggtb
R-MMU-2395516	Electron transport from NADPH to Ferredoxin	0.512058	-0.669318	3	1	0.000541126	1848	8688	14148	Fdx1
R-MMU-165181	Inhibition of TSC complex formation by PKB	0.512058	-0.669318	3	1	0.000541126	1848	8688	64930	Tsc1
R-MMU-446205	Synthesis of GDP-mannose	0.512058	-0.669318	3	1	0.000541126	1848	8688	29858	Pmm1
R-MMU-2161541	Abacavir metabolism	0.512058	-0.669318	3	1	0.000541126	1848	8688	75894	Adal
R-MMU-111463	SMAC binds to IAPs	0.512058	-0.669318	3	1	0.000541126	1848	8688	66593	Diablo
R-MMU-111464	SMAC-mediated dissociation of IAP:caspase complexes	0.512058	-0.669318	3	1	0.000541126	1848	8688	66593	Diablo
R-MMU-8866911	TFAP2 (AP-2) family regulates transcription of cell cycle factors	0.512058	-0.669318	3	1	0.000541126	1848	8688	75605	Kdm5b
R-MMU-352238	Breakdown of the nuclear lamina	0.512058	-0.669318	3	1	0.000541126	1848	8688	16906	Lmnb1
R-MMU-159424	Conjugation of carboxylic acids	0.512058	-0.669318	3	1	0.000541126	1848	8688	233799	Acsm2
R-MMU-2029480	Fcgamma receptor (FCGR) dependent phagocytosis	0.513589	-0.666332	55	12	0.00649351	1848	8688	3.30663e+63	Dock1,Arpc4,Cd247,Elmo2,Hsp90ab1,Wasf2,Crk,Pik3r1,Wasl,Elmo1,Arpc3,Arpc2
R-MMU-975298	Ligand-gated ion channel transport	0.51685	-0.660002	22	5	0.00270563	1848	8688	1.43951e+24	Gabra2,Gabrg3,Glra1,Gabrb1,Gabrb3
R-MMU-1614635	Sulfur amino acid metabolism	0.51685	-0.660002	22	5	0.00270563	1848	8688	2.11488e+26	Ado,Gm4737,Ahcy,Mri1,Slc25a10
R-MMU-174048	APC/C:Cdc20 mediated degradation of Cyclin B	0.51685	-0.660002	22	5	0.00270563	1848	8688	7.54307e+24	Anapc15,Cdc16,Ubb,Ubc,Anapc7
R-MMU-982772	Growth hormone receptor signaling	0.518987	-0.655876	41	9	0.00487013	1848	8688	1.27022e+44	Socs3,Prlr,Stat5a,Adam17,Stat5b,Prl,Ghr,Sh2b1,Socs1
R-MMU-5685942	HDR through Homologous Recombination (HRR)	0.521074	-0.651863	60	13	0.00703463	1848	8688	2.21872e+65	Ubb,Mre11a,Nbn,Rfc3,Bard1,Blm,Ubc,Exo1,Hus1,Rad51,Kat5,Rfc5,Rtel1
R-MMU-75953	RNA Polymerase II Transcription Initiation	0.527144	-0.640281	46	10	0.00541126	1848	8688	7.25041e+51	Taf4b,Gtf2h4,Gtf2f2,Gtf2h2,Tbp,Taf12,Ercc3,Taf4,Gtf2a2,Mnat1
R-MMU-73779	RNA Polymerase II Transcription Pre-Initiation And Promoter Opening	0.527144	-0.640281	46	10	0.00541126	1848	8688	1.74202e+51	Mnat1,Gtf2a2,Taf4,Ercc3,Taf12,Gtf2f2,Gtf2h2,Tbp,Gtf2h4,Taf4b
R-MMU-76042	RNA Polymerase II Transcription Initiation And Promoter Clearance	0.527144	-0.640281	46	10	0.00541126	1848	8688	2.35459e+51	Gtf2a2,Taf4,Mnat1,Taf12,Ercc3,Gtf2h4,Taf4b,Gtf2h2,Gtf2f2,Tbp
R-MMU-1660499	Synthesis of PIPs at the plasma membrane	0.527144	-0.640281	46	10	0.00541126	1848	8688	2.71457e+54	Rab5a,Pten,Inpp4b,Pip5k1b,Plekha1,Plekha3,Pik3r1,Pik3cd,Inpp4a,Synj1
R-MMU-73776	RNA Polymerase II Promoter Escape	0.527144	-0.640281	46	10	0.00541126	1848	8688	1.48857e+51	Gtf2h4,Taf4b,Gtf2f2,Tbp,Gtf2h2,Taf12,Ercc3,Gtf2a2,Taf4,Mnat1
R-MMU-354192	Integrin alphaIIb beta3 signaling	0.527312	-0.639963	27	6	0.00324675	1848	8688	1.86072e+29	Pdpk1,Tln1,Src,Bcar1,Crk,Itgb3
R-MMU-5358351	Signaling by Hedgehog	0.528225	-0.638233	136	29	0.0156926	1848	8688	7.41261e+147	Syvn1,Adcy9,Psmc2,Psma3,Psma6,Gsk3b,Psme3,Sel1l,Psmc3,Ift122,Ubc,Fuz,Derl2,Psmf1,Gli2,Adcy8,Psmc1,Psmd6,Psmb7,Psmb10,Ttc21b,Evc2,Btrc,Psmd7,Psmb4,Adcy5,Prkacb,Psmd2,Ubb
R-MMU-428157	Sphingolipid metabolism	0.529156	-0.636471	84	18	0.00974026	1848	8688	5.45975e+96	Cers3,Ugcg,Ppm1l,Gba2,Galc,Cers1,Esyt3,Cers6,Degs1,Csnk1g2,Psap,Smpd3,Ugt8a,Gdf1,Vapa,Acer3,Sumf1,Sptlc1
R-MMU-2565942	Regulation of PLK1 Activity at G2/M Transition	0.529156	-0.636471	84	18	0.00974026	1848	8688	1.03733e+96	Tubg1,Cep135,Dync1i2,Ywhae,Ppp1r12a,Pcm1,Haus6,Akap9,Ubb,Ubc,Dctn3,Clasp1,Csnk1d,Ppp2r1a,Btrc,Fbxw11,Haus1,Sdccag8
R-MMU-449147	Signaling by Interleukins	0.529316	-0.63617	391	83	0.0449134	1848	8688	76089,66589,18412,114715,360198,19181,56705,19192,16168,26399,54401,12702,26409,211255,20418,14180,384783,16590,64654,13649,12314,19179,20851,23980,192656,13385,218624,18591,16367,14182,16159,19172,18707,12928,17463,12234,14812,20779,14360,93871,18039,209590,26395,18590,19060,12315,17967,107746,19167,12313,16197,26443,56692,22190,16591,26396,19182,20850,103583,51792,93765,16706,12223,228769,10098…	Rapgef2,Ube2v1,Sqstm1,Spred1,Hist1h3a,Psmc2,Ranbp9,Psme3,Il15,Map2k6,Ywhab,Socs3,Map3k7,Kbtbd7,Shc3,Fgf9,Irs2,Kit,Fgf23,Egfr,Calm2,Psmc1,Stat5b,Pebp1,Ripk2,Dlg4,Il31ra,Pdgfb,Irs1,Fgfr1,Il12a,Psmb4,Pik3cd,Crk,Psmd7,Btrc,Grin2b,Src,Fyn,Brwd1,Nefl,Il23r,Map2k1,Pdgfa,Ppp5c,Calm3,Ncam1,Rapgef1,Psma3,Calm1,Il7r,Psma6,Lamtor3,Ubc,Kl,Map2k2,Psmc3,Stat5a,Fbxw11,Ppp2r1a,Ube2n,Ksr1,Btc,Psmf1,Akap9,Il1rap,Er…
R-MMU-2161522	Abacavir transport and metabolism	0.533452	-0.628385	8	2	0.00108225	1848	8688	7589418671	Adal,Abcb1a
R-MMU-434316	Fatty Acids bound to GPR40 (FFAR1) regulate insulin secretion	0.533452	-0.628385	8	2	0.00108225	1848	8688	1879514682	Plcb1,Gnaq
R-MMU-190873	Gap junction degradation	0.533452	-0.628385	8	2	0.00108225	1848	8688	1792074325	Myo6,Cltb
R-MMU-400451	Free fatty acids regulate insulin secretion	0.533452	-0.628385	8	2	0.00108225	1848	8688	1468218795	Gnaq,Plcb1
R-MMU-1912408	Pre-NOTCH Transcription and Translation	0.533452	-0.628385	8	2	0.00108225	1848	8688	6635419664	Snw1,Rbpj
R-MMU-83936	Transport of nucleosides and free purine and pyrimidine bases across the plasma membrane	0.533452	-0.628385	8	2	0.00108225	1848	8688	11430413340	Slc28a3,Slc29a2
R-MMU-2514853	Condensation of Prometaphase Chromosomes	0.533452	-0.628385	8	2	0.00108225	1848	8688	1299513000	Csnk2a1,Csnk2a2
R-MMU-194313	VEGF ligand-receptor interactions	0.533452	-0.628385	8	2	0.00108225	1848	8688	2233916542	Vegfa,Kdr
R-MMU-8849469	PTK6 Regulates RTKs and Their Effectors AKT1 and DOK1	0.533452	-0.628385	8	2	0.00108225	1848	8688	2218722190	Ubb,Ubc
R-MMU-195399	VEGF binds to VEGFR leading to receptor dimerization	0.533452	-0.628385	8	2	0.00108225	1848	8688	1654222339	Kdr,Vegfa
R-MMU-196108	Pregnenolone biosynthesis	0.533452	-0.628385	8	2	0.00108225	1848	8688	5904514148	Stard3,Fdx1
R-MMU-210747	Regulation of gene expression in early pancreatic precursor cells	0.533452	-0.628385	8	2	0.00108225	1848	8688	24608626424	Onecut3,Nr5a2
R-MMU-352230	Amino acid transport across the plasma membrane	0.536178	-0.623289	32	7	0.00378788	1848	8688	3.09622e+36	Slc7a9,Slc43a2,Slc6a15,Slc38a3,Slc7a7,Slc3a2,Slc7a11
R-MMU-1630316	Glycosaminoglycan metabolism	0.540809	-0.614689	113	24	0.012987	1848	8688	2.04422e+128	St3gal1,B3gnt4,B3gnt2,Hs3st6,Slc35b3,Hs3st5,Gpc6,Chst1,Hpse2,Chsy1,B4galt7,B3gat3,Ndst2,Ogn,Gns,Papss1,Hs2st1,Gusb,Ust,Ext2,Bcan,Chst11,Ext1,Chst2
R-MMU-432722	Golgi Associated Vesicle Biogenesis	0.541304	-0.613774	56	12	0.00649351	1848	8688	1.17197e+61	Bloc1s4,Bloc1s6,Acbd3,Dtnbp1,Tpd52,Cltc,Ap1g1,Dnajc6,Ap1m1,Hspa8,Fth1,Snx2
R-MMU-76002	Platelet activation, signaling and aggregation	0.543775	-0.60922	260	55	0.0297619	1848	8688	67072,18708,12927,217480,12331,19156,320127,53612,27999,70945,240334,109232,67653,22065,269060,14679,21809,22339,14678,18761,14065,12313,27359,56077,18607,215789,16438,380921,18590,26416,16439,239273,12315,20779,14360,11820,18591,12928,16416,26946,18707,14682,66866,12314,80718,21894,21859,223601,14828,14456,11553,18750,11551,22068,18783	Cdc37l1,Pik3r1,Bcar1,Dgkb,Cap1,Psap,Dgki,Vti1b,Fam3c,Mmrn1,Pcyox1l,Sccpdh,4930544G11Rik,Trpc3,Dagla,Gnai3,Tgfb3,Vegfa,Gnai2,Prkcq,F2rl3,Calm1,Sytl4,Dgke,Pdpk1,Phactr2,Itpr1,Dgkh,Pdgfa,Mapk14,Itpr2,Abcc4,Calm3,Src,Fyn,App,Pdgfb,Crk,Itgb3,Trpc7,Pik3cd,Gnaq,Nhlrc2,Calm2,Rab27b,Tln1,Timp3,Fam49b,Hspa5,Gas6,Adra2c,Prkca,Adra2a,Trpc6,Pla2g4a
R-MMU-3928665	EPH-ephrin mediated repulsion of cells	0.54394	-0.608916	37	8	0.004329	1848	8688	2.18441e+40	Tiam1,Efnb2,Fyn,Src,Epha6,Ncstn,Efna5,Aph1a
R-MMU-1566948	Elastic fibre formation	0.54394	-0.608916	37	8	0.004329	1848	8688	1.64161e+45	Itgb3,Fbn2,Mfap1b,Tgfb3,Mfap1a,Bmp2,Mfap3,Ltbp1
R-MMU-5668599	RHO GTPases Activate NADPH Oxidases	0.544473	-0.607937	13	3	0.00162338	1848	8688	7566917969225320	Pik3r4,Ncf1,Pik3c3
R-MMU-1502540	Signaling by Activin	0.544473	-0.607937	13	3	0.00162338	1848	8688	163241712711480	Inhbb,Smad3,Acvr2a
R-MMU-6782210	Gap-filling DNA repair synthesis and ligation in TC-NER	0.54757	-0.602265	61	13	0.00703463	1848	8688	1.48853e+65	Gtf2h4,Prpf19,Rfc5,Isy1,Rfc3,Gtf2h2,Ubb,Ubc,Aqr,Mnat1,Ercc6,Uvssa,Ercc3
R-MMU-190236	Signaling by FGFR	0.55158	-0.594969	85	18	0.00974026	1848	8688	3.99558e+93	Flrt2,Src,Frs2,Ubb,Fgf9,Ptbp1,Kl,Ubc,Ppp2r1a,Pik3r1,Fgfr1,Hnrnpf,Tial1,Gtf2f2,Fgf23,Spred1,Flrt1,Hnrnpm
R-MMU-209776	Amine-derived hormones	0.55285	-0.592669	18	4	0.0021645	1848	8688	1.07626e+21	Asmt,Dbh,Tpo,Tph2
R-MMU-180024	DARPP-32 events	0.55285	-0.592669	18	4	0.0021645	1848	8688	1.25685e+20	Cdk5,Ppp2r1a,Prkacb,Pde4d
R-MMU-110320	Translesion Synthesis by POLH	0.55285	-0.592669	18	4	0.0021645	1848	8688	2.21877e+19	Ubb,Rfc3,Rfc5,Ubc
R-MMU-6807004	Negative regulation of MET activity	0.55285	-0.592669	18	4	0.0021645	1848	8688	2.21902e+19	Ubc,Hgs,Ubb,Usp8
R-MMU-189445	Metabolism of porphyrins	0.55285	-0.592669	18	4	0.0021645	1848	8688	1.70251e+20	Alad,Fech,Cox15,Uros
R-MMU-437239	Recycling pathway of L1	0.55285	-0.592669	18	4	0.0021645	1848	8688	2.07797e+20	Src,Cltc,Ap2s1,Ezr
R-MMU-5654710	PI-3K cascade:FGFR3	0.55285	-0.592669	18	4	0.0021645	1848	8688	1.87081e+20	Pik3r1,Fgf9,Frs2,Fgf23
R-MMU-425407	SLC-mediated transmembrane transport	0.553963	-0.590657	275	58	0.0313853	1848	8688	67582,317750,14977,241612,20521,26570,13340,54563,20536,103098,66679,58246,170762,100434,15275,108652,106957,18141,11416,24060,72124,227720,20501,15277,12313,72787,212032,22782,24059,12315,20496,76376,20540,140919,235504,108052,269113,215113,106947,108116,71844,17254,20529,12314,100561,77031,223921,13723,63993,76257,338365,56017,30962,11998,55961,229782,114304,27376	Slc25a26,Slc24a5,Slc39a7,Slc5a12,Slc22a12,Slc7a11,Slc29a2,Nup210,Slc4a3,Slc6a15,Rae1,Slc35b4,Nup155,Slc44a1,Hk1,Slc35b3,Slc39a6,Nup50,Slc33a1,Slc35a1,Seh1l,Nup214,Slc16a1,Hk2,Calm1,Ndc1,Hk3,Slc30a1,Slco2a1,Calm3,Slc12a2,Slc24a2,Slc7a7,Slc17a6,Slc17a5,Slc14a1,Nup54,Slc43a2,Slc39a3,Slco3a1,Nupl1,Slc3a2,Slc31a1,Calm2,Slc15a4,Slc9a8,Aaas,Emb,Slc5a7,Slc38a3,Slc41a2,Slc2a8,Slc7a9,Avp,Slc13a1,Slc35a3,Sl…
R-MMU-168898	Toll-Like Receptors Cascades	0.559291	-0.581086	133	28	0.0151515	1848	8688	2.64202e+145	Mapk9,Pik3c3,Mapk14,Ube2v1,Rps6ka2,Ube2n,Cnpy3,Creb1,Pik3r4,Nfkbia,Ubc,Map2k6,Ppp2r1a,Fbxw11,Map3k7,Cd180,Tnip2,Fos,Map2k7,Ripk2,Apob,Eea1,Tlr2,Hmgb1,Ly86,Ubb,App,Btrc
R-MMU-201451	Signaling by BMP	0.559919	-0.579963	23	5	0.00270563	1848	8688	1.14802e+24	Acvr2a,Smad5,Bmpr1b,Grem2,Bmp2
R-MMU-5654693	FRS-mediated FGFR1 signaling	0.559919	-0.579963	23	5	0.00270563	1848	8688	1.41821e+25	Fgfr1,Fgf9,Frs2,Kl,Fgf23
R-MMU-210500	Glutamate Neurotransmitter Release Cycle	0.559919	-0.579963	23	5	0.00270563	1848	8688	2.07777e+26	Tspoap1,Ppfia2,Gls,Snap25,Syt1
R-MMU-77075	RNA Pol II CTD phosphorylation and interaction with CE	0.566165	-0.568869	28	6	0.00324675	1848	8688	2.09241e+29	Supt5,Gtf2h4,Mnat1,Gtf2h2,Gtf2f2,Ercc3
R-MMU-73884	Base Excision Repair	0.571828	-0.558916	33	7	0.00378788	1848	8688	6.92637e+36	Rfc3,Rfc5,Neil2,Parg,Ogg1,Pnkp,Mpg
R-MMU-5654727	Negative regulation of FGFR2 signaling	0.571828	-0.558916	33	7	0.00378788	1848	8688	3.27826e+35	Frs2,Src,Ppp2r1a,Ubb,Fgf9,Ubc,Fgf23
R-MMU-212300	PRC2 methylates histones and DNA	0.581915	-0.54143	43	9	0.00487013	1848	8688	1.77651e+50	Mtf2,Aebp2,H3f3a,Dnmt3a,H3f3b,Hist1h4m,Hist1h3a,Hist1h3e,Rbbp4
R-MMU-3214847	HATs acetylate histones	0.587199	-0.532392	77	16	0.00865801	1848	8688	1.08156e+88	Ogt,Msl2,Hist1h4m,H3f3b,Hist1h2bg,1700024P04Rik,H3f3a,Kat8,Hist1h3a,Hist1h3e,Kat6b,Ncoa1,Brpf1,Mcrs1,Wdr5,Ing4
R-MMU-6811434	COPI-dependent Golgi-to-ER retrograde traffic	0.590825	-0.526235	53	11	0.00595238	1848	8688	1.93242e+54	Rab1a,Kifap3,Use1,Arfgap2,Klc1,Sec22b,Stx18,Tmed10,Klc2,Copb2,Arf4
R-MMU-68877	Mitotic Prometaphase	0.594245	-0.520463	111	23	0.0124459	1848	8688	7.67071e+118	Clasp1,Csnk2a1,Nudc,Ppp1cc,Xpo1,Stag1,Ppp2r1a,Seh1l,Ndc80,Csnk2a2,Cenpn,Clasp2,Sec13,Spdl1,Rcc2,Cenpf,Ska2,Zwint,Itgb3bp,Mad1l1,Mad2l1,Incenp,Nuf2
R-MMU-418555	G alpha (s) signalling events	0.59793	-0.514281	116	24	0.012987	1848	8688	1.46011e+125	Ghrh,Adcyap1,Pde1b,Avp,Pde7b,Ptger4,Adcy5,Adrb2,Gpr176,Adrb1,Npsr1,Pth2r,Grk3,Mc4r,Pomc,Adcy8,Pde4d,Adcy9,Pde10a,Glp1r,Mc2r,Gpr27,Lhcgr,Fshb
R-MMU-69091	Polymerase switching	0.598585	-0.513187	14	3	0.00162338	1848	8688	721511907669263	Rfc5,Prim2,Rfc3
R-MMU-418359	Reduction of cytosolic Ca++ levels	0.598585	-0.513187	14	3	0.00162338	1848	8688	123141231512313	Calm2,Calm3,Calm1
R-MMU-174411	Polymerase switching on the C-strand of the telomere	0.598585	-0.513187	14	3	0.00162338	1848	8688	190767215169263	Prim2,Rfc5,Rfc3
R-MMU-69109	Leading Strand Synthesis	0.598585	-0.513187	14	3	0.00162338	1848	8688	692631907672151	Rfc3,Prim2,Rfc5
R-MMU-416572	Sema4D induced cell migration and growth-cone collapse	0.598585	-0.513187	14	3	0.00162338	1848	8688	198776765369632	Rock1,4930544G11Rik,Arhgef12
R-MMU-68884	Mitotic Telophase/Cytokinesis	0.598585	-0.513187	14	3	0.00162338	1848	8688	182212084219348	Nudc,Stag1,Kif20a
R-MMU-1912422	Pre-NOTCH Expression and Processing	0.599124	-0.512288	19	4	0.0021645	1848	8688	2.03382e+19	Sel1l,Notch2,Snw1,Rbpj
R-MMU-174417	Telomere C-strand (Lagging Strand) Synthesis	0.600966	-0.509217	24	5	0.00270563	1848	8688	6.92632e+24	Rfc3,Prim2,Rfc5,Pole3,Pole4
R-MMU-73848	Pyrimidine metabolism	0.600966	-0.509217	24	5	0.00270563	1848	8688	9.95861e+27	Dpyd,Dut,Dhodh,Dctd,Nt5c3
R-MMU-196807	Nicotinate metabolism	0.600966	-0.509217	24	5	0.00270563	1848	8688	6.92252e+25	Naxd,Parp16,Nudt12,Nampt,Nmnat1
R-MMU-1368082	RORA activates gene expression	0.601348	-0.508582	9	2	0.00108225	1848	8688	1186519883	Arntl,Rora
R-MMU-209822	Glycoprotein hormones	0.601348	-0.508582	9	2	0.00108225	1848	8688	1632414308	Inhbb,Fshb
R-MMU-8875656	MET receptor recycling	0.601348	-0.508582	9	2	0.00108225	1848	8688	1184512928	Arf6,Crk
R-MMU-445095	Interaction between L1 and Ankyrins	0.601348	-0.508582	9	2	0.00108225	1848	8688	11733109676	Ank1,Ank2
R-MMU-1296052	Ca2+ activated K+ channels	0.601348	-0.508582	9	2	0.00108225	1848	8688	14049216531	Kcnn2,Kcnma1
R-MMU-975144	IRAK1 recruits IKK complex upon TLR7/8 or 9 stimulation	0.601348	-0.508582	9	2	0.00108225	1848	8688	6658993765	Ube2v1,Ube2n
R-MMU-1362409	Mitochondrial iron-sulfur cluster biogenesis	0.601348	-0.508582	9	2	0.00108225	1848	8688	1414867712	Fdx1,Slc25a37
R-MMU-5685939	HDR through MMEJ (alt-NHEJ)	0.601348	-0.508582	9	2	0.00108225	1848	8688	1753527354	Mre11a,Nbn
R-MMU-4419969	Depolymerisation of the Nuclear Lamina	0.601348	-0.508582	9	2	0.00108225	1848	8688	1424518750	Lpin1,Prkca
R-MMU-937039	IRAK1 recruits IKK complex	0.601348	-0.508582	9	2	0.00108225	1848	8688	9376566589	Ube2n,Ube2v1
R-MMU-73928	Depyrimidination	0.601348	-0.508582	9	2	0.00108225	1848	8688	38291318294	Neil2,Ogg1
R-MMU-2179392	EGFR Transactivation by Gastrin	0.601348	-0.508582	9	2	0.00108225	1848	8688	1875013649	Prkca,Egfr
R-MMU-113501	Inhibition of replication initiation of damaged DNA by RB1/E2F1	0.601348	-0.508582	9	2	0.00108225	1848	8688	1907651792	Prim2,Ppp2r1a
R-MMU-975578	Reactions specific to the complex N-glycan synthesis pathway	0.601348	-0.508582	9	2	0.00108225	1848	8688	5361868947	Fut8,Chst8
R-MMU-162658	Golgi Cisternae Pericentriolar Stack Reorganization	0.601348	-0.508582	9	2	0.00108225	1848	8688	1932466352	Rab1a,Blzf1
R-MMU-110329	Cleavage of the damaged pyrimidine	0.601348	-0.508582	9	2	0.00108225	1848	8688	18294382913	Ogg1,Neil2
R-MMU-8850843	Phosphate bond hydrolysis by NTPDase proteins	0.601348	-0.508582	9	2	0.00108225	1848	8688	10086237512495	Entpd4b,Entpd1
R-MMU-450282	MAPK targets/ Nuclear events mediated by MAP kinases	0.603404	-0.505168	29	6	0.00324675	1848	8688	2.64165e+29	Mapk14,Ppp2r1a,Creb1,Rps6ka2,Mapk9,Fos
R-MMU-5654741	Signaling by FGFR3	0.609	-0.495938	39	8	0.004329	1848	8688	2.21871e+40	Ubb,Fgf9,Frs2,Src,Pik3r1,Ppp2r1a,Ubc,Fgf23
R-MMU-1660662	Glycosphingolipid metabolism	0.609	-0.495938	39	8	0.004329	1848	8688	2.30101e+41	Gba2,Galc,Esyt3,Ugt8a,Ugcg,Psap,Sumf1,Smpd3
R-MMU-2559580	Oxidative Stress Induced Senescence	0.609811	-0.494606	78	16	0.00865801	1848	8688	1.50812e+85	H3f3b,Ubc,Map2k6,H3f3a,Mdm2,Rbbp4,Mdm4,Ubb,Hist1h4m,Mapk14,Trp53,Hist1h3e,Hist1h3a,Fos,Map2k7,Mapk9
R-MMU-983170	Antigen Presentation: Folding, assembly and peptide loading of class I MHC	0.614863	-0.486357	49	10	0.00541126	1848	8688	1.23301e+51	Canx,Sec13,H2-M10.1,Sec24a,Sar1b,H2-T23,Sec24c,Sec31a,Sec24b,H2-Q2
R-MMU-77352	Beta oxidation of butanoyl-CoA to acetyl-CoA	0.615882	-0.484699	4	1	0.000541126	1848	8688	11409	Acads
R-MMU-3134973	LRR FLII-interacting protein 1 (LRRFIP1) activates type I IFN production	0.615882	-0.484699	4	1	0.000541126	1848	8688	12387	Ctnnb1
R-MMU-4551638	SUMOylation of chromatin organization proteins	0.615882	-0.484699	4	1	0.000541126	1848	8688	22196	Ube2i
R-MMU-6803544	Ion influx/efflux at host-pathogen interface	0.615882	-0.484699	4	1	0.000541126	1848	8688	11927	Atox1
R-MMU-209905	Catecholamine biosynthesis	0.615882	-0.484699	4	1	0.000541126	1848	8688	13166	Dbh
R-MMU-209563	Axonal growth stimulation	0.615882	-0.484699	4	1	0.000541126	1848	8688	67653	4930544G11Rik
R-MMU-5661231	Metallothioneins bind metals	0.615882	-0.484699	4	1	0.000541126	1848	8688	17750	Mt2
R-MMU-427975	Proton/oligopeptide cotransporters	0.615882	-0.484699	4	1	0.000541126	1848	8688	100561	Slc15a4
R-MMU-447115	Interleukin-12 signaling	0.615882	-0.484699	4	1	0.000541126	1848	8688	16159	Il12a
R-MMU-5660526	Response to metal ions	0.615882	-0.484699	4	1	0.000541126	1848	8688	17750	Mt2
R-MMU-3000471	Scavenging by Class B Receptors	0.615882	-0.484699	4	1	0.000541126	1848	8688	238055	Apob
R-MMU-381033	ATF6 (ATF6-alpha) activates chaperones	0.615882	-0.484699	4	1	0.000541126	1848	8688	270669	Mbtps2
R-MMU-75072	mRNA Editing	0.615882	-0.484699	4	1	0.000541126	1848	8688	110532	Adarb1
R-MMU-8849474	PTK6 Activates STAT3	0.615882	-0.484699	4	1	0.000541126	1848	8688	12702	Socs3
R-MMU-5660668	CLEC7A/inflammasome pathway	0.615882	-0.484699	4	1	0.000541126	1848	8688	16176	Il1b
R-MMU-2473224	Antagonism of Activin by Follistatin	0.615882	-0.484699	4	1	0.000541126	1848	8688	16324	Inhbb
R-MMU-1237112	Methionine salvage pathway	0.615882	-0.484699	4	1	0.000541126	1848	8688	67873	Mri1
R-MMU-390650	Histamine receptors	0.615882	-0.484699	4	1	0.000541126	1848	8688	15465	Hrh1
R-MMU-1989781	PPARA activates gene expression	0.615882	-0.484699	4	1	0.000541126	1848	8688	11865	Arntl
R-MMU-8853383	Lysosomal oligosaccharide catabolism	0.615882	-0.484699	4	1	0.000541126	1848	8688	73744	Man2c1
R-MMU-561048	Organic anion transport	0.615882	-0.484699	4	1	0.000541126	1848	8688	20521	Slc22a12
R-MMU-399710	Activation of AMPA receptors	0.615882	-0.484699	4	1	0.000541126	1848	8688	14799	Gria1
R-MMU-6803207	TP53 Regulates Transcription of Caspase Activators and Caspases	0.615882	-0.484699	4	1	0.000541126	1848	8688	12905	Cradd
R-MMU-71262	Carnitine synthesis	0.615882	-0.484699	4	1	0.000541126	1848	8688	56752	Aldh9a1
R-MMU-3000484	Scavenging by Class F Receptors	0.615882	-0.484699	4	1	0.000541126	1848	8688	15505	Hsph1
R-MMU-1614517	Sulfide oxidation to sulfate	0.615882	-0.484699	4	1	0.000541126	1848	8688	27376	Slc25a10
R-MMU-3000497	Scavenging by Class H Receptors	0.615882	-0.484699	4	1	0.000541126	1848	8688	238055	Apob
R-MMU-1500931	Cell-Cell communication	0.622768	-0.473582	98	20	0.0108225	1848	8688	1.25652e+100	Cdh9,Lamc2,Ctnnb1,Dscam,Nectin1,Lama3,Lamb3,Cdh13,Cdh15,Cdh11,Cdh6,Mapk14,Dst,Pard3,Fyn,Cdh4,Wasl,Cadm1,Nectin3,Cdh12
R-MMU-5668541	TNFR2 non-canonical NF-kB pathway	0.622768	-0.473582	98	20	0.0108225	1848	8688	1.03583e+101	Fbxw11,Psmb4,Psmd7,Btrc,Ubc,Psmc3,Psmf1,Ubb,Psmd2,Psmc1,Tnfsf4,Psme3,Psmb10,Psmd6,Psma6,Psmb7,Psmc2,Psma3,Birc2,Map3k14
R-MMU-556833	Metabolism of lipids and lipoproteins	0.625536	-0.469147	700	146	0.0790043	1848	8688	22239,18749,66190,212862,99138,18976,17977,77116,14073,67041,16211,320024,14137,15450,15356,18807,68041,72482,58994,103199,13131,218203,13121,21372,83435,56351,71720,11690,70025,93835,93898,20494,270669,18559,13244,103236,67512,110196,327958,12995,104015,19224,67470,18707,14104,76483,21391,30960,14979,268656,13026,242083,230101,69923,272636,230027,238055,14245,104759,12908,18618,71760,101490,1336…	Ugt8a,Prkacb,Acer3,Chpt1,Stard7,Pomc,Ncoa1,Mtmr2,Faah,Oxct1,Kpnb1,Nceh1,Fdft1,Lipc,Hmgcl,Pld3,Mid1ip1,Acbd6,Smpd3,Fig4,Dab1,Mylip,Cyp51,Tbl1x,Plekha3,Ptges3,Osbpl3,Alox5ap,Acot7,Amn,Cers1,Slc10a2,Mbtps2,Pctp,Degs1,Csnk1g2,Agpat2,Fdps,Pitpnm3,Csnk2a1,Synj1,Ptgs1,Abcg8,Pik3cd,Fasn,Lmf1,Tbxas1,Vapa,H2-Ke6,Sptlc1,Pcyt1a,Ppm1l,Gba2,Agk,Esyt3,Coq3,Apob,Lpin1,Pld4,Crat,Pemt,Etnppl,Inpp5f,Dhcr7,Galc,Cyp2…
R-MMU-2500257	Resolution of Sister Chromatid Cohesion	0.625781	-0.468755	103	21	0.0113636	1848	8688	1.82212e+108	Nudc,Ppp1cc,Clasp1,Stag1,Ppp2r1a,Ndc80,Seh1l,Xpo1,Clasp2,Cenpn,Sec13,Spdl1,Rcc2,Cenpf,Ska2,Zwint,Mad1l1,Mad2l1,Itgb3bp,Nuf2,Incenp
R-MMU-5250913	Positive epigenetic regulation of rRNA expression	0.628717	-0.464074	108	22	0.0119048	1848	8688	3.19166e+121	Hist1h2ad,Gsk3b,Hist1h3e,Ttf1,Taf1a,Hist1h3a,Cbx3,Ddx21,Taf1c,Hist1h2ab,Hist1h4m,Polr1b,Tbp,Hist1h2ai,Sf3b1,H3f3a,1700024P04Rik,Hist3h2a,Ercc6,Hist1h2bg,H3f3b,Taf1b
R-MMU-72086	mRNA Capping	0.63883	-0.448117	30	6	0.00324675	1848	8688	1.38722e+29	Ercc3,Mnat1,Supt5,Gtf2f2,Gtf2h2,Gtf2h4
R-MMU-5625886	Activated PKN1 stimulates transcription of AR (androgen receptor) regulated genes KLK2 and KLK3	0.638926	-0.447966	35	7	0.00378788	1848	8688	1.50818e+40	H3f3b,Kdm4c,Ar,H3f3a,Hist1h3e,Hist1h3a,Hist1h4m
R-MMU-3299685	Detoxification of Reactive Oxygen Species	0.638926	-0.447966	35	7	0.00378788	1848	8688	1.79692e+34	Ncf1,Sod2,Atox1,Ero1l,Txn2,Prdx5,Gsr
R-MMU-2022090	Assembly of collagen fibrils and other multimeric structures	0.639656	-0.446825	40	8	0.004329	1848	8688	1.67801e+39	Lamb3,Col5a1,Col24a1,Lamc2,Col2a1,Dst,Col9a1,Lama3
R-MMU-5654743	Signaling by FGFR4	0.639656	-0.446825	40	8	0.004329	1848	8688	2.21906e+40	Ubc,Fgf23,Ppp2r1a,Pik3r1,Src,Frs2,Fgf9,Ubb
R-MMU-5683826	Surfactant metabolism	0.639744	-0.446687	25	5	0.00270563	1848	8688	1.15532e+24	Adra2c,Sftpb,Ccdc59,Ttf1,Adra2a
R-MMU-75105	Fatty Acyl-CoA Biosynthesis	0.642222	-0.442821	50	10	0.00541126	1848	8688	1.41046e+51	Fasn,Acot10,Agk,Acot11,Acsf3,Acot7,Acbd6,Scd2,Them4,Pctp
R-MMU-141405	Inhibition of the proteolytic activity of APC/C required for the onset of anaphase by mitotic spindle checkpoint components	0.642385	-0.442567	20	4	0.0021645	1848	8688	6.99578e+19	Cdc16,Anapc15,Anapc7,Mad2l1
R-MMU-5654720	PI-3K cascade:FGFR4	0.642385	-0.442567	20	4	0.0021645	1848	8688	6.46542e+20	Fgf23,Pik3r1,Fgf9,Frs2
R-MMU-141430	Inactivation of APC/C via direct inhibition of the APC/C complex	0.642385	-0.442567	20	4	0.0021645	1848	8688	5.61506e+19	Mad2l1,Anapc7,Anapc15,Cdc16
R-MMU-983189	Kinesins	0.642385	-0.442567	20	4	0.0021645	1848	8688	1.65932e+19	Klc1,Kif9,Klc2,Kifap3
R-MMU-375276	Peptide ligand-binding receptors	0.642829	-0.441877	191	39	0.0211039	1848	8688	1.81012e+200	Nmbr,Sstr1,Oprk1,Avp,Tac2,Oprl1,Npsr1,Gpr37,Trh,Oxtr,Mc4r,Ccl25,Cx3cr1,Agt,Gal,Sstr4,Ece1,F2rl3,Ackr3,Cckar,Sstr3,Npy2r,Edn3,Nmur2,Kiss1,Prok2,Avpr1a,App,Oprm1,Qrfprl,Pomc,Ece2,Cxcr3,Pdyn,Mc2r,Psap,Ccl28,Npy4r,Uts2
R-MMU-446219	Synthesis of substrates in N-glycan biosythesis	0.645586	-0.437598	60	12	0.00649351	1848	8688	2.18138e+62	Gmds,Slc35a1,Slc17a5,St3gal1,St6galnac5,St3gal5,St6gal2,Fpgt,St8sia3,St8sia1,Pmm1,St6galnac3
R-MMU-1810476	RIP-mediated NFkB activation via ZBP1	0.648287	-0.433422	15	3	0.00162338	1848	8688	180351528911820	Nfkbia,Hmgb1,App
R-MMU-354194	GRB2:SOS provides linkage to MAPK signaling for Integrins	0.648287	-0.433422	15	3	0.00162338	1848	8688	164162189420779	Itgb3,Tln1,Src
R-MMU-8873719	RAB geranylgeranylation	0.648287	-0.433422	15	3	0.00162338	1848	8688	2714571935219320	Rab5a,Rabggtb,Rab1a
R-MMU-392517	Rap1 signalling	0.648287	-0.433422	15	3	0.00162338	1848	8688	1103515440118740	Rap1gap,Ywhab,Prkacb
R-MMU-3214841	PKMTs methylate histone lysines	0.649334	-0.431807	70	14	0.00757576	1848	8688	6.63102e+81	Dpy30,Rbbp4,Smyd2,Atf7ip,Rbbp5,Hist1h4m,Setd1a,Smyd3,Wdr5,Aebp2,Hist1h3e,Hist1h3a,Kmt5b,Kmt2d
R-MMU-2672351	Stimuli-sensing channels	0.659278	-0.41661	95	19	0.0102814	1848	8688	2.20681e+98	Trpc6,Calm3,Ano5,Asph,Calm2,Calm1,Trpc4,Ubc,Trpm3,Trpc7,Wnk2,Nalcn,Ano4,Trpc3,Scnn1a,Trpm7,Ubb,Asic2,Sgk1
R-MMU-2559583	Cellular Senescence	0.66114	-0.413789	139	28	0.0151515	1848	8688	1.72463e+147	Mdm2,Map2k6,Ubc,H3f3b,Ccna1,Mdm4,Hist1h4m,Cdc16,Hira,Rps6ka2,Kat5,Lmnb1,Mapk14,Anapc7,Mapk9,Cabin1,Hist1h3a,H3f3a,Ubb,Mre11a,Nbn,Rbbp4,Anapc15,Trp53,Ubn1,Fos,Map2k7,Hist1h3e
R-MMU-5250941	Negative epigenetic regulation of rRNA expression	0.661284	-0.413571	100	20	0.0108225	1848	8688	3.19172e+110	Hist1h2ab,Hist1h4m,Polr1b,Rbbp4,Tbp,Hist1h2ai,Hdac2,H3f3a,Hist3h2a,1700024P04Rik,Hist1h2bg,H3f3b,Taf1b,Hist1h2ad,Hist1h3e,Ttf1,Taf1a,Hist1h3a,Mbd2,Taf1c
R-MMU-110357	Displacement of DNA glycosylase by APEX1	0.661484	-0.41327	10	2	0.00108225	1848	8688	18294268395	Ogg1,Mpg
R-MMU-373753	Nephrin interactions	0.661484	-0.41327	10	2	0.00108225	1848	8688	1436073178	Fyn,Wasl
R-MMU-418889	Ligand-independent caspase activation via DCC	0.661484	-0.41327	10	2	0.00108225	1848	8688	69635107448	Dapk1,Unc5a
R-MMU-430116	GP1b-IX-V activation signalling	0.661484	-0.41327	10	2	0.00108225	1848	8688	1870820779	Pik3r1,Src
R-MMU-5625900	RHO GTPases activate CIT	0.661484	-0.41327	10	2	0.00108225	1848	8688	6765313385	4930544G11Rik,Dlg4
R-MMU-74749	Signal attenuation	0.661484	-0.41327	10	2	0.00108225	1848	8688	16367384783	Irs1,Irs2
R-MMU-2022857	Keratan sulfate degradation	0.661484	-0.41327	10	2	0.00108225	1848	8688	1829575612	Ogn,Gns
R-MMU-5173214	O-glycosylation of TSR domain-containing proteins	0.661484	-0.41327	10	2	0.00108225	1848	8688	23374480294	Spon1,Pofut2
R-MMU-389887	Beta-oxidation of pristanoyl-CoA	0.661484	-0.41327	10	2	0.00108225	1848	8688	1711712908	Amacr,Crat
R-MMU-114608	Platelet degranulation	0.675034	-0.392993	135	27	0.0146104	1848	8688	2.18592e+139	Timp3,Tln1,Rab27b,Sccpdh,Tgfb3,Hspa5,Fam49b,Vegfa,Gas6,Phactr2,Calm1,Sytl4,Calm3,Abcc4,Pdgfa,Cdc37l1,App,Itgb3,Pdgfb,Cap1,Psap,Calm2,Pcyox1l,Mmrn1,Fam3c,Vti1b,Nhlrc2
R-MMU-1296041	Activation of G protein gated Potassium channels	0.676088	-0.391433	26	5	0.00270563	1848	8688	1.65222e+24	Kcnj6,Kcnj3,Kcnj16,Gng4,Gnb2
R-MMU-1296059	G protein gated Potassium channels	0.676088	-0.391433	26	5	0.00270563	1848	8688	1.65221e+24	Kcnj6,Gng4,Gnb2,Kcnj16,Kcnj3
R-MMU-211976	Endogenous sterols	0.676088	-0.391433	26	5	0.00270563	1848	8688	1.30791e+24	Cyp21a1,Cyp51,Fdx1,Pomc,Ncoa1
R-MMU-157579	Telomere Maintenance	0.676088	-0.391433	26	5	0.00270563	1848	8688	5.90012e+24	Pole3,Prim2,Rfc5,Rfc3,Pole4
R-MMU-202433	Generation of second messenger molecules	0.676088	-0.391433	26	5	0.00270563	1848	8688	1.40261e+24	Evl,Cd247,Enah,Pak3,Zap70
R-MMU-997272	Inhibition of voltage gated Ca2+ channels via Gbeta/gamma subunits	0.676088	-0.391433	26	5	0.00270563	1848	8688	1.65221e+24	Kcnj6,Gnb2,Kcnj16,Gng4,Kcnj3
R-MMU-1538133	G0 and Early G1	0.676088	-0.391433	26	5	0.00270563	1848	8688	1.04394e+25	E2f4,Dyrk1a,Ccna1,Rbbp4,Rbl1
R-MMU-180786	Extension of Telomeres	0.676088	-0.391433	26	5	0.00270563	1848	8688	5.90012e+24	Pole3,Prim2,Rfc5,Rfc3,Pole4
R-MMU-76005	Response to elevated platelet cytosolic Ca2+	0.676938	-0.390175	140	28	0.0151515	1848	8688	1.64162e+144	Itgb3,Pdgfb,Cdc37l1,App,Fam3c,Calm2,Pcyox1l,Mmrn1,Vti1b,Nhlrc2,Cap1,Psap,Hspa5,Vegfa,Tgfb3,Fam49b,Gas6,Tln1,Timp3,Sccpdh,Rab27b,Abcc4,Calm3,Pdgfa,Phactr2,Calm1,Sytl4,Prkca
R-MMU-425393	Transport of inorganic cations/anions and amino acids/oligopeptides	0.681283	-0.383777	106	21	0.0113636	1848	8688	1.00561e+111	Slc15a4,Slc4a3,Calm2,Calm3,Slc9a8,Slc6a15,Slc25a10,Slc3a2,Slc7a11,Slc5a12,Calm1,Slc43a2,Slc17a5,Slc24a5,Slc7a9,Slc7a7,Slc17a6,Slc25a26,Slc12a2,Slc24a2,Slc38a3
R-MMU-5654688	SHC-mediated cascade:FGFR1	0.682454	-0.382061	21	4	0.0021645	1848	8688	1.65916e+19	Kl,Fgf23,Fgfr1,Fgf9
R-MMU-380284	Loss of proteins required for interphase microtubule organization†from the centrosome	0.692674	-0.367196	67	13	0.00703463	1848	8688	2.26275e+70	Ywhae,Dctn3,Csnk1d,Pcm1,Clasp1,Ppp2r1a,Haus1,Haus6,Sdccag8,Tubg1,Akap9,Cep135,Dync1i2
R-MMU-380259	Loss of Nlp from mitotic centrosomes	0.692674	-0.367196	67	13	0.00703463	1848	8688	2.30376e+70	Haus6,Ywhae,Pcm1,Dync1i2,Cep135,Tubg1,Haus1,Ppp2r1a,Sdccag8,Csnk1d,Clasp1,Dctn3,Akap9
R-MMU-416993	Trafficking of GluR2-containing AMPA receptors	0.693436	-0.366096	16	3	0.00162338	1848	8688	1479923291018750	Gria1,Ap2s1,Prkca
R-MMU-3134975	Regulation of innate immune responses to cytosolic DNA	0.693436	-0.366096	16	3	0.00162338	1848	8688	698072219022187	Trim32,Ubc,Ubb
R-MMU-2453902	The canonical retinoid cycle in rods (twilight vision)	0.693436	-0.366096	16	3	0.00162338	1848	8688	113041977198711	Abca4,Rlbp1,Rdh10
R-MMU-879518	Transport of organic anions	0.693436	-0.366096	16	3	0.00162338	1848	8688	1199824059108110	Avp,Slco2a1,Slco3a1
R-MMU-193648	NRAGE signals death through JNK	0.693595	-0.365868	52	10	0.00541126	1848	8688	2.18445e+53	Tiam1,Kalrn,Abr,Trio,Bcl2l11,Arhgef7,Arhgef12,Arhgef26,Fgd3,Itsn1
R-MMU-380095	Tachykinin receptors bind tachykinins	0.697625	-0.360074	5	1	0.000541126	1848	8688	21334	Tac2
R-MMU-112307	Transmission across Electrical Synapses	0.697625	-0.360074	5	1	0.000541126	1848	8688	55991	Panx1
R-MMU-390648	Muscarinic acetylcholine receptors	0.697625	-0.360074	5	1	0.000541126	1848	8688	12671	Chrm3
R-MMU-418886	Netrin mediated repulsion signals	0.697625	-0.360074	5	1	0.000541126	1848	8688	20779	Src
R-MMU-433137	Sodium-coupled sulphate, di- and tri-carboxylate transporters	0.697625	-0.360074	5	1	0.000541126	1848	8688	55961	Slc13a1
R-MMU-5578768	Physiological factors	0.697625	-0.360074	5	1	0.000541126	1848	8688	230103	Npr2
R-MMU-1912399	Pre-NOTCH Processing in the Endoplasmic Reticulum	0.697625	-0.360074	5	1	0.000541126	1848	8688	18129	Notch2
R-MMU-8875513	MET interacts with TNS proteins	0.697625	-0.360074	5	1	0.000541126	1848	8688	319939	Tns3
R-MMU-426048	Arachidonate production from DAG	0.697625	-0.360074	5	1	0.000541126	1848	8688	269060	Dagla
R-MMU-114516	Disinhibition of SNARE formation	0.697625	-0.360074	5	1	0.000541126	1848	8688	18750	Prkca
R-MMU-390651	Dopamine receptors	0.697625	-0.360074	5	1	0.000541126	1848	8688	13490	Drd3
R-MMU-8866423	VLDL biosynthesis	0.697625	-0.360074	5	1	0.000541126	1848	8688	238055	Apob
R-MMU-1482798	Acyl chain remodeling of CL	0.697625	-0.360074	5	1	0.000541126	1848	8688	18783	Pla2g4a
R-MMU-2161517	Abacavir transmembrane transport	0.697625	-0.360074	5	1	0.000541126	1848	8688	18671	Abcb1a
R-MMU-964739	N-glycan trimming and elongation in the cis-Golgi	0.697625	-0.360074	5	1	0.000541126	1848	8688	17308	Mgat1
R-MMU-68911	G2 Phase	0.697625	-0.360074	5	1	0.000541126	1848	8688	12427	Ccna1
R-MMU-1306955	GRB7 events in ERBB2 signaling	0.697625	-0.360074	5	1	0.000541126	1848	8688	14786	Grb7
R-MMU-5662702	Melanin biosynthesis	0.697625	-0.360074	5	1	0.000541126	1848	8688	18431	Oca2
R-MMU-5661270	Catabolism of glucuronate to xylulose-5-phosphate	0.697625	-0.360074	5	1	0.000541126	1848	8688	68631	Cryl1
R-MMU-203641	NOSTRIN mediated eNOS trafficking	0.697625	-0.360074	5	1	0.000541126	1848	8688	73178	Wasl
R-MMU-112303	Electric Transmission Across Gap Junctions	0.697625	-0.360074	5	1	0.000541126	1848	8688	55991	Panx1
R-MMU-77350	Beta oxidation of hexanoyl-CoA to butanoyl-CoA	0.697625	-0.360074	5	1	0.000541126	1848	8688	11409	Acads
R-MMU-1483226	Synthesis of PI	0.697625	-0.360074	5	1	0.000541126	1848	8688	327958	Pitpnm3
R-MMU-418217	G beta:gamma signalling through PLC beta	0.697625	-0.360074	5	1	0.000541126	1848	8688	18795	Plcb1
R-MMU-983695	Antigen activates B Cell Receptor (BCR) leading to generation of second messengers	0.699518	-0.357364	37	7	0.00378788	1848	8688	2.0865e+35	Cblb,Itpr1,Fyn,Pik3r1,Itpr2,Blnk,Pik3cd
R-MMU-176187	Activation of ATR in response to replication stress	0.699518	-0.357364	37	7	0.00378788	1848	8688	5.07937e+34	Orc3,Rfc5,Rfc3,Orc2,Mcm7,Hus1,Mcm6
R-MMU-196849	Metabolism of water-soluble vitamins and cofactors	0.699879	-0.356848	112	22	0.0119048	1848	8688	5.90278e+116	Nampt,Pank1,Parp16,Mocs3,Dhfr,Mmachc,Naxd,Fasn,Rfk,Slc25a32,Nmnat1,Mmab,Slc19a2,Gphn,Amn,Hlcs,Nudt12,Pank2,Thtpa,Mthfs,Mccc2,Mthfd1
R-MMU-382551	Transmembrane transport of small molecules	0.700182	-0.356415	624	128	0.0692641	1848	8688	19192,11931,19181,170759,233246,27376,73649,226025,11998,11974,17254,74998,65973,77031,14400,100561,13723,223921,19179,26905,11514,20540,140919,20496,14693,215113,26946,71844,108116,17463,232975,235504,67470,11928,227720,15277,22066,19167,72787,12315,11826,239273,58800,20276,320091,11416,106957,72124,24060,56535,11982,20338,22190,66413,19171,26570,108058,20536,18669,54563,22187,11973,224129,18749…	Psme3,Atp1b1,Psmc2,Atp13a1,Ano5,Slc25a10,Cybrd1,Trpm3,Avp,Atp6v0e,Slc3a2,Rab11fip2,Asph,Slc9a8,Gabrb1,Slc15a4,Emb,Aaas,Psmc1,Eif2s3x,Adcy8,Slc7a7,Slc17a6,Slc12a2,Gnb2,Slc43a2,Trpc7,Nupl1,Slco3a1,Psmd7,Atp1a3,Slc17a5,Abcg8,Atp1a1,Nup214,Hk2,Trpc4,Psma3,Ndc1,Calm3,Aqp1,Abcc4,Trpm7,Scnn1a,Ano4,Slc33a1,Slc39a6,Seh1l,Slc35a1,Pex3,Atp10a,Sel1l,Ubc,Psmd6,Psmb10,Slc7a11,Camk2d,Slc4a3,Abcb1b,Nup210,Ubb,At…
R-MMU-73933	Resolution of Abasic Sites (AP sites)	0.703708	-0.351392	32	6	0.00324675	1848	8688	1.82946e+30	Ogg1,Pnkp,Rfc5,Mpg,Parg,Rfc3
R-MMU-1474290	Collagen formation	0.713512	-0.337556	73	14	0.00757576	1848	8688	1.67801e+71	Lamb3,Col14a1,Col24a1,Col2a1,Lamc2,Adamts2,Lama3,Pcolce2,Ppib,Plod1,Col26a1,Col5a1,Dst,Col9a1
R-MMU-73621	Pyrimidine catabolism	0.714088	-0.336749	11	2	0.00108225	1848	8688	10756999586	Nt5c3,Dpyd
R-MMU-2022923	Dermatan sulfate biosynthesis	0.714088	-0.336749	11	2	0.00108225	1848	8688	33836212032	Ust,Bcan
R-MMU-380320	Recruitment of NuMA to mitotic centrosomes	0.714088	-0.336749	11	2	0.00108225	1848	8688	103733259279	Tubg1,Tubgcp3
R-MMU-8851805	MET activates RAS signaling	0.714088	-0.336749	11	2	0.00108225	1848	8688	5670574334	Ranbp9,Ranbp10
R-MMU-1296346	Tandem pore domain potassium channels	0.714088	-0.336749	11	2	0.00108225	1848	8688	16526217826	Kcnk2,Kcnk13
R-MMU-68689	CDC6 association with the ORC:origin complex	0.714088	-0.336749	11	2	0.00108225	1848	8688	1839350793	Orc2,Orc3
R-MMU-177504	Retrograde neurotrophin signalling	0.714088	-0.336749	11	2	0.00108225	1848	8688	23291067300	Ap2s1,Cltc
R-MMU-190828	Gap junction trafficking	0.714088	-0.336749	11	2	0.00108225	1848	8688	1792074325	Myo6,Cltb
R-MMU-196780	Biotin transport and metabolism	0.714088	-0.336749	11	2	0.00108225	1848	8688	78038110948	Mccc2,Hlcs
R-MMU-375281	Hormone ligand-binding receptors	0.714088	-0.336749	11	2	0.00108225	1848	8688	1686714308	Lhcgr,Fshb
R-MMU-1912420	Pre-NOTCH Processing in Golgi	0.714088	-0.336749	11	2	0.00108225	1848	8688	2033818129	Sel1l,Notch2
R-MMU-381070	IRE1alpha activates chaperones	0.714088	-0.336749	11	2	0.00108225	1848	8688	5342178943	Sec61a1,Ern1
R-MMU-376172	DSCAM interactions	0.714088	-0.336749	11	2	0.00108225	1848	8688	2641613508	Mapk14,Dscam
R-MMU-975110	TRAF6 mediated IRF7 activation in TLR7/8 or 9 signaling	0.714088	-0.336749	11	2	0.00108225	1848	8688	9376566589	Ube2n,Ube2v1
R-MMU-8875555	MET activates RAP1 and RAC1	0.714088	-0.336749	11	2	0.00108225	1848	8688	10774612928	Rapgef1,Crk
R-MMU-69273	Cyclin A/B1 associated events during G2/M transition	0.719254	-0.32954	22	4	0.0021645	1848	8688	1.03574e+20	Xpo1,Ppp2r1a,Ccna1,Mnat1
R-MMU-1236975	Antigen processing-Cross presentation	0.73153	-0.312617	99	19	0.0102814	1848	8688	1.74632e+96	Psmd7,Psmb4,H2-Q2,Lnpep,Psmc3,Psmf1,Psmd2,Sec22b,Psmc1,H2-T23,Psmd6,Psma6,Psmb7,Ncf1,Psmb10,Psme3,Psma3,H2-M10.1,Psmc2
R-MMU-163359	Glucagon signaling in metabolic regulation	0.733014	-0.310591	33	6	0.00324675	1848	8688	1.15151e+30	Adcy9,Gng4,Adcy8,Gnb2,Adcy5,Prkacb
R-MMU-73728	RNA Polymerase I Promoter Opening	0.733014	-0.310591	33	6	0.00324675	1848	8688	3.60198e+35	Hist1h3a,H3f3b,Hist1h3e,H3f3a,Hist1h4m,Mbd2
R-MMU-400685	Sema4D in semaphorin signaling	0.734057	-0.309168	17	3	0.00162338	1848	8688	198776765369632	Rock1,4930544G11Rik,Arhgef12
R-MMU-933542	TRAF6 mediated NF-kB activation	0.734057	-0.309168	17	3	0.00162338	1848	8688	180351528911820	Nfkbia,Hmgb1,App
R-MMU-381119	Unfolded Protein Response (UPR)	0.734057	-0.309168	17	3	0.00162338	1848	8688	7894353421270660	Ern1,Sec61a1,Mbtps2
R-MMU-5686938	Regulation of TLR by endogenous ligand	0.734057	-0.309168	17	3	0.00162338	1848	8688	2408823805515280	Tlr2,Apob,Hmgb1
R-MMU-456926	Thrombin signalling through proteinase activated receptors (PARs)	0.734057	-0.309168	17	3	0.00162338	1848	8688	207791468214065	Src,Gnaq,F2rl3
R-MMU-1834949	Cytosolic sensors of pathogen-associated DNA	0.737657	-0.304276	59	11	0.00595238	1848	8688	1.52892e+54	Hmgb1,Nfkbia,Trim32,Ubc,Ubb,App,Polr3b,Crcp,Ctnnb1,Polr3d,Mre11a
R-MMU-6803529	FGFR2 alternative splicing	0.741147	-0.299556	28	5	0.00270563	1848	8688	6.87052e+24	Gtf2f2,Tial1,Ptbp1,Hnrnpf,Hnrnpm
R-MMU-5362517	Signaling by Retinoic Acid	0.743388	-0.296537	49	9	0.00487013	1848	8688	5.68472e+47	Aldh1a3,Rarb,Rdh14,Dlat,Rara,Rdh10,Dhrs3,Crabp1,Rxrg
R-MMU-5632684	Hedgehog 'on' state	0.748928	-0.289112	90	17	0.00919913	1848	8688	1.46332e+85	Gli2,Psmc1,Psma3,Psmc2,Psmb10,Psme3,Psma6,Psmb7,Psmd6,Psmc3,Ubc,Evc2,Psmd7,Psmb4,Psmd2,Psmf1,Ubb
R-MMU-380270	Recruitment of mitotic centrosome proteins and complexes	0.752002	-0.285016	75	14	0.00757576	1848	8688	1.00987e+76	Akap9,Sdccag8,Tubgcp3,Haus1,Ppp2r1a,Clasp1,Csnk1d,Dctn3,Dync1i2,Cep135,Tubg1,Haus6,Pcm1,Ywhae
R-MMU-380287	Centrosome maturation	0.752002	-0.285016	75	14	0.00757576	1848	8688	2.30376e+76	Haus6,Pcm1,Ywhae,Cep135,Dync1i2,Tubg1,Tubgcp3,Sdccag8,Ppp2r1a,Haus1,Dctn3,Csnk1d,Clasp1,Akap9
R-MMU-5621575	CD209 (DC-SIGN) signaling	0.752799	-0.283958	23	4	0.0021645	1848	8688	1.84812e+19	Pak3,Prkacb,Fyn,Cd209b
R-MMU-70895	Branched-chain amino acid catabolism	0.752799	-0.283958	23	4	0.0021645	1848	8688	7.80387e+19	Mccc2,Acad8,Aldh9a1,Bckdhb
R-MMU-198725	Nuclear Events (kinase and transcription factor activation)	0.752799	-0.283958	23	4	0.0021645	1848	8688	2.64161e+19	Mapk14,Creb1,Rps6ka2,Ppp2r1a
R-MMU-5654695	PI-3K cascade:FGFR2	0.752799	-0.283958	23	4	0.0021645	1848	8688	1.87081e+20	Pik3r1,Fgf9,Frs2,Fgf23
R-MMU-446193	Biosynthesis of the N-glycan precursor (dolichol lipid-linked oligosaccharide, LLO) and transfer to a nascent protein	0.753656	-0.282819	70	13	0.00703463	1848	8688	2.04542e+68	St3gal5,St6galnac3,Pmm1,St6galnac5,St8sia1,Alg3,St3gal1,St8sia3,Fpgt,St6gal2,Slc17a5,Slc35a1,Gmds
R-MMU-8854518	AURKA Activation by TPX2	0.753656	-0.282819	70	13	0.00703463	1848	8688	5.17922e+70	Ppp2r1a,Haus1,Sdccag8,Dctn3,Clasp1,Csnk1d,Akap9,Haus6,Ywhae,Pcm1,Cep135,Dync1i2,Tubg1
R-MMU-373076	Class A/1 (Rhodopsin-like receptors)	0.758326	-0.276642	303	60	0.0324675	1848	8688	229791,18387,11998,11553,74191,18241,238377,11555,21334,319239,18430,11551,14419,20608,12425,18167,19219,280287,11820,18390,243407,12766,15563,18610,244701,15465,19065,56838,24111,20605,18101,14744,18389,14763,22044,15558,17202,20300,13051,11606,15552,230857,14065,12778,20607,12671,11550,13616,216749,50501,11554,54140,13490,18976,107522,17200,19156,16867,14308,15550	Plppr4,Oprk1,Avp,Adra2c,P2ry13,Gpr143,Gpr68,Adrb2,Tac2,Npsr1,Oxtr,Adra2a,Gal,Sstr4,Cckar,Npy2r,Ptger4,Kiss1,App,Oprm1,Qrfprl,Cxcr3,Htr5a,Pdyn,Mtnr1b,Hrh1,Npy4r,Ccl28,Uts2,Sstr1,Nmbr,Gpr65,Oprl1,Gpr37,Trh,Htr2a,Mc4r,Ccl25,Cx3cr1,Agt,Htr1d,Ece1,F2rl3,Ackr3,Sstr3,Chrm3,Adra1d,Edn3,Nmur2,Prok2,Adrb1,Avpr1a,Drd3,Pomc,Ece2,Mc2r,Psap,Lhcgr,Fshb,Htr1a
R-MMU-1963640	GRB2 events in ERBB2 signaling	0.759642	-0.274908	12	2	0.00108225	1848	8688	1386912223	Erbb4,Btc
R-MMU-1980150	Signaling by NOTCH4	0.759642	-0.274908	12	2	0.00108225	1848	8688	59287226548	Ncstn,Aph1a
R-MMU-71064	Lysine catabolism	0.759642	-0.274908	12	2	0.00108225	1848	8688	1919378920	Pipox,Dlst
R-MMU-2142691	Synthesis of Leukotrienes (LT) and Eoxins (EX)	0.759642	-0.274908	12	2	0.00108225	1848	8688	1169011689	Alox5ap,Alox5
R-MMU-73817	Purine ribonucleoside monophosphate biosynthesis	0.759642	-0.274908	12	2	0.00108225	1848	8688	2391776429	Impdh1,Lhpp
R-MMU-8863678	Neurodegenerative Diseases	0.759642	-0.274908	12	2	0.00108225	1848	8688	1690612568	Lmnb1,Cdk5
R-MMU-8862803	Deregulated CDK5 triggers multiple neurodegenerative pathways in Alzheimer's disease models	0.759642	-0.274908	12	2	0.00108225	1848	8688	1256816906	Cdk5,Lmnb1
R-MMU-202430	Translocation of ZAP-70 to Immunological synapse	0.759642	-0.274908	12	2	0.00108225	1848	8688	2263712503	Zap70,Cd247
R-MMU-3134963	DEx/H-box helicases activate type I IFN and inflammatory cytokines production	0.759642	-0.274908	12	2	0.00108225	1848	8688	1528911820	Hmgb1,App
R-MMU-1980148	Signaling by NOTCH3	0.759642	-0.274908	12	2	0.00108225	1848	8688	59287226548	Ncstn,Aph1a
R-MMU-1643685	Disease	0.759642	-0.274908	12	2	0.00108225	1848	8688	1256816906	Cdk5,Lmnb1
R-MMU-1250347	SHC1 events in ERBB4 signaling	0.759642	-0.274908	12	2	0.00108225	1848	8688	1222313869	Btc,Erbb4
R-MMU-69231	Cyclin D associated events in G1	0.760203	-0.27417	34	6	0.00324675	1848	8688	1.96502e+30	Rbl1,Ubb,Mnat1,Ubc,E2f4,Ppp2r1a
R-MMU-69236	G1 Phase	0.760203	-0.27417	34	6	0.00324675	1848	8688	5.17921e+30	Ppp2r1a,E2f4,Ubb,Ubc,Mnat1,Rbl1
R-MMU-1483166	Synthesis of PA	0.760203	-0.27417	34	6	0.00324675	1848	8688	1.14874e+30	Ddhd1,Pla2g4a,Agpat2,Agpat4,Gpam,Ddhd2
R-MMU-70350	Fructose catabolism	0.761979	-0.271836	6	1	0.000541126	1848	8688	235582	Glyctk
R-MMU-435368	Zinc efflux and compartmentalization by the SLC30 family	0.761979	-0.271836	6	1	0.000541126	1848	8688	22782	Slc30a1
R-MMU-196843	Vitamin B2 (riboflavin) metabolism	0.761979	-0.271836	6	1	0.000541126	1848	8688	54391	Rfk
R-MMU-6798163	Choline catabolism	0.761979	-0.271836	6	1	0.000541126	1848	8688	100434	Slc44a1
R-MMU-212676	Dopamine Neurotransmitter Release Cycle	0.761979	-0.271836	6	1	0.000541126	1848	8688	22342	Lin7b
R-MMU-190370	FGFR1b ligand binding and activation	0.761979	-0.271836	6	1	0.000541126	1848	8688	14182	Fgfr1
R-MMU-110362	POLB-Dependent Long Patch Base Excision Repair	0.761979	-0.271836	6	1	0.000541126	1848	8688	26430	Parg
R-MMU-2980767	Activation of NIMA Kinases NEK9, NEK6, NEK7	0.761979	-0.271836	6	1	0.000541126	1848	8688	217718	Nek9
R-MMU-205025	NADE modulates death signalling	0.761979	-0.271836	6	1	0.000541126	1848	8688	22627	Ywhae
R-MMU-6806942	MET Receptor Activation	0.761979	-0.271836	6	1	0.000541126	1848	8688	20733	Spint2
R-MMU-211979	Eicosanoids	0.761979	-0.271836	6	1	0.000541126	1848	8688	21391	Tbxas1
R-MMU-2428933	SHC-related events triggered by IGF1R	0.761979	-0.271836	6	1	0.000541126	1848	8688	16001	Igf1r
R-MMU-448706	Interleukin-1 processing	0.761979	-0.271836	6	1	0.000541126	1848	8688	16176	Il1b
R-MMU-8851907	MET activates PI3K/AKT signaling	0.761979	-0.271836	6	1	0.000541126	1848	8688	18708	Pik3r1
R-MMU-5365859	RA biosynthesis pathway	0.769843	-0.261568	29	5	0.00270563	1848	8688	2.01481e+25	Dhrs3,Crabp1,Rdh10,Rdh14,Aldh1a3
R-MMU-1606322	ZBP1(DAI) mediated induction of type I IFNs	0.770299	-0.260977	18	3	0.00162338	1848	8688	152891182018035	Hmgb1,App,Nfkbia
R-MMU-196299	Beta-catenin phosphorylation cascade	0.770299	-0.260977	18	3	0.00162338	1848	8688	566375179212387	Gsk3b,Ppp2r1a,Ctnnb1
R-MMU-2980736	Peptide hormone metabolism	0.774676	-0.25531	66	12	0.00649351	1848	8688	2.11446e+61	Exoc3,Agt,Sec11a,Pcsk2,Pomc,Fshb,Exoc7,Inhbb,Exoc5,Myo5a,Sec11c,Ero1l
R-MMU-1482839	Acyl chain remodelling of PE	0.783165	-0.244412	24	4	0.0021645	1848	8688	2.18122e+21	Mboat1,Pnpla8,Pla2g4a,Abhd4
R-MMU-73847	Purine metabolism	0.785294	-0.241697	35	6	0.00324675	1848	8688	2.73691e+30	Dguok,Gmpr2,Lhpp,Impdh1,Ampd3,Adal
R-MMU-5654738	Signaling by FGFR2	0.78949	-0.236368	72	13	0.00703463	1848	8688	6.8706e+65	Gtf2f2,Hnrnpf,Tial1,Fgf23,Hnrnpm,Ubb,Fgf9,Src,Frs2,Ptbp1,Ubc,Pik3r1,Ppp2r1a
R-MMU-71406	Pyruvate metabolism and Citric Acid (TCA) cycle	0.792178	-0.232969	46	8	0.004329	1848	8688	2.05018e+42	Slc16a1,Dlst,Dlat,Idh3a,Sdhc,Idh2,Aco2,Ldhal6b
R-MMU-390918	Peroxisomal lipid metabolism	0.796046	-0.228098	30	5	0.00270563	1848	8688	6.75286e+24	Nudt7,Mlycd,Amacr,Acbd5,Crat
R-MMU-5620912	Anchoring of the basal body to the plasma membrane	0.796403	-0.22765	93	17	0.00919913	1848	8688	3.81644e+93	Cep135,Dync1i2,Tubg1,Haus6,Ywhae,Pcm1,Akap9,Fbf1,Ahi1,Ppp2r1a,Haus1,Kif24,Sdccag8,Dctn3,Clasp1,Csnk1d,Cc2d2a
R-MMU-2187338	Visual phototransduction	0.798271	-0.225307	88	16	0.00865801	1848	8688	7.35822e+83	Camkmt,Dhrs3,Gucy2f,Ldlr,Rdh10,Nmt1,Gpc6,Calm3,Plb1,Calm2,Rbp2,Fntb,Apob,Rlbp1,Abca4,Calm1
R-MMU-3322077	Glycogen synthesis	0.798763	-0.224691	13	2	0.00108225	1848	8688	2219022187	Ubc,Ubb
R-MMU-190239	FGFR3 ligand binding and activation	0.798763	-0.224691	13	2	0.00108225	1848	8688	1418064654	Fgf9,Fgf23
R-MMU-5633008	TP53 Regulates Transcription of Cell Death Genes	0.798763	-0.224691	13	2	0.00108225	1848	8688	1935212905	Rabggtb,Cradd
R-MMU-190375	FGFR2c ligand binding and activation	0.798763	-0.224691	13	2	0.00108225	1848	8688	6465414180	Fgf23,Fgf9
R-MMU-167060	NGF processing	0.798763	-0.224691	13	2	0.00108225	1848	8688	1855318549	Pcsk6,Pcsk2
R-MMU-190372	FGFR3c ligand binding and activation	0.798763	-0.224691	13	2	0.00108225	1848	8688	6465414180	Fgf23,Fgf9
R-MMU-5654227	Phospholipase C-mediated cascade; FGFR3	0.798763	-0.224691	13	2	0.00108225	1848	8688	1418064654	Fgf9,Fgf23
R-MMU-210993	Tie2 Signaling	0.802394	-0.220155	19	3	0.00162338	1848	8688	187081160114786	Pik3r1,Angpt2,Grb7
R-MMU-110373	Resolution of AP sites via the multiple-nucleotide patch replacement pathway	0.802394	-0.220155	19	3	0.00162338	1848	8688	721512643069263	Rfc5,Parg,Rfc3
R-MMU-176412	Phosphorylation of the APC/C	0.802394	-0.220155	19	3	0.00162338	1848	8688	563176995775430	Anapc7,Cdc16,Anapc15
R-MMU-176407	Conversion from APC/C:Cdc20 to APC/C:Cdh1 in late anaphase	0.802394	-0.220155	19	3	0.00162338	1848	8688	699577543056317	Cdc16,Anapc15,Anapc7
R-MMU-5654708	Downstream signaling of activated FGFR3	0.810483	-0.210124	25	4	0.0021645	1848	8688	1.41802e+20	Fgf9,Pik3r1,Frs2,Fgf23
R-MMU-2408522	Selenoamino acid metabolism	0.812643	-0.207464	7	1	0.000541126	1848	8688	65967	Eefsec
R-MMU-6804114	TP53 Regulates Transcription of Genes Involved in G2 Cell Cycle Arrest	0.812643	-0.207464	7	1	0.000541126	1848	8688	55948	Sfn
R-MMU-190371	FGFR3b ligand binding and activation	0.812643	-0.207464	7	1	0.000541126	1848	8688	14180	Fgf9
R-MMU-426117	Cation-coupled Chloride cotransporters	0.812643	-0.207464	7	1	0.000541126	1848	8688	20496	Slc12a2
R-MMU-71288	Creatine metabolism	0.812643	-0.207464	7	1	0.000541126	1848	8688	12709	Ckb
R-MMU-2979096	NOTCH2 Activation and Transmission of Signal to the Nucleus	0.812643	-0.207464	7	1	0.000541126	1848	8688	18129	Notch2
R-MMU-1461973	Defensins	0.812643	-0.207464	7	1	0.000541126	1848	8688	24088	Tlr2
R-MMU-196025	Formation of annular gap junctions	0.812643	-0.207464	7	1	0.000541126	1848	8688	74325	Cltb
R-MMU-6814848	Glycerophospholipid catabolism	0.812643	-0.207464	7	1	0.000541126	1848	8688	66569	Gdpd1
R-MMU-390247	Beta-oxidation of very long chain fatty acids	0.812643	-0.207464	7	1	0.000541126	1848	8688	12908	Crat
R-MMU-6804116	TP53 Regulates Transcription of Genes Involved in G1 Cell Cycle Arrest	0.812643	-0.207464	7	1	0.000541126	1848	8688	12427	Ccna1
R-MMU-111471	Apoptotic factor-mediated response	0.812643	-0.207464	7	1	0.000541126	1848	8688	66593	Diablo
R-MMU-1461957	Beta defensins	0.812643	-0.207464	7	1	0.000541126	1848	8688	24088	Tlr2
R-MMU-983712	Ion channel transport	0.819819	-0.198671	186	35	0.0189394	1848	8688	1.08058e+182	Camk2d,Atp6v0a4,Glra1,Gabrb1,Calm2,Asph,Camk2b,Atp6v1e1,Ubb,Nalcn,Atp1a3,Atp8b2,Wnk2,Trpc7,Calm1,Atp13a1,Atp1b1,Gabra2,Trpc4,Atp1a1,Gabrb3,Trpc6,Calm3,Ano5,Scnn1a,Trpm7,Trpc3,Sgk1,Asic2,Atp6v0e,Ubc,Trpm3,Atp10a,Gabrg3,Ano4
R-MMU-420092	Glucagon-type ligand receptors	0.819844	-0.198641	31	5	0.00270563	1848	8688	1.46931e+24	Gnb2,Gng4,Adcyap1,Ghrh,Glp1r
R-MMU-5663213	RHO GTPases Activate WASPs and WAVEs	0.819844	-0.198641	31	5	0.00270563	1848	8688	7.31782e+25	Wasl,Wasf2,Arpc3,Arpc2,Arpc4
R-MMU-69186	Lagging Strand Synthesis	0.830631	-0.18557	20	3	0.00162338	1848	8688	190767215169263	Prim2,Rfc5,Rfc3
R-MMU-2024096	HS-GAG degradation	0.830631	-0.18557	20	3	0.00162338	1848	8688	5.45291e+16	Hpse2,Gusb,Gpc6
R-MMU-198753	ERK/MAPK targets	0.830631	-0.18557	20	3	0.00162338	1848	8688	517922641620112	Ppp2r1a,Mapk14,Rps6ka2
R-MMU-5654706	FRS-mediated FGFR3 signaling	0.830631	-0.18557	20	3	0.00162338	1848	8688	6465414180327820	Fgf23,Fgf9,Frs2
R-MMU-2022870	Chondroitin sulfate biosynthesis	0.830631	-0.18557	20	3	0.00162338	1848	8688	5825026994112030	Chst11,Chsy1,Bcan
R-MMU-1280215	Cytokine Signaling in Immune system	0.830954	-0.18518	513	101	0.0546537	1848	8688	26443,16197,12313,22164,17967,18039,18590,12223,228769,51792,19182,16591,26396,19177,319151,237880,14585,19109,16180,13869,15980,12323,18708,69601,53859,114715,76089,20418,26409,211255,192170,54401,23980,13385,12314,13649,16590,64654,384783,14600,14812,93871,14360,16159,14182,12234,19172,11491,16367,18591,56692,11797,19167,22218,19060,12315,107746,19043,209590,26395,16706,100986,93765,12703,10358…	Psma6,Il7r,Calm1,Tnfsf4,Ncam1,Nefl,Pdgfa,Btc,Psmf1,Ppp2r1a,Psmc3,Kl,Map2k2,Psmb7,Hist1h3e,1700071K01Rik,Gfra1,Prl,Il1rap,Erbb4,Ifngr2,Camk2b,Pik3r1,Dab2ip,Map3k14,Spred1,Rapgef2,Shc3,Map3k7,Kbtbd7,Eif4a3,Ywhab,Pebp1,Dlg4,Calm2,Egfr,Kit,Fgf23,Irs2,Ghr,Grin2b,Brwd1,Fyn,Il12a,Fgfr1,Btrc,Psmb4,Adam17,Irs1,Pdgfb,Lamtor3,Birc2,Psma3,Sumo1,Ppp5c,Calm3,Rapgef1,Ppm1b,Il23r,Map2k1,Ksr1,Akap9,Ube2n,Socs1,Fb…
R-MMU-3000170	Syndecan interactions	0.832126	-0.183771	14	2	0.00108225	1848	8688	1875016416	Prkca,Itgb3
R-MMU-1369062	ABC transporters in lipid homeostasis	0.832126	-0.183771	14	2	0.00108225	1848	8688	5653567470	Pex3,Abcg8
R-MMU-190322	FGFR4 ligand binding and activation	0.832126	-0.183771	14	2	0.00108225	1848	8688	6465414180	Fgf23,Fgf9
R-MMU-202427	Phosphorylation of CD3 and TCR zeta chains	0.832126	-0.183771	14	2	0.00108225	1848	8688	1250394212	Cd247,Pag1
R-MMU-113510	E2F mediated regulation of DNA replication	0.834919	-0.18042	26	4	0.0021645	1848	8688	5.17921e+19	Ppp2r1a,Dhfr,Prim2,Ccna1
R-MMU-156590	Glutathione conjugation	0.834919	-0.18042	26	4	0.0021645	1848	8688	2.11666e+20	Mgst2,Esd,Hpgds,Gstz1
R-MMU-1971475	A tetrasaccharide linker sequence is required for GAG synthesis	0.834919	-0.18042	26	4	0.0021645	1848	8688	1.20327e+20	Bcan,B3gat3,Gpc6,B4galt7
R-MMU-427389	ERCC6 (CSB) and EHMT2 (G9a) positively regulate rRNA expression	0.836019	-0.179103	75	13	0.00703463	1848	8688	1.24173e+75	Cbx3,Hist1h2ad,Hist1h3a,Hist1h3e,Ttf1,1700024P04Rik,Hist3h2a,H3f3a,Hist1h2bg,H3f3b,Hist1h2ab,Hist1h4m,Hist1h2ai
R-MMU-194840	Rho GTPase cycle	0.837922	-0.17683	127	23	0.0124459	1848	8688	2.44867e+128	Arhgap20,Srgap1,Fgd3,Arhgef12,Fam13b,4930544G11Rik,Myo9b,Srgap3,Dlc1,Arhgef7,Trio,Abr,Tiam1,Kalrn,Arap3,Rhot2,Arhgap24,Arhgap1,Arhgap40,Arhgef26,Arhgap44,Ralbp1,Itsn1
R-MMU-6788656	Histidine, lysine, phenylalanine, tyrosine, proline and tryptophan catabolism	0.838725	-0.175873	43	7	0.00378788	1848	8688	1.72547e+35	Slc3a2,Kyat1,Gstz1,Dlst,Kmo,Tat,Pipox
R-MMU-192105	Synthesis of bile acids and bile salts	0.841351	-0.172746	32	5	0.00270563	1848	8688	6.42912e+24	Osbpl1a,Amacr,Osbpl6,Osbpl3,Ncoa1
R-MMU-1222556	ROS, RNS production in phagocytes	0.841351	-0.172746	32	5	0.00270563	1848	8688	1.19742e+25	Atp6v0e,Nos1,Atp6v0a4,Atp6v1e1,Ncf1
R-MMU-1296065	Inwardly rectifying K+ channels	0.841351	-0.172746	32	5	0.00270563	1848	8688	1.65221e+24	Kcnj6,Gnb2,Gng4,Kcnj16,Kcnj3
R-MMU-1170546	Prolactin receptor signaling	0.841351	-0.172746	32	5	0.00270563	1848	8688	1.91091e+24	Prl,Ghr,Sh2b1,Prlr,Btrc
R-MMU-397795	G-protein beta:gamma signalling	0.841351	-0.172746	32	5	0.00270563	1848	8688	1.87082e+24	Pik3r1,Pdpk1,Pik3cd,4930544G11Rik,Plcb1
R-MMU-427413	NoRC negatively regulates rRNA expression	0.852068	-0.160089	92	16	0.00865801	1848	8688	1.00041e+90	Hist1h4m,Hist1h2ab,Polr1b,Hist1h2ai,Rbbp4,H3f3a,Hdac2,Hist3h2a,1700024P04Rik,H3f3b,Hist1h2bg,Hist1h2ad,Ttf1,Hist1h3e,Hist1h3a,Mbd2
R-MMU-351906	Apoptotic cleavage of cell adhesion proteins	0.852527	-0.15955	8	1	0.000541126	1848	8688	12387	Ctnnb1
R-MMU-427601	Multifunctional anion exchangers	0.852527	-0.15955	8	1	0.000541126	1848	8688	241612	Slc5a12
R-MMU-198323	AKT phosphorylates targets in the cytosol	0.852527	-0.15955	8	1	0.000541126	1848	8688	17246	Mdm2
R-MMU-5357786	TNFR1-induced proapoptotic signaling	0.852527	-0.15955	8	1	0.000541126	1848	8688	14082	Fadd
R-MMU-163765	ChREBP activates metabolic gene expression	0.852527	-0.15955	8	1	0.000541126	1848	8688	14104	Fasn
R-MMU-1663150	The activation of arylsulfatases	0.852527	-0.15955	8	1	0.000541126	1848	8688	58911	Sumf1
R-MMU-5658623	FGFRL1 modulation of FGFR1 signaling	0.852527	-0.15955	8	1	0.000541126	1848	8688	114715	Spred1
R-MMU-389397	Orexin and neuropeptides FF and QRFP bind to their respective receptors	0.852527	-0.15955	8	1	0.000541126	1848	8688	243407	Qrfprl
R-MMU-416550	Sema4D mediated inhibition of cell attachment and migration	0.852527	-0.15955	8	1	0.000541126	1848	8688	67653	4930544G11Rik
R-MMU-5652084	Fructose metabolism	0.852527	-0.15955	8	1	0.000541126	1848	8688	235582	Glyctk
R-MMU-112411	MAPK1 (ERK2) activation	0.852527	-0.15955	8	1	0.000541126	1848	8688	26396	Map2k2
R-MMU-5576886	Phase 4 - resting membrane potential	0.852527	-0.15955	8	1	0.000541126	1848	8688	241769	Kcnk15
R-MMU-171007	p38MAPK events	0.852527	-0.15955	8	1	0.000541126	1848	8688	26416	Mapk14
R-MMU-428930	Thromboxane signalling through TP receptor	0.852527	-0.15955	8	1	0.000541126	1848	8688	14682	Gnaq
R-MMU-1236973	Cross-presentation of particulate exogenous antigens (phagosomes)	0.852527	-0.15955	8	1	0.000541126	1848	8688	17969	Ncf1
R-MMU-1483115	Hydrolysis of LPC	0.852527	-0.15955	8	1	0.000541126	1848	8688	18783	Pla2g4a
R-MMU-70635	Urea cycle	0.852527	-0.15955	8	1	0.000541126	1848	8688	227231	Cps1
R-MMU-2173782	Binding and Uptake of Ligands by Scavenger Receptors	0.85597	-0.15552	44	7	0.00378788	1848	8688	2.38056e+36	Apob,Apol7a,Hsph1,Marco,Ambp,Apol8,Fth1
R-MMU-73893	DNA Damage Bypass	0.85597	-0.15552	44	7	0.00378788	1848	8688	1.97142e+35	Rev3l,Ubc,Rfc5,Usp1,Rfc3,Ube2b,Ubb
R-MMU-5654716	Downstream signaling of activated FGFR4	0.856662	-0.154712	27	4	0.0021645	1848	8688	3.27826e+20	Frs2,Fgf9,Pik3r1,Fgf23
R-MMU-5656169	Termination of translesion DNA synthesis	0.856662	-0.154712	27	4	0.0021645	1848	8688	6.92632e+19	Rfc3,Ubc,Rfc5,Ubb
R-MMU-194002	Glucocorticoid biosynthesis	0.860409	-0.150347	15	2	0.00108225	1848	8688	1897613079	Pomc,Cyp21a1
R-MMU-977068	Termination of O-glycan biosynthesis	0.860409	-0.150347	15	2	0.00108225	1848	8688	2044217063	St3gal1,Muc13
R-MMU-5654228	Phospholipase C-mediated cascade; FGFR4	0.860409	-0.150347	15	2	0.00108225	1848	8688	1418064654	Fgf9,Fgf23
R-MMU-6783310	Fanconi Anemia Pathway	0.860697	-0.150013	33	5	0.00270563	1848	8688	1.38702e+25	Ercc1,Ubb,Ubc,Ercc4,Usp1
R-MMU-156580	Phase II conjugation	0.862412	-0.148022	77	13	0.00703463	1848	8688	1.08645e+70	Mat2b,Gstz1,Gm4737,Acsm2,Trmt112,Papss1,Hpgds,N6amt1,Slc35b3,Abhd10,Esd,Ahcy,Mgst2
R-MMU-73886	Chromosome Maintenance	0.87163	-0.13739	67	11	0.00595238	1848	8688	5.90016e+59	Pole3,Ruvbl1,Rfc5,Pole4,Rbbp4,Itgb3bp,Rfc3,Cenpn,Hjurp,Prim2,Hist1h4m
R-MMU-3000178	ECM proteoglycans	0.875914	-0.132487	28	4	0.0021645	1848	8688	1.28451e+19	Comp,Bcan,Matn1,Itgb3
R-MMU-5654712	FRS-mediated FGFR4 signaling	0.876812	-0.131462	22	3	0.00162338	1848	8688	1418032782664650	Fgf9,Frs2,Fgf23
R-MMU-1650814	Collagen biosynthesis and modifying enzymes	0.877164	-0.131062	62	10	0.00541126	1848	8688	1.40709e+51	Col26a1,Plod1,Col5a1,Col14a1,Col24a1,Col2a1,Adamts2,Col9a1,Ppib,Pcolce2
R-MMU-110313	Translesion synthesis by Y family DNA polymerases bypasses lesions on DNA template	0.878023	-0.130082	34	5	0.00270563	1848	8688	2.21872e+24	Ubb,Ubc,Rfc5,Rfc3,Rev3l
R-MMU-8876198	RAB GEFs exchange GTP for GDP on RABs	0.878702	-0.129309	73	12	0.00649351	1848	8688	1.92236e+65	Hps1,Ywhae,Rab12,Trappc6b,0610009B22Rik,Dennd2a,Rab1a,Ccz1,Ric1,Rab5a,Trappc6a,Rab3gap1
R-MMU-2559582	Senescence-Associated Secretory Phenotype (SASP)	0.883637	-0.123709	68	11	0.00595238	1848	8688	7.54306e+60	Anapc15,Anapc7,Hist1h3e,Hist1h3a,H3f3a,H3f3b,Ubc,Cdc16,Hist1h4m,Ubb,Rps6ka2
R-MMU-75892	Platelet Adhesion to exposed collagen	0.883925	-0.123383	9	1	0.000541126	1848	8688	14360	Fyn
R-MMU-77286	mitochondrial fatty acid beta-oxidation of saturated fatty acids	0.883925	-0.123383	9	1	0.000541126	1848	8688	11409	Acads
R-MMU-391908	Prostanoid ligand receptors	0.883925	-0.123383	9	1	0.000541126	1848	8688	19219	Ptger4
R-MMU-8866907	Activation of the TFAP2 (AP-2) family of transcription factors	0.883925	-0.123383	9	1	0.000541126	1848	8688	17684	Cited2
R-MMU-211958	Miscellaneous substrates	0.883925	-0.123383	9	1	0.000541126	1848	8688	74134	Cyp2s1
R-MMU-425986	Sodium/Proton exchangers	0.883925	-0.123383	9	1	0.000541126	1848	8688	77031	Slc9a8
R-MMU-110056	MAPK3 (ERK1) activation	0.883925	-0.123383	9	1	0.000541126	1848	8688	26395	Map2k1
R-MMU-69205	G1/S-Specific Transcription	0.884263	-0.123001	16	2	0.00108225	1848	8688	1242713361	Ccna1,Dhfr
R-MMU-422085	Synthesis, secretion, and deacylation of Ghrelin	0.884263	-0.123001	16	2	0.00108225	1848	8688	5652966286	Sec11a,Sec11c
R-MMU-112409	RAF-independent MAPK1/3 activation	0.884263	-0.123001	16	2	0.00108225	1848	8688	2639526396	Map2k1,Map2k2
R-MMU-2029485	Role of phospholipids in phagocytosis	0.884263	-0.123001	16	2	0.00108225	1848	8688	1250318708	Cd247,Pik3r1
R-MMU-983231	Factors involved in megakaryocyte development and platelet production	0.892134	-0.114139	117	20	0.0108225	1848	8688	2.71457e+104	Rab5a,Capza1,Cables1,Prkacb,Zfpm1,Cdk5,Capzb,H3f3a,H3f3b,Carmil1,Kif9,Klc2,Hist1h3a,Hist1h3e,Dock9,Dock1,Vps45,Klc1,Sh2b1,Kifap3
R-MMU-392451	G beta:gamma signalling through PI3Kgamma	0.892885	-0.113297	29	4	0.0021645	1848	8688	1.87082e+19	Pik3r1,Pik3cd,Pdpk1,4930544G11Rik
R-MMU-8948216	Collagen chain trimerization	0.895724	-0.110123	41	6	0.00324675	1848	8688	1.4071e+30	Col26a1,Col24a1,Col5a1,Col14a1,Col2a1,Col9a1
R-MMU-774815	Nucleosome assembly	0.895724	-0.110123	41	6	0.00324675	1848	8688	1.00041e+34	Hist1h4m,Ruvbl1,Hjurp,Cenpn,Itgb3bp,Rbbp4
R-MMU-606279	Deposition of new CENPA-containing nucleosomes at the centromere	0.895724	-0.110123	41	6	0.00324675	1848	8688	5.65051e+34	Ruvbl1,Hist1h4m,Cenpn,Hjurp,Rbbp4,Itgb3bp
R-MMU-573389	NoRC negatively regulates rRNA expression	0.897467	-0.108179	91	15	0.00811688	1848	8688	3.19172e+85	Hist1h2ab,Hist1h4m,Polr1b,Rbbp4,Hist1h2ai,H3f3a,Hdac2,Hist3h2a,1700024P04Rik,Hist1h2bg,H3f3b,Hist1h2ad,Hist1h3e,Ttf1,Hist1h3a
R-MMU-5676594	TNF receptor superfamily (TNFSF) members mediating non-canonical NF-kB pathway	0.90429	-0.100605	17	2	0.00108225	1848	8688	1179753859	Birc2,Map3k14
R-MMU-5651801	PCNA-Dependent Long Patch Base Excision Repair	0.90429	-0.100605	17	2	0.00108225	1848	8688	7215169263	Rfc5,Rfc3
R-MMU-1482925	Acyl chain remodelling of PG	0.90429	-0.100605	17	2	0.00108225	1848	8688	6658618783	Crls1,Pla2g4a
R-MMU-186712	Regulation of beta-cell development	0.907784	-0.0967493	30	4	0.0021645	1848	8688	3.09423e+20	Hnf4g,Nr5a2,Rbpj,Onecut3
R-MMU-5654696	Downstream signaling of activated FGFR2	0.907784	-0.0967493	30	4	0.0021645	1848	8688	6.46542e+20	Fgf23,Pik3r1,Fgf9,Frs2
R-MMU-2470946	Cohesin Loading onto Chromatin	0.90864	-0.095806	10	1	0.000541126	1848	8688	20842	Stag1
R-MMU-419408	Lysosphingolipid and LPA receptors	0.90864	-0.095806	10	1	0.000541126	1848	8688	229791	Plppr4
R-MMU-381038	XBP1(S) activates chaperone genes	0.90864	-0.095806	10	1	0.000541126	1848	8688	53421	Sec61a1
R-MMU-156588	Glucuronidation	0.90864	-0.095806	10	1	0.000541126	1848	8688	213012	Abhd10
R-MMU-420029	Tight junction interactions	0.90864	-0.095806	10	1	0.000541126	1848	8688	93742	Pard3
R-MMU-2151209	Activation of PPARGC1A (PGC-1alpha) by phosphorylation	0.90864	-0.095806	10	1	0.000541126	1848	8688	26416	Mapk14
R-MMU-209968	Thyroxine biosynthesis	0.90864	-0.095806	10	1	0.000541126	1848	8688	22018	Tpo
R-MMU-1059683	Interleukin-6 signaling	0.90864	-0.095806	10	1	0.000541126	1848	8688	12702	Socs3
R-MMU-425381	Bicarbonate transporters	0.90864	-0.095806	10	1	0.000541126	1848	8688	20536	Slc4a3
R-MMU-70268	Pyruvate metabolism	0.91145	-0.0927184	24	3	0.00162338	1848	8688	2.05012e+16	Slc16a1,Dlat,Ldhal6b
R-MMU-196741	Cobalamin (Cbl, vitamin B12) transport and metabolism	0.91145	-0.0927184	24	3	0.00162338	1848	8688	776976709693835	Mmab,Mmachc,Amn
R-MMU-69190	DNA strand elongation	0.91145	-0.0927184	24	3	0.00162338	1848	8688	190767215169263	Prim2,Rfc5,Rfc3
R-MMU-4641262	Disassembly of the destruction complex and recruitment of AXIN to the membrane	0.920812	-0.0824998	31	4	0.0021645	1848	8688	1.69741e+19	Lrp6,Ctnnb1,Gsk3b,Ppp2r1a
R-MMU-1793185	Chondroitin sulfate/dermatan sulfate metabolism	0.920998	-0.082297	49	7	0.00378788	1848	8688	3.38362e+37	Ust,Chsy1,B4galt7,Bcan,B3gat3,Chst11,Gpc6
R-MMU-190241	FGFR2 ligand binding and activation	0.921039	-0.0822528	18	2	0.00108225	1848	8688	1418064654	Fgf9,Fgf23
R-MMU-5654704	SHC-mediated cascade:FGFR3	0.921039	-0.0822528	18	2	0.00108225	1848	8688	6465414180	Fgf23,Fgf9
R-MMU-5654221	Phospholipase C-mediated cascade; FGFR2	0.921039	-0.0822528	18	2	0.00108225	1848	8688	6465414180	Fgf23,Fgf9
R-MMU-5654700	FRS-mediated FGFR2 signaling	0.925218	-0.0777255	25	3	0.00162338	1848	8688	3278261418064650	Frs2,Fgf9,Fgf23
R-MMU-2168880	Scavenging of heme from plasma	0.925218	-0.0777255	25	3	0.00162338	1848	8688	7576123955211690	Apol7a,Apol8,Ambp
R-MMU-5334118	DNA methylation	0.926125	-0.076746	78	12	0.00649351	1848	8688	3.60198e+70	Hist1h3a,Hist1h3e,Hist1h2ad,Hist1h2ai,Hist1h2ab,Hist1h4m,Dnmt3a,Hist1h2bg,H3f3b,1700024P04Rik,Hist3h2a,H3f3a
R-MMU-417957	P2Y receptors	0.928096	-0.0746206	11	1	0.000541126	1848	8688	74191	P2ry13
R-MMU-2468052	Establishment of Sister Chromatid Cohesion	0.928096	-0.0746206	11	1	0.000541126	1848	8688	20842	Stag1
R-MMU-200425	Import of palmitoyl-CoA into the mitochondrial matrix	0.928096	-0.0746206	11	1	0.000541126	1848	8688	68041	Mid1ip1
R-MMU-8851680	Butyrophilin (BTN) family interactions	0.928096	-0.0746206	11	1	0.000541126	1848	8688	69165	Cd209b
R-MMU-2160916	Hyaluronan uptake and degradation	0.928096	-0.0746206	11	1	0.000541126	1848	8688	110006	Gusb
R-MMU-159763	Transport of gamma-carboxylated protein precursors from the endoplasmic reticulum to the Golgi apparatus	0.928096	-0.0746206	11	1	0.000541126	1848	8688	14456	Gas6
R-MMU-912446	Meiotic recombination	0.934997	-0.0672116	19	2	0.00108225	1848	8688	1214419361	Blm,Rad51
R-MMU-194223	HDL-mediated lipid transport	0.934997	-0.0672116	19	2	0.00108225	1848	8688	9383518749	Amn,Prkacb
R-MMU-1482788	Acyl chain remodelling of PC	0.936997	-0.0650757	26	3	0.00162338	1848	8688	1878367452665270	Pla2g4a,Pnpla8,Plb1
R-MMU-194068	Bile acid and bile salt metabolism	0.938644	-0.0633193	45	6	0.00324675	1848	8688	9.90317e+29	Osbpl6,Osbpl3,Slc10a2,Ncoa1,Osbpl1a,Amacr
R-MMU-196854	Metabolism of vitamins and cofactors	0.941916	-0.0598388	162	27	0.0146104	1848	8688	1.07885e+143	Mthfs,Apob,Mccc2,Mthfd1,Slc19a2,Rbp2,Plb1,Ldlr,Nampt,Parp16,Pank1,Fasn,Dhfr,Nudt12,Thtpa,Pank2,Gphn,Hlcs,Amn,Slc25a32,Nmnat1,Gpc6,Mmab,Mocs3,Naxd,Rfk,Mmachc
R-MMU-444473	Formyl peptide receptors bind formyl peptides and many other ligands	0.94341	-0.0582548	12	1	0.000541126	1848	8688	11820	App
R-MMU-428790	Facilitative Na+-independent glucose transporters	0.94341	-0.0582548	12	1	0.000541126	1848	8688	56017	Slc2a8
R-MMU-159782	Removal of aminoterminal propeptides from gamma-carboxylated proteins	0.94341	-0.0582548	12	1	0.000541126	1848	8688	14456	Gas6
R-MMU-1475029	Reversible hydration of carbon dioxide	0.94341	-0.0582548	12	1	0.000541126	1848	8688	76459	Car12
R-MMU-71384	Ethanol oxidation	0.94341	-0.0582548	12	1	0.000541126	1848	8688	100417514	Adh6b
R-MMU-193775	Synthesis of bile acids and bile salts via 24-hydroxycholesterol	0.94341	-0.0582548	12	1	0.000541126	1848	8688	17117	Amacr
R-MMU-193807	Synthesis of bile acids and bile salts via 27-hydroxycholesterol	0.94341	-0.0582548	12	1	0.000541126	1848	8688	17977	Ncoa1
R-MMU-159418	Recycling of bile acids and salts	0.946594	-0.0548854	20	2	0.00108225	1848	8688	1797720494	Ncoa1,Slc10a2
R-MMU-5654719	SHC-mediated cascade:FGFR4	0.946594	-0.0548854	20	2	0.00108225	1848	8688	6465414180	Fgf23,Fgf9
R-MMU-77387	Insulin receptor recycling	0.947038	-0.0544157	27	3	0.00162338	1848	8688	1197411973140490	Atp6v0e,Atp6v1e1,Atp6v0a4
R-MMU-425366	Transport of glucose and other sugars, bile salts and organic acids, metal ions and amine compounds	0.947087	-0.0543638	98	15	0.00811688	1848	8688	5.59611e+80	Slc13a1,Slc39a7,Slc39a3,Slc14a1,Slc39a6,Slc41a2,Slc44a1,Slc2a8,Slc30a1,Slc31a1,Slc5a7,Slc6a15,Emb,Slc22a12,Slc16a1
R-MMU-5619507	Activation of HOX genes during differentiation	0.947402	-0.0540322	131	21	0.0113636	1848	8688	3.19163e+119	Hist3h2a,1700024P04Rik,H3f3a,Rara,Hist1h2bg,H3f3b,Hist1h2ab,Hist1h4m,Yy1,Rbbp5,Rbbp4,Hist1h2ai,Wdr5,Pbx1,Mafb,Rarb,Kmt2d,Hist1h2ad,Paxip1,Hist1h3a,Hist1h3e
R-MMU-5617472	Activation of anterior HOX genes in hindbrain development during early embryogenesis	0.947402	-0.0540322	131	21	0.0113636	1848	8688	3.60198e+119	Hist1h3a,Hist1h3e,Rarb,Kmt2d,Hist1h2ad,Paxip1,Pbx1,Mafb,Wdr5,Rbbp5,Rbbp4,Hist1h2ai,Hist1h2ab,Hist1h4m,Yy1,Rara,Hist1h2bg,H3f3b,1700024P04Rik,Hist3h2a,H3f3a
R-MMU-1236977	Endosomal/Vacuolar pathway	0.950554	-0.0507107	34	4	0.0021645	1848	8688	1.50401e+20	H2-T23,H2-M10.1,Lnpep,H2-Q2
R-MMU-159854	Gamma-carboxylation, transport, and amino-terminal cleavage of proteins	0.955463	-0.0455588	13	1	0.000541126	1848	8688	14456	Gas6
R-MMU-202670	ERKs are inactivated	0.955463	-0.0455588	13	1	0.000541126	1848	8688	51792	Ppp2r1a
R-MMU-193993	Mineralocorticoid biosynthesis	0.955463	-0.0455588	13	1	0.000541126	1848	8688	13079	Cyp21a1
R-MMU-2022377	Metabolism of Angiotensinogen to Angiotensins	0.955463	-0.0455588	13	1	0.000541126	1848	8688	11606	Agt
R-MMU-1247673	Erythrocytes take up oxygen and release carbon dioxide	0.955463	-0.0455588	13	1	0.000541126	1848	8688	11826	Aqp1
R-MMU-2024101	CS/DS degradation	0.955463	-0.0455588	13	1	0.000541126	1848	8688	12032	Bcan
R-MMU-917977	Transferrin endocytosis and recycling	0.955573	-0.0454438	28	3	0.00162338	1848	8688	1197411973140490	Atp6v0e,Atp6v1e1,Atp6v0a4
R-MMU-156584	Cytosolic sulfonation of small molecules	0.956201	-0.0447875	21	2	0.00108225	1848	8688	23971108652	Papss1,Slc35b3
R-MMU-193368	Synthesis of bile acids and bile salts via 7alpha-hydroxycholesterol	0.956201	-0.0447875	21	2	0.00108225	1848	8688	1711717977	Amacr,Ncoa1
R-MMU-1482801	Acyl chain remodelling of PS	0.956201	-0.0447875	21	2	0.00108225	1848	8688	21812118783	Mboat1,Pla2g4a
R-MMU-1221632	Meiotic synapsis	0.958432	-0.0424563	106	16	0.00865801	1848	8688	1.69063e+90	Lmnb1,Hist1h2ad,Hist1h3e,Hist1h3a,Ube2i,H3f3a,Hist3h2a,1700024P04Rik,Stag1,H3f3b,Hist1h2bg,Hist1h4m,Hist1h2ab,Syne1,Hist1h2ai,Sun1
R-MMU-1221633	Meiotic Synapsis	0.958432	-0.0424563	106	16	0.00865801	1848	8688	3.19151e+90	Hist1h3e,Hist1h3a,Ube2i,Hist1h2ad,Lmnb1,Hist1h2ai,Sun1,Hist1h4m,Hist1h2ab,Syne1,H3f3b,Hist1h2bg,H3f3a,1700024P04Rik,Hist3h2a,Stag1
R-MMU-6809371	Formation of the cornified envelope	0.958863	-0.0420074	54	7	0.00378788	1848	8688	9.96812e+35	Tchh,Pkp4,Pcsk6,Dsc2,Cela2a,Dsc3,Prss8
R-MMU-168928	RIG-I/MDA5 mediated induction of IFN-alpha/beta pathways	0.958863	-0.0420074	54	7	0.00378788	1848	8688	2.21871e+34	Ubb,App,Pin1,Tax1bp1,Nfkbia,Ubc,Hmgb1
R-MMU-917937	Iron uptake and transport	0.961346	-0.0394211	42	5	0.00270563	1848	8688	1.43197e+25	Fth1,Cybrd1,Atp6v0e,Atp6v1e1,Atp6v0a4
R-MMU-163560	Hormone-sensitive lipase (HSL)-mediated triacylglycerol hydrolysis	0.964951	-0.0356781	14	1	0.000541126	1848	8688	18749	Prkacb
R-MMU-391903	Eicosanoid ligand-binding receptors	0.964951	-0.0356781	14	1	0.000541126	1848	8688	19219	Ptger4
R-MMU-69166	Removal of the Flap Intermediate	0.964951	-0.0356781	14	1	0.000541126	1848	8688	19076	Prim2
R-MMU-204174	Regulation of pyruvate dehydrogenase (PDH) complex	0.964951	-0.0356781	14	1	0.000541126	1848	8688	235339	Dlat
R-MMU-5358565	Mismatch repair (MMR) directed by MSH2:MSH6 (MutSalpha)	0.964951	-0.0356781	14	1	0.000541126	1848	8688	26909	Exo1
R-MMU-912497	Meiotic Recombination	0.966348	-0.0342311	91	13	0.00703463	1848	8688	1.50813e+75	H3f3b,Hist1h2bg,1700024P04Rik,Hist3h2a,H3f3a,Blm,Hist1h2ai,Hist1h4m,Hist1h2ab,Hist1h3a,Rad51,Hist1h3e,Hist1h2ad
R-MMU-373080	Class B/2 (Secretin family receptors)	0.968717	-0.0317828	56	7	0.00378788	1848	8688	1.46932e+35	Gnb2,Pth2r,Adgre5,Gng4,Adcyap1,Ghrh,Glp1r
R-MMU-196071	Metabolism of steroid hormones	0.969698	-0.030771	37	4	0.0021645	1848	8688	5.90451e+19	Stard3,Cyp21a1,Pomc,Fdx1
R-MMU-5654699	SHC-mediated cascade:FGFR2	0.970685	-0.0297536	23	2	0.00108225	1848	8688	6465414180	Fgf23,Fgf9
R-MMU-975634	Retinoid metabolism and transport	0.971589	-0.0288222	44	5	0.00270563	1848	8688	2.38882e+26	Gpc6,Rbp2,Plb1,Apob,Ldlr
R-MMU-5358508	Mismatch Repair	0.972418	-0.0279694	15	1	0.000541126	1848	8688	26909	Exo1
R-MMU-2142845	Hyaluronan metabolism	0.972418	-0.0279694	15	1	0.000541126	1848	8688	110006	Gusb
R-MMU-69183	Processive synthesis on the lagging strand	0.972418	-0.0279694	15	1	0.000541126	1848	8688	19076	Prim2
R-MMU-5223345	Miscellaneous transport and binding events	0.972418	-0.0279694	15	1	0.000541126	1848	8688	233280	Nipa1
R-MMU-5635838	Activation of SMO	0.972418	-0.0279694	15	1	0.000541126	1848	8688	68525	Evc2
R-MMU-549132	Organic cation/anion/zwitterion transport	0.972418	-0.0279694	15	1	0.000541126	1848	8688	20521	Slc22a12
R-MMU-390522	Striated Muscle Contraction	0.974075	-0.0262673	31	3	0.00162338	1848	8688	179961340521916	Neb,Dmd,Tmod1
R-MMU-5601884	PIWI-interacting RNA (piRNA) biogenesis	0.974075	-0.0262673	31	3	0.00162338	1848	8688	3308905774657740	Piwil4,Piwil2,Piwil1
R-MMU-1500620	Meiosis	0.976741	-0.0235339	123	18	0.00974026	1848	8688	7.70533e+100	Sun1,Hist1h2ai,Syne1,Hist1h4m,Hist1h2ab,H3f3b,Hist1h2bg,1700024P04Rik,Stag1,Hist3h2a,H3f3a,Blm,Hist1h3a,Ube2i,Rad51,Hist1h3e,Hist1h2ad,Lmnb1
R-MMU-418038	Nucleotide-like (purinergic) receptors	0.978295	-0.0219439	16	1	0.000541126	1848	8688	74191	P2ry13
R-MMU-1482922	Acyl chain remodelling of PI	0.978295	-0.0219439	16	1	0.000541126	1848	8688	18783	Pla2g4a
R-MMU-193048	Androgen biosynthesis	0.978295	-0.0219439	16	1	0.000541126	1848	8688	18976	Pomc
R-MMU-389948	PD-1 signaling	0.978295	-0.0219439	16	1	0.000541126	1848	8688	12503	Cd247
R-MMU-2142753	Arachidonic acid metabolism	0.98101	-0.019173	72	9	0.00487013	1848	8688	1.92241e+44	Ptgs1,Faah,Ptgr2,Pla2g4a,Alox5ap,Alox5,Ptges3,Hpgds,Tbxas1
R-MMU-1480926	O2/CO2 exchange in erythrocytes	0.98292	-0.0172271	17	1	0.000541126	1848	8688	11826	Aqp1
R-MMU-5423646	Aflatoxin activation and detoxification	0.98292	-0.0172271	17	1	0.000541126	1848	8688	211666	Mgst2
R-MMU-1237044	Erythrocytes take up carbon dioxide and release oxygen	0.98292	-0.0172271	17	1	0.000541126	1848	8688	11826	Aqp1
R-MMU-114604	GPVI-mediated activation cascade	0.984963	-0.0151516	48	5	0.00270563	1848	8688	1.87082e+24	Pik3r1,Pdpk1,Pik3cd,Fyn,4930544G11Rik
R-MMU-210745	Regulation of gene expression in beta cells	0.98656	-0.0135306	18	1	0.000541126	1848	8688	30942	Hnf4g
R-MMU-109582	Hemostasis	0.986722	-0.0133669	518	91	0.0492424	1848	8688	14786,11551,20399,18750,11931,360198,12261,68732,15081,14456,14828,20737,80718,21859,21894,66866,16579,23984,330662,16594,16578,17254,238055,15078,26946,18707,16416,12928,20540,20779,26416,12315,16593,22365,239273,105445,14065,11601,215789,56077,22339,14678,67653,14679,269060,53612,320127,70945,27999,18125,12331,26570,18585,18749,18783,22068,223601,30962,11553,12568,63955,12314,14682,18591,12340,…	Grb7,Adra2a,Sh2b1,Prkca,Atp1b1,Hist1h3a,C1qbp,Carmil1,H3f3b,Gas6,Hspa5,Spn,Rab27b,Timp3,Tln1,Nhlrc2,Kifap3,Pde10a,Dock1,Klc2,Kif9,Slc3a2,Apob,H3f3a,Trpc7,Pik3cd,Itgb3,Crk,Slc7a7,Src,Mapk14,Calm3,Klc1,Vps45,Abcc4,Dock9,F2rl3,Angpt2,Phactr2,Dgke,Vegfa,Gnai2,4930544G11Rik,Gnai3,Dagla,Vti1b,Dgki,Mmrn1,Fam3c,Nos1,Cap1,Slc7a11,Pde9a,Prkacb,Pla2g4a,Trpc6,Fam49b,Slc7a9,Adra2c,Cdk5,Cables1,Calm2,Gnaq,Pdgf…
R-MMU-2299718	Condensation of Prophase Chromosomes	0.987082	-0.0130019	27	2	0.00108225	1848	8688	100041230244329	Hist1h4m,Mcph1
R-MMU-500792	GPCR ligand binding	0.988273	-0.0117967	406	69	0.0373377	1848	8688	387347,11998,18387,229791,18241,74191,238377,11553,11555,21334,18430,319239,11551,12425,14419,20608,18167,19219,280287,14693,18390,26364,11820,14706,243407,12766,15563,244701,18610,24111,15465,19065,56838,14601,11516,20605,18101,14744,18389,15558,14763,213527,22044,17202,15552,11606,14652,20300,13051,12778,14065,20607,230857,11550,12671,216749,13616,11554,50501,54140,107522,18976,13490,57254,1720…	Tas2r118,Avp,Oprk1,Plppr4,Gpr143,P2ry13,Gpr68,Adra2c,Adrb2,Tac2,Oxtr,Npsr1,Adra2a,Cckar,Gal,Sstr4,Npy2r,Ptger4,Kiss1,Gnb2,Oprm1,Adgre5,App,Gng4,Qrfprl,Cxcr3,Htr5a,Mtnr1b,Pdyn,Uts2,Hrh1,Npy4r,Ccl28,Ghrh,Adcyap1,Sstr1,Nmbr,Gpr65,Oprl1,Htr2a,Gpr37,Pth2r,Trh,Mc4r,Htr1d,Agt,Glp1r,Ccl25,Cx3cr1,Ackr3,F2rl3,Sstr3,Ece1,Adra1d,Chrm3,Nmur2,Edn3,Adrb1,Prok2,Avpr1a,Ece2,Pomc,Drd3,Tas2r119,Mc2r,Htr1a,Fshb,Psap…
R-MMU-1236974	ER-Phagosome pathway	0.989139	-0.0109207	43	4	0.0021645	1848	8688	1.50402e+19	H2-T23,Sec22b,H2-M10.1,H2-Q2
R-MMU-442660	Na+/Cl- dependent neurotransmitter transporters	0.989425	-0.0106312	19	1	0.000541126	1848	8688	103098	Slc6a15
R-MMU-909733	Interferon alpha/beta signaling	0.989506	-0.0105494	28	2	0.00108225	1848	8688	1270312702	Socs1,Socs3
R-MMU-202733	Cell surface interactions at the vascular wall	0.990783	-0.0092601	102	13	0.00703463	1848	8688	1.47861e+65	Grb7,Atp1b1,Slc16a1,Slc3a2,Slc7a11,Apob,Angpt2,Gas6,Slc7a9,Pik3r1,Spn,Slc7a7,Fyn
R-MMU-6806667	Metabolism of fat-soluble vitamins	0.990817	-0.00922532	51	5	0.00270563	1848	8688	2.38056e+26	Apob,Plb1,Gpc6,Rbp2,Ldlr
R-MMU-6783589	Interleukin-6 family signaling	0.993095	-0.00692848	30	2	0.00108225	1848	8688	1615912702	Il12a,Socs3
R-MMU-418594	G alpha (i) signalling events	0.993357	-0.0066656	209	31	0.0167749	1848	8688	2.16749e+157	Nmur2,Npy2r,App,Oprm1,Cxcr3,Htr5a,Drd3,Pomc,Ccr1,Npy4r,Ccl28,Htr1a,Pdyn,Tas2r119,Mtnr1b,Gnai2,Adra2c,P2ry13,Sstr1,Oprk1,Tas2r118,Gnai3,Oprl1,Ccl25,Agt,Htr1d,Adra2a,Sstr4,Gal,Ackr3,Sstr3
R-MMU-380108	Chemokine receptors bind chemokines	0.993435	-0.00658619	53	5	0.00270563	1848	8688	1.27781e+24	Ackr3,Cxcr3,Ccl25,Ccl28,Cx3cr1
R-MMU-75876	Synthesis of very long-chain fatty acyl-CoAs	0.994849	-0.00516409	22	1	0.000541126	1848	8688	257633	Acsf3
R-MMU-77289	Mitochondrial Fatty Acid Beta-Oxidation	0.994849	-0.00516409	22	1	0.000541126	1848	8688	11409	Acads
R-MMU-1679131	Trafficking and processing of endosomal TLR	0.994849	-0.00516409	22	1	0.000541126	1848	8688	72029	Cnpy3
R-MMU-6788467	IL-6-type cytokine receptor ligand interactions	0.995948	-0.00406062	23	1	0.000541126	1848	8688	16159	Il12a
R-MMU-140837	Intrinsic Pathway of Fibrin Clot Formation	0.995948	-0.00406062	23	1	0.000541126	1848	8688	12261	C1qbp
R-MMU-216083	Integrin cell surface interactions	0.996026	-0.00398162	63	6	0.00324675	1848	8688	1.64161e+31	Itgb3,Itga1,Kdr,Itga11,Comp,Col9a1
R-MMU-168249	Innate Immune System	0.996254	-0.00375344	1185	218	0.117965	1848	8688	14811,216238,231130,66413,12331,12387,18125,13032,14302,15481,18749,12315,15040,13200,26395,19167,74125,13002,19877,100986,71955,67653,74012,93765,11717,12503,58222,13205,192656,223978,18707,56484,17463,69981,15013,94176,17110,20779,76709,59287,17969,140579,19192,18750,14985,56705,17246,56378,14134,26399,11974,18575,227743,72029,69660,76299,13869,237880,68197,23917,18719,18708,17084,12323,17535,1…	Grin2a,Eea1,Tnip2,Psmd6,Cap1,Ctnnb1,Nos1,Ctsc,Frk,Hspa8,Prkacb,Calm3,H2-T23,Ddost,Map2k1,Psma3,Armc8,Dnajc5,Rock1,Akap9,Ist1,4930544G11Rik,Rap2b,Ube2n,Ampd3,Cd247,Rab37,Ddx3x,Ripk2,Cpped1,Pik3cd,Foxo3,Psmd7,Tmem30a,H2-Q2,Dock2,Lyz1,Src,Arpc2,Ncstn,Ncf1,Elmo2,Psme3,Prkca,H2-M10.1,Ranbp9,Mdm2,Arpc3,Fcnb,Map2k6,Atp6v0e,Pde1c,Mapkap1,Cnpy3,Tmbim1,Erp44,Erbb4,1700071K01Rik,Ndufc2,Impdh1,Pip5k1b,Pik3r1…
R-MMU-5669034	TNFs bind their physiological receptors	0.998027	-0.00197503	26	1	0.000541126	1848	8688	22164	Tnfsf4
R-MMU-912694	Regulation of IFNA signaling	0.998027	-0.00197503	26	1	0.000541126	1848	8688	12703	Socs1
R-MMU-168256	Immune System	0.998586	-0.00141527	1698	317	0.171537	1848	8688	19171,380924,18813,20437,108058,18481,16211,100310872,110006,327826,16176,208650,11973,22187,70428,67665,110379,21762,21968,224129,17470,240028,75744,71728,15516,67512,56692,13427,13244,22218,55950,13426,16593,19060,109154,19696,26416,16706,77371,224794,74244,103583,20850,69162,73178,11767,71902,76025,434440,22190,140580,14281,238055,17079,19179,20851,330662,100561,11514,16579,18489,17064,71326,1…	Psmb10,Olfm4,Pa2g4,Siah1a,Camk2d,Pak3,Kpnb1,Dynlt1a,Gusb,Frs2,Il1b,Cblb,Atp6v1e1,Ubb,Polr3b,Dctn4,Sec13,Psmd2,Tom1,Adcy5,Cd200,Lnpep,Svip,Stk11ip,Hsp90ab1,Agpat2,Lamtor3,Dync1i2,Degs1,Sumo1,Bri3,Dync1i1,Klc1,Ppp5c,Mlec,Rel,Mapk14,Ksr1,Sec24a,Enpp4,Atg7,Fbxw11,Stat5a,Sec31a,Wasl,Ap1m1,Cand1,Cant1,Fbxw20,Ubc,Elmo1,Fos,Apob,Cd180,Psmc1,Stat5b,Dock1,Slc15a4,Adcy8,Kifap3,Reg3b,Cd93,Treml1,Ctsd,Vapa,Gn…
R-MMU-211981	Xenobiotics	0.999347	-0.000653008	41	2	0.00108225	1848	8688	7627913105	Cyp2d26,Cyp2d9
R-MMU-381426	Regulation of Insulin-like Growth Factor (IGF) transport and uptake by Insulin-like Growth Factor Binding Proteins (IGFBPs)	0.999406	-0.00059437	31	1	0.000541126	1848	8688	23850	Pappa2
R-MMU-6803157	Antimicrobial peptides	0.999534	-0.000466112	60	4	0.0021645	1848	8688	1.19272e+19	Atox1,Lyz1,Tlr2,Reg3b
R-MMU-211897	Cytochrome P450 - arranged by substrate type	0.999657	-0.000343401	99	9	0.00487013	1848	8688	1.79772e+44	Ncoa1,Pomc,Cyp51,Cyp2s1,Cyp21a1,Tbxas1,Fdx1,Cyp2d26,Cyp2d9
R-MMU-1474244	Extracellular matrix organization	0.999752	-0.000248466	270	36	0.0194805	1848	8688	1.65423e+189	Kdr,Itga11,Pdgfb,Col5a1,Itgb3,Col26a1,Ctsd,Col9a1,Dst,Mfap1a,Ppib,Bcan,Lama3,Adamts2,Bmp2,Lamc2,Lamb1,Tgfb3,Mmp16,Fbn2,Plod1,Lama5,Mfap3,Mfap1b,Col24a1,Col14a1,Pdgfa,Lamb3,Itga1,Pcolce2,Matn1,Prkca,Ltbp1,Comp,Lama1,Col2a1
R-MMU-1442490	Collagen degradation	0.999825	-0.000175052	47	2	0.00108225	1848	8688	14070913033	Col26a1,Ctsd
R-MMU-420499	Class C/3 (Metabotropic glutamate/pheromone receptors)	0.999825	-0.000175052	47	2	0.00108225	1848	8688	57254387347	Tas2r119,Tas2r118
R-MMU-6798695	Neutrophil degranulation	0.999906	-9.42482e-05	561	86	0.0465368	1848	8688	19181,14985,76507,59287,14134,269116,16498,18475,17025,11717,11689,20614,100561,19276,24088,14824,66508,13350,13205,223978,67912,58222,94176,69981,15013,22596,17463,30960,13033,18746,75612,17110,17064,26364,109154,26416,212032,73690,15040,13200,55950,13244,67512,15516,56692,19877,76025,19182,71902,74125,13002,74244,11767,74012,67653,224794,71955,100037258,76299,110006,69660,14751,16211,15289,1003…	Psmc2,H2-M10.1,Aoc1,Ncstn,Fcnb,Nfasc,Kcnab2,Pafah1b2,Alad,Ampd3,Alox5,Snap25,Slc15a4,Ptprn2,Tlr2,Grn,Lamtor1,Dgat1,Ddx3x,Cpped1,1600012H06Rik,Rab37,Dock2,Tmem30a,H2-Q2,Xrcc5,Psmd7,Vapa,Ctsd,Pkm,Gns,Lyz1,Cd93,Adgre5,Mlec,Mapk14,Hk3,Glipr1,H2-T23,Ddost,Bri3,Degs1,Agpat2,Hsp90ab1,Lamtor3,Rock1,Cant1,Psmc3,Cand1,Armc8,Dnajc5,Atg7,Ap1m1,Rap2b,4930544G11Rik,Enpp4,Ist1,Dnajc3,Erp44,Gusb,Tmbim1,Gpi1,Kpnb…
R-MMU-1474228	Degradation of the extracellular matrix	0.999908	-9.19163e-05	107	9	0.00487013	1848	8688	1.30332e+45	Ctsd,Lama3,Lama1,Bcan,Lamc2,Lamb1,Mmp16,Lamb3,Col26a1
R-MMU-211859	Biological oxidations	0.99991	-9.01695e-05	231	28	0.0151515	1848	8688	1.08645e+149	Mat2b,Hsp90ab1,Gstz1,Fdx1,Nqo2,Aoc1,Cyp21a1,Gm4737,Acsm2,Cyp2d26,N6amt1,Ptges3,Cyp51,Slc35b3,Cyp2d9,Adh6b,Pomc,Ncoa1,Trmt112,Papss1,Hpgds,Tbxas1,Cyp2s1,Abhd10,Ptgs1,Ahcy,Mgst2,Esd
R-MMU-140877	Formation of Fibrin Clot (Clotting Cascade)	0.999913	-8.69546e-05	39	1	0.000541126	1848	8688	12261	C1qbp
R-MMU-211945	Phase 1 - Functionalization of compounds	0.999937	-6.28471e-05	151	15	0.00811688	1848	8688	1.89762e+78	Pomc,Ncoa1,Adh6b,Cyp21a1,Nqo2,Aoc1,Fdx1,Cyp2d9,Hsp90ab1,Ptgs1,Cyp2s1,Cyp51,Tbxas1,Cyp2d26,Ptges3
R-MMU-1592389	Activation of Matrix Metalloproteinases	0.99999	-9.98261e-06	48	1	0.000541126	1848	8688	17389	Mmp16
R-MMU-198933	Immunoregulatory interactions between a Lymphoid and a non-Lymphoid cell	0.999994	-6.09336e-06	115	8	0.004329	1848	8688	1.50131e+39	H2-Q2,Cd247,Cd200,Klrb1b,H2-T23,H2-M10.1,Cd8a,Treml1
R-MMU-6805567	Keratinization	0.999997	-2.61523e-06	150	12	0.00649351	1848	8688	7.65601e+60	Prss8,Cela2a,Pkp4,Krt23,Pcsk6,Dsc3,Krt71,Gm9736,Krt10,Dsc2,Krtap11-1,Tchh
R-MMU-162582	Signal Transduction	0.999999	-1.16434e-06	2477	447	0.241883	1848	8688	18035,20602,54401,12487,15370,16776,22068,76089,66140,19771,98758,257931,14225,11491,12234,11820,12314,109934,14706,16590,20104,15465,66508,74334,11835,16591,16842,75669,22065,56470,104394,15251,17202,380921,26443,17886,12927,18574,94212,18018,13000,11554,77578,13490,22627,107522,12768,19177,14308,258675,218772,16798,387347,258153,98711,17925,11480,67938,52696,244867,14786,108000,17931,16319,1965…	Nfkbia,Ncor2,Ywhab,Cd28,Nr4a1,Lama5,Trpc6,Rapgef2,Ska2,Rlbp1,Hnrnpf,Olfr317,Fkbp1a,Adam17,Btrc,App,Calm2,Abr,Gng4,Kit,Rps6,Hrh1,Lamtor1,Ranbp10,Ar,Kl,Lef1,Pik3r4,Trpc3,Rgs19,E2f4,Hif1a,Mc4r,Dgkh,Psma6,Myh9,Bcar1,Pde1b,Pag1,Nfatc1,Csnk2a2,Adrb1,Bcl9,Drd3,Ywhae,Ece2,Ccr1,Psmb7,Fshb,Olfr1423,Rarb,Lats1,Tas2r118,Olfr412,Rdh10,Myo9b,Acvr2a,Myl12b,Zwint,Arhgap20,Grb7,Cenpf,Ppp1r12a,Incenp,Rbl1,Hist1h3a…
R-MMU-372790	Signaling by GPCR	1	-1.40486e-10	1331	185	0.100108	1848	8688	17200,66413,320127,14811,50501,18749,11550,216749,12778,14761,19167,230857,30938,26395,20300,12315,67653,100986,213527,269060,11516,19877,258027,18101,208188,20605,14744,244701,18610,243407,15563,545156,64214,381413,18390,20779,17463,18707,56705,20608,14419,18750,19192,69632,11551,11555,320129,18575,18387,238377,74191,57254,217480,237880,13869,12323,54140,12671,18708,13616,12313,20607,18607,16438…	Mc2r,Psmd6,Dgki,Grin2a,Prok2,Prkacb,Adra1d,Nmur2,Ackr3,Gpr27,Psma3,Ece1,Fgd3,Map2k1,Ccl25,Calm3,4930544G11Rik,Akap9,Pth2r,Dagla,Adcyap1,Rock1,Olfr1385,Nmbr,Ghsr,Sstr1,Gpr65,Mtnr1b,Pdyn,Qrfprl,Htr5a,Kalrn,Rgs18,Gpr176,Oprm1,Src,Psmd7,Pik3cd,Ranbp9,Sstr4,Gal,Prkca,Psme3,Arhgef12,Adra2a,Adrb2,Grk3,Pde1c,Oprk1,Gpr68,P2ry13,Tas2r119,Dgkb,1700071K01Rik,Erbb4,Camk2b,Avpr1a,Chrm3,Pik3r1,Edn3,Calm1,Sstr3,…
R-MMU-388396	GPCR downstream signaling	1	-1.31079e-10	1065	111	0.0600649	1848	8688	29863,11553,21334,18430,319239,22068,257931,12425,239766,18167,19219,280287,258136,16443,11820,54126,109934,223435,14682,24111,15465,14601,18795,14459,50780,18761,18389,56470,22065,22044,380921,11515,17202,16439,15552,11606,14652,20607,18607,16438,12671,18574,18708,13616,11554,54140,13490,21844,57254,217480,258675,14308,12768,258153,387347,11998,18387,74191,238377,11555,320129,11551,14419,20608,6…	Pde7b,Adra2c,Tac2,Oxtr,Npsr1,Trpc6,Olfr317,Cckar,Rtp1,Npy2r,Ptger4,Kiss1,Olfr517,Itsn1,App,Arhgef7,Abr,Trio,Gnaq,Uts2,Hrh1,Ghrh,Plcb1,Gast,Rgs3,Prkcq,Oprl1,Rgs19,Trpc3,Trh,Dgkh,Adcy9,Mc4r,Itpr2,Htr1d,Agt,Glp1r,Sstr3,Pdpk1,Itpr1,Chrm3,Pde1b,Pik3r1,Edn3,Adrb1,Avpr1a,Drd3,Tiam1,Tas2r119,Dgkb,Olfr1423,Fshb,Ccr1,Olfr412,Tas2r118,Avp,Oprk1,P2ry13,Gpr68,Adrb2,Grk3,Adra2a,Gal,Sstr4,Arhgef12,Pik3cd,Trpc7,…
R-MMU-381753	Olfactory Signaling Pathway	1	-8.909e-11	535	7	0.00378788	1848	8688	2.58153e+41	Olfr412,Olfr1385,Rtp1,Olfr161,Olfr1423,Olfr317,Olfr517
R-MMU-5632681	Ligand-receptor interactions	1	-9.53476e-12	6	0	0	1848	8688
R-MMU-8935690	Miscellaneous digestion events	1	-9.53476e-12	6	0	0	1848	8688
R-MMU-446199	Synthesis of Dolichyl-phosphate	1	-9.53476e-12	6	0	0	1848	8688
R-MMU-2142770	Synthesis of 15-eicosatetraenoic acid derivatives	1	-9.53476e-12	6	0	0	1848	8688
R-MMU-163680	AMPK inhibits chREBP transcriptional activation activity	1	-9.53476e-12	6	0	0	1848	8688
R-MMU-6783783	Interleukin-10 signaling	1	-9.53476e-12	6	0	0	1848	8688
R-MMU-211916	Vitamins	1	-9.53476e-12	6	0	0	1848	8688
R-MMU-176417	Phosphorylation of Emi1	1	-9.53476e-12	6	0	0	1848	8688
R-MMU-5652227	Fructose biosynthesis	1	-5.28335e-12	2	0	0	1848	8688
R-MMU-446343	Localization of the PINCH-ILK-PARVIN complex to focal adhesions	1	-5.28335e-12	2	0	0	1848	8688
R-MMU-70688	Proline catabolism	1	-5.28335e-12	2	0	0	1848	8688
R-MMU-379398	Enzymatic degradation of Dopamine by monoamine oxidase	1	-5.28335e-12	2	0	0	1848	8688
R-MMU-1483152	Hydrolysis of LPE	1	-5.28335e-12	2	0	0	1848	8688
R-MMU-3296197	Hydroxycarboxylic acid-binding receptors	1	-5.28335e-12	2	0	0	1848	8688
R-MMU-1369007	Mitochondrial ABC transporters	1	-5.28335e-12	2	0	0	1848	8688
R-MMU-75896	Plasmalogen biosynthesis	1	-5.28335e-12	2	0	0	1848	8688
R-MMU-1300652	Sperm:Oocyte Membrane Binding	1	-5.28335e-12	2	0	0	1848	8688
R-MMU-114294	Activation, translocation and oligomerization of BAX	1	-5.28335e-12	2	0	0	1848	8688
R-MMU-452723	Transcriptional regulation of pluripotent stem cells	1	-5.28335e-12	2	0	0	1848	8688
R-MMU-165160	PDE3B signalling	1	-5.28335e-12	2	0	0	1848	8688
R-MMU-187015	Activation of TRKA receptors	1	-5.28335e-12	2	0	0	1848	8688
R-MMU-380612	Metabolism of serotonin	1	-5.28335e-12	2	0	0	1848	8688
R-MMU-1614603	Cysteine formation from homocysteine	1	-5.28335e-12	2	0	0	1848	8688
R-MMU-381042	PERK regulates gene expression	1	-5.28335e-12	2	0	0	1848	8688
R-MMU-432030	Transport of glycerol from adipocytes to the liver by Aquaporins	1	-5.28335e-12	2	0	0	1848	8688
R-MMU-1299316	TWIK-releated acid-sensitive K+ channel (TASK)	1	-5.28335e-12	2	0	0	1848	8688
R-MMU-163754	Insulin effects increased synthesis of Xylulose-5-Phosphate	1	-5.28335e-12	2	0	0	1848	8688
R-MMU-111452	Activation and oligomerization of BAK protein	1	-5.28335e-12	2	0	0	1848	8688
R-MMU-75094	Formation of the Editosome	1	-5.28335e-12	2	0	0	1848	8688
R-MMU-163358	PKA-mediated phosphorylation of key metabolic factors	1	-5.28335e-12	2	0	0	1848	8688
R-MMU-5357572	Lysosomal glycogen catabolism	1	-5.28335e-12	2	0	0	1848	8688
R-MMU-141334	PAOs oxidise polyamines to amines	1	-5.28335e-12	2	0	0	1848	8688
R-MMU-73930	Abasic sugar-phosphate removal via the single-nucleotide replacement pathway	1	-5.28335e-12	2	0	0	1848	8688
R-MMU-141333	Biogenic amines are oxidatively deaminated to aldehydes by MAOA and MAOB	1	-5.28335e-12	2	0	0	1848	8688
R-MMU-187042	TRKA activation by NGF	1	-5.28335e-12	2	0	0	1848	8688
R-MMU-68881	Mitotic Metaphase/Anaphase Transition	1	-5.28335e-12	2	0	0	1848	8688
R-MMU-351143	Agmatine biosynthesis	1	-5.28335e-12	2	0	0	1848	8688
R-MMU-190872	Transport of connexons to the plasma membrane	1	-5.28335e-12	2	0	0	1848	8688
R-MMU-72200	mRNA Editing: C to U Conversion	1	-5.28335e-12	2	0	0	1848	8688
R-MMU-73843	5-Phosphoribose 1-diphosphate biosynthesis	1	-5.28335e-12	2	0	0	1848	8688
R-MMU-379397	Enzymatic degradation of dopamine by COMT	1	-5.28335e-12	2	0	0	1848	8688
R-MMU-6803211	TP53 Regulates Transcription of Death Receptors and Ligands	1	-5.28335e-12	2	0	0	1848	8688
R-MMU-480985	Synthesis of dolichyl-phosphate-glucose	1	-5.28335e-12	2	0	0	1848	8688
R-MMU-211163	AKT-mediated inactivation of FOXO1A	1	-5.28335e-12	2	0	0	1848	8688
R-MMU-936964	Activation of IRF3/IRF7 mediated by TBK1/IKK epsilon	1	-5.28335e-12	2	0	0	1848	8688
R-MMU-166020	Transfer of LPS from LBP carrier to CD14	1	-5.28335e-12	2	0	0	1848	8688
R-MMU-171319	Telomere Extension By Telomerase	1	-5.28335e-12	2	0	0	1848	8688
R-MMU-205017	NFG and proNGF binds to p75NTR	1	-5.28335e-12	2	0	0	1848	8688
R-MMU-428559	Proton-coupled neutral amino acid transporters	1	-5.28335e-12	2	0	0	1848	8688
R-MMU-210746	Regulation of gene expression in endocrine-committed (NEUROG3+) progenitor cells	1	-1.37783e-12	5	0	0	1848	8688
R-MMU-417973	Adenosine P1 receptors	1	-1.37783e-12	5	0	0	1848	8688
R-MMU-8865999	MET activates PTPN11	1	-1.37783e-12	5	0	0	1848	8688
R-MMU-174577	Activation of C3 and C5	1	-1.37783e-12	5	0	0	1848	8688
R-MMU-140834	Extrinsic Pathway of Fibrin Clot Formation	1	-1.37783e-12	5	0	0	1848	8688
R-MMU-71032	Propionyl-CoA catabolism	1	-1.37783e-12	5	0	0	1848	8688
R-MMU-5624138	Trafficking of myristoylated proteins to the cilium	1	-1.37783e-12	5	0	0	1848	8688
R-MMU-156711	Polo-like kinase mediated events	1	-1.37783e-12	5	0	0	1848	8688
R-MMU-166187	Mitochondrial Uncoupling Proteins	1	-1.37783e-12	5	0	0	1848	8688
R-MMU-918233	TRAF3-dependent IRF activation pathway	1	-1.37783e-12	5	0	0	1848	8688
R-MMU-391906	Leukotriene receptors	1	-1.37783e-12	5	0	0	1848	8688
R-MMU-167827	The proton buffering model	1	-1.37783e-12	5	0	0	1848	8688
R-MMU-5362798	Release of Hh-Np from the secreting cell	1	-1.37783e-12	5	0	0	1848	8688
R-MMU-1566977	Fibronectin matrix formation	1	-1.37783e-12	5	0	0	1848	8688
R-MMU-1169092	Activation of RAS in B cells	1	-1.37783e-12	5	0	0	1848	8688
R-MMU-70370	Galactose catabolism	1	-1.37783e-12	5	0	0	1848	8688
R-MMU-111459	Activation of caspases through apoptosome-mediated cleavage	1	-1.37783e-12	5	0	0	1848	8688
R-MMU-75205	Dissolution of Fibrin Clot	1	-1.37783e-12	5	0	0	1848	8688
R-MMU-389599	Alpha-oxidation of phytanate	1	-1.37783e-12	5	0	0	1848	8688
R-MMU-69478	G2/M DNA replication checkpoint	1	-1.37783e-12	5	0	0	1848	8688
R-MMU-77348	Beta oxidation of octanoyl-CoA to hexanoyl-CoA	1	-1.37783e-12	5	0	0	1848	8688
R-MMU-2142712	Synthesis of 12-eicosatetraenoic acid derivatives	1	-1.37783e-12	5	0	0	1848	8688
R-MMU-400511	Synthesis, secretion, and inactivation of Glucose-dependent Insulinotropic Polypeptide (GIP)	1	-1.37783e-12	5	0	0	1848	8688
R-MMU-167826	The fatty acid cycling model	1	-1.37783e-12	5	0	0	1848	8688
R-MMU-77346	Beta oxidation of decanoyl-CoA to octanoyl-CoA-CoA	1	-1.37783e-12	5	0	0	1848	8688
R-MMU-446388	Regulation of cytoskeletal remodeling and cell spreading by IPP complex components	1	-1.37783e-12	5	0	0	1848	8688
R-MMU-1433617	Regulation of signaling by NODAL	1	-1.37783e-12	5	0	0	1848	8688
R-MMU-427652	Sodium-coupled phosphate cotransporters	1	-1.37783e-12	5	0	0	1848	8688
R-MMU-77310	Beta oxidation of lauroyl-CoA to decanoyl-CoA-CoA	1	-1.37783e-12	5	0	0	1848	8688
R-MMU-111461	Cytochrome c-mediated apoptotic response	1	-1.37783e-12	5	0	0	1848	8688
R-MMU-1299361	TWIK-related alkaline pH activated K+ channel (TALK)	1	3.47361e-12	1	0	0	1848	8688
R-MMU-198765	Signalling to ERK5	1	3.47361e-12	1	0	0	1848	8688
R-MMU-211999	CYP2E1 reactions	1	3.47361e-12	1	0	0	1848	8688
R-MMU-111448	Activation of NOXA and translocation to mitochondria	1	3.47361e-12	1	0	0	1848	8688
R-MMU-6806664	Metabolism of vitamin K	1	3.47361e-12	1	0	0	1848	8688
R-MMU-190840	Microtubule-dependent trafficking of connexons from Golgi to the plasma membrane	1	3.47361e-12	1	0	0	1848	8688
R-MMU-1299344	TWIK-related spinal cord K+ channel (TRESK)	1	3.47361e-12	1	0	0	1848	8688
R-MMU-211957	Aromatic amines can be N-hydroxylated or N-dealkylated by CYP1A2	1	3.47361e-12	1	0	0	1848	8688
R-MMU-5263617	Metabolism of ingested MeSeO2H into MeSeH	1	3.47361e-12	1	0	0	1848	8688
R-MMU-156902	Peptide chain elongation	1	3.47361e-12	1	0	0	1848	8688
R-MMU-1300645	Acrosome Reaction	1	3.47361e-12	1	0	0	1848	8688
R-MMU-2534343	Interaction With Cumulus Cells	1	3.47361e-12	1	0	0	1848	8688
R-MMU-389542	NADPH regeneration	1	3.47361e-12	1	0	0	1848	8688
R-MMU-2408552	Methylation of MeSeH for excretion	1	3.47361e-12	1	0	0	1848	8688
R-MMU-5690714	CD22 mediated BCR regulation	1	3.47361e-12	1	0	0	1848	8688
R-MMU-181429	Serotonin Neurotransmitter Release Cycle	1	3.47361e-12	1	0	0	1848	8688
R-MMU-211994	Sterols are 12-hydroxylated by CYP8B1	1	3.47361e-12	1	0	0	1848	8688
R-MMU-190704	Oligomerization of connexins into connexons	1	3.47361e-12	1	0	0	1848	8688
R-MMU-975574	Reactions specific to the hybrid N-glycan synthesis pathway	1	3.47361e-12	1	0	0	1848	8688
R-MMU-2142696	Synthesis of Hepoxilins (HX) and Trioxilins (TrX)	1	3.47361e-12	1	0	0	1848	8688
R-MMU-379726	Mitochondrial tRNA aminoacylation	1	3.47361e-12	1	0	0	1848	8688
R-MMU-1296025	ATP sensitive Potassium channels	1	1.0094e-11	4	0	0	1848	8688
R-MMU-190861	Gap junction assembly	1	1.0094e-11	4	0	0	1848	8688
R-MMU-1296053	Classical Kir channels	1	1.0094e-11	4	0	0	1848	8688
R-MMU-69200	Phosphorylation of proteins involved in G1/S transition by active Cyclin E:Cdk2 complexes	1	1.0094e-11	4	0	0	1848	8688
R-MMU-140179	Amine Oxidase reactions	1	1.0094e-11	4	0	0	1848	8688
R-MMU-804914	Transport of fatty acids	1	1.0094e-11	4	0	0	1848	8688
R-MMU-8849470	PTK6 Regulates Cell Cycle	1	1.0094e-11	4	0	0	1848	8688
R-MMU-210455	Astrocytic Glutamate-Glutamine Uptake And Metabolism	1	1.0094e-11	4	0	0	1848	8688
R-MMU-5621480	Dectin-2 family	1	1.0094e-11	4	0	0	1848	8688
R-MMU-6803204	TP53 Regulates Transcription of Genes Involved in Cytochrome C Release	1	1.0094e-11	4	0	0	1848	8688
R-MMU-110381	Resolution of AP sites via the single-nucleotide replacement pathway	1	1.0094e-11	4	0	0	1848	8688
R-MMU-112313	Neurotransmitter uptake and Metabolism In Glial Cells	1	1.0094e-11	4	0	0	1848	8688
R-MMU-8848584	Wax biosynthesis	1	1.0094e-11	4	0	0	1848	8688
R-MMU-888593	Reuptake of GABA	1	1.0094e-11	4	0	0	1848	8688
R-MMU-6783984	Glycine degradation	1	1.0094e-11	4	0	0	1848	8688
R-MMU-6799990	Metal sequestration by antimicrobial proteins	1	1.0094e-11	4	0	0	1848	8688
R-MMU-2243919	Crosslinking of collagen fibrils	1	1.0094e-11	4	0	0	1848	8688
R-MMU-2142850	Hyaluronan biosynthesis and export	1	1.0094e-11	4	0	0	1848	8688
R-MMU-392851	Prostacyclin signalling through prostacyclin receptor	1	1.0094e-11	4	0	0	1848	8688
R-MMU-176974	Unwinding of DNA	1	1.0094e-11	4	0	0	1848	8688
R-MMU-419771	Opsins	1	1.0094e-11	4	0	0	1848	8688
R-MMU-444209	Free fatty acid receptors	1	1.0094e-11	4	0	0	1848	8688
R-MMU-156842	Eukaryotic Translation Elongation	1	1.0094e-11	4	0	0	1848	8688
R-MMU-844615	The AIM2 inflammasome	1	1.13462e-11	3	0	0	1848	8688
R-MMU-1307965	betaKlotho-mediated ligand binding	1	1.13462e-11	3	0	0	1848	8688
R-MMU-217271	FMO oxidises nucleophiles	1	1.13462e-11	3	0	0	1848	8688
R-MMU-379401	Dopamine clearance from the synaptic cleft	1	1.13462e-11	3	0	0	1848	8688
R-MMU-162699	Synthesis of dolichyl-phosphate mannose	1	1.13462e-11	3	0	0	1848	8688
R-MMU-428776	Class II GLUTs	1	1.13462e-11	3	0	0	1848	8688
R-MMU-5624958	ARL13B-mediated ciliary trafficking of INPP5E	1	1.13462e-11	3	0	0	1848	8688
R-MMU-964975	Vitamins B6 activation to pyridoxal phosphate	1	1.13462e-11	3	0	0	1848	8688
R-MMU-8875791	MET activates STAT3	1	1.13462e-11	3	0	0	1848	8688
R-MMU-77288	mitochondrial fatty acid beta-oxidation of unsaturated fatty acids	1	1.13462e-11	3	0	0	1848	8688
R-MMU-77305	Beta oxidation of palmitoyl-CoA to myristoyl-CoA	1	1.13462e-11	3	0	0	1848	8688
R-MMU-139910	Activation of BMF and translocation to mitochondria	1	1.13462e-11	3	0	0	1848	8688
R-MMU-111458	Formation of apoptosome	1	1.13462e-11	3	0	0	1848	8688
R-MMU-5653890	Lactose synthesis	1	1.13462e-11	3	0	0	1848	8688
R-MMU-350864	Regulation of thyroid hormone activity	1	1.13462e-11	3	0	0	1848	8688
R-MMU-418890	Role of second messengers in netrin-1 signaling	1	1.13462e-11	3	0	0	1848	8688
R-MMU-427589	Type II Na+/Pi cotransporters	1	1.13462e-11	3	0	0	1848	8688
R-MMU-1483248	Synthesis of PIPs at the ER membrane	1	1.13462e-11	3	0	0	1848	8688
R-MMU-173599	Formation of the active cofactor, UDP-glucuronate	1	1.13462e-11	3	0	0	1848	8688
R-MMU-8849472	PTK6 Down-Regulation	1	1.13462e-11	3	0	0	1848	8688
R-MMU-3249367	STAT6-mediated induction of chemokines	1	1.13462e-11	3	0	0	1848	8688
R-MMU-113507	E2F-enabled inhibition of pre-replication complex formation	1	1.13462e-11	3	0	0	1848	8688
R-MMU-1299308	Tandem of pore domain in a weak inwardly rectifying K+ channels (TWIK)	1	1.13462e-11	3	0	0	1848	8688
R-MMU-77285	Beta oxidation of myristoyl-CoA to lauroyl-CoA	1	1.13462e-11	3	0	0	1848	8688
R-MMU-5667092	Nr1d1 (Rev-erba) represses gene expression	1	1.13462e-11	3	0	0	1848	8688
R-MMU-2408508	Metabolism of ingested SeMet, Sec, MeSec into H2Se	1	1.13462e-11	3	0	0	1848	8688
R-MMU-5627083	RHO GTPases regulate CFTR trafficking	1	1.13462e-11	3	0	0	1848	8688
R-MMU-1368071	NR1D1 (REV-ERBA) represses gene expression	1	1.13462e-11	3	0	0	1848	8688
R-MMU-1606341	IRF3 mediated activation of type 1 IFN	1	1.13462e-11	3	0	0	1848	8688
R-MMU-880009	Interconversion of 2-oxoglutarate and 2-hydroxyglutarate	1	1.13462e-11	3	0	0	1848	8688
R-MMU-156582	Acetylation	1	1.13462e-11	3	0	0	1848	8688
R-MMU-428808	Na+-dependent glucose transporters	1	1.13462e-11	3	0	0	1848	8688
R-MMU-380615	Serotonin clearance from the synaptic cleft	1	1.13462e-11	3	0	0	1848	8688
R-MMU-429593	Inositol transporters	1	1.13462e-11	3	0	0	1848	8688
R-MMU-444411	Rhesus glycoproteins mediate ammonium transport.	1	1.13462e-11	3	0	0	1848	8688
R-MMU-977442	GABA A (rho) receptor activation	1	1.13462e-11	3	0	0	1848	8688
R-MMU-964827	Progressive trimming of alpha-1,2-linked mannose residues from Man9/8/7GlcNAc2 to produce Man5GlcNAc2	1	1.13462e-11	3	0	0	1848	8688
R-MMU-8847453	Synthesis of PIPs in the nucleus	1	1.13462e-11	3	0	0	1848	8688
R-MMU-173736	Alternative complement activation	1	1.13462e-11	3	0	0	1848	8688
R-MMU-189483	Heme degradation	1	1.18491e-11	7	0	0	1848	8688
R-MMU-196791	Vitamin D (calciferol) metabolism	1	1.18491e-11	7	0	0	1848	8688
R-MMU-629587	Highly sodium permeable acetylcholine nicotinic receptors	1	1.18491e-11	7	0	0	1848	8688
R-MMU-112311	Neurotransmitter Clearance In The Synaptic Cleft	1	1.18491e-11	7	0	0	1848	8688
R-MMU-196836	Vitamin C (ascorbate) metabolism	1	1.18491e-11	7	0	0	1848	8688
R-MMU-74259	Purine catabolism	1	1.2989e-11	11	0	0	1848	8688
R-MMU-629594	Highly calcium permeable postsynaptic nicotinic acetylcholine receptors	1	1.2989e-11	11	0	0	1848	8688
R-MMU-381771	Synthesis, secretion, and inactivation of Glucagon-like Peptide-1 (GLP-1)	1	1.2989e-11	11	0	0	1848	8688
R-MMU-391160	Signal regulatory protein (SIRP) family interactions	1	1.2989e-11	11	0	0	1848	8688
R-MMU-174414	Processive synthesis on the C-strand of the telomere	1	1.2989e-11	11	0	0	1848	8688
R-MMU-549127	Organic cation transport	1	1.2989e-11	11	0	0	1848	8688
R-MMU-159740	Gamma-carboxylation of protein precursors	1	1.2989e-11	11	0	0	1848	8688
R-MMU-622327	Postsynaptic nicotinic acetylcholine receptors	1	1.78904e-11	14	0	0	1848	8688
R-MMU-181431	Acetylcholine Binding And Downstream Events	1	1.78904e-11	14	0	0	1848	8688
R-MMU-2046104	alpha-linolenic (omega3) and linoleic (omega6) acid metabolism	1	1.78904e-11	14	0	0	1848	8688
R-MMU-2046106	alpha-linolenic acid (ALA) metabolism	1	1.78904e-11	14	0	0	1848	8688
R-MMU-629602	Activation of Nicotinic Acetylcholine Receptors	1	1.78904e-11	14	0	0	1848	8688
R-MMU-6785807	Interleukin-4 and 13 signaling	1	1.78904e-11	14	0	0	1848	8688
R-MMU-2032785	YAP1- and WWTR1 (TAZ)-stimulated gene expression	1	1.97808e-11	9	0	0	1848	8688
R-MMU-629597	Highly calcium permeable nicotinic acetylcholine receptors	1	1.97808e-11	9	0	0	1848	8688
R-MMU-174403	Glutathione synthesis and recycling	1	1.97808e-11	9	0	0	1848	8688
R-MMU-3270619	IRF3-mediated induction of type I IFN	1	1.97808e-11	9	0	0	1848	8688
R-MMU-2485179	Activation of the phototransduction cascade	1	1.97808e-11	9	0	0	1848	8688
R-MMU-448424	Interleukin-17 signaling	1	2.42139e-11	8	0	0	1848	8688
R-MMU-166786	Creation of C4 and C2 activators	1	2.42139e-11	8	0	0	1848	8688
R-MMU-444821	Relaxin receptors	1	2.42139e-11	8	0	0	1848	8688
R-MMU-173623	Classical antibody-mediated complement activation	1	2.42139e-11	8	0	0	1848	8688
R-MMU-189085	Digestion of dietary carbohydrate	1	2.42139e-11	8	0	0	1848	8688
R-MMU-70921	Histidine catabolism	1	2.42139e-11	8	0	0	1848	8688
R-MMU-1300644	Interaction With The Zona Pellucida	1	2.42139e-11	8	0	0	1848	8688
R-MMU-446210	Synthesis of UDP-N-acetyl-glucosamine	1	2.42139e-11	8	0	0	1848	8688
R-MMU-2046105	Linoleic acid (LA) metabolism	1	2.42139e-11	8	0	0	1848	8688
R-MMU-190377	FGFR2b ligand binding and activation	1	2.42139e-11	8	0	0	1848	8688
R-MMU-193144	Estrogen biosynthesis	1	2.42139e-11	8	0	0	1848	8688
R-MMU-166665	Terminal pathway of complement	1	2.42139e-11	8	0	0	1848	8688
R-MMU-8854691	Interleukin-19, 20, 22, 24	1	2.76843e-11	10	0	0	1848	8688
R-MMU-73614	Pyrimidine salvage reactions	1	2.76843e-11	10	0	0	1848	8688
R-MMU-1300642	Sperm Motility And Taxes	1	2.76843e-11	10	0	0	1848	8688
R-MMU-1834941	STING mediated induction of host immune responses	1	2.76843e-11	10	0	0	1848	8688
R-MMU-174437	Removal of the Flap Intermediate from the C-strand	1	2.76843e-11	10	0	0	1848	8688
R-MMU-5358606	Mismatch repair (MMR) directed by MSH2:MSH3 (MutSbeta)	1	2.76843e-11	10	0	0	1848	8688
R-MMU-419812	Calcitonin-like ligand receptors	1	2.76843e-11	10	0	0	1848	8688
R-MMU-211935	Fatty acids	1	3.08341e-11	19	0	0	1848	8688
R-MMU-1187000	Fertilization	1	3.30598e-11	22	0	0	1848	8688
R-MMU-1474165	Reproduction	1	3.30598e-11	22	0	0	1848	8688
R-MMU-2142816	Synthesis of (16-20)-hydroxyeicosatetraenoic acids (HETE)	1	3.32572e-11	27	0	0	1848	8688
R-MMU-166663	Initial triggering of complement	1	3.43396e-11	16	0	0	1848	8688
R-MMU-140875	Common Pathway of Fibrin Clot Formation	1	3.95322e-11	21	0	0	1848	8688
R-MMU-446353	Cell-extracellular matrix interactions	1	4.01364e-11	12	0	0	1848	8688
R-MMU-400508	Incretin synthesis, secretion, and inactivation	1	4.01364e-11	12	0	0	1848	8688
R-MMU-622323	Presynaptic nicotinic acetylcholine receptors	1	4.01364e-11	12	0	0	1848	8688
R-MMU-166658	Complement cascade	1	4.24214e-11	39	0	0	1848	8688
R-MMU-2142670	Synthesis of epoxy (EET) and dihydroxyeicosatrienoic acids (DHET)	1	4.48974e-11	23	0	0	1848	8688
R-MMU-933541	TRAF6 mediated IRF7 activation	1	4.48974e-11	23	0	0	1848	8688
R-MMU-977606	Regulation of Complement cascade	1	4.71259e-11	26	0	0	1848	8688

## Sheet: ERa_AVPV-all
TermID	Term	Enrichment	logP	Genes in Term	Target Genes in Term	Fraction of Targets in Term	Total Target Genes	Total Genes	Entrez Gene IDs	Gene Symbols
R-MMU-74160	Gene Expression	1.31306e-24	-54.9897	1163	319	0.222921	1431	8688	230082,13163,23894,67959,116871,19946,67768,94112,71793,66508,214150,26905,83701,319171,57746,21975,26443,22629,234594,18718,70767,66231,72544,27979,269470,56698,194388,19944,20393,27058,67204,56692,234959,20924,13684,59015,72787,70616,20044,170762,94230,76936,53325,53817,331401,226517,13982,66384,67973,69731,70472,239528,210925,68816,50783,15574,20641,71752,77134,94223,228769,66998,51813,60532,6…	Nol6,Daxx,Gtf2h2,Puf60,Mta3,Rpl30,N6amt1,Med15,Ints12,Lamtor1,Ago3,Eif2s3x,Srrt,Hist1h2ap,Piwil2,Top3a,Psma6,Ywhah,Cnot1,Pip4k2a,Prpf3,Thoc7,Exosc6,Eif3b,Wdr3,Phax,Tet3,Rpl29,Sgk1,Srp9,Eif2s2,Lamtor3,Med17,Supt5,Eif4e,Nup160,Ndc1,Sugp1,Rps14,Nup155,Cpsf1,Hnrnpm,Banp,Ddx39b,Thoc2,Smg7,Esr1,Srp19,Mphosph10,Gemin7,Atad2,Ago2,Ints9,Ppil1,Lsm4,Hus1,Snrpd1,Gtf3c2,Hnrnpa0,Dgcr8,Psmf1,Psmd5,Ccnc,Wtap,Rpl…
R-MMU-72203	Processing of Capped Intron-Containing Pre-mRNA	2.98561e-13	-28.8398	231	83	0.0580014	1431	8688	20638,54451,66070,66125,66618,233073,269113,59015,70616,72787,66642,66354,69207,27967,66055,193116,68981,103468,56335,28000,218210,320632,110809,66231,70767,231329,319322,70579,56031,83701,67797,71844,67500,53379,57905,51786,20382,67959,83410,73666,20643,225027,13207,98758,94315,74326,22185,15387,70233,80744,60532,66679,20637,223921,19205,75956,20826,66101,18141,11834,77134,20641,75062,20227,2339…	Snrpb,Cpsf3,Cwc15,Sf3b5,Snrnp27,U2af1l4,Nup54,Nup160,Sugp1,Ndc1,Ctnnbl1,Snw1,Srsf11,Cherp,Sf3b6,Slu7,Snrpa1,Nup107,Mettl3,Prpf19,Nup153,Snrnp200,Srsf1,Thoc7,Prpf3,Polr2b,Sf3b2,Zc3h11a,Ppie,Srrt,Snrnp48,Nupl1,Ccar1,Hnrnpa2b1,Isy1,Cpsf2,Srsf2,Puf60,Cstf2t,Thoc3,Snrpe,Srsf7,Ddx5,Hnrnpf,Prcc,Hnrnpr,U2af2,Hnrnpk,Cd2bp2,Cwc22,Wtap,Rae1,Snrnp70,Aaas,Ptbp1,Srrm2,Snu13,Ppih,Nup50,Aqr,Hnrnpa0,Snrpd1,Sf3a3,…
R-MMU-392499	Metabolism of proteins	1.42347e-10	-22.6728	1115	260	0.181691	1431	8688	68052,107895,319176,108124,24060,12794,54342,71954,22213,74256,50995,170707,67653,22258,54399,13667,24012,26409,319170,12995,19943,19179,71844,27176,14678,66397,68404,338337,231130,22059,17063,19192,66286,242851,19324,19182,74126,19170,15387,59021,13000,18035,74996,27096,14679,13426,22187,225131,215494,330817,267019,66341,18976,271457,16151,270669,21951,56395,228812,68193,52036,66313,20334,12313,…	Rps13,Mgat5,Hist2h2ac,Napa,Slc35a1,Cnih2,Gnpnat1,Suds3,Ube2g2,Cyld,Uba2,Usp48,4930544G11Rik,Usp4,Bet1l,Eif2b4,Rgs7,Map3k7,Hist1h2an,Csnk2a1,Rpl28,Psmc1,Nupl1,Rpl7a,Gnai2,Sar1b,Nrn1,Cog3,Tnip2,Trp53,Muc13,Psme3,Sec11c,Gnat3,Rab1a,Psmc3,Syvn1,Psmb1,Hnrnpk,Rab2a,Csnk2a2,Nfkbia,Usp47,Trappc3,Gnai3,Dync1i1,Ubb,Wac,Pomgnt2,Dhps,Rps15a,Eid3,Pomc,Rab5a,Ikbkg,Mbtps2,Tnks,Tmem115,Pigu,Rpl24,Ppp6r3,Smurf2,S…
R-MMU-72172	mRNA Splicing	7.95475e-10	-20.9521	180	63	0.0440252	1431	8688	28000,68981,27967,66055,69207,66642,66354,233073,66618,70616,66070,66125,20638,54451,67959,20382,57905,51786,53379,67500,67797,83701,56031,231329,70767,319322,110809,320632,11834,66101,20826,75956,19205,20637,80744,15387,70233,22185,74326,98758,94315,20643,225027,13207,83410,94230,192170,76936,68879,67225,68188,76167,64340,15481,68816,50783,20646,20227,20641,75062,233908,74351,77134	Prpf19,Snrpa1,Cherp,Sf3b6,Srsf11,Ctnnbl1,Snw1,U2af1l4,Snrnp27,Sugp1,Cwc15,Sf3b5,Snrpb,Cpsf3,Puf60,Srsf2,Isy1,Cpsf2,Hnrnpa2b1,Ccar1,Snrnp48,Srrt,Ppie,Polr2b,Prpf3,Sf3b2,Srsf1,Snrnp200,Aqr,Ppih,Snu13,Srrm2,Ptbp1,Snrnp70,Cwc22,Hnrnpk,Cd2bp2,U2af2,Hnrnpr,Hnrnpf,Prcc,Snrpe,Srsf7,Ddx5,Cstf2t,Cpsf1,Eif4a3,Hnrnpm,Prpf6,Rnpc3,Sympk,Snrnp35,Dhx38,Hspa8,Ppil1,Lsm4,Snrpn,Sart1,Snrpd1,Sf3a3,Fus,Ddx23,Hnrnpa0
R-MMU-72163	mRNA Splicing - Major Pathway	1.80835e-09	-20.1309	171	60	0.0419287	1431	8688	51786,53379,57905,20382,67959,56031,83701,67500,231329,319322,70767,320632,110809,28000,68981,66642,66354,69207,66055,27967,20638,54451,66070,66125,233073,66618,70616,76936,192170,94230,68879,15481,68816,50783,64340,68188,77134,20227,75062,20641,233908,74351,20646,20826,66101,11834,20637,19205,75956,74326,22185,15387,70233,80744,83410,225027,20643,13207,98758,94315	Cpsf2,Hnrnpa2b1,Isy1,Srsf2,Puf60,Ppie,Srrt,Ccar1,Polr2b,Sf3b2,Prpf3,Snrnp200,Srsf1,Prpf19,Snrpa1,Ctnnbl1,Snw1,Srsf11,Sf3b6,Cherp,Snrpb,Cpsf3,Cwc15,Sf3b5,U2af1l4,Snrnp27,Sugp1,Hnrnpm,Eif4a3,Cpsf1,Prpf6,Hspa8,Ppil1,Lsm4,Dhx38,Sympk,Hnrnpa0,Sart1,Sf3a3,Snrpd1,Fus,Ddx23,Snrpn,Snu13,Ppih,Aqr,Snrnp70,Ptbp1,Srrm2,Hnrnpr,U2af2,Hnrnpk,Cd2bp2,Cwc22,Cstf2t,Srsf7,Snrpe,Ddx5,Hnrnpf,Prcc
R-MMU-597592	Post-translational protein modification	3.39542e-09	-19.5008	826	198	0.138365	1431	8688	22225,12314,54198,20333,170762,13982,67857,13478,240087,110379,16795,108155,67952,77371,97884,223870,67665,268890,66998,228769,101565,66111,93841,67615,20687,89867,246190,66050,58911,71897,13427,17125,76332,67819,319171,16319,67292,208624,67099,56703,320204,26443,70020,69608,71472,329908,14799,78928,72787,59015,67556,21802,12313,59040,66313,20334,52036,56395,228812,21951,271457,16151,66341,215494…	Usp5,Calm2,Snx3,Sec22b,Nup155,Esr1,Ppp6c,Dpagt1,Mdc1,Sec13,Large1,Ogt,Tomm20,Sec24a,B3galnt2,Senp1,Dctn4,Lsamp,Psmd5,Psmf1,Ccp110,Tmed3,Uchl4,Ube2r2,Sp3,Sec16b,Otoa,0610009B22Rik,Sumf1,Lypd6b,Dync1i2,Smad1,Cog2,Derl1,Hist1h2ap,Incenp,Pigc,Alg3,Mettl21a,Pigo,Etfbkmt,Psma6,Ino80b,Sec24d,Usp19,Usp24,Gria1,Pigt,Ndc1,Nup160,Pigm,Tgfa,Calm1,Rhot1,Smurf2,Sec23a,Ppp6r3,Tmem115,Pigu,Tnks,Rab5a,Ikbkg,Eid3,…
R-MMU-5389840	Mitochondrial translation elongation	2.34211e-08	-17.5696	83	35	0.0244584	1431	8688	6.61287e+178	Mrps36,Mrpl58,Mrpl22,Mrpl34,Mrpl42,Mrpl24,Mrpl35,Mrpl53,Mrpl1,Mrpl39,Mrpl46,Aurkaip1,Mrpl12,Mrps6,Mrpl43,Mrpl20,Mrps30,Dap3,Mrpl23,Mrpl37,Mrpl33,Mrps18a,Mrpl30,Mrpl48,Mrpl16,Mrpl27,Mrpl57,Mrps28,Mrpl44,Mrps22,Mrpl3,Mrps35,Mrpl51,Mrps18b,Mrps31
R-MMU-5419276	Mitochondrial translation termination	4.8589e-08	-16.8399	85	35	0.0244584	1431	8688	9.40637e+178	Mrpl16,Mrps28,Mrpl57,Mrpl27,Mrpl37,Mrpl33,Mrpl48,Mrps18a,Mrpl30,Mrps31,Mrps18b,Mrpl44,Mrps22,Mrpl51,Mrps35,Mrpl3,Mrpl1,Mrpl42,Mrpl35,Mrpl24,Mrpl53,Mrps36,Mrpl58,Mrpl22,Mrpl34,Mrps30,Dap3,Mrpl23,Aurkaip1,Mrpl12,Mrpl39,Mrpl46,Mrpl43,Mrps6,Mrpl20
R-MMU-5368287	Mitochondrial translation	6.91324e-08	-16.4872	86	35	0.0244584	1431	8688	6.69736e+178	Mrps18b,Mrps31,Mrps22,Mrpl44,Mrpl51,Mrpl3,Mrps35,Mrpl16,Mrps28,Mrpl57,Mrpl27,Mrpl33,Mrpl37,Mrpl48,Mrpl30,Mrps18a,Mrps30,Mrpl23,Dap3,Aurkaip1,Mrpl12,Mrpl46,Mrpl39,Mrps6,Mrpl43,Mrpl20,Mrpl1,Mrpl53,Mrpl24,Mrpl42,Mrpl35,Mrpl22,Mrpl58,Mrps36,Mrpl34
R-MMU-199991	Membrane Trafficking	9.26371e-07	-13.892	499	123	0.0859539	1431	8688	66050,228960,89867,75608,13427,22631,16551,67046,16835,22084,217449,17886,106572,381605,117197,66111,110379,12492,67665,74030,22365,19338,18475,77371,12314,56418,20333,11820,56378,22190,67857,226407,67443,66713,269774,210789,14799,11765,21985,21802,76688,68505,211446,68299,11767,70297,243764,26894,22629,16579,77038,22088,69608,13854,68089,56017,76877,56486,66201,76332,73470,57915,11773,68953,1932…	0610009B22Rik,Stx16,Sec16b,Chmp4b,Dync1i2,Ywhaz,Kif11,Tbc1d7,Ldlr,Tsc2,Trappc12,Myh9,Rab31,Tbc1d2,Bloc1s4,Tmed3,Sec13,Scarb2,Dctn4,Rin2,Vps45,Rab33b,Pafah1b2,Sec24a,Calm2,Ykt6,Sec22b,App,Arpc3,Ubc,Ppp6c,Rab3gap1,Map1lc3b,Actr2,Aak1,Tbc1d4,Gria1,Ap1g1,Tpd52,Tgfa,Arfrp1,Vps51,Exoc3,Vps53,Ap1m1,Gcc2,Chrm2,Cops7a,Ywhah,Kifap3,Arfgap2,Tsg101,Sec24d,Epn1,Arpc4,Slc2a8,Rab36,Gabarap,Vta1,Cog2,Kif2b,Tbc1d…
R-MMU-5653656	Vesicle-mediated transport	3.26441e-06	-12.6324	541	129	0.0901468	1431	8688	12315,22187,13426,231874,27096,26951,19324,68953,56395,28084,14319,107305,74438,76709,12313,13032,20334,64930,224705,52036,15505,53869,16834,15481,71116,271457,20979,97484,67300,104015,94245,99683,54399,192236,12794,74117,108124,14325,15239,232910,70296,72685,67091,19079,74015,17113,16443,53611,22418,66397,20980,11774,56044,76959,26895,18457,338337,16333,74741,207352,69162,19328,66111,381605,1065…	Calm3,Ubb,Dync1i1,Ccz1,Trappc3,Zw10,Rab1a,Chmp2a,Tmem115,Vps25,Fth1,Vps37c,Clvs1,Arpc2,Calm1,Ctsc,Sec23a,Tsc1,Vps52,Ppp6r3,Hsph1,Rab11a,Cog1,Hspa8,Stx18,Rab5a,Syt1,Cog8,Cltc,Synj1,Dtnbp1,Sec24b,Bet1l,Hps1,Cnih2,Actr3,Napa,Ftl1,Hgs,Ap2s1,Tbc1d13,Dnajc6,Trappc6a,Prkab1,Fcho1,M6pr,Itsn1,Vti1a,Wnt5a,Sar1b,Syt2,Ap3b1,Rala,Chmp5,Cops7b,Bloc1s6,Cog3,Ins1,C2cd5,Sec23ip,Sec31a,Rab12,Tmed3,Tbc1d2,Rab31,Myh…
R-MMU-212436	Generic Transcription Pathway	6.62222e-06	-11.9251	402	100	0.0698812	1431	8688	21374,234366,17684,15182,20602,19744,69125,20833,78893,13872,70208,22059,22756,67655,19079,66354,78783,14815,67923,19650,14380,114741,18129,14885,12995,26909,74370,72151,76367,12905,353187,64930,66313,69790,225998,26423,13000,27354,26399,23942,264064,23988,83814,22187,18171,17535,22629,234594,231329,18718,17420,21975,66494,23894,13163,66508,104394,94112,30942,17248,228980,234959,20924,381406,3279…	Tbp,Gatad2a,Cited2,Hdac2,Ncor2,Rheb,Cnot8,Ssrp1,Cnot10,Ercc3,Med23,Trp53,Zfp94,Ctdp1,Prkab1,Snw1,Brpf1,Nr3c1,Eloc,Rbl1,G6pd2,Supt16,Notch2,Gtf2h4,Csnk2a1,Exo1,Rptor,Rfc5,Trp53rkb,Cradd,Nr1d2,Tsc1,Smurf2,Med30,Rorb,Nr5a1,Csnk2a2,Nbn,Map2k6,Mta2,Cdk8,Pin1,Nedd4l,Ubb,Nr1i2,Mre11a,Ywhah,Cnot1,Polr2b,Pip4k2a,Mnat1,Top3a,Prelid1,Gtf2h2,Daxx,Lamtor1,E2f4,Med15,Hnf4g,Mdm4,Taf4,Med17,Supt5,Trp53rka,Med13,…
R-MMU-5689880	Ub-specific processing proteases	1.81202e-05	-10.9185	171	50	0.0349406	1431	8688	19182,66413,17125,19170,18035,74996,101565,22187,228769,66998,17127,19211,23996,16151,21762,100756,50868,67952,12006,54198,84092,22225,66313,59040,11835,21951,22190,71954,329908,74256,19171,15239,319176,17248,71472,26409,319170,19766,170707,19177,22258,17463,19179,56505,26443,56208,22059,19181,19192,319171	Psmc3,Psmd6,Smad1,Psmb1,Nfkbia,Usp47,Ccp110,Ubb,Psmf1,Psmd5,Smad3,Pten,Psmc4,Ikbkg,Psmd2,Usp30,Keap1,Tomm20,Axin2,Snx3,Usp8,Usp5,Smurf2,Rhot1,Ar,Tnks,Ubc,Suds3,Usp24,Cyld,Psmb10,Hgs,Hist2h2ac,Mdm4,Usp19,Map3k7,Hist1h2an,Ripk1,Usp48,Psmb7,Usp4,Psmd7,Psmc1,Ruvbl1,Psma6,Becn1,Trp53,Psmc2,Psme3,Hist1h2ap
R-MMU-72649	Translation initiation complex formation	1.83648e-05	-10.9051	54	22	0.0153739	1431	8688	9.82211e+110	Eif3m,Eif4e,Rps13,Rps7,Eif2s2,Eif4a2,Eif3a,Rps15a,Rps19,Eif3d,Eif3b,Rps24,Rps6,Eif3i,Rps21,Rps5,Rps20,Eif3k,Eif2s3x,Rps26,Eif3h,Rps14
R-MMU-5688426	Deubiquitination	2.22414e-05	-10.7136	237	64	0.044724	1431	8688	59040,66313,22225,54198,12006,84092,13982,21951,22190,17425,11835,16151,23996,108155,50868,67952,100756,21762,22187,66998,228769,101565,74996,18035,216799,19211,17127,93841,19170,56456,17125,19182,66413,19192,231130,22059,68251,19181,319171,229603,66124,19179,26443,56505,70020,17463,228790,56208,19766,319170,26409,71472,19177,22258,67653,170707,329908,74256,19171,71954,51812,17248,319176,15239	Rhot1,Smurf2,Usp5,Snx3,Axin2,Usp8,Esr1,Tnks,Ubc,Foxk1,Ar,Ikbkg,Psmc4,Ogt,Keap1,Tomm20,Usp30,Psmd2,Ubb,Psmd5,Psmf1,Ccp110,Usp47,Nfkbia,Nlrp3,Pten,Smad3,Uchl4,Psmb1,Actl6a,Smad1,Psmc3,Psmd6,Psme3,Tnip2,Trp53,Babam1,Psmc2,Hist1h2ap,Otud7b,Josd2,Psmc1,Psma6,Ruvbl1,Ino80b,Psmd7,Asxl1,Becn1,Ripk1,Hist1h2an,Map3k7,Usp19,Psmb7,Usp4,4930544G11Rik,Usp48,Usp24,Cyld,Psmb10,Suds3,Mcrs1,Mdm4,Hist2h2ac,Hgs
R-MMU-2871837	FCERI mediated NF-kB activation	2.38663e-05	-10.643	74	27	0.0188679	1431	8688	2.64092e+136	Map3k7,Ubb,Psmf1,Psmd5,Nfkbia,Fbxw11,Ube2v1,Ube2d2a,Psmb7,Psmb10,Ube2n,Prkcq,Psmb1,Btrc,Psmc3,Psmd6,Psme3,Tab2,Psmc2,Bcl10,Ubc,Psmc4,Psmd7,Psmc1,Psma6,Ikbkg,Psmd2
R-MMU-68886	M Phase	2.39723e-05	-10.6386	247	66	0.0461216	1431	8688	19387,17463,26443,19179,66156,52696,69957,19192,56150,23825,19181,76499,16319,71844,73470,59046,19047,19171,269113,59015,72787,70315,12995,244495,218210,56317,26413,19177,103468,70231,23996,110379,67733,72155,67141,54563,21762,75430,11799,170762,67052,217718,244329,22190,19348,59008,26951,19170,20842,66977,19324,66413,19182,228769,18221,66998,22187,18141,18750,71175,67181,223921,66679,66352,59021…	Rangap1,Psmd7,Psma6,Psmc1,Anapc11,Zwint,Cdc16,Psme3,Mad2l1,Banf1,Psmc2,Clasp2,Incenp,Nupl1,Kif2b,Arpp19,Ppp1cc,Psmb10,Nup54,Nup160,Ndc1,Hdac8,Csnk2a1,Sgo2b,Nup153,Anapc7,Mapk1,Psmb7,Nup107,Gorasp2,Psmc4,Sec13,Itgb3bp,Cenpn,Fbxo5,Nup210,Psmd2,Anapc15,Birc5,Nup155,Ndc80,Nek9,Mcph1,Ubc,Kif20a,Anapc5,Zw10,Psmb1,Stag1,Nuf2,Rab1a,Psmd6,Psmc3,Psmf1,Nudc,Psmd5,Ubb,Nup50,Prkca,Nipbl,Ctdnep1,Aaas,Rae1,Blzf…
R-MMU-72702	Ribosomal scanning and start codon recognition	2.5899e-05	-10.5613	55	22	0.0153739	1431	8688	7.38307e+110	Eif3k,Rps20,Rps5,Rps21,Rps6,Eif3i,Eif3b,Rps24,Rps19,Eif3d,Rps15a,Eif3a,Rps14,Eif3h,Rps26,Eif2s3x,Rps7,Rps13,Eif4e,Eif3m,Eif4a2,Eif2s2
R-MMU-72662	Activation of the mRNA upon binding of the cap-binding complex and eIFs, and subsequent binding to 43S	2.5899e-05	-10.5613	55	22	0.0153739	1431	8688	2.0116e+110	Rps7,Eif3m,Rps13,Eif4e,Eif4a2,Eif2s2,Eif3i,Rps6,Rps21,Rps5,Rps20,Eif3k,Eif3a,Rps15a,Eif3d,Rps19,Rps24,Eif3b,Rps14,Eif2s3x,Eif3h,Rps26
R-MMU-72695	Formation of the ternary complex, and subsequently, the 43S complex	2.96738e-05	-10.4252	48	20	0.0139762	1431	8688	6.64812e+100	Rps21,Rps5,Eif3k,Rps20,Eif3i,Rps6,Rps7,Eif3d,Rps19,Rps13,Eif3b,Rps24,Eif3a,Eif3m,Rps15a,Rps14,Eif2s3x,Eif2s2,Rps26,Eif3h
R-MMU-3371556	Cellular response to heat stress	5.43074e-05	-9.82085	73	26	0.0181691	1431	8688	2.98101e+136	Bag3,Camk2b,Nup210,Camk2d,Rps19bp1,Rptor,Hspa8,Fkbp4,Nupl1,Ccar2,Hsp90ab1,Dnajb1,Hsph1,Nup155,Ndc1,Nup160,Nup54,Mapk1,Aaas,Rae1,Gsk3b,Nup107,Nup153,Mtor,Nup50,Hsbp1
R-MMU-422475	Axon guidance	5.46633e-05	-9.81432	437	103	0.0719776	1431	8688	269116,14180,12568,26413,56692,19177,211255,17967,12982,67836,16590,19171,69632,12540,56705,114255,19181,11773,17463,109700,26443,68089,12323,21894,59287,228769,67268,66998,13640,18481,237880,232906,14786,16653,545156,18645,56378,15516,226548,22350,12314,26395,14585,66713,22190,21844,67603,13642,20361,76829,108058,21762,14812,11852,12995,14811,67653,67300,56637,218397,16706,20662,232910,110351,74…	Nfasc,Fgf9,Cdk5,Mapk1,Lamtor3,Psmb7,Kbtbd7,Ncam1,Csf2ra,Wdr83,Kit,Psmb10,Arhgef12,Cdc42,Ranbp9,Dok4,Psmc2,Ap2m1,Psmd7,Itga1,Psma6,Arpc4,Camk2b,Tln1,Ncstn,Psmf1,Myl12a,Psmd5,Efna5,Pak3,1700071K01Rik,Arhgap35,Grb7,Kras,Kalrn,Pfn2,Arpc3,Hsp90ab1,Aph1a,Ezr,Calm2,Map2k1,Gfra1,Actr2,Ubc,Tiam1,Dusp6,Efnb2,Sema7a,Dok5,Camk2d,Psmd2,Grin2b,Rhob,Csnk2a1,Grin2a,4930544G11Rik,Cltc,Gsk3b,Rasa1,Ksr1,Sos1,Ap2s1,…
R-MMU-73857	RNA Polymerase II Transcription	7.41234e-05	-9.50978	143	42	0.0293501	1431	8688	67923,193116,27224,83602,14885,235459,12455,114741,54451,228980,83410,20638,73666,20643,233073,225027,22185,20924,69207,243963,13872,53817,331401,17420,20833,51786,192170,20382,23894,94230,67655,21374,66231,110809,229906,74427,231329,64340,70579,58202,68188,66464	Eloc,Slu7,Eloa,Gtf2a1,Gtf2h4,Gtf2a2,Ccnt1,Supt16,Cpsf3,Taf4,Cstf2t,Snrpb,Thoc3,Snrpe,U2af1l4,Srsf7,U2af2,Supt5,Srsf11,Zfp473,Ercc3,Ddx39b,Thoc2,Mnat1,Ssrp1,Cpsf2,Eif4a3,Srsf2,Gtf2h2,Cpsf1,Ctdp1,Tbp,Thoc7,Srsf1,Gtf2b,Eaf1,Polr2b,Dhx38,Zc3h11a,Nelfb,Sympk,Taf12
R-MMU-72766	Translation	7.98491e-05	-9.43537	130	39	0.0272537	1431	8688	9.82212e+205	Eif3m,Rpl6,Rps13,Eif4e,Rps7,Rpl34-ps1,Srp68,Srp54a,Eif2s2,Srp9,Rplp2,Rpl28,Rpl29,Eif2b4,Eif4a2,Eif3a,Rps15a,Rps19,Eif3d,Rps24,Eif3b,Eif3i,Rps6,Rps5,Rps21,Rps20,Eif3k,Srp54c,Rpl37,Srp19,Eif2s3x,Eif3h,Rpl7a,Rps26,Rpl5,Rpl30,N6amt1,Rpl24,Rps14
R-MMU-2262752	Cellular responses to stress	8.19153e-05	-9.40983	360	87	0.0607966	1431	8688	66679,223921,27354,15260,13819,228769,66998,22187,75560,56551,68196,18141,170644,11927,26399,19170,22084,66413,19182,68953,75608,59008,54683,22190,219158,67443,26400,15516,75430,64930,170762,15505,68118,52639,74370,21762,74244,108058,54563,104248,15481,112407,23996,67923,56692,19177,56550,56317,26413,103468,74781,56637,56717,218210,17248,77040,75669,59015,269113,72787,19171,19079,14281,71844,6650…	Rae1,Aaas,Nbn,Hira,Epas1,Psmf1,Psmd5,Ubb,Ep400,Txn2,Hsbp1,Nup50,Ubn1,Atox1,Map2k6,Psmb1,Tsc2,Psmd6,Psmc3,Chmp2a,Chmp4b,Anapc5,Prdx5,Ubc,Ccar2,Map1lc3b,Map2k7,Hsp90ab1,Anapc15,Tsc1,Nup155,Hsph1,Atg101,Wipi1,Rptor,Psmd2,Atg7,Camk2d,Nup210,Cabin1,Hspa8,Egln3,Psmc4,Eloc,Lamtor3,Psmb7,Ube2d2a,Anapc7,Mapk1,Nup107,Wipi2,Gsk3b,Mtor,Nup153,Mdm4,Atg16l1,Pik3r4,Nup160,Nup54,Ndc1,Psmb10,Prkab1,Fos,Nupl1,Lamt…
R-MMU-72202	Transport of Mature Transcript to Cytoplasm	9.31748e-05	-9.28103	71	25	0.0174703	1431	8688	3.31402e+135	Thoc2,Ddx39b,Nupl1,Nup155,Srsf2,Eif4a3,Thoc7,Srsf1,Nup210,Zc3h11a,Dhx38,Nup107,Slu7,Rae1,Aaas,Nup50,Nup153,Nup54,U2af1l4,Nup160,Srsf7,Ndc1,Thoc3,Srsf11,U2af2
R-MMU-159236	Transport of Mature mRNA derived from an Intron-Containing Transcript	9.31748e-05	-9.28103	71	25	0.0174703	1431	8688	1.70762e+135	Nup155,Eif4a3,Srsf2,Nupl1,Thoc2,Ddx39b,Dhx38,Zc3h11a,Nup210,Thoc7,Srsf1,Nup153,Nup50,Nup107,Aaas,Slu7,Rae1,U2af2,Srsf11,Ndc1,Srsf7,U2af1l4,Nup54,Nup160,Thoc3
R-MMU-75944	Transcription from mitochondrial promoters	0.000120521	-9.02369	5	5	0.00349406	1431	8688	2.16151e+27	Polrmt,Tfam,Mterf1a,Mterf1b,Tfb2m
R-MMU-5607764	CLEC7A (Dectin-1) signaling	0.000154543	-8.77504	94	30	0.0209644	1431	8688	1.90583e+151	Ppp3r1,Psma6,Ikbkg,Psmc1,Psmd7,Psmc4,Psmd2,Tab2,Calm1,Psme3,Calm2,Psmc2,Ubc,Bcl10,Ube2n,Psmb10,Psmb1,Psmd6,Psmc3,Btrc,Psmd5,Psmf1,Ubb,Map3k7,Fbxw11,Nfkbia,Psmb7,Ube2d2a,Ube2v1,Calm3
R-MMU-156827	L13a-mediated translational silencing of Ceruloplasmin expression	0.000203133	-8.50165	104	32	0.022362	1431	8688	2.69053e+165	Eif2s3x,Rps26,Rpl5,Rpl7a,Eif3h,Rpl37,Rps14,Rpl24,Rpl30,Eif3d,Rps19,Eif3b,Rps24,Eif3a,Rps15a,Rps21,Rps5,Rps20,Eif3k,Eif3i,Rps6,Eif2s2,Rplp2,Rpl34-ps1,Rpl29,Eif4a2,Rpl28,Rpl6,Eif4e,Rps13,Eif3m,Rps7
R-MMU-1632852	Macroautophagy	0.000213065	-8.45391	58	21	0.0146751	1431	8688	6.65086e+105	Lamtor1,Mtor,Gabarap,Tsc1,Lamtor3,Map1lc3b,Wipi2,Chmp4b,Chmp2a,Atg12,Prkab1,Rheb,Pik3r4,Atg16l1,Wipi1,Tsc2,Atg101,Becn1,Atg7,Rptor,Pik3c3
R-MMU-3700989	Transcriptional Regulation by TP53	0.000264699	-8.23692	266	66	0.0461216	1431	8688	58184,27354,13000,22187,26399,23988,23942,22084,22631,226830,54683,20878,22190,53325,219103,64930,57748,76367,12905,74370,15574,72151,58202,53621,66464,106344,67923,56692,27224,14380,228829,381406,12995,14885,20393,26909,12568,12455,114741,56717,228980,17248,20924,78783,19079,21975,66494,78893,13872,17420,20833,66508,22059,23894,13163,67655,17535,15182,21374,234366,69125,231329,18718,19744,234594…	Cnot9,Nbn,Csnk2a2,Ubb,Map2k6,Pin1,Mta2,Tsc2,Ywhaz,Smyd2,Prdx5,Aurka,Ubc,Banp,Cenpj,Tsc1,Jmy,Trp53rkb,Cradd,Rptor,Hus1,Rfc5,Nelfb,Cnot4,Taf12,Rfc4,Eloc,Lamtor3,Eloa,G6pd2,Phf20,Trp53rka,Csnk2a1,Gtf2h4,Sgk1,Exo1,Cdk5,Ccnt1,Supt16,Mtor,Taf4,Mdm4,Supt5,Brpf1,Prkab1,Top3a,Prelid1,Cnot10,Ercc3,Mnat1,Ssrp1,Lamtor1,Trp53,Gtf2h2,Daxx,Ctdp1,Mre11a,Hdac2,Tbp,Gatad2a,Cnot8,Polr2b,Pip4k2a,Rheb,Cnot1,Ywhah
R-MMU-202424	Downstream TCR signaling	0.000268079	-8.22423	88	28	0.0195667	1431	8688	1.91776e+141	Psmb7,Ube2d2a,Ube2v1,Pten,Psmf1,Psmd5,Ubb,Map3k7,Fbxw11,Nfkbia,Psmb1,Psmd6,Btrc,Psmc3,Ube2n,Psmb10,Prkcq,Ubc,Bcl10,Tab2,Psme3,Psmc2,Psmd2,Ikbkg,Psma6,Psmc1,Psmd7,Psmc4
R-MMU-191859	snRNP Assembly	0.000275741	-8.19605	51	19	0.0132774	1431	8688	2.1821e+99	Nup153,Nup155,Nup50,Snupn,Nupl1,Nup107,Aaas,Rae1,Gemin7,Ddx20,Wdr77,Nup210,Ndc1,Nup160,Nup54,Snrpe,Phax,Snrpd1,Snrpb
R-MMU-194441	Metabolism of non-coding RNA	0.000275741	-8.19605	51	19	0.0132774	1431	8688	1.03469e+99	Nup107,Nupl1,Rae1,Aaas,Nup50,Nup155,Nup153,Snupn,Nup54,Nup160,Snrpe,Ndc1,Nup210,Snrpb,Snrpd1,Phax,Gemin7,Wdr77,Ddx20
R-MMU-983168	Antigen processing: Ubiquitination & Proteasome degradation	0.000279138	-8.18381	151	42	0.0293501	1431	8688	14897,22190,74165,76454,19181,19192,66313,74244,21762,387524,268291,320118,23996,17463,19179,30843,26443,233902,231672,218203,230904,19177,83814,218215,103583,22187,228769,66998,380928,71538,19182,66663,66413,12234,24105,226098,19170,68431,71999,19647,22019,19171	Trip12,Ubc,Fbxl22,Fbxo31,Psmc2,Psme3,Smurf2,Atg7,Psmd2,Znrf2,Rnf217,Fbxl13,Psmc4,Psmd7,Psmc1,Fbxl12,Psma6,Fbxl19,Fbxw8,Mylip,Fbxo2,Psmb7,Nedd4l,Rnf144b,Fbxw11,Ubb,Psmf1,Psmd5,Lmo7,Fbxo9,Psmc3,Uba5,Psmd6,Btrc,Rbck1,Hectd2,Psmb1,Fbxl15,Fbxo22,Rbbp6,Tpp2,Psmb10
R-MMU-5205647	Mitophagy	0.000279938	-8.18094	22	11	0.00768693	1431	8688	2.21907e+54	Ubc,Map1lc3b,Tomm40,Pink1,Vdac1,Tomm20,Mfn1,Sqstm1,Atg12,Ubb,Tomm70a
R-MMU-5205685	Pink/Parkin Mediated Mitophagy	0.000279938	-8.18094	22	11	0.00768693	1431	8688	6.89432e+54	Pink1,Vdac1,Tomm20,Ubc,Map1lc3b,Tomm40,Atg12,Sqstm1,Ubb,Tomm70a,Mfn1
R-MMU-72706	GTP hydrolysis and joining of the 60S ribosomal subunit	0.000298891	-8.11543	106	32	0.022362	1431	8688	2.01045e+165	Rps6,Eif3i,Eif3k,Rps20,Rps5,Rps21,Rps15a,Eif3a,Eif3b,Rps24,Eif3d,Rps19,Rpl30,Rpl24,Rps14,Rpl37,Rpl5,Rpl7a,Rps26,Eif3h,Eif2s3x,Rps7,Eif3m,Rps13,Eif4e,Rpl6,Rpl28,Eif4a2,Rpl29,Rpl34-ps1,Rplp2,Eif2s2
R-MMU-73856	RNA Polymerase II Transcription Termination	0.000357128	-7.93742	64	22	0.0153739	1431	8688	1.93116e+116	Slu7,Zfp473,U2af2,Srsf11,U2af1l4,Snrpe,Srsf7,Thoc3,Cpsf3,Snrpb,Cstf2t,Cpsf1,Eif4a3,Srsf2,Cpsf2,Ddx39b,Thoc2,Sympk,Dhx38,Zc3h11a,Thoc7,Srsf1
R-MMU-109688	Cleavage of Growing Transcript in the Termination Region	0.000357128	-7.93742	64	22	0.0153739	1431	8688	6.81886e+116	Sympk,Dhx38,Zc3h11a,Srsf1,Thoc7,Cpsf1,Eif4a3,Srsf2,Cpsf2,Ddx39b,Thoc2,Zfp473,U2af2,Srsf11,U2af1l4,Snrpe,Srsf7,Thoc3,Cpsf3,Cstf2t,Snrpb,Slu7
R-MMU-375170	CDO in myogenesis	0.000381084	-7.87249	26	12	0.00838574	1431	8688	1.23871e+59	Ctnnb1,Ctnna1,Mef2a,Cdc42,Map2k6,Tcf3,Neo1,Bnip2,Myf5,Ctnna2,Cdh2,Cdh15
R-MMU-525793	Myogenesis	0.000381084	-7.87249	26	12	0.00838574	1431	8688	1.23853e+59	Ctnna1,Map2k6,Tcf3,Myf5,Neo1,Ctnna2,Mef2a,Ctnnb1,Cdc42,Bnip2,Cdh15,Cdh2
R-MMU-72737	Cap-dependent Translation Initiation	0.000396785	-7.83212	112	33	0.0230608	1431	8688	5.47092e+170	Eif3i,Rps6,Rps20,Eif3k,Rps21,Rps5,Rps15a,Eif3a,Rps24,Eif3b,Eif3d,Rps19,Rpl30,Rpl24,Rps14,Rpl37,Rpl7a,Rps26,Rpl5,Eif3h,Eif2s3x,Rps7,Eif3m,Rps13,Eif4e,Rpl6,Rpl28,Eif4a2,Rpl29,Eif2b4,Rpl34-ps1,Rplp2,Eif2s2
R-MMU-72613	Eukaryotic Translation Initiation	0.000396785	-7.83212	112	33	0.0230608	1431	8688	2.0116e+170	Rps7,Eif3m,Rps13,Eif4e,Rpl6,Rpl28,Eif4a2,Rpl29,Eif2b4,Rpl34-ps1,Rplp2,Eif2s2,Rps6,Eif3i,Rps20,Eif3k,Rps5,Rps21,Rps15a,Eif3a,Eif3b,Rps24,Rps19,Eif3d,Rpl30,Rps14,Rpl24,Rpl37,Rpl5,Rpl7a,Rps26,Eif3h,Eif2s3x
R-MMU-75893	TNF signaling	0.000417858	-7.78037	37	15	0.0104822	1431	8688	7.42561e+75	Cyld,Fadd,Adam17,Ikbkg,Sharpin,Rbck1,Map3k7,Ripk1,Tab2,Ubb,Sppl2b,Smpd3,Sppl2a,Ubc,Rack1
R-MMU-5621481	C-type lectin receptors (CLRs)	0.000432675	-7.74552	117	34	0.0237596	1431	8688	1.91821e+171	Psmc3,Btrc,Psmd6,Psmb1,Psmb10,Ube2n,Calm3,Kras,Psmb7,Ube2d2a,Ube2v1,Fbxw11,Pak3,Nfkbia,Psmd5,Psmf1,Ubb,Map3k7,Psmd2,Ppp3r1,Psma6,Ikbkg,Psmc1,Psmd7,Psmc4,Ubc,Bcl10,Fyn,Calm2,Psmc2,Tab2,Prkacb,Calm1,Psme3
R-MMU-202403	TCR signaling	0.000432852	-7.74512	108	32	0.022362	1431	8688	2.2877e+161	Psmf1,Psmd5,Ubb,Pag1,Map3k7,Fbxw11,Pak3,Nfkbia,Psmb7,Ube2d2a,Ube2v1,Pten,Ube2n,Psmb10,Prkcq,Psmb1,Btrc,Psmd6,Psmc3,Tab2,Psme3,Psmc2,Enah,Ubc,Bcl10,Ikbkg,Psma6,Psmc1,Psmd7,Psmc4,Psmd2,Evl
R-MMU-199977	ER to Golgi Anterograde Transport	0.000513608	-7.57405	118	34	0.0237596	1431	8688	6.78577e+173	Ppp6c,Sar1b,Tmem115,Cog3,Sec22b,Ykt6,Ppp6r3,Sec23a,Cog2,Ctsc,Dctn4,Ins1,Sec24d,Sec24a,Sec13,Sec31a,Sec23ip,Arfgap2,Cog1,Tmed3,Cog8,Bet1l,Trappc3,Sec24b,Dync1i1,Tgfa,Rab1a,Dync1i2,Napa,Cnih2,Gria1,Trappc6a,0610009B22Rik,Sec16b
R-MMU-2454202	Fc epsilon receptor (FCERI) signaling	0.000545203	-7.51435	318	75	0.0524109	1431	8688	14281,12042,14360,13385,19181,19192,68652,16333,26420,12323,17463,107971,26443,19058,19179,18718,117150,218397,16706,12982,56550,26413,56692,211255,19177,17967,14811,56717,14180,26409,56705,12234,67836,20662,16590,93765,56458,19171,14585,26400,12487,22190,26395,18590,12314,13869,12313,12371,75778,108058,21762,14812,67603,23996,16151,100986,16653,114715,12315,76089,19211,66589,237880,18035,23980,1…	Fos,Bcl10,Fyn,Dlg4,Psmc2,Psme3,Tab2,Ins1,Mapk9,Camk2b,Psmd7,Frs3,Psma6,Ppp3r1,Psmc1,Pip4k2a,Pip4k2c,Rasa1,Ksr1,Csf2ra,Ube2d2a,Mapk1,Lamtor3,Kbtbd7,Psmb7,Ncam1,Grin2a,Mtor,Fgf9,Map3k7,Ranbp9,Btrc,Wdr83,Sos1,Kit,Ube2n,Foxo1,Psmb10,Gfra1,Map2k7,Cd28,Ubc,Map2k1,Pdgfa,Calm2,Erbb4,Calm1,Casp9,Them4,Camk2d,Psmd2,Grin2b,Dusp6,Psmc4,Ikbkg,Akap9,Kras,Spred1,Calm3,Rapgef2,Pten,Ube2v1,1700071K01Rik,Nfkbia,Pe…
R-MMU-2428928	IRS-related events triggered by IGF1R	0.00057193	-7.46649	268	65	0.0454228	1431	8688	14180,14811,56717,12982,16706,218397,17967,19177,211255,56692,26413,19079,19171,16590,20662,67836,13684,56705,75669,19181,13385,66508,19192,16001,14360,19744,19179,26443,107971,17463,225326,12323,227154,23980,237880,22187,66998,228769,114715,12315,16653,76089,66413,19182,22084,16591,19170,64930,12314,12313,13869,22190,14585,18590,26395,23996,67603,20104,100986,74370,14812,21762,108058,75778,16370	Fgf9,Grin2a,Mtor,Csf2ra,Ksr1,Rasa1,Ncam1,Psmb7,Kbtbd7,Lamtor3,Mapk1,Prkab1,Psmb10,Kit,Sos1,Wdr83,Eif4e,Ranbp9,Pik3r4,Psmc2,Dlg4,Lamtor1,Psme3,Igf1r,Fyn,Rheb,Psmc1,Psma6,Frs3,Psmd7,Pik3c3,Camk2b,Stradb,Pebp1,1700071K01Rik,Ubb,Psmd5,Psmf1,Spred1,Calm3,Kras,Rapgef2,Psmd6,Psmc3,Tsc2,Kl,Psmb1,Tsc1,Calm2,Calm1,Erbb4,Ubc,Gfra1,Pdgfa,Map2k1,Psmc4,Dusp6,Rps6,Akap9,Rptor,Grin2b,Psmd2,Camk2d,Them4,Irs4
R-MMU-2428924	IGF1R signaling cascade	0.00057193	-7.46649	268	65	0.0454228	1431	8688	19182,66413,16591,19170,22084,12315,114715,16653,76089,237880,23980,66998,228769,22187,21762,74370,14812,16370,108058,75778,67603,23996,100986,20104,22190,14585,18590,26395,12314,64930,13869,12313,56705,13684,75669,19079,19171,16590,67836,20662,218397,16706,12982,56692,17967,211255,19177,26413,14811,56717,14180,225326,12323,227154,26443,19179,19744,17463,107971,14360,16001,19181,13385,66508,19192	Psmc3,Psmd6,Kl,Psmb1,Tsc2,Calm3,Spred1,Kras,Rapgef2,1700071K01Rik,Pebp1,Psmd5,Psmf1,Ubb,Psmd2,Rptor,Grin2b,Irs4,Camk2d,Them4,Dusp6,Psmc4,Akap9,Rps6,Ubc,Gfra1,Pdgfa,Map2k1,Calm2,Tsc1,Erbb4,Calm1,Ranbp9,Eif4e,Pik3r4,Prkab1,Psmb10,Kit,Wdr83,Sos1,Rasa1,Ksr1,Csf2ra,Lamtor3,Ncam1,Kbtbd7,Psmb7,Mapk1,Grin2a,Mtor,Fgf9,Pik3c3,Camk2b,Stradb,Psma6,Psmc1,Rheb,Psmd7,Frs3,Fyn,Igf1r,Psmc2,Dlg4,Lamtor1,Psme3
R-MMU-442729	CREB phosphorylation through the activation of CaMKII	0.000597706	-7.42241	17	9	0.00628931	1431	8688	1.00986e+46	Akap9,Calm1,Calm2,Grin2a,Dlg4,Camk2b,Calm3,Grin2b,Camk2d
R-MMU-174084	Autodegradation of Cdh1 by Cdh1:APC/C	0.000604543	-7.41104	62	21	0.0146751	1431	8688	1.91817e+105	Psmc2,Psmd5,Psmf1,Ubb,Psme3,Anapc15,Ubc,Psmb7,Anapc7,Psma6,Psmc1,Anapc5,Psmd7,Psmc4,Psmb10,Psmd2,Cdc16,Psmd6,Psmc3,Psmb1,Anapc11
R-MMU-204005	COPII (Coat Protein 2) Mediated Vesicle Transport	0.000604543	-7.41104	62	21	0.0146751	1431	8688	1.47991e+107	Gria1,Sec13,0610009B22Rik,Trappc6a,Sec16b,Sec31a,Sec23ip,Tgfa,Rab1a,Sec24d,Napa,Sec24a,Cnih2,Sec22b,Ppp6r3,Trappc3,Sec24b,Sec23a,Ctsc,Ppp6c,Sar1b
R-MMU-69278	Cell Cycle, Mitotic	0.000607313	-7.40647	438	98	0.0684836	1431	8688	70315,16475,12995,76816,56317,19650,56637,13361,12234,269113,19192,22059,71844,59046,230376,19387,19076,19179,18536,22187,18750,18141,67181,66352,259279,59021,13000,59008,26951,19170,66977,66413,19324,19182,11799,67177,67052,217718,100986,23996,67733,72155,67141,17220,72151,29870,244495,218210,26413,19177,106344,50793,103468,19171,18286,59015,72787,104394,56150,19181,23825,76499,16319,73470,17420…	Hdac8,Ajuba,Csnk2a1,Sdccag8,Anapc7,Rbl1,Gsk3b,Dhfr,Btrc,Nup54,Psme3,Trp53,Nupl1,Arpp19,Haus6,Rangap1,Prim2,Psmc1,Pcm1,Ubb,Prkca,Nup50,Ctdnep1,Blzf1,Tubgcp3,Rab2a,Csnk2a2,Anapc5,Zw10,Psmb1,Nuf2,Psmd6,Rab1a,Psmc3,Birc5,Cdt1,Ndc80,Nek9,Akap9,Psmc4,Itgb3bp,Cenpn,Fbxo5,Mcm7,Rfc5,Gtse1,Sgo2b,Nup153,Mapk1,Psmb7,Rfc4,Orc3,Nup107,Psmb10,Odf2,Nup160,Ndc1,E2f4,Mad2l1,Psmc2,Banf1,Clasp2,Incenp,Kif2b,Mnat1,Pp…
R-MMU-73887	Death Receptor Signalling	0.000619223	-7.38705	42	16	0.011181	1431	8688	6.86522e+80	Tab2,Ripk1,Ubb,Map3k7,Sppl2b,Cflar,Smpd3,Ubc,Rack1,Sppl2a,Cyld,Ikbkg,Adam17,Fadd,Sharpin,Rbck1
R-MMU-1660516	Synthesis of PIPs at the early endosome membrane	0.000625362	-7.37718	14	8	0.0055905	1431	8688	8.40952e+45	Pi4k2a,Inpp4b,Inpp4a,Fig4,Inpp5f,Vac14,Pik3c3,Pik3r4
R-MMU-2404192	Signaling by Type 1 Insulin-like Growth Factor 1 Receptor (IGF1R)	0.000636047	-7.36024	269	65	0.0454228	1431	8688	23996,67603,20104,100986,74370,14812,21762,108058,75778,16370,64930,12314,12313,13869,22190,14585,18590,26395,19182,66413,22084,16591,19170,23980,237880,22187,228769,66998,12315,114715,16653,76089,19744,19179,26443,107971,17463,225326,12323,227154,19181,13385,66508,19192,14360,16001,19079,19171,16590,20662,67836,13684,56705,75669,14180,56717,14811,12982,218397,16706,17967,211255,19177,56692,26413	Psmc4,Dusp6,Rps6,Akap9,Rptor,Grin2b,Psmd2,Camk2d,Them4,Irs4,Tsc1,Calm2,Calm1,Erbb4,Ubc,Gfra1,Pdgfa,Map2k1,Psmc3,Psmd6,Tsc2,Kl,Psmb1,Pebp1,1700071K01Rik,Ubb,Psmf1,Psmd5,Calm3,Spred1,Kras,Rapgef2,Rheb,Psmc1,Psma6,Frs3,Psmd7,Pik3c3,Camk2b,Stradb,Psmc2,Dlg4,Lamtor1,Psme3,Fyn,Igf1r,Prkab1,Psmb10,Kit,Sos1,Wdr83,Eif4e,Ranbp9,Pik3r4,Fgf9,Mtor,Grin2a,Csf2ra,Rasa1,Ksr1,Ncam1,Kbtbd7,Psmb7,Lamtor3,Mapk1
R-MMU-4641257	Degradation of AXIN	0.000636838	-7.359	54	19	0.0132774	1431	8688	1.91827e+95	Psmc3,Psmd6,Psmd2,Psmb1,Psmd7,Psmc4,Psma6,Psmc1,Psmb10,Tnks,Ubc,Psmb7,Axin2,Psmc2,Smurf2,Psme3,Psmf1,Psmd5,Ubb
R-MMU-418990	Adherens junctions interactions	0.000760218	-7.18191	35	14	0.00978337	1431	8688	5.89981e+72	Nectin3,Cdh4,Cadm1,Cdh11,Cdh6,Cdh24,Ctnna1,Cdh2,Cdh18,Cdh15,Nectin1,Cadm2,Afdn,Ctnnb1
R-MMU-1852241	Organelle biogenesis and maintenance	0.000780663	-7.15537	276	66	0.0461216	1431	8688	81896,67308,56282,78802,66448,76816,65111,19935,211446,18286,55978,73668,277939,94062,232536,66493,226169,56280,66845,68565,107734,381644,14391,230376,16579,21821,27393,73242,66077,71492,94067,121022,18536,59054,101565,66128,216767,68572,94065,13427,15278,67270,67707,66223,68499,20607,94061,74201,69163,52906,64655,21780,264134,72421,219103,52028,103733,66973,57312,53869,52443,100986,94063,94064,6…	Ift122,Mrpl46,Mrpl12,Ttc30a1,Mrpl20,Sdccag8,Dap3,Mrpl23,Exoc3,Odf2,Ift20,Ttc21b,C2cd3,Mrpl3,Mrps35,Mrpl51,Pprc1,Mrpl37,Mrpl33,Mrps18a,Mrpl30,Cep135,Gabpb1,Haus6,Kifap3,Ift88,Mrpl39,Atat1,Aurkaip1,Bbs7,Mrpl43,Mrps6,Pcm1,Mrps30,Ccp110,Mrps36,Mrpl22,Mrpl58,Mrpl34,Dync1i2,Tfb2m,Mrpl42,Mrpl24,Mrpl35,Mrpl53,Sstr3,Mrpl1,Cep97,Mrpl44,Ahi1,Mrps22,Tfam,Ttc26,Ttc30b,Cenpj,Bbs1,Tubg1,Mrps18b,Mrps31,Rab11a,Mr…
R-MMU-3858494	Beta-catenin independent WNT signaling	0.000804543	-7.12524	107	31	0.0216632	1431	8688	1.91707e+158	Psmb1,Psmd6,Daam1,Psmc3,Ctnnb1,Psmb10,Ap2s1,4930544G11Rik,Cltc,Psmb7,Calm3,Map3k7,Psmf1,Psmd5,Ubb,Prkca,Psmd2,Psmd7,Psmc4,Ppp3r1,Psma6,Psmc1,Ap2m1,Scrib,Ubc,Wnt5a,Smurf2,Psme3,Calm1,Calm2,Psmc2
R-MMU-176408	Regulation of APC/C activators between G1/S and early anaphase	0.000809666	-7.11889	76	24	0.0167715	1431	8688	5.63172e+120	Anapc7,Psmb7,Psmf1,Psmd5,Ubb,Psmb1,Btrc,Psmd6,Psmc3,Psmb10,Anapc5,Ubc,Anapc15,Psme3,Mad2l1,Psmc2,Anapc11,Fbxo5,Cdc16,Psmd2,Psmd7,Psmc4,Psma6,Psmc1
R-MMU-72187	mRNA 3'-end processing	0.0008251	-7.10001	55	19	0.0132774	1431	8688	1.93116e+100	Slu7,Thoc2,Ddx39b,Srsf2,Eif4a3,Cpsf2,Cpsf1,Thoc3,Cstf2t,Cpsf3,Thoc7,Srsf1,U2af1l4,Srsf7,Zc3h11a,Srsf11,Dhx38,U2af2,Sympk
R-MMU-4086400	PCP/CE pathway	0.000925411	-6.98527	81	25	0.0174703	1431	8688	1.05782e+128	Scrib,Ap2m1,Wnt5a,Ubc,Psme3,Smurf2,Psmc2,Psmd2,Psmc1,Psma6,Psmc4,Psmd7,Cltc,Psmb7,4930544G11Rik,Ubb,Psmd5,Psmf1,Prkca,Psmb1,Psmd6,Daam1,Psmc3,Ap2s1,Psmb10
R-MMU-74751	Insulin receptor signalling cascade	0.000966857	-6.94146	268	64	0.044724	1431	8688	22084,16591,19170,66413,19182,76089,16653,12315,114715,22187,66998,228769,23980,237880,75778,108058,14812,74370,21762,20104,100986,23996,67603,26395,18590,14585,22190,12313,13869,64930,12314,75669,13684,56705,20662,67836,16590,19171,19079,26413,17967,211255,19177,56692,12982,218397,16706,14180,14811,56717,227154,12323,16333,225326,107971,17463,19179,19744,26443,14360,19192,66508,13385,19181	Tsc2,Kl,Psmb1,Psmd6,Psmc3,Rapgef2,Kras,Calm3,Spred1,Ubb,Psmd5,Psmf1,Pebp1,1700071K01Rik,Them4,Camk2d,Grin2b,Rptor,Psmd2,Rps6,Akap9,Psmc4,Dusp6,Map2k1,Pdgfa,Gfra1,Ubc,Calm1,Erbb4,Tsc1,Calm2,Pik3r4,Eif4e,Ranbp9,Sos1,Wdr83,Kit,Psmb10,Prkab1,Mapk1,Ncam1,Kbtbd7,Psmb7,Lamtor3,Csf2ra,Rasa1,Ksr1,Fgf9,Grin2a,Mtor,Stradb,Camk2b,Ins1,Pik3c3,Frs3,Psmd7,Psmc1,Rheb,Psma6,Fyn,Psme3,Lamtor1,Dlg4,Psmc2
R-MMU-442982	Ras activation uopn Ca2+ infux through NMDA receptor	0.00102169	-6.8863	18	9	0.00628931	1431	8688	1.48121e+46	Grin2b,Calm3,Camk2d,Camk2b,Calm2,Grin2a,Dlg4,Calm1,Akap9
R-MMU-3371571	HSF1-dependent transactivation	0.00102169	-6.8863	18	9	0.00628931	1431	8688	1.23237e+45	Camk2b,Rptor,Camk2d,Hspa8,Dnajb1,Fkbp4,Hsp90ab1,Hsbp1,Mtor
R-MMU-72689	Formation of a pool of free 40S subunits	0.00105525	-6.85397	95	28	0.0195667	1431	8688	1.99442e+145	Rpl29,Rpl28,Rplp2,Rpl34-ps1,Rps7,Rpl6,Rps13,Eif3m,Rpl24,Rps14,Rpl30,Rpl5,Rps26,Rpl7a,Eif3h,Rpl37,Rps21,Rps5,Rps20,Eif3k,Eif3i,Rps6,Rps19,Eif3d,Eif3b,Rps24,Eif3a,Rps15a
R-MMU-112399	IRS-mediated signalling	0.00107597	-6.83453	264	63	0.0440252	1431	8688	19079,20662,67836,19171,16590,13684,56705,75669,14180,14811,56717,218397,12982,16706,26413,17967,19177,211255,56692,107971,17463,19179,19744,26443,225326,227154,12323,13385,19181,19192,66508,14360,19182,66413,22084,19170,16591,23980,237880,22187,228769,66998,16653,114715,12315,76089,23996,67603,20104,100986,75778,108058,21762,14812,74370,64930,12314,12313,13869,14585,22190,26395,18590	Prkab1,Sos1,Wdr83,Psmb10,Kit,Eif4e,Ranbp9,Pik3r4,Fgf9,Grin2a,Mtor,Rasa1,Csf2ra,Ksr1,Mapk1,Ncam1,Psmb7,Kbtbd7,Lamtor3,Frs3,Psmd7,Psmc1,Rheb,Psma6,Pik3c3,Stradb,Camk2b,Dlg4,Psmc2,Psme3,Lamtor1,Fyn,Psmc3,Psmd6,Tsc2,Psmb1,Kl,Pebp1,1700071K01Rik,Ubb,Psmf1,Psmd5,Kras,Spred1,Calm3,Rapgef2,Psmc4,Dusp6,Rps6,Akap9,Them4,Camk2d,Psmd2,Grin2b,Rptor,Tsc1,Calm2,Calm1,Erbb4,Gfra1,Ubc,Map2k1,Pdgfa
R-MMU-4615885	SUMOylation of DNA replication proteins	0.00111778	-6.79641	44	16	0.011181	1431	8688	2.22185e+84	Sumo1,Nup210,Ndc1,Nup160,Nup54,Rangap1,Nupl1,Nup107,Aurka,Incenp,Aaas,Rae1,Nup153,Nup155,Nup50,Birc5
R-MMU-983169	Class I MHC mediated antigen processing & presentation	0.00120566	-6.72073	215	53	0.037037	1431	8688	231672,233902,23996,110379,77371,21762,74244,20334,66313,20333,22190,14897,22019,19170,24105,66413,66663,19182,228769,66998,22187,103583,218215,83814,15013,230904,218203,26443,30843,19179,69162,17463,320118,387524,268291,69608,19192,19181,76454,74165,66397,19171,19647,71999,68431,15040,12330,226098,12234,71538,380928,99683,19177	Fbxw8,Fbxl19,Psmc4,Sec13,Sec24a,Psmd2,Atg7,Sec23a,Smurf2,Sec22b,Ubc,Trip12,Tpp2,Psmb1,Rbck1,Psmd6,Uba5,Psmc3,Psmf1,Psmd5,Ubb,Fbxw11,Rnf144b,Nedd4l,H2-Q2,Fbxo2,Mylip,Psma6,Fbxl12,Psmc1,Sec31a,Psmd7,Fbxl13,Znrf2,Rnf217,Sec24d,Psme3,Psmc2,Fbxo31,Fbxl22,Sar1b,Psmb10,Rbbp6,Fbxo22,Fbxl15,H2-T23,Canx,Hectd2,Btrc,Fbxo9,Lmo7,Sec24b,Psmb7
R-MMU-1169091	Activation of NF-kappaB in B cells	0.00121372	-6.71406	65	21	0.0146751	1431	8688	2.17621e+106	Psmd2,Btrc,Psmd6,Psmc3,Psmb1,Ikbkg,Psma6,Psmc1,Psmd7,Psmc4,Psmb10,Ubc,Bcl10,Psmb7,Fbxw11,Psmc2,Nfkbia,Psmd5,Psmf1,Ubb,Psme3
R-MMU-382556	ABC-family proteins mediated transport	0.00126052	-6.67623	96	28	0.0195667	1431	8688	1.74632e+143	Psmd7,Psmc4,Psma6,Psmc1,Psmd2,Psme3,Rnf185,Derl1,Psmc2,Pex3,Abcb6,Ubc,Eif2s3x,Psmb10,Psmb1,Abcb1a,Psmc3,Psmd6,Abcd2,Psmf1,Psmd5,Ubb,Abcg8,Abcf1,Sel1l,Psmb7,Abcc10,Eif2s2
R-MMU-5687128	MAPK6/MAPK4 signaling	0.00131329	-6.63522	74	23	0.0160727	1431	8688	2.35072e+117	Sept7,Psmd2,Psmd7,Psmc4,Psma6,Psmc1,Ubc,Psmc2,Psme3,Dnajb1,Prkacb,Psmd6,Psmc3,Psmb1,Cdc42,Kalrn,Psmb10,Foxo1,Psmb7,Pak3,Psmf1,Psmd5,Ubb
R-MMU-3371453	Regulation of HSF1-mediated heat shock response	0.00134771	-6.60935	57	19	0.0132774	1431	8688	2.98107e+100	Bag3,Ndc1,Nup160,Nup54,Nup210,Rps19bp1,Hspa8,Rae1,Mapk1,Aaas,Nup107,Ccar2,Nupl1,Gsk3b,Dnajb1,Nup50,Nup153,Hsph1,Nup155
R-MMU-3928662	EPHB-mediated forward signaling	0.00144741	-6.53798	37	14	0.00978337	1431	8688	5.63787e+71	Arpc3,4930544G11Rik,Fyn,Itsn1,Actr2,Arpc2,Rasa1,Tiam1,Kalrn,Cdc42,Efnb2,Arpc4,Actr3,Grin2b
R-MMU-421270	Cell-cell junction organization	0.00147345	-6.52015	45	16	0.011181	1431	8688	1.23879e+82	Ctnnb1,Pard3,Afdn,Cadm2,Nectin1,Cdh18,Cdh2,Cdh15,Ctnna1,Cdh24,Cdh6,Prkci,Nectin3,Cdh11,Cadm1,Cdh4
R-MMU-174154	APC/C:Cdc20 mediated degradation of Securin	0.00150903	-6.49629	66	21	0.0146751	1431	8688	2.21872e+105	Ubb,Psmf1,Psmd5,Anapc15,Psme3,Psmc2,Psmb7,Anapc7,Ubc,Psmb10,Psmc1,Anapc5,Psma6,Psmc4,Psmd7,Psmb1,Anapc11,Cdc16,Psmd2,Psmc3,Psmd6
R-MMU-166520	Signalling by NGF	0.00159152	-6.44307	408	90	0.0628931	1431	8688	94275,67300,67653,16706,218397,14811,235402,56458,232910,20662,18759,16443,14360,19192,13385,11513,16333,18412,19179,107971,76089,114715,12315,22187,18750,109934,23980,18035,19170,16591,19182,66413,18590,12487,13869,12313,12371,75778,100986,224129,67733,11491,23996,56692,17967,19177,211255,224014,26413,12982,117150,30938,56717,14180,68585,56705,622434,69632,16590,19171,67836,11773,19181,12323,187…	Maged1,Cltc,4930544G11Rik,Ksr1,Rasa1,Grin2a,Lingo1,Foxo1,Ap2s1,Sos1,Prkci,Itsn1,Fyn,Psme3,Dlg4,Adcy7,Ins1,Sqstm1,Psmc1,Frs3,Rapgef2,Spred1,Calm3,Ubb,Prkca,Abr,Pebp1,Nfkbia,Psmb1,Kl,Psmc3,Psmd6,Pdgfa,Cd28,Erbb4,Calm1,Casp9,Them4,Akap9,Adcy5,Itgb3bp,Adam17,Psmc4,Lamtor3,Ncam1,Psmb7,Kbtbd7,Fgd4,Mapk1,Csf2ra,Pip4k2c,Fgd3,Mtor,Fgf9,Rtn4,Ranbp9,Arhgef26,Arhgef12,Kit,Psmb10,Wdr83,Ap2m1,Psmc2,Camk2b,Pip4…
R-MMU-193704	p75 NTR receptor-mediated signalling	0.00164643	-6.40914	84	25	0.0174703	1431	8688	5.45156e+130	Kalrn,Sos1,Arhgef12,Arhgef26,Rtn4,Lingo1,Nfkbia,Fgd3,Abr,Ncstn,Ubb,Aatf,Fgd4,4930544G11Rik,Maged1,Itgb3bp,Adam17,Tiam2,Tiam1,Sqstm1,Bad,Aph1a,Ubc,Itsn1,Prkci
R-MMU-174143	APC/C-mediated degradation of cell cycle proteins	0.00164643	-6.40914	84	25	0.0174703	1431	8688	1.91776e+125	Psmb7,Anapc7,Ubb,Psmf1,Psmd5,Psmc3,Btrc,Psmd6,Psmb1,Anapc5,Psmb10,Aurka,Ubc,Psmc2,Mad2l1,Psme3,Anapc15,Psmd2,Cdc16,Fbxo5,Anapc11,Psmc1,Psma6,Psmc4,Psmd7
R-MMU-453276	Regulation of mitotic cell cycle	0.00164643	-6.40914	84	25	0.0174703	1431	8688	2.21902e+125	Ubc,Aurka,Psmc2,Psme3,Anapc15,Mad2l1,Cdc16,Psmd2,Anapc11,Fbxo5,Psmd7,Psmc4,Psma6,Psmc1,Anapc7,Psmb7,Psmf1,Psmd5,Ubb,Psmc3,Psmd6,Btrc,Psmb1,Anapc5,Psmb10
R-MMU-4608870	Asymmetric localization of PCP proteins	0.00170042	-6.37688	58	19	0.0132774	1431	8688	1.91713e+96	Psmb10,Psma6,Psmc1,Psmd7,Psmc4,Psmb1,Psmd2,Psmc3,Psmd6,Psmd5,Psmf1,Ubb,Smurf2,Psme3,Psmc2,Scrib,Psmb7,Ubc,Wnt5a
R-MMU-8852276	The role of GTSE1 in G2/M progression after G2 checkpoint	0.00170042	-6.37688	58	19	0.0132774	1431	8688	1.91712e+95	Psmb10,Psmc1,Psma6,Psmc4,Psmd7,Psmb1,Psmd2,Psmc3,Psmd6,Ubb,Psmf1,Psmd5,Psme3,Gtse1,Hsp90ab1,Trp53,Psmc2,Psmb7,Ubc
R-MMU-174184	Cdc20:Phospho-APC/C mediated degradation of Cyclin A	0.00173228	-6.35832	71	22	0.0153739	1431	8688	6.61562e+110	Anapc11,Psmd2,Cdc16,Psmc4,Psmd7,Psmc1,Psma6,Ubc,Psme3,Anapc15,Mad2l1,Psmc2,Psmb1,Psmd6,Psmc3,Psmb10,Anapc5,Anapc7,Psmb7,Ubb,Psmf1,Psmd5
R-MMU-174178	APC/C:Cdh1 mediated degradation of Cdc20 and other APC/C:Cdh1 targeted proteins in late mitosis/early G1	0.00173228	-6.35832	71	22	0.0153739	1431	8688	5.63172e+110	Anapc7,Psmb7,Aurka,Ubc,Psme3,Anapc15,Ubb,Psmf1,Psmd5,Psmc2,Anapc11,Psmb1,Psmc3,Psmd6,Psmd2,Cdc16,Psmb10,Psmc4,Psmd7,Anapc5,Psmc1,Psma6
R-MMU-69541	Stabilization of p53	0.0017872	-6.32711	54	18	0.0125786	1431	8688	6.69982e+90	Psmd5,Psmf1,Ubb,Psme3,Psmc2,Trp53,Psmb7,Ubc,Psmb10,Psma6,Psmc1,Psmd7,Psmc4,Mdm4,Psmb1,Psmd2,Psmd6,Psmc3
R-MMU-174113	SCF-beta-TrCP mediated degradation of Emi1	0.0017872	-6.32711	54	18	0.0125786	1431	8688	6.71412e+90	Fbxo5,Psmb1,Psmd6,Btrc,Psmc3,Psmd2,Psmb10,Psmc4,Psmd7,Psmc1,Psma6,Psmb7,Ubc,Psme3,Ubb,Psmf1,Psmd5,Psmc2
R-MMU-1799339	SRP-dependent cotranslational protein targeting to membrane	0.00180423	-6.31762	89	26	0.0181691	1431	8688	2.01152e+140	Rps7,Rpl6,Rps13,Rpl29,Rpl28,Srp9,Rplp2,Rpl34-ps1,Srp68,Srp54a,Rps5,Rps21,Srp54c,Rps20,Rps6,Rps19,Rps24,Rps15a,Rpl24,Rps14,Rpl30,Rpl5,Rpl7a,Rps26,Rpl37,Srp19
R-MMU-442755	Activation of NMDA receptor upon glutamate binding and postsynaptic events	0.00194961	-6.24013	38	14	0.00978337	1431	8688	1.23141e+71	Calm2,Dlg4,Grin2a,Prkacb,Calm1,Calm3,Mapk1,Gria1,Akap9,Gria3,Rps6ka6,Grin2b,Camk2d,Camk2b
R-MMU-5689603	UCH proteinases	0.00195452	-6.23761	94	27	0.0188679	1431	8688	1.91812e+140	Psmc2,Psme3,Foxk1,Ubc,Hist1h2ap,Ino80b,Psmc4,Psmd7,Psmc1,Ruvbl1,Psma6,Psmd2,Asxl1,Ogt,Hist1h2an,Ubb,Psmf1,Psmd5,Uchl4,Psmb7,Mcrs1,Psmb10,Psmc3,Psmd6,Hist2h2ac,Actl6a,Psmb1
R-MMU-179419	APC:Cdc20 mediated degradation of cell cycle proteins prior to satisfation of the cell cycle checkpoint	0.00211434	-6.15901	72	22	0.0153739	1431	8688	1.91776e+110	Psmb7,Anapc7,Psmd5,Psmf1,Ubb,Psmb1,Psmc3,Psmd6,Psmb10,Anapc5,Ubc,Mad2l1,Psme3,Anapc15,Psmc2,Anapc11,Psmd2,Cdc16,Psma6,Psmc1,Psmd7,Psmc4
R-MMU-5610785	GLI3 is processed to GLI3R by the proteasome	0.00212817	-6.15249	59	19	0.0132774	1431	8688	1.91812e+95	Psmc2,Psme3,Psmd5,Psmf1,Ubb,Prkacb,Gsk3b,Ubc,Psmb7,Psmd7,Psmc4,Psma6,Psmc1,Psmb10,Psmd6,Btrc,Psmc3,Psmd2,Psmb1
R-MMU-177929	Signaling by EGFR	0.00228554	-6.08115	313	71	0.0496157	1431	8688	18718,107971,17463,19179,26443,11513,12323,16333,13854,19192,13385,19181,14360,11489,20662,67836,56458,19171,16590,12540,56705,15239,14180,56717,14811,26413,17967,211255,19177,56692,117150,218397,16706,12982,224129,100986,23996,67603,11491,75778,108058,12371,21762,14812,18575,18749,12313,13869,12314,26395,18590,12487,14585,22190,22084,19170,16591,66413,19182,22187,94212,66998,228769,23980,237880,…	Pip4k2a,Frs3,Psmd7,Psmc1,Psma6,Adcy7,Camk2b,Ins1,Epn1,Psme3,Dlg4,Psmc2,Fyn,Adam12,Sos1,Wdr83,Foxo1,Psmb10,Kit,Cdc42,Ranbp9,Hgs,Fgf9,Mtor,Grin2a,Mapk1,Ncam1,Kbtbd7,Psmb7,Lamtor3,Pip4k2c,Rasa1,Ksr1,Csf2ra,Adcy5,Akap9,Psmc4,Dusp6,Adam17,Them4,Camk2d,Casp9,Psmd2,Grin2b,Pde1c,Prkacb,Calm1,Erbb4,Calm2,Map2k1,Pdgfa,Cd28,Gfra1,Ubc,Tsc2,Psmb1,Kl,Psmd6,Psmc3,Ubb,Pag1,Psmd5,Psmf1,Pebp1,1700071K01Rik,Prkca,P…
R-MMU-349425	Autodegradation of the E3 ubiquitin ligase COP1	0.00237251	-6.04381	51	17	0.0118798	1431	8688	1.91712e+85	Psmb10,Psmc1,Psma6,Psmc4,Psmd7,Psmb1,Psmd2,Psmd6,Psmc3,Ubb,Psmf1,Psmd5,Psme3,Trp53,Psmc2,Psmb7,Ubc
R-MMU-69229	Ubiquitin-dependent degradation of Cyclin D1	0.00237251	-6.04381	51	17	0.0118798	1431	8688	1.91713e+85	Psmb10,Psma6,Psmc1,Psmd7,Psmc4,Psmb1,Psmd2,Psmc3,Psmd6,Psmd5,Psmf1,Ubb,Psme3,Psmc2,Psmb7,Ubc,Gsk3b
R-MMU-75815	Ubiquitin-dependent degradation of Cyclin D	0.00237251	-6.04381	51	17	0.0118798	1431	8688	1.91922e+85	Psme3,Ubb,Psmf1,Psmd5,Psmc2,Psmb7,Gsk3b,Ubc,Psmb10,Psmc4,Psmd7,Psmc1,Psma6,Psmb1,Psmd6,Psmc3,Psmd2
R-MMU-1234176	Oxygen-dependent proline hydroxylation of Hypoxia-inducible Factor Alpha	0.00246314	-6.00632	64	20	0.0139762	1431	8688	1.91711e+101	Psmb10,Egln3,Psmc1,Psma6,Psmc4,Psmd7,Psmb1,Psmd2,Psmc3,Psmd6,Ubb,Psmf1,Psmd5,Psme3,Psmc2,Psmb7,Eloc,Ube2d2a,Epas1,Ubc
R-MMU-2980766	Nuclear Envelope Breakdown	0.00254881	-5.97213	43	15	0.0104822	1431	8688	1.81412e+80	Nup50,Banf1,Prkca,Nup153,Nup155,Nup107,Nupl1,Nek9,Rae1,Ctdnep1,Aaas,Ndc1,Nup54,Nup160,Nup210
R-MMU-2586552	Signaling by Leptin	0.00255922	-5.96805	222	53	0.037037	1431	8688	19170,16591,66413,19182,228769,66998,22187,237880,23980,76089,16653,12315,114715,100986,67603,23996,108058,21762,14812,13869,12313,12314,26395,18590,14585,22190,67836,20662,16590,19171,56705,20399,14811,14180,26413,56692,211255,19177,17967,218397,12982,16706,17463,107971,26443,19179,12702,12323,19192,20850,13385,19181,14360	Psmb1,Kl,Psmd6,Psmc3,Psmf1,Psmd5,Ubb,1700071K01Rik,Pebp1,Rapgef2,Kras,Calm3,Spred1,Akap9,Dusp6,Psmc4,Camk2d,Psmd2,Grin2b,Erbb4,Calm1,Calm2,Map2k1,Pdgfa,Gfra1,Ubc,Wdr83,Sos1,Kit,Psmb10,Ranbp9,Sh2b1,Grin2a,Fgf9,Mapk1,Lamtor3,Kbtbd7,Psmb7,Ncam1,Rasa1,Csf2ra,Ksr1,Psmd7,Frs3,Psma6,Psmc1,Socs3,Camk2b,Psme3,Stat5a,Dlg4,Psmc2,Fyn
R-MMU-3769402	Deactivation of the beta-catenin transactivating complex	0.0025879	-5.95691	39	14	0.00978337	1431	8688	2.21877e+71	Ubb,Pygo2,Chd8,Tle1,Tle4,Bcl9l,Ubc,Kmt2d,Ctnnb1,Bcl9,Rbbp5,Tle3,Ywhaz,Btrc
R-MMU-2262749	Cellular response to hypoxia	0.00278679	-5.88286	69	21	0.0146751	1431	8688	1.76847e+106	Cited2,Psmd6,Psmc3,Psmd2,Psmb1,Psmd7,Psmc4,Psma6,Psmc1,Egln3,Psmb10,Ubc,Epas1,Ube2d2a,Eloc,Psmb7,Psmc2,Psme3,Psmd5,Psmf1,Ubb
R-MMU-1234174	Regulation of Hypoxia-inducible Factor (HIF) by oxygen	0.00278679	-5.88286	69	21	0.0146751	1431	8688	1.91711e+106	Psmb10,Egln3,Psmc1,Psma6,Psmc4,Psmd7,Psmb1,Psmd2,Psmd6,Psmc3,Cited2,Ubb,Psmd5,Psmf1,Psme3,Psmc2,Psmb7,Eloc,Ube2d2a,Epas1,Ubc
R-MMU-8853659	RET signaling	0.00279556	-5.87972	233	55	0.0384347	1431	8688	20662,67836,110351,16590,19171,56705,14180,14811,12982,218397,16706,26413,17967,19177,211255,56692,107971,17463,19179,26443,12323,114255,13385,19181,19192,14360,66413,19182,19170,16591,23980,237880,18750,22187,66998,228769,16653,12315,114715,76089,14786,23996,67603,100986,108058,14812,21762,76829,12314,12313,13869,14585,22190,26395,18590	Sos1,Wdr83,Rap1gap,Kit,Psmb10,Ranbp9,Fgf9,Grin2a,Csf2ra,Rasa1,Ksr1,Mapk1,Ncam1,Psmb7,Kbtbd7,Lamtor3,Frs3,Psmd7,Psmc1,Psma6,Camk2b,Dok4,Dlg4,Psmc2,Psme3,Fyn,Psmd6,Psmc3,Psmb1,Kl,Pebp1,1700071K01Rik,Prkca,Ubb,Psmd5,Psmf1,Kras,Calm3,Spred1,Rapgef2,Grb7,Psmc4,Dusp6,Akap9,Camk2d,Grin2b,Psmd2,Dok5,Calm2,Calm1,Erbb4,Gfra1,Ubc,Map2k1,Pdgfa
R-MMU-2555396	Mitotic Metaphase and Anaphase	0.00283574	-5.86545	173	43	0.0300489	1431	8688	75430,11799,22190,67052,23996,110379,72155,67733,21762,67141,22187,228769,18221,66998,59008,66413,19182,26951,66977,20842,19170,76499,23825,19181,19192,56150,73470,19047,16319,17463,19179,26443,19387,52696,69957,66156,244495,70315,103468,56317,19177,19171,59015	Anapc15,Birc5,Ubc,Ndc80,Psmc4,Sec13,Cenpn,Itgb3bp,Psmd2,Fbxo5,Ubb,Psmf1,Nudc,Psmd5,Anapc5,Psmd6,Psmc3,Zw10,Nuf2,Stag1,Psmb1,Clasp2,Banf1,Psmc2,Psme3,Mad2l1,Kif2b,Ppp1cc,Incenp,Psmd7,Psmc1,Psma6,Rangap1,Zwint,Cdc16,Anapc11,Sgo2b,Hdac8,Nup107,Anapc7,Psmb7,Psmb10,Nup160
R-MMU-1433557	Signaling by SCF-KIT	0.00294729	-5.82687	290	66	0.0461216	1431	8688	14180,14811,56717,26413,211255,19177,17967,56692,117150,12982,218397,16706,20662,67836,56458,19171,16590,56705,19192,20850,13385,19181,14360,18718,107971,17463,19179,26443,12323,16333,22187,66998,228769,23980,237880,18750,76089,14786,19211,16653,114715,12315,54607,22084,16591,19170,19182,66413,12313,13869,12703,12314,26395,18590,12487,14585,22190,100986,23996,67603,108058,75778,12371,14158,14812,…	Fgf9,Grin2a,Mtor,Mapk1,Kbtbd7,Psmb7,Ncam1,Lamtor3,Pip4k2c,Csf2ra,Rasa1,Ksr1,Sos1,Wdr83,Foxo1,Psmb10,Kit,Ranbp9,Psme3,Stat5a,Dlg4,Psmc2,Fyn,Pip4k2a,Frs3,Psmd7,Psmc1,Psma6,Camk2b,Ins1,Ubb,Psmd5,Psmf1,Pebp1,1700071K01Rik,Prkca,Rapgef2,Grb7,Pten,Kras,Spred1,Calm3,Socs6,Tsc2,Kl,Psmb1,Psmc3,Psmd6,Calm1,Erbb4,Socs1,Calm2,Map2k1,Pdgfa,Cd28,Gfra1,Ubc,Akap9,Psmc4,Dusp6,Camk2d,Them4,Casp9,Fer,Grin2b,Psmd2
R-MMU-5683057	MAPK family signaling cascades	0.00302704	-5.80017	244	57	0.0398323	1431	8688	81489,19192,19181,13385,14360,19179,26443,107971,17463,12323,14180,14811,211255,17967,19177,56692,26413,16706,12982,218397,56458,19171,16590,20662,67836,12540,56705,12313,18749,13869,12314,18590,26395,22190,14585,100986,23996,67603,21762,14812,108058,235072,22187,228769,66998,23980,237880,18481,76089,114715,12315,16653,545156,19170,16591,66413,19182	Dnajb1,Psme3,Psmc2,Dlg4,Fyn,Psmc1,Psma6,Frs3,Psmd7,Camk2b,Fgf9,Grin2a,Kbtbd7,Ncam1,Psmb7,Lamtor3,Mapk1,Ksr1,Csf2ra,Rasa1,Foxo1,Psmb10,Kit,Sos1,Wdr83,Cdc42,Ranbp9,Calm1,Prkacb,Erbb4,Calm2,Pdgfa,Map2k1,Ubc,Gfra1,Akap9,Psmc4,Dusp6,Psmd2,Grin2b,Camk2d,Sept7,Ubb,Psmf1,Psmd5,Pebp1,1700071K01Rik,Pak3,Rapgef2,Spred1,Calm3,Kras,Kalrn,Psmb1,Kl,Psmd6,Psmc3
R-MMU-450531	Regulation of mRNA stability by proteins that bind AU-rich elements	0.0030828	-5.78192	83	24	0.0167715	1431	8688	6.69982e+121	Psmd5,Psmf1,Ubb,Dis3,Psme3,Prkca,Psmc2,Psmb7,Ubc,Psmb10,Hspa8,Exosc3,Dcp1a,Psma6,Exosc4,Psmc1,Psmd7,Psmc4,Psmb1,Psmd2,Ywhaz,Exosc6,Psmc3,Psmd6
R-MMU-176409	APC/C:Cdc20 mediated degradation of mitotic proteins	0.0030953	-5.77787	74	22	0.0153739	1431	8688	2.21872e+110	Ubb,Psmf1,Mad2l1,Psmd5,Anapc15,Psme3,Psmc2,Psmb7,Anapc7,Ubc,Psmb10,Psmc1,Anapc5,Psma6,Psmc4,Psmd7,Psmb1,Anapc11,Psmd2,Cdc16,Psmc3,Psmd6
R-MMU-438066	Unblocking of NMDA receptor, glutamate binding and activation	0.00318124	-5.75048	17	8	0.0055905	1431	8688	1.23231e+41	Camk2b,Camk2d,Grin2b,Gria3,Akap9,Grin2a,Dlg4,Gria1
R-MMU-5358346	Hedgehog ligand biogenesis	0.00325808	-5.72662	61	19	0.0132774	1431	8688	1.16891e+96	Derl2,Psmb1,Syvn1,Psmd2,Psmc3,Psmd6,Psmb10,Psmc1,Psma6,Psmc4,Psmd7,Sel1l,Psmb7,Ubc,Ubb,Psmd5,Psmf1,Psme3,Psmc2
R-MMU-442742	CREB phosphorylation through the activation of Ras	0.00327531	-5.72134	28	11	0.00768693	1431	8688	1.23141e+56	Calm2,Dlg4,Grin2a,Calm1,Akap9,Grin2b,Rps6ka6,Calm3,Camk2d,Camk2b,Mapk1
R-MMU-74752	Signaling by Insulin receptor	0.00350534	-5.65347	292	66	0.0461216	1431	8688	12982,16706,218397,56692,17967,19177,211255,26413,14811,56717,14180,73834,56705,11974,13684,75669,19079,19171,16590,67836,20662,14360,19181,13385,66508,19192,225326,16333,12323,227154,26443,19744,19179,17463,107971,114715,12315,16653,76089,237880,23980,66998,228769,22187,19182,66413,16591,19170,22084,22190,14585,18590,26395,12314,64930,13869,12313,74370,14812,21762,75778,108058,67603,23996,100986…	Csf2ra,Ksr1,Rasa1,Lamtor3,Ncam1,Psmb7,Kbtbd7,Mapk1,Grin2a,Mtor,Fgf9,Atp6v1d,Ranbp9,Atp6v0e,Eif4e,Pik3r4,Prkab1,Psmb10,Kit,Wdr83,Sos1,Fyn,Psmc2,Dlg4,Lamtor1,Psme3,Pik3c3,Ins1,Camk2b,Stradb,Psma6,Rheb,Psmc1,Psmd7,Frs3,Spred1,Calm3,Kras,Rapgef2,1700071K01Rik,Pebp1,Psmd5,Psmf1,Ubb,Psmc3,Psmd6,Kl,Psmb1,Tsc2,Ubc,Gfra1,Pdgfa,Map2k1,Calm2,Tsc1,Erbb4,Calm1,Rptor,Grin2b,Psmd2,Them4,Camk2d,Dusp6,Psmc4,Akap9…
R-MMU-176814	Activation of APC/C and APC/C:Cdc20 mediated degradation of mitotic proteins	0.003714	-5.59565	75	22	0.0153739	1431	8688	5.63172e+110	Anapc7,Psmb7,Ubc,Psme3,Anapc15,Psmf1,Psmd5,Mad2l1,Ubb,Psmc2,Anapc11,Psmb1,Psmd6,Psmc3,Psmd2,Cdc16,Psmb10,Psmd7,Psmc4,Psma6,Psmc1,Anapc5
R-MMU-450408	AUF1 (hnRNP D0) binds and destabilizes mRNA	0.00374541	-5.58722	53	17	0.0118798	1431	8688	1.91772e+85	Psmb7,Ubc,Psme3,Ubb,Psmf1,Psmd5,Psmc2,Psmb1,Psmc3,Psmd6,Psmd2,Hspa8,Psmb10,Psmc4,Psmd7,Psmc1,Psma6
R-MMU-2467813	Separation of Sister Chromatids	0.00395654	-5.53238	166	41	0.0286513	1431	8688	1.63197e+208	Incenp,Ndc80,Kif2b,Ppp1cc,Ubc,Anapc15,Psme3,Birc5,Mad2l1,Clasp2,Psmc2,Anapc11,Zwint,Psmd2,Cdc16,Rangap1,Sec13,Psmc4,Psmd7,Cenpn,Psmc1,Itgb3bp,Psma6,Anapc7,Psmb7,Nup107,Hdac8,Ubb,Nudc,Psmd5,Psmf1,Sgo2b,Zw10,Nuf2,Psmb1,Stag1,Psmc3,Psmd6,Nup160,Psmb10,Anapc5
R-MMU-917729	Endosomal Sorting Complex Required For Transport (ESCRT)	0.00428808	-5.45192	25	10	0.00698812	1431	8688	2.80841e+50	Vps25,Vps37c,Ubc,Hgs,Vta1,Ubb,Chmp4b,Chmp2a,Chmp5,Tsg101
R-MMU-5676590	NIK-->noncanonical NF-kB signaling	0.00431293	-5.44614	58	18	0.0125786	1431	8688	1.03583e+91	Fbxw11,Psmc2,Ubb,Psmd5,Psmf1,Psme3,Ubc,Psmb7,Psmc1,Psma6,Psmc4,Psmd7,Psmb10,Psmd2,Btrc,Psmd6,Psmc3,Psmb1
R-MMU-5607761	Dectin-1 mediated noncanonical NF-kB signaling	0.00431293	-5.44614	58	18	0.0125786	1431	8688	1.91702e+91	Psmb1,Psmd2,Btrc,Psmc3,Psmd6,Psmb10,Psma6,Psmc1,Psmd7,Psmc4,Psmb7,Ubc,Psmf1,Psmd5,Ubb,Psme3,Fbxw11,Psmc2
R-MMU-68827	CDT1 association with the CDC6:ORC:origin complex	0.00431293	-5.44614	58	18	0.0125786	1431	8688	6.64132e+90	Psmd6,Psmc3,Psmd2,Psmb1,Psmd7,Psmc4,Psma6,Psmc1,Psmb10,Ubc,Orc3,Psmb7,Cdt1,Psmc2,Psme3,Psmd5,Psmf1,Ubb
R-MMU-68882	Mitotic Anaphase	0.00444275	-5.41648	172	42	0.0293501	1431	8688	2.64437e+213	Psma6,Itgb3bp,Psmc1,Cenpn,Psmd7,Sec13,Psmc4,Rangap1,Cdc16,Psmd2,Zwint,Anapc11,Banf1,Psmc2,Clasp2,Mad2l1,Birc5,Psme3,Anapc15,Ubc,Ppp1cc,Kif2b,Ndc80,Incenp,Anapc5,Psmb10,Nup160,Psmc3,Psmd6,Stag1,Psmb1,Nuf2,Zw10,Sgo2b,Psmf1,Nudc,Psmd5,Ubb,Hdac8,Nup107,Psmb7,Anapc7
R-MMU-5658442	Regulation of RAS by GAPs	0.00444544	-5.41588	67	20	0.0139762	1431	8688	1.91712e+103	Psmb10,Psmd7,Psmc4,Psma6,Psmc1,Psmb1,Psmc3,Psmd6,Psmd2,Psme3,Psmd5,Psmf1,Ubb,Psmc2,Kbtbd7,Psmb7,Kras,Ubc,Spred1,Rasa1
R-MMU-163282	Mitochondrial transcription initiation	0.00446065	-5.41246	3	3	0.00209644	1431	8688	2178015278216150	Tfam,Tfb2m,Polrmt
R-MMU-1640170	Cell Cycle	0.00453571	-5.39577	596	122	0.0852551	1431	8688	70238,19387,230376,19076,56505,19179,71844,59046,19192,22059,319176,12234,269113,56317,19650,19361,56637,13361,319170,26909,70315,12995,76816,16475,15204,23856,67141,72151,17220,100986,23996,67733,72155,67052,217718,11799,67177,26951,19170,66977,212427,66413,19324,19182,59008,67181,27354,66352,59021,259279,13000,18536,22187,18750,18141,66156,319151,17535,381644,52696,69957,17463,26443,22629,31917…	Rnf168,Rangap1,Haus6,Prim2,Ruvbl1,Psmc1,Nupl1,Arpp19,Psme3,Trp53,Hist2h2ac,Btrc,Nup54,Anapc7,Rbl1,Rad51,Gsk3b,Dhfr,Hist1h2an,Exo1,Hdac8,Csnk2a1,Sdccag8,Ajuba,Herc2,Dido1,Fbxo5,Rfc5,Mcm7,Akap9,Psmc4,Itgb3bp,Cenpn,Ndc80,Nek9,Birc5,Cdt1,Zw10,Psmb1,Nuf2,A730008H23Rik,Psmd6,Rab1a,Psmc3,Anapc5,Ctdnep1,Nbn,Blzf1,Rab2a,Tubgcp3,Csnk2a2,Pcm1,Ubb,Prkca,Nup50,Anapc11,Hist1h3e,Mre11a,Cep135,Zwint,Cdc16,Psmd7,…
R-MMU-3301854	Nuclear Pore Complex (NPC) Disassembly	0.00456392	-5.38957	33	12	0.00838574	1431	8688	5.45637e+65	Nup210,Ndc1,Nup160,Nup54,Aaas,Rae1,Nupl1,Nek9,Nup107,Nup153,Nup155,Nup50
R-MMU-948021	Transport to the Golgi and subsequent modification	0.00485309	-5.32814	148	37	0.025856	1431	8688	5.63957e+190	Tmem115,Sar1b,Ppp6c,Ctsc,Sec23a,Cog2,Ppp6r3,Fut8,Cog3,Ykt6,Sec22b,Sec24a,Sec24d,Ins1,Dctn4,Arfgap2,Cog1,Sec23ip,Sec31a,Sec13,Cog8,Tmed3,Dync1i1,Trappc3,Sec24b,Bet1l,Cnih2,Manea,Dync1i2,Napa,Tgfa,Mgat5,Rab1a,Trappc6a,0610009B22Rik,Sec16b,Gria1
R-MMU-504046	RNA Polymerase I, RNA Polymerase III, and Mitochondrial Transcription	0.00485771	-5.32719	114	30	0.0209644	1431	8688	1.06298e+157	Rrn3,Tfb2m,Taf1b,Gtf3c3,Crcp,Gtf3c5,Gtf2h4,Pou2f1,Brf2,Gtf3c1,Mterf1a,Mta2,Hist1h3e,Gtf3c2,Hdac2,Tbp,Mbd2,Gatad2a,Mterf1b,Polr3g,Ercc3,Mnat1,Tfam,Polr1b,Zfp143,Polr3b,Mta3,Gtf2h2,Polrmt,Snapc3
R-MMU-69620	Cell Cycle Checkpoints	0.0049542	-5.30752	178	43	0.0300489	1431	8688	19179,26443,22629,17463,17535,70238,66156,69957,56150,19192,22059,68251,19181,21975,93765,19171,17248,29870,26909,15204,19177,106344,56317,50793,23996,12544,21762,15574,22218,72151,17220,75430,22190,240087,59008,19170,22631,19182,66413,22187,66998,228769,27354	Psmc1,Psma6,Ywhah,Psmd7,Mre11a,Rnf168,Anapc11,Cdc16,Mad2l1,Psme3,Trp53,Babam1,Psmc2,Top3a,Ube2n,Psmb10,Mdm4,Gtse1,Exo1,Herc2,Psmb7,Rfc4,Anapc7,Orc3,Psmc4,Cdc45,Psmd2,Hus1,Sumo1,Rfc5,Mcm7,Anapc15,Ubc,Mdc1,Anapc5,Psmb1,Ywhaz,Psmc3,Psmd6,Ubb,Psmd5,Psmf1,Nbn
R-MMU-69017	CDK-mediated phosphorylation and removal of Cdc6	0.0049772	-5.30289	50	16	0.011181	1431	8688	1.91702e+80	Psmb1,Psmd2,Psmd6,Psmc3,Psmb10,Psmc1,Psma6,Psmc4,Psmd7,Psmb7,Ubc,Ubb,Psmd5,Psmf1,Psme3,Psmc2
R-MMU-186763	Downstream signal transduction	0.00521243	-5.25671	302	67	0.0468204	1431	8688	19170,16591,22084,19182,66413,228769,66998,22187,237880,23980,18750,14786,19211,76089,16653,12315,114715,224129,100986,67603,23996,12371,108058,75778,14812,21762,18575,13869,18749,12313,12314,26395,18590,14585,12487,22190,67836,20662,16590,19171,56458,56705,14811,56717,14180,26413,56692,19177,211255,17967,117150,16706,218397,12982,18718,17463,107971,26443,19179,12323,11513,16333,19192,20850,13385…	Psmb1,Kl,Tsc2,Psmc3,Psmd6,Psmf1,Psmd5,Ubb,1700071K01Rik,Pebp1,Prkca,Grb7,Pten,Rapgef2,Kras,Calm3,Spred1,Adcy5,Akap9,Dusp6,Psmc4,Casp9,Camk2d,Them4,Grin2b,Psmd2,Pde1c,Erbb4,Prkacb,Calm1,Calm2,Map2k1,Pdgfa,Gfra1,Cd28,Ubc,Wdr83,Sos1,Kit,Psmb10,Foxo1,Ranbp9,Grin2a,Mtor,Fgf9,Mapk1,Lamtor3,Psmb7,Kbtbd7,Ncam1,Pip4k2c,Ksr1,Rasa1,Csf2ra,Pip4k2a,Psmd7,Frs3,Psma6,Psmc1,Camk2b,Adcy7,Ins1,Psme3,Stat5a,Dlg4,Ps…
R-MMU-112412	SOS-mediated signalling	0.00525204	-5.24914	214	50	0.0349406	1431	8688	56705,67836,20662,19171,16590,12982,218397,16706,26413,56692,19177,211255,17967,14811,14180,12323,17463,107971,26443,19179,14360,13385,19181,19192,66413,19182,19170,16591,16653,114715,12315,76089,237880,23980,66998,228769,22187,108058,14812,21762,67603,23996,100986,14585,22190,26395,18590,12314,13869,12313	Ranbp9,Wdr83,Sos1,Psmb10,Kit,Csf2ra,Rasa1,Ksr1,Mapk1,Lamtor3,Psmb7,Kbtbd7,Ncam1,Grin2a,Fgf9,Camk2b,Psmd7,Frs3,Psma6,Psmc1,Fyn,Dlg4,Psmc2,Psme3,Psmd6,Psmc3,Psmb1,Kl,Kras,Spred1,Calm3,Rapgef2,1700071K01Rik,Pebp1,Psmd5,Psmf1,Ubb,Camk2d,Grin2b,Psmd2,Dusp6,Psmc4,Akap9,Gfra1,Ubc,Map2k1,Pdgfa,Calm2,Erbb4,Calm1
R-MMU-179812	GRB2 events in EGFR signaling	0.00525204	-5.24914	214	50	0.0349406	1431	8688	12323,107971,17463,19179,26443,14360,19192,13385,19181,56705,20662,67836,16590,19171,26413,19177,211255,17967,56692,218397,16706,12982,14180,14811,108058,14812,21762,100986,23996,67603,26395,18590,14585,22190,12313,13869,12314,19170,16591,66413,19182,76089,16653,114715,12315,22187,228769,66998,23980,237880	Camk2b,Frs3,Psmd7,Psmc1,Psma6,Fyn,Psme3,Dlg4,Psmc2,Ranbp9,Sos1,Wdr83,Kit,Psmb10,Mapk1,Psmb7,Kbtbd7,Ncam1,Lamtor3,Rasa1,Ksr1,Csf2ra,Fgf9,Grin2a,Camk2d,Grin2b,Psmd2,Akap9,Psmc4,Dusp6,Map2k1,Pdgfa,Gfra1,Ubc,Calm1,Erbb4,Calm2,Psmb1,Kl,Psmd6,Psmc3,Rapgef2,Kras,Spred1,Calm3,Ubb,Psmf1,Psmd5,Pebp1,1700071K01Rik
R-MMU-5673001	RAF/MAP kinase cascade	0.00525204	-5.24914	214	50	0.0349406	1431	8688	14180,14811,19177,211255,17967,56692,26413,16706,12982,218397,19171,16590,20662,67836,56705,19192,19181,13385,14360,19179,26443,107971,17463,12323,22187,66998,228769,23980,237880,76089,12315,114715,16653,19170,16591,66413,19182,12313,13869,12314,18590,26395,22190,14585,100986,23996,67603,21762,14812,108058	Fgf9,Grin2a,Psmb7,Kbtbd7,Ncam1,Lamtor3,Mapk1,Ksr1,Csf2ra,Rasa1,Psmb10,Kit,Sos1,Wdr83,Ranbp9,Psme3,Psmc2,Dlg4,Fyn,Psmc1,Psma6,Frs3,Psmd7,Camk2b,Ubb,Psmd5,Psmf1,Pebp1,1700071K01Rik,Rapgef2,Calm3,Spred1,Kras,Psmb1,Kl,Psmd6,Psmc3,Calm1,Erbb4,Calm2,Pdgfa,Map2k1,Ubc,Gfra1,Akap9,Psmc4,Dusp6,Psmd2,Grin2b,Camk2d
R-MMU-180336	SHC1 events in EGFR signaling	0.00525204	-5.24914	214	50	0.0349406	1431	8688	16591,19170,66413,19182,76089,114715,12315,16653,66998,228769,22187,237880,23980,21762,14812,108058,100986,67603,23996,18590,26395,22190,14585,13869,12313,12314,56705,19171,16590,67836,20662,56692,17967,19177,211255,26413,12982,16706,218397,14811,14180,12323,26443,19179,17463,107971,14360,19192,19181,13385	Kl,Psmb1,Psmd6,Psmc3,Rapgef2,Spred1,Calm3,Kras,Psmd5,Psmf1,Ubb,1700071K01Rik,Pebp1,Psmd2,Grin2b,Camk2d,Akap9,Dusp6,Psmc4,Pdgfa,Map2k1,Ubc,Gfra1,Erbb4,Calm1,Calm2,Ranbp9,Psmb10,Kit,Wdr83,Sos1,Lamtor3,Ncam1,Psmb7,Kbtbd7,Mapk1,Csf2ra,Ksr1,Rasa1,Grin2a,Fgf9,Camk2b,Psma6,Psmc1,Psmd7,Frs3,Fyn,Psme3,Psmc2,Dlg4
R-MMU-187706	Signalling to p38 via RIT and RIN	0.00525204	-5.24914	214	50	0.0349406	1431	8688	14812,21762,108058,67603,23996,100986,22190,14585,18590,26395,12314,13869,12313,66413,19182,16591,19170,12315,114715,16653,76089,237880,23980,66998,228769,22187,12323,26443,19179,17463,107971,14360,19181,13385,19192,56705,19171,16590,67836,20662,16706,12982,218397,56692,211255,17967,19177,26413,14811,14180	Grin2b,Psmd2,Camk2d,Dusp6,Psmc4,Akap9,Ubc,Gfra1,Pdgfa,Map2k1,Calm2,Erbb4,Calm1,Psmd6,Psmc3,Kl,Psmb1,Calm3,Spred1,Kras,Rapgef2,1700071K01Rik,Pebp1,Psmd5,Psmf1,Ubb,Camk2b,Psma6,Psmc1,Psmd7,Frs3,Fyn,Psmc2,Dlg4,Psme3,Ranbp9,Psmb10,Kit,Wdr83,Sos1,Ksr1,Csf2ra,Rasa1,Lamtor3,Kbtbd7,Ncam1,Psmb7,Mapk1,Grin2a,Fgf9
R-MMU-72165	mRNA Splicing - Minor Pathway	0.00571429	-5.16479	55	17	0.0118798	1431	8688	6.88797e+89	Prpf6,Snrnp48,Srsf2,Snu13,Sf3b5,Ddx23,Snrpd1,Snrnp200,Snrpb,Srsf1,Srsf7,Snrpe,Sf3b2,Polr2b,Sf3b6,Rnpc3,Snrnp35
R-MMU-8854050	FBXL7 down-regulates AURKA during mitotic entry and in early mitosis	0.00571429	-5.16479	55	17	0.0118798	1431	8688	1.91713e+85	Psmb10,Psma6,Psmc1,Psmd7,Psmc4,Psmb1,Psmd2,Psmc3,Psmd6,Psmf1,Psmd5,Ubb,Psme3,Psmc2,Psmb7,Ubc,Aurka
R-MMU-532668	N-glycan trimming in the ER and Calnexin/Calreticulin cycle	0.00601596	-5.11334	34	12	0.00838574	1431	8688	2.21907e+63	Ubc,Edem3,Sel1l,Derl1,Rnf185,Ubb,Syvn1,Edem1,Mlec,Derl2,Canx,Psmc1
R-MMU-438064	Post NMDA receptor activation events	0.00601596	-5.11334	34	12	0.00838574	1431	8688	6.70711e+61	Rps6ka6,Grin2b,Camk2d,Camk2b,Akap9,Calm3,Mapk1,Calm2,Dlg4,Grin2a,Prkacb,Calm1
R-MMU-170822	Regulation of Glucokinase by Glucokinase Regulatory Protein	0.00607186	-5.10409	30	11	0.00768693	1431	8688	7.18441e+59	Nupl1,Nup107,Aaas,Rae1,Nup153,Nup155,Nup50,Nup210,Ndc1,Nup160,Nup54
R-MMU-350562	Regulation of ornithine decarboxylase (ODC)	0.00616792	-5.08839	51	16	0.011181	1431	8688	1.82472e+80	Oaz2,Psmc3,Psmd6,Psmd2,Psmb1,Psmc4,Psmd7,Psmc1,Psma6,Odc1,Psmb10,Psmb7,Psmc2,Psme3,Psmd5,Psmf1
R-MMU-68875	Mitotic Prophase	0.0062187	-5.08019	78	22	0.0153739	1431	8688	7.02312e+116	Gorasp2,Rab1a,Nup210,Nup54,Nup160,Ndc1,Nup155,Nup153,Banf1,Prkca,Nup50,Aaas,Ctdnep1,Mapk1,Rae1,Blzf1,Rab2a,Nek9,Mcph1,Nupl1,Arpp19,Nup107
R-MMU-195253	Degradation of beta-catenin by the destruction complex	0.0062187	-5.08019	78	22	0.0153739	1431	8688	5.66372e+110	Gsk3b,Ubc,Tle4,Tle1,Psmb7,Psmc2,Psme3,Psmd5,Psmf1,Ubb,Psmc3,Psmd6,Btrc,Psmd2,Tle3,Psmb1,Psmd7,Psmc4,Psma6,Psmc1,Ctnnb1,Psmb10
R-MMU-446203	Asparagine N-linked glycosylation	0.00627247	-5.07159	252	57	0.0398323	1431	8688	27096,13426,22187,66967,66111,89867,66050,75540,74126,13427,19324,192193,242362,53618,52036,20333,56418,66789,13032,20334,67857,13478,22190,56395,109785,110379,16834,67665,77371,99683,54399,97484,20338,67091,54342,14799,108124,21802,107895,12794,116891,109154,24060,12330,67819,338337,193670,76332,66397,208624,19179,218138,69162,77038,207352,69608,16333	Trappc3,Dync1i1,Ubb,Edem3,Tmed3,Sec16b,0610009B22Rik,Fpgt,Syvn1,Dync1i2,Rab1a,Edem1,Manea,Fut8,Ppp6r3,Sec22b,Ykt6,Alg14,Ctsc,Sec23a,Ppp6c,Dpagt1,Ubc,Tmem115,Pgm3,Sec13,Cog1,Dctn4,Sec24a,Sec24b,Bet1l,Cog8,Sel1l,Trappc6a,Gnpnat1,Gria1,Napa,Tgfa,Mgat5,Cnih2,Derl2,Mlec,Slc35a1,Canx,Derl1,Cog3,Rnf185,Cog2,Sar1b,Alg3,Psmc1,Gmds,Sec31a,Arfgap2,Sec23ip,Sec24d,Ins1
R-MMU-5633007	Regulation of TP53 Activity	0.00686435	-4.98141	151	37	0.025856	1431	8688	1.29952e+191	Csnk2a1,Ubb,Sgk1,Exo1,Map2k6,Cdk5,Pin1,Mta2,Mtor,Supt16,Rfc4,Nbn,Phf20,Csnk2a2,Trp53rka,Smyd2,Brpf1,Prkab1,Taf4,Mdm4,Trp53,Daxx,Jmy,Top3a,Aurka,Ubc,Ssrp1,Banp,Pip4k2a,Taf12,Mre11a,Trp53rkb,Hdac2,Tbp,Hus1,Rfc5,Gatad2a
R-MMU-429914	Deadenylation-dependent mRNA decay	0.007471	-4.89673	39	13	0.00908456	1431	8688	7.25441e+68	Exosc6,Eif4e,Dcps,Pan2,Eif4a2,Lsm1,Edc4,Exosc4,Dcp1a,Eif4a3,Exosc3,Dis3,Lsm4
R-MMU-5218921	VEGFR2 mediated cell proliferation	0.00753073	-4.88876	223	51	0.0356394	1431	8688	12314,12313,13869,14585,22190,26395,18590,23996,67603,100986,108058,21762,14812,23980,237880,18750,22187,66998,228769,16653,114715,12315,76089,19182,66413,16591,19170,13385,19181,19192,14360,107971,17463,19179,26443,12323,14180,14811,16706,12982,218397,26413,17967,19177,211255,56692,20662,67836,16590,19171,56705	Calm2,Calm1,Erbb4,Gfra1,Ubc,Map2k1,Pdgfa,Psmc4,Dusp6,Akap9,Camk2d,Psmd2,Grin2b,Pebp1,1700071K01Rik,Prkca,Ubb,Psmd5,Psmf1,Kras,Spred1,Calm3,Rapgef2,Psmc3,Psmd6,Kl,Psmb1,Dlg4,Psmc2,Psme3,Fyn,Frs3,Psmd7,Psmc1,Psma6,Camk2b,Fgf9,Grin2a,Ksr1,Csf2ra,Rasa1,Mapk1,Ncam1,Psmb7,Kbtbd7,Lamtor3,Sos1,Wdr83,Kit,Psmb10,Ranbp9
R-MMU-69601	Ubiquitin Mediated Degradation of Phosphorylated Cdc25A	0.00757841	-4.88245	52	16	0.011181	1431	8688	1.91812e+80	Psmc2,Psmf1,Psmd5,Ubb,Psme3,Ubc,Psmb7,Psma6,Psmc1,Psmd7,Psmc4,Psmb10,Psmd2,Psmd6,Psmc3,Psmb1
R-MMU-69610	p53-Independent DNA Damage Response	0.00757841	-4.88245	52	16	0.011181	1431	8688	2.21872e+80	Ubb,Psmf1,Psmd5,Psme3,Psmc2,Psmb7,Ubc,Psmb10,Psmc1,Psma6,Psmc4,Psmd7,Psmb1,Psmd2,Psmc3,Psmd6
R-MMU-69613	p53-Independent G1/S DNA damage checkpoint	0.00757841	-4.88245	52	16	0.011181	1431	8688	1.91812e+80	Psmc2,Ubb,Psmf1,Psmd5,Psme3,Ubc,Psmb7,Psmc1,Psma6,Psmc4,Psmd7,Psmb10,Psmd2,Psmd6,Psmc3,Psmb1
R-MMU-69481	G2/M Checkpoints	0.00766128	-4.87158	147	36	0.0251572	1431	8688	2.17621e+182	Psmd2,Cdc45,Hus1,Sumo1,Rfc5,Mcm7,Mre11a,Rnf168,Psmc1,Psma6,Ywhah,Psmc4,Psmd7,Ubc,Mdc1,Top3a,Trp53,Psmc2,Babam1,Psme3,Ywhaz,Psmd6,Psmc3,Psmb1,Ube2n,Psmb10,Orc3,Psmb7,Rfc4,Nbn,Herc2,Ubb,Psmd5,Psmf1,Exo1,Gtse1
R-MMU-186797	Signaling by PDGF	0.0077578	-4.85906	323	70	0.0489168	1431	8688	12839,16333,12323,11513,17463,107971,26443,19179,18718,14360,13385,19181,20850,19192,56705,67836,20662,19171,16590,56458,117150,16706,12982,218397,26413,56692,211255,19177,17967,14811,56717,14180,12371,21828,75778,108058,21762,14812,67603,23996,224129,100986,14585,12487,22190,26395,18590,12314,18575,13869,12313,18749,19182,66413,54635,19170,16591,22084,16653,114715,12315,19211,76089,14786,237880,…	Col9a1,Ins1,Camk2b,Adcy7,Psmd7,Frs3,Psma6,Psmc1,Pip4k2a,Fyn,Dlg4,Psmc2,Stat5a,Psme3,Ranbp9,Wdr83,Sos1,Psmb10,Kit,Foxo1,Pip4k2c,Ksr1,Csf2ra,Rasa1,Mapk1,Lamtor3,Kbtbd7,Psmb7,Ncam1,Grin2a,Mtor,Fgf9,Casp9,Thbs4,Them4,Camk2d,Psmd2,Grin2b,Dusp6,Psmc4,Adcy5,Akap9,Gfra1,Cd28,Ubc,Map2k1,Pdgfa,Calm2,Pde1c,Erbb4,Calm1,Prkacb,Psmc3,Psmd6,Pdgfc,Psmb1,Kl,Tsc2,Kras,Spred1,Calm3,Pten,Rapgef2,Grb7,1700071K01Rik,P…
R-MMU-2871796	FCERI mediated MAPK activation	0.00797543	-4.83139	234	53	0.037037	1431	8688	56705,16590,19171,20662,67836,19177,17967,211255,56692,26413,218397,12982,16706,14180,14811,12323,26420,19179,26443,107971,17463,14360,14281,19192,19181,13385,16591,19170,19182,66413,76089,114715,12315,16653,22187,228769,66998,23980,237880,14812,21762,108058,100986,23996,67603,18590,26395,22190,26400,14585,12313,13869,12314	Ranbp9,Kit,Psmb10,Sos1,Wdr83,Psmb7,Ncam1,Kbtbd7,Lamtor3,Mapk1,Rasa1,Csf2ra,Ksr1,Fgf9,Grin2a,Camk2b,Mapk9,Psmc1,Psma6,Frs3,Psmd7,Fyn,Fos,Psme3,Psmc2,Dlg4,Kl,Psmb1,Psmc3,Psmd6,Rapgef2,Spred1,Calm3,Kras,Ubb,Psmf1,Psmd5,Pebp1,1700071K01Rik,Grin2b,Psmd2,Camk2d,Akap9,Psmc4,Dusp6,Pdgfa,Map2k1,Ubc,Map2k7,Gfra1,Calm1,Erbb4,Calm2
R-MMU-5357905	Regulation of TNFR1 signaling	0.00808908	-4.81724	27	10	0.00698812	1431	8688	1.97667e+50	Ripk1,Cyld,Ubb,Sppl2b,Ikbkg,Sharpin,Sppl2a,Ubc,Rack1,Rbck1
R-MMU-111957	Cam-PDE 1 activation	0.00830684	-4.79068	6	4	0.00279525	1431	8688	1.85751e+19	Pde1c,Calm1,Calm2,Calm3
R-MMU-5610787	Hedgehog 'off' state	0.00834646	-4.78592	94	25	0.0174703	1431	8688	1.91717e+126	Psmb10,Ttc21b,Psmb1,Btrc,Psmc3,Psmd6,Ubb,Psmd5,Psmf1,Ptch1,Fuz,Psmb7,Ift122,Gsk3b,Adcy5,Psmc4,Psmd7,Psmc1,Psma6,Adcy7,Psmd2,Psme3,Prkacb,Psmc2,Ubc
R-MMU-170984	ARMS-mediated activation	0.0083625	-4.784	219	50	0.0349406	1431	8688	19182,66413,16591,19170,237880,23980,228769,66998,22187,16653,114715,12315,76089,67603,23996,100986,108058,21762,14812,12314,13869,12313,14585,22190,26395,18590,67836,20662,19171,16590,56705,14811,14180,16706,218397,12982,26413,56692,17967,211255,19177,17463,107971,26443,19179,12323,13385,19181,19192,14360	Psmc3,Psmd6,Kl,Psmb1,1700071K01Rik,Pebp1,Psmf1,Psmd5,Ubb,Kras,Spred1,Calm3,Rapgef2,Dusp6,Psmc4,Akap9,Camk2d,Psmd2,Grin2b,Calm2,Erbb4,Calm1,Gfra1,Ubc,Map2k1,Pdgfa,Wdr83,Sos1,Psmb10,Kit,Ranbp9,Grin2a,Fgf9,Ksr1,Rasa1,Csf2ra,Mapk1,Lamtor3,Ncam1,Kbtbd7,Psmb7,Psmd7,Frs3,Psma6,Psmc1,Camk2b,Dlg4,Psmc2,Psme3,Fyn
R-MMU-5684996	MAPK1/MAPK3 signaling	0.0083625	-4.784	219	50	0.0349406	1431	8688	14812,21762,108058,100986,67603,23996,18590,26395,22190,14585,13869,12313,12314,16591,19170,19182,66413,76089,12315,114715,16653,228769,66998,22187,237880,23980,12323,26443,19179,17463,107971,14360,19192,19181,13385,56705,19171,16590,67836,20662,56692,211255,19177,17967,26413,12982,218397,16706,14811,14180	Grin2b,Psmd2,Camk2d,Akap9,Dusp6,Psmc4,Pdgfa,Map2k1,Ubc,Gfra1,Erbb4,Calm1,Calm2,Kl,Psmb1,Psmc3,Psmd6,Rapgef2,Calm3,Spred1,Kras,Psmf1,Psmd5,Ubb,1700071K01Rik,Pebp1,Camk2b,Psma6,Psmc1,Psmd7,Frs3,Fyn,Psme3,Psmc2,Dlg4,Ranbp9,Psmb10,Kit,Wdr83,Sos1,Lamtor3,Kbtbd7,Psmb7,Ncam1,Mapk1,Csf2ra,Rasa1,Ksr1,Grin2a,Fgf9
R-MMU-167044	Signalling to RAS	0.0083625	-4.784	219	50	0.0349406	1431	8688	23980,237880,22187,66998,228769,12315,114715,16653,76089,19182,66413,19170,16591,12314,12313,13869,22190,14585,18590,26395,23996,67603,100986,14812,21762,108058,14180,14811,16706,218397,12982,211255,19177,17967,56692,26413,19171,16590,20662,67836,56705,19181,13385,19192,14360,19179,26443,107971,17463,12323	Pebp1,1700071K01Rik,Ubb,Psmd5,Psmf1,Calm3,Spred1,Kras,Rapgef2,Psmc3,Psmd6,Psmb1,Kl,Calm2,Calm1,Erbb4,Ubc,Gfra1,Pdgfa,Map2k1,Psmc4,Dusp6,Akap9,Grin2b,Psmd2,Camk2d,Fgf9,Grin2a,Ksr1,Rasa1,Csf2ra,Kbtbd7,Psmb7,Ncam1,Lamtor3,Mapk1,Psmb10,Kit,Sos1,Wdr83,Ranbp9,Psmc2,Dlg4,Psme3,Fyn,Psmc1,Psma6,Frs3,Psmd7,Camk2b
R-MMU-170968	Frs2-mediated activation	0.0083625	-4.784	219	50	0.0349406	1431	8688	13385,19181,19192,14360,107971,17463,19179,26443,12323,14180,14811,218397,16706,12982,26413,211255,19177,17967,56692,20662,67836,16590,19171,56705,12314,12313,13869,14585,22190,26395,18590,23996,67603,100986,108058,21762,14812,23980,237880,22187,66998,228769,16653,12315,114715,76089,66413,19182,16591,19170	Dlg4,Psmc2,Psme3,Fyn,Frs3,Psmd7,Psmc1,Psma6,Camk2b,Fgf9,Grin2a,Rasa1,Ksr1,Csf2ra,Mapk1,Kbtbd7,Psmb7,Ncam1,Lamtor3,Sos1,Wdr83,Kit,Psmb10,Ranbp9,Calm2,Calm1,Erbb4,Gfra1,Ubc,Map2k1,Pdgfa,Psmc4,Dusp6,Akap9,Camk2d,Psmd2,Grin2b,Pebp1,1700071K01Rik,Ubb,Psmd5,Psmf1,Kras,Calm3,Spred1,Rapgef2,Psmd6,Psmc3,Kl,Psmb1
R-MMU-5610780	Degradation of GLI1 by the proteasome	0.00845113	-4.77346	57	17	0.0118798	1431	8688	1.91772e+85	Psmb7,Ubc,Psme3,Psmd5,Psmf1,Ubb,Psmc2,Psmb1,Psmc3,Btrc,Psmd6,Psmd2,Psmb10,Psmd7,Psmc4,Psma6,Psmc1
R-MMU-162658	Golgi Cisternae Pericentriolar Stack Reorganization	0.00846508	-4.77181	9	5	0.00349406	1431	8688	1.93246e+24	Rab1a,Rab2a,Blzf1,Gorasp2,Mapk1
R-MMU-2990846	SUMOylation	0.00860699	-4.75518	99	26	0.0181691	1431	8688	6.63417e+136	Eid3,Rnf168,Senp1,Sumo1,Nup210,Rangap1,Incenp,Aurka,Mdc1,Nupl1,Birc5,Nup155,Stag1,Nup160,Nup54,Ndc1,Uba2,Sp3,Hnrnpk,Rae1,Aaas,Nup107,Nup50,Mitf,Nup153,Herc2
R-MMU-2682334	EPH-Ephrin signaling	0.00897787	-4.71299	71	20	0.0139762	1431	8688	1.36421e+102	Efnb2,Cdc42,Tiam1,Kalrn,Grin2b,Epha6,Actr3,Arpc4,Efna5,Pak3,Myl12a,Aph1a,Ncstn,Arpc3,Rasa1,Actr2,Arpc2,4930544G11Rik,Fyn,Itsn1
R-MMU-69580	p53-Dependent G1/S DNA damage checkpoint	0.00923778	-4.68445	62	18	0.0125786	1431	8688	2.21902e+90	Ubc,Psmb7,Psmc2,Trp53,Psme3,Psmf1,Psmd5,Ubb,Psmc3,Psmd6,Psmd2,Psmb1,Mdm4,Psmd7,Psmc4,Psma6,Psmc1,Psmb10
R-MMU-69563	p53-Dependent G1 DNA Damage Response	0.00923778	-4.68445	62	18	0.0125786	1431	8688	2.21902e+90	Ubc,Psmb7,Trp53,Psmc2,Ubb,Psmd5,Psmf1,Psme3,Psmd2,Psmd6,Psmc3,Mdm4,Psmb1,Psmc1,Psma6,Psmc4,Psmd7,Psmb10
R-MMU-8876725	Protein methylation	0.00936943	-4.6703	16	7	0.00489168	1431	8688	1.10826e+36	Etfb,Calm3,Calm2,Calm1,Hspa8,Mettl21a,Etfbkmt
R-MMU-112043	PLC beta mediated events	0.00943666	-4.66315	40	13	0.00908456	1431	8688	2.64131e+66	Mapk1,Gnaz,Gnai2,Calm3,Pde1c,Gnai3,Prkacb,Calm1,Gnat3,Calm2,Prkca,Adcy7,Adcy5
R-MMU-68867	Assembly of the pre-replicative complex	0.00993888	-4.6113	67	19	0.0132774	1431	8688	1.91713e+95	Psmb10,Psma6,Psmc1,Psmd7,Psmc4,Psmb1,Psmd2,Mcm7,Psmd6,Psmc3,Psmf1,Psmd5,Ubb,Psme3,Psmc2,Cdt1,Psmb7,Ubc,Orc3
R-MMU-112316	Neuronal System	0.0103708	-4.56876	311	67	0.0468204	1431	8688	14395,12323,107065,16492,11513,242851,13385,23859,207777,11773,14678,210274,232910,12290,14799,13823,406218,14402,16504,63993,14811,16490,18191,26413,14693,14806,224129,54377,100986,15481,20979,16526,16525,108058,14812,19266,225030,233067,224997,16510,18749,14407,12313,268860,20614,16499,12314,15165,330953,110862,14417,16500,16508,211468,53623,72258,16497,67071,240595,12296,14679,22343,382571,671…	Gabra2,Camk2b,Lrrtm2,Kcna4,Adcy7,Gnat3,Dlg4,Dlg2,Tspoap1,Ap2m1,Gnai2,Shank2,Ap2s1,Cacna1e,Gria1,Epb41l3,Panx2,Gabrb3,Kcnc3,Slc5a7,Grin2a,Kcna2,Nrxn3,Mapk1,Gnb2,Grik2,Adcy5,Cacng4,Akap9,Hspa8,Syt1,Kcnk2,Kcnk1,Camk2d,Grin2b,Ptprd,Kcng3,Lrfn3,Dlgap1,Kcnh1,Prkacb,Gabrg3,Calm1,Abat,Snap25,Kcnab3,Calm2,Hcn1,Hcn4,Kcnq3,Gad2,Kcnb1,Kcnd2,Kcnh8,Gria3,Kcnk10,Kcnab1,Rps6ka6,Kcnv2,Cacnb2,Gnai3,Lin7c,Kcnf1,Naa…
R-MMU-8856828	Clathrin-mediated endocytosis	0.0103902	-4.5669	115	29	0.0202655	1431	8688	5.60173e+149	Slc2a8,Cops7b,Arpc3,Actr2,Arpc2,Syt2,Wnt5a,Ubc,M6pr,Ap2m1,Itsn1,Fcho1,Aak1,Rab5a,Syt1,Hspa8,Scarb2,Epn1,Arpc4,Ubb,Synj1,Cops7a,Cltc,Chrm2,Dnajc6,Ap2s1,Hgs,Actr3,Ldlr
R-MMU-901032	ER Quality Control Compartment (ERQC)	0.0103993	-4.56602	20	8	0.0055905	1431	8688	2.03381e+42	Sel1l,Derl2,Ubc,Edem3,Syvn1,Edem1,Rnf185,Ubb
R-MMU-187037	NGF signalling via TRKA from the plasma membrane	0.0106164	-4.54535	322	69	0.048218	1431	8688	19182,66413,22084,16591,19170,16653,114715,12315,76089,19211,23980,237880,18750,22187,66998,228769,108058,75778,12371,14812,21762,23996,67603,224129,100986,12487,14585,22190,26395,18590,12314,18575,12313,18749,13869,56705,20662,67836,16590,232910,19171,56458,117150,16706,218397,12982,26413,67653,67300,19177,17967,211255,56692,14180,14811,56717,16333,11513,12323,107971,17463,19179,26443,18718,1436…	Psmc3,Psmd6,Tsc2,Kl,Psmb1,Kras,Spred1,Calm3,Rapgef2,Pten,Pebp1,1700071K01Rik,Prkca,Ubb,Psmd5,Psmf1,Camk2d,Them4,Casp9,Grin2b,Psmd2,Psmc4,Dusp6,Adcy5,Akap9,Cd28,Gfra1,Ubc,Map2k1,Pdgfa,Calm2,Pde1c,Calm1,Prkacb,Erbb4,Ranbp9,Sos1,Wdr83,Kit,Ap2s1,Psmb10,Foxo1,Pip4k2c,Ksr1,Rasa1,Csf2ra,Mapk1,4930544G11Rik,Cltc,Psmb7,Ncam1,Kbtbd7,Lamtor3,Fgf9,Grin2a,Mtor,Ins1,Adcy7,Camk2b,Frs3,Psmd7,Psmc1,Psma6,Pip4k2a,…
R-MMU-6804756	Regulation of TP53 Activity through Phosphorylation	0.0107174	-4.53589	91	24	0.0167715	1431	8688	1.90792e+123	Prkab1,Mdm4,Taf4,Supt16,Pin1,Cdk5,Exo1,Ubb,Csnk2a1,Trp53rka,Csnk2a2,Nbn,Rfc4,Taf12,Rfc5,Hus1,Tbp,Mre11a,Trp53rkb,Trp53,Ssrp1,Ubc,Aurka,Top3a
R-MMU-5689896	Ovarian tumor domain proteases	0.0107634	-4.5316	28	10	0.00698812	1431	8688	1.39827e+51	Esr1,4930544G11Rik,Pten,Ubc,Ripk1,Ubb,Otud7b,Ikbkg,Trp53,Tnip2
R-MMU-2173796	SMAD2/SMAD3:SMAD4 heterotrimer regulates transcription	0.0107923	-4.52892	24	9	0.00628931	1431	8688	1.24553e+46	Ccnt1,Cdk8,E2f4,Ubb,Snw1,Smad3,Ubc,Rbl1,Ccnc
R-MMU-912526	Interleukin receptor SHC signaling	0.0108825	-4.5206	222	50	0.0349406	1431	8688	14812,21762,108058,100986,67603,23996,18590,26395,22190,14585,13869,12313,12314,19170,16591,19182,66413,76089,114715,12315,16653,66998,228769,22187,237880,23980,12323,26443,19179,17463,107971,14360,19192,19181,13385,56705,19171,16590,67836,20662,56692,17967,211255,19177,26413,218397,12982,16706,14811,14180	Grin2b,Psmd2,Camk2d,Akap9,Dusp6,Psmc4,Pdgfa,Map2k1,Ubc,Gfra1,Erbb4,Calm1,Calm2,Psmb1,Kl,Psmc3,Psmd6,Rapgef2,Spred1,Calm3,Kras,Psmd5,Psmf1,Ubb,1700071K01Rik,Pebp1,Camk2b,Psma6,Psmc1,Psmd7,Frs3,Fyn,Psme3,Psmc2,Dlg4,Ranbp9,Psmb10,Kit,Wdr83,Sos1,Lamtor3,Ncam1,Kbtbd7,Psmb7,Mapk1,Rasa1,Csf2ra,Ksr1,Grin2a,Fgf9
R-MMU-169893	Prolonged ERK activation events	0.0108825	-4.5206	222	50	0.0349406	1431	8688	19179,26443,107971,17463,12323,19192,19181,13385,14360,19171,16590,20662,67836,56705,14180,14811,17967,211255,19177,56692,26413,12982,218397,16706,100986,23996,67603,14812,21762,108058,12313,13869,12314,18590,26395,22190,14585,19170,16591,19182,66413,22187,228769,66998,23980,237880,76089,114715,12315,16653	Psmc1,Psma6,Frs3,Psmd7,Camk2b,Psme3,Psmc2,Dlg4,Fyn,Psmb10,Kit,Sos1,Wdr83,Ranbp9,Fgf9,Grin2a,Ncam1,Kbtbd7,Psmb7,Lamtor3,Mapk1,Csf2ra,Rasa1,Ksr1,Akap9,Psmc4,Dusp6,Grin2b,Psmd2,Camk2d,Calm1,Erbb4,Calm2,Pdgfa,Map2k1,Ubc,Gfra1,Psmb1,Kl,Psmc3,Psmd6,Ubb,Psmf1,Psmd5,Pebp1,1700071K01Rik,Rapgef2,Spred1,Calm3,Kras
R-MMU-375165	NCAM signaling for neurite out-growth	0.0111967	-4.49214	238	53	0.037037	1431	8688	12314,12313,13869,22190,12288,14585,18590,26395,23996,67603,100986,14812,21762,108058,23980,237880,22187,228769,66998,12315,114715,16653,76089,12296,66413,19182,16591,19170,19181,13385,19192,14360,19179,26443,107971,17463,12839,12323,14180,14811,218397,16706,12982,19177,17967,211255,56692,26413,16590,19171,20662,67836,56705	Calm2,Calm1,Erbb4,Ubc,Cacna1c,Gfra1,Pdgfa,Map2k1,Psmc4,Dusp6,Akap9,Grin2b,Psmd2,Camk2d,Pebp1,1700071K01Rik,Ubb,Psmf1,Psmd5,Calm3,Spred1,Kras,Rapgef2,Cacnb2,Psmd6,Psmc3,Kl,Psmb1,Psmc2,Dlg4,Psme3,Fyn,Psmc1,Psma6,Frs3,Psmd7,Col9a1,Camk2b,Fgf9,Grin2a,Rasa1,Ksr1,Csf2ra,Psmb7,Ncam1,Kbtbd7,Lamtor3,Mapk1,Kit,Psmb10,Sos1,Wdr83,Ranbp9
R-MMU-512988	Interleukin-3, 5 and GM-CSF signaling	0.0114148	-4.47284	233	52	0.0363382	1431	8688	56705,16590,19171,20662,67836,218397,12982,16706,211255,19177,17967,56692,26413,14180,14811,12323,19179,26443,107971,17463,14360,19181,13385,19192,20850,22631,66413,19182,16591,19170,12315,114715,16653,76089,23980,237880,22187,66998,228769,21762,14812,108058,23996,67603,100986,22190,14585,18590,26395,12314,12313,13869	Ranbp9,Kit,Psmb10,Sos1,Wdr83,Rasa1,Csf2ra,Ksr1,Kbtbd7,Psmb7,Ncam1,Lamtor3,Mapk1,Fgf9,Grin2a,Camk2b,Psmc1,Psma6,Frs3,Psmd7,Fyn,Psmc2,Dlg4,Psme3,Stat5a,Ywhaz,Psmd6,Psmc3,Kl,Psmb1,Calm3,Spred1,Kras,Rapgef2,Pebp1,1700071K01Rik,Ubb,Psmd5,Psmf1,Psmd2,Grin2b,Camk2d,Psmc4,Dusp6,Akap9,Ubc,Gfra1,Pdgfa,Map2k1,Calm2,Calm1,Erbb4
R-MMU-446652	Interleukin-1 signaling	0.0117843	-4.44099	41	13	0.00908456	1431	8688	2.21877e+66	Ubb,Tab2,Map3k7,Map2k6,Tnip2,Fbxw11,Il1rap,Ube2v1,Ubc,Ube2n,Sqstm1,Ikbkg,Btrc
R-MMU-112040	G-protein mediated events	0.0117843	-4.44099	41	13	0.00908456	1431	8688	1.15132e+66	Adcy7,Adcy5,Mapk1,Gnaz,Calm3,Gnai2,Prkacb,Gnat3,Calm1,Gnai3,Pde1c,Calm2,Prkca
R-MMU-6811440	Retrograde transport at the Trans-Golgi-Network	0.0117843	-4.44099	41	13	0.00908456	1431	8688	3.38338e+68	Cog3,Vps53,Vps52,Cog2,Gcc2,Vti1a,M6pr,Cog8,Stx16,Cog1,Napa,Vps51,Arfrp1
R-MMU-5626467	RHO GTPases activate IQGAPs	0.0118931	-4.4318	13	6	0.00419287	1431	8688	1.23141e+29	Calm2,Calm3,Cdc42,Calm1,Ctnna1,Ctnnb1
R-MMU-5684264	MAP3K8 (TPL2)-dependent MAPK1/3 activation	0.0118931	-4.4318	13	6	0.00419287	1431	8688	1.22342e+31	Btrc,Ikbkg,Fbxw11,Ubc,Tnip2,Ubb
R-MMU-202040	G-protein activation	0.0118931	-4.4318	13	6	0.00419287	1431	8688	1.89762e+30	Pomc,Gnat3,Gnai3,Oprm1,Gnai2,Gnaz
R-MMU-6811438	Intra-Golgi traffic	0.0126322	-4.37151	37	12	0.00838574	1431	8688	5.3612e+62	Vti1a,Cog8,Rab36,Ykt6,Cog3,Bet1l,Cog2,Napa,Vps45,Rab33b,Stx16,Cog1
R-MMU-451927	Interleukin-2 signaling	0.0126437	-4.3706	229	51	0.0356394	1431	8688	12323,17463,107971,26443,19179,14360,20850,19192,13385,19181,56705,67836,20662,19171,16590,26413,56692,211255,19177,17967,16706,12982,218397,14811,14180,108058,21762,14812,100986,67603,23996,26395,18590,14585,22190,13869,12313,12314,19170,16591,66413,19182,76089,16653,12315,114715,66998,228769,22187,237880,23980	Camk2b,Psmd7,Frs3,Psma6,Psmc1,Fyn,Stat5a,Psme3,Dlg4,Psmc2,Ranbp9,Wdr83,Sos1,Psmb10,Kit,Mapk1,Lamtor3,Kbtbd7,Psmb7,Ncam1,Ksr1,Csf2ra,Rasa1,Grin2a,Fgf9,Camk2d,Psmd2,Grin2b,Akap9,Dusp6,Psmc4,Map2k1,Pdgfa,Gfra1,Ubc,Erbb4,Calm1,Calm2,Psmb1,Kl,Psmd6,Psmc3,Rapgef2,Kras,Calm3,Spred1,Psmd5,Psmf1,Ubb,1700071K01Rik,Pebp1
R-MMU-69615	G1/S DNA Damage Checkpoints	0.0130047	-4.34244	64	18	0.0125786	1431	8688	1.74632e+90	Psmd7,Psmc4,Psma6,Psmc1,Psmb10,Psmd6,Psmc3,Psmd2,Mdm4,Psmb1,Psmc2,Trp53,Psme3,Psmd5,Psmf1,Ubb,Ubc,Psmb7
R-MMU-68874	M/G1 Transition	0.0133568	-4.31573	83	22	0.0153739	1431	8688	1.91707e+110	Psmb1,Psmd6,Psmc3,Psmb10,Psmb7,Orc3,Ubb,Psmf1,Psmd5,Psmd2,Cdc45,Mcm7,Psmc1,Psma6,Psmc4,Psmd7,Prim2,Ubc,Psme3,Pole4,Psmc2,Cdt1
R-MMU-69002	DNA Replication Pre-Initiation	0.0133568	-4.31573	83	22	0.0153739	1431	8688	5.07932e+110	Orc3,Ubc,Psmb7,Pole4,Psmc2,Cdt1,Ubb,Psmd5,Psmf1,Psme3,Cdc45,Psmd2,Psmc3,Psmd6,Mcm7,Psmb1,Psmc1,Psma6,Psmc4,Prim2,Psmd7,Psmb10
R-MMU-4420097	VEGFA-VEGFR2 Pathway	0.0135156	-4.30391	288	62	0.0433263	1431	8688	218397,12982,16706,242687,211255,17967,19177,56692,67653,26413,14180,14811,56717,56705,12540,16590,19171,20662,67836,14360,19181,13385,19192,12323,19179,26443,107971,17463,114715,12315,16653,76089,13508,18750,23980,237880,18481,12385,22187,228769,66998,66413,19182,16591,19170,12387,22190,14585,140580,18590,26395,12314,12313,13869,14812,21762,330662,108058,75778,23996,67603,100986	Rasa1,Csf2ra,Ksr1,Wasf2,Kbtbd7,Ncam1,Psmb7,Lamtor3,4930544G11Rik,Mapk1,Fgf9,Grin2a,Mtor,Ranbp9,Cdc42,Kit,Psmb10,Sos1,Wdr83,Fyn,Psmc2,Dlg4,Psme3,Camk2b,Psmc1,Psma6,Frs3,Psmd7,Spred1,Calm3,Kras,Rapgef2,Dscam,Prkca,Pebp1,1700071K01Rik,Pak3,Ctnna1,Ubb,Psmf1,Psmd5,Psmd6,Psmc3,Kl,Psmb1,Ctnnb1,Ubc,Gfra1,Elmo1,Pdgfa,Map2k1,Calm2,Calm1,Erbb4,Grin2b,Psmd2,Dock1,Camk2d,Them4,Psmc4,Dusp6,Akap9
R-MMU-204998	Cell death signalling via NRAGE, NRIF and NADE	0.0137458	-4.28702	69	19	0.0132774	1431	8688	2.40017e+99	Tiam2,Itgb3bp,Sqstm1,Arhgef12,Sos1,Tiam1,Kalrn,Arhgef26,Abr,Fgd3,Ubb,Aph1a,Ncstn,Bad,Ubc,Maged1,Fgd4,Aatf,Itsn1
R-MMU-5694530	Cargo concentration in the ER	0.0140578	-4.26458	29	10	0.00698812	1431	8688	1.47992e+49	Gria1,Sec22b,Sec24b,Sec23a,Ctsc,Tgfa,Sec24d,Sar1b,Sec24a,Cnih2
R-MMU-3108232	SUMO E3 ligases SUMOylate target proteins	0.0140638	-4.26415	93	24	0.0167715	1431	8688	2.08782e+125	Aurka,Mdc1,Nupl1,Incenp,Nup155,Birc5,Sumo1,Nup210,Eid3,Rnf168,Rangap1,Nup107,Rae1,Aaas,Nup50,Mitf,Herc2,Nup153,Nup54,Nup160,Ndc1,Stag1,Hnrnpk,Sp3
R-MMU-5357956	TNFR1-induced NFkappaB signaling pathway	0.0144207	-4.23909	21	8	0.0055905	1431	8688	1.06025e+40	Sharpin,Rbck1,Rack1,Map3k7,Tab2,Ripk1,Cyld,Ikbkg
R-MMU-901042	Calnexin/calreticulin cycle	0.0144509	-4.237	25	9	0.00628931	1431	8688	1.23302e+47	Canx,Sel1l,Derl2,Edem1,Syvn1,Edem3,Ubc,Ubb,Rnf185
R-MMU-3371568	Attenuation phase	0.0146562	-4.22289	10	5	0.00349406	1431	8688	6.81962e+24	Hsbp1,Hsp90ab1,Hspa8,Dnajb1,Fkbp4
R-MMU-111932	CaMK IV-mediated phosphorylation of CREB	0.0156423	-4.15777	4	3	0.00209644	1431	8688	123141231512313	Calm2,Calm3,Calm1
R-MMU-442745	Activation of CaMK IV	0.0156423	-4.15777	4	3	0.00209644	1431	8688	123151231412313	Calm3,Calm2,Calm1
R-MMU-426486	Small interfering RNA (siRNA) biogenesis	0.0156423	-4.15777	4	3	0.00209644	1431	8688	2.13572e+16	Tarbp2,Ago2,Dicer1
R-MMU-74158	RNA Polymerase III Transcription	0.0157655	-4.14993	38	12	0.00838574	1431	8688	1.89862e+60	Pou2f1,Zfp143,Snapc3,Brf2,Polr3b,Gtf3c1,Gtf3c3,Crcp,Gtf3c5,Gtf3c2,Tbp,Polr3g
R-MMU-76046	RNA Polymerase III Transcription Initiation	0.0157655	-4.14993	38	12	0.00838574	1431	8688	1.89862e+60	Pou2f1,Zfp143,Gtf3c1,Snapc3,Brf2,Polr3b,Gtf3c2,Polr3g,Tbp,Gtf3c5,Gtf3c3,Crcp
R-MMU-68949	Orc1 removal from chromatin	0.0160374	-4.13283	70	19	0.0132774	1431	8688	6.64132e+95	Psmd6,Psmc3,Mcm7,Psmd2,Psmb1,Psmc4,Psmd7,Psmc1,Psma6,Psmb10,Orc3,Ubc,Psmb7,Cdt1,Psmc2,Psme3,Ubb,Psmf1,Psmd5
R-MMU-69052	Switching of origins to a post-replicative state	0.0160374	-4.13283	70	19	0.0132774	1431	8688	1.74632e+95	Psmd7,Psmc4,Psma6,Psmc1,Psmb10,Mcm7,Psmc3,Psmd6,Psmd2,Psmb1,Cdt1,Psmc2,Psme3,Psmf1,Psmd5,Ubb,Ubc,Orc3,Psmb7
R-MMU-1236978	Cross-presentation of soluble exogenous antigens (endosomes)	0.0162406	-4.12024	47	14	0.00978337	1431	8688	2.17627e+70	Psmd2,Psmd6,Psmc3,Psmb1,Psmc1,Psma6,Psmc4,Psmd7,Psmb10,Psmb7,Psmc2,Psmd5,Psmf1,Psme3
R-MMU-187687	Signalling to ERKs	0.0164658	-4.10647	227	50	0.0349406	1431	8688	66413,19182,16591,19170,23980,237880,22187,228769,66998,16653,114715,12315,76089,23996,67603,100986,108058,21762,14812,12314,12313,13869,14585,22190,26395,18590,20662,67836,16590,19171,56705,14180,14811,16706,218397,12982,26413,211255,19177,17967,56692,107971,17463,19179,26443,12323,13385,19181,19192,14360	Psmd6,Psmc3,Kl,Psmb1,Pebp1,1700071K01Rik,Ubb,Psmf1,Psmd5,Kras,Spred1,Calm3,Rapgef2,Psmc4,Dusp6,Akap9,Camk2d,Psmd2,Grin2b,Calm2,Calm1,Erbb4,Gfra1,Ubc,Map2k1,Pdgfa,Sos1,Wdr83,Kit,Psmb10,Ranbp9,Fgf9,Grin2a,Ksr1,Rasa1,Csf2ra,Mapk1,Kbtbd7,Psmb7,Ncam1,Lamtor3,Frs3,Psmd7,Psmc1,Psma6,Camk2b,Dlg4,Psmc2,Psme3,Fyn
R-MMU-170834	Signaling by TGF-beta Receptor Complex	0.0170128	-4.07379	61	17	0.0118798	1431	8688	1.96507e+86	Rbl1,4930544G11Rik,Ccnc,Ubc,Smad3,E2f4,Smurf2,Ubb,Nedd4l,Cdk8,Ccnt1,Pmepa1,Pard3,Fkbp1a,Snw1,Ncor2,Stub1
R-MMU-2424491	DAP12 signaling	0.0177836	-4.02948	308	65	0.0454228	1431	8688	66413,19182,19170,16591,22084,16653,114715,12315,76089,19211,237880,23980,18750,66998,228769,22187,12371,108058,75778,14812,21762,67603,23996,224129,100986,14585,12487,22190,26395,18590,12314,18575,13869,18749,12313,56705,67836,20662,16590,19171,56458,117150,12982,218397,16706,26413,56692,19177,211255,17967,56717,14811,14180,16333,12323,11513,17463,107971,26443,19179,18718,14360,13385,19181,19192	Psmd6,Psmc3,Psmb1,Kl,Tsc2,Kras,Spred1,Calm3,Rapgef2,Pten,1700071K01Rik,Pebp1,Prkca,Psmd5,Psmf1,Ubb,Casp9,Camk2d,Them4,Grin2b,Psmd2,Dusp6,Psmc4,Adcy5,Akap9,Gfra1,Cd28,Ubc,Map2k1,Pdgfa,Calm2,Pde1c,Erbb4,Prkacb,Calm1,Ranbp9,Wdr83,Sos1,Kit,Psmb10,Foxo1,Pip4k2c,Csf2ra,Rasa1,Ksr1,Mapk1,Lamtor3,Psmb7,Kbtbd7,Ncam1,Mtor,Grin2a,Fgf9,Ins1,Camk2b,Adcy7,Psmd7,Frs3,Psma6,Psmc1,Pip4k2a,Fyn,Dlg4,Psmc2,Psme3
R-MMU-70153	Glucose transport	0.0178067	-4.02818	43	13	0.00908456	1431	8688	7.27873e+69	Ndc1,Nup54,Hk1,Nup160,Nup210,Slc2a3,Rae1,Aaas,Nup107,Nupl1,Nup50,Nup153,Nup155
R-MMU-1296072	Voltage gated Potassium channels	0.0178067	-4.02818	43	13	0.00908456	1431	8688	1.64992e+69	Kcnab3,Kcnh1,Kcnf1,Kcnc3,Kcng3,Kcnh8,Kcnd2,Kcnb1,Kcnq3,Kcna2,Kcnv2,Kcna4,Kcnab1
R-MMU-4641258	Degradation of DVL	0.0189171	-3.96769	57	16	0.011181	1431	8688	1.91713e+80	Psmb10,Psma6,Psmc1,Psmd7,Psmc4,Psmb1,Psmd2,Psmd6,Psmc3,Psmf1,Psmd5,Ubb,Psme3,Psmc2,Psmb7,Ubc
R-MMU-1251985	Nuclear signaling by ERBB4	0.0192962	-3.94784	18	7	0.00489168	1431	8688	6.86521e+35	Tab2,Erbb4,Aph1a,Stat5a,Ncstn,Pgr,Esr1
R-MMU-450321	JNK (c-Jun kinases) phosphorylation and activation mediated by activated human TAK1	0.0192962	-3.94784	18	7	0.00489168	1431	8688	2.64003e+34	Map2k7,Mapk9,Ube2v1,Ikbkg,Map3k7,Tab2,Ube2n
R-MMU-5674135	MAP2K and MAPK activation	0.0192962	-3.94784	18	7	0.00489168	1431	8688	6.78362e+34	Wdr83,Pebp1,Mapk1,Map2k1,Lamtor3,Kras,Ksr1
R-MMU-2173793	Transcriptional activity of SMAD2/SMAD3:SMAD4 heterotrimer	0.0194519	-3.93981	39	12	0.00838574	1431	8688	6.63542e+61	Snw1,Ubb,E2f4,Smurf2,Ncor2,Ccnt1,Nedd4l,Cdk8,Ccnc,Rbl1,Ubc,Smad3
R-MMU-6794362	Protein-protein interactions at synapses	0.0195513	-3.93471	48	14	0.00978337	1431	8688	2.10274e+73	Shank2,Nrxn3,Dlg4,Grin2a,Homer1,Dlg2,Ptprd,Lrfn3,Dlgap1,Grin2b,Lrrtm2,Gria1,Epb41l3,Gria3
R-MMU-375280	Amine ligand-binding receptors	0.0211426	-3.85646	35	11	0.00768693	1431	8688	1.55522e+56	Htr1d,Chrm2,Adra2a,Hrh4,Adra2c,Htr5a,Drd3,Hrh1,Htr1a,Htr2a,Chrm4
R-MMU-69300	Removal of licensing factors from origins	0.0215061	-3.83942	72	19	0.0132774	1431	8688	2.21905e+95	Ubc,Orc3,Psmb7,Psmc2,Cdt1,Psmd5,Psmf1,Ubb,Psme3,Psmd2,Mcm7,Psmc3,Psmd6,Psmb1,Psma6,Psmc1,Psmd7,Psmc4,Psmb10
R-MMU-111885	Opioid Signalling	0.0222505	-3.80539	58	16	0.011181	1431	8688	1.46782e+81	Gnai2,Oprm1,Calm3,Gnaz,Mapk1,Prkca,Calm2,Cdk5,Pde1c,Gnai3,Calm1,Prkacb,Gnat3,Adcy7,Pomc,Adcy5
R-MMU-163200	Respiratory electron transport, ATP synthesis by chemiosmotic coupling, and heat production by uncoupling proteins.	0.0232227	-3.76263	97	24	0.0167715	1431	8688	7.69163e+122	Timmdc1,Atp5l,Ndufs7,Atp5d,Ndufb7,Coq10b,Ndufs3,Ndufb9,Ndufs1,Slc25a27,Atp5j,Ndufaf6,Ndufaf1,Atp5j2,Ndufc2,Atp5e,Ndufa12,Uqcr10,Ndufv1,Uqcrfs1,Ndufb3,Etfa,Etfb,Ndufb2
R-MMU-194138	Signaling by VEGF	0.0234907	-3.75115	296	62	0.0433263	1431	8688	66998,228769,22187,12385,18750,13508,237880,18481,23980,76089,12315,114715,16653,12387,19170,16591,66413,19182,13869,12313,12314,18590,26395,22190,14585,140580,100986,67603,23996,330662,14812,21762,75778,108058,14811,56717,14180,56692,211255,242687,17967,19177,26413,67653,218397,16706,12982,16590,19171,67836,20662,12540,56705,19192,19181,13385,14360,26443,19179,17463,107971,12323	Psmd5,Psmf1,Ubb,Ctnna1,Prkca,Dscam,1700071K01Rik,Pak3,Pebp1,Rapgef2,Calm3,Spred1,Kras,Ctnnb1,Psmb1,Kl,Psmd6,Psmc3,Erbb4,Calm1,Calm2,Pdgfa,Map2k1,Ubc,Gfra1,Elmo1,Akap9,Dusp6,Psmc4,Dock1,Grin2b,Psmd2,Them4,Camk2d,Grin2a,Mtor,Fgf9,Lamtor3,Kbtbd7,Wasf2,Ncam1,Psmb7,Mapk1,4930544G11Rik,Rasa1,Ksr1,Csf2ra,Kit,Psmb10,Wdr83,Sos1,Cdc42,Ranbp9,Psme3,Psmc2,Dlg4,Fyn,Psma6,Psmc1,Psmd7,Frs3,Camk2b
R-MMU-1227986	Signaling by ERBB2	0.0237442	-3.74042	40	12	0.00838574	1431	8688	1.66532e+59	Kras,Ubc,4930544G11Rik,Grb7,Usp8,Prkca,Erbb4,Ubb,Memo1,Stub1,Sos1,Cdc37
R-MMU-6814122	Cooperation of PDCL (PhLP1) and TRiC/CCT in G-protein beta folding	0.0243776	-3.71409	27	9	0.00628931	1431	8688	1.30002e+45	Csnk2a2,Tcp1,Gnai2,Gnb2,Gnaz,Rgs7,Csnk2a1,Gnat3,Gnai3
R-MMU-195721	Signaling by Wnt	0.0253957	-3.67318	238	51	0.0356394	1431	8688	12387,381022,19170,19182,66413,22631,22187,66998,228769,18750,13000,12315,23996,21887,213464,21762,66313,12313,54198,12006,84092,12314,21885,105782,80288,22190,21951,232910,19171,77578,12234,208846,26409,12995,68911,67772,67653,67300,19177,56637,17463,19179,26443,19058,56505,19192,19181,21888,11773,16974,22418	Ctnnb1,Kmt2d,Psmb1,Psmc3,Psmd6,Ywhaz,Ubb,Psmd5,Psmf1,Prkca,Csnk2a2,Calm3,Psmc4,Tle3,Rbbp5,Psmd2,Smurf2,Calm1,Snx3,Axin2,Usp8,Calm2,Tle1,Scrib,Bcl9l,Ubc,Tnks,Ap2s1,Psmb10,Bcl9,Btrc,Daam1,Map3k7,Csnk2a1,Pygo2,Chd8,4930544G11Rik,Cltc,Psmb7,Gsk3b,Psmd7,Psmc1,Psma6,Ppp3r1,Ruvbl1,Psme3,Psmc2,Tle4,Ap2m1,Lrp6,Wnt5a
R-MMU-8855121	VLDL interactions	0.0256428	-3.66349	23	8	0.0055905	1431	8688	6.73001e+41	Cltc,Dab1,Ap2m1,Fyn,Mylip,Ap2s1,Reln,Nr1h2
R-MMU-1433559	Regulation of KIT signaling	0.0258452	-3.65563	15	6	0.00419287	1431	8688	1.87501e+29	Prkca,Socs1,Kit,Socs6,Sos1,Fyn
R-MMU-2173788	Downregulation of TGF-beta receptor signaling	0.0258452	-3.65563	15	6	0.00419287	1431	8688	5.64247e+29	Stub1,Smurf2,Ubb,Smad3,Pmepa1,Ubc
R-MMU-6796648	TP53 Regulates Transcription of DNA Repair Genes	0.0259011	-3.65347	45	13	0.00908456	1431	8688	1.48857e+66	Gtf2h4,Ctdp1,Supt16,Ccnt1,Gtf2h2,Ercc3,Eloa,Eloc,Ssrp1,Mnat1,Supt5,Polr2b,Nelfb
R-MMU-4570464	SUMOylation of RNA binding proteins	0.0259011	-3.65347	45	13	0.00908456	1431	8688	1.53873e+69	Hnrnpk,Nup54,Nup160,Ndc1,Sumo1,Nup210,Nup50,Nup155,Nup153,Rae1,Aaas,Nup107,Nupl1
R-MMU-187577	SCF(Skp2)-mediated degradation of p27/p21	0.0260095	-3.64929	59	16	0.011181	1431	8688	2.21902e+80	Ubc,Psmb7,Psmc2,Psme3,Psmd5,Psmf1,Ubb,Psmc3,Psmd6,Psmd2,Psmb1,Psmd7,Psmc4,Psma6,Psmc1,Psmb10
R-MMU-450294	MAP kinase activation in TLR cascade	0.0260095	-3.64929	59	16	0.011181	1431	8688	2.21901e+81	Ubc,Fos,Map2k7,Mapk1,Ube2v1,Fbxw11,Tnip2,Map2k6,Tab2,Ubb,Map3k7,Mapk9,Btrc,Ikbkg,Dusp6,Ube2n
R-MMU-927802	Nonsense-Mediated Decay (NMD)	0.0260569	-3.64747	108	26	0.0181691	1431	8688	1.99887e+137	Rpl6,Rps13,Rps7,Rplp2,Rpl34-ps1,Rpl29,Rpl28,Rps19,Rps24,Rps15a,Rps5,Dcp1a,Rps21,Rps20,Rps6,Smg8,Smg7,Smg9,Rps26,Rpl7a,Rpl5,Rpl37,Rps14,Rpl24,Eif4a3,Rpl30
R-MMU-975957	Nonsense Mediated Decay (NMD) enhanced by the Exon Junction Complex (EJC)	0.0260569	-3.64747	108	26	0.0181691	1431	8688	6.74278e+137	Rps20,Dcp1a,Rps21,Rps5,Smg8,Rps6,Rps24,Rps19,Rps15a,Rps14,Rpl24,Rpl30,Eif4a3,Rps26,Rpl5,Rpl7a,Smg9,Smg7,Rpl37,Rps7,Rps13,Rpl6,Rpl29,Rpl28,Rplp2,Rpl34-ps1
R-MMU-201681	TCF dependent signaling in response to WNT	0.0269383	-3.61421	170	38	0.0265549	1431	8688	2.2877e+192	Psmf1,Psmd5,Pygo2,Csnk2a1,Ubb,Chd8,Psmb7,Csnk2a2,Gsk3b,Psmb10,Kmt2d,Ctnnb1,Bcl9,Psmb1,Ywhaz,Psmc3,Btrc,Psmd6,Smurf2,Psme3,Psmc2,Usp8,Axin2,Tle1,Lrp6,Tle4,Tnks,Ubc,Bcl9l,Wnt5a,Psma6,Ruvbl1,Psmc1,Psmd7,Psmc4,Rbbp5,Tle3,Psmd2
R-MMU-71737	Pyrophosphate hydrolysis	0.0271135	-3.60772	2	2	0.00139762	1431	8688	6789574776	Ppa1,Ppa2
R-MMU-379724	tRNA Aminoacylation	0.0271135	-3.60772	2	2	0.00139762	1431	8688	7477667895	Ppa2,Ppa1
R-MMU-73943	Reversal of alkylation damage by DNA dioxygenases	0.0271135	-3.60772	2	2	0.00139762	1431	8688	26383268420	Fto,Alkbh5
R-MMU-163316	Mitochondrial transcription termination	0.0271135	-3.60772	2	2	0.00139762	1431	8688	208595545725	Mterf1b,Mterf1a
R-MMU-392023	Adrenaline signalling through Alpha-2 adrenergic receptor	0.0271135	-3.60772	2	2	0.00139762	1431	8688	1155111553	Adra2a,Adra2c
R-MMU-73942	DNA Damage Reversal	0.0271135	-3.60772	2	2	0.00139762	1431	8688	26383268420	Fto,Alkbh5
R-MMU-6811442	Intra-Golgi and retrograde Golgi-to-ER traffic	0.0272671	-3.60207	139	32	0.022362	1431	8688	6.6112e+164	Tmed3,Cog8,Gcc2,Dync1i1,Bet1l,Vps53,Vps51,Zw10,Arfrp1,Kif11,Rab1a,Dync1i2,Napa,Stx16,M6pr,Kif2b,Rab3gap1,Vti1a,Cog2,Cog3,Sec22b,Ykt6,Vps52,Rab36,Rab33b,Pafah1b2,Vps45,Dctn4,Stx18,Arfgap2,Cog1,Kifap3
R-MMU-674695	RNA Polymerase II Pre-transcription Events	0.0287254	-3.54997	79	20	0.0139762	1431	8688	1.74208e+104	Mnat1,Gtf2a1,Ssrp1,Eloc,Eloa,Ercc3,Gtf2h2,Ccnt1,Supt16,Ctdp1,Gtf2h4,Gtf2a2,Tbp,Taf4,Nelfb,Taf12,Gtf2b,Eaf1,Polr2b,Supt5
R-MMU-168138	Toll Like Receptor 9 (TLR9) Cascade	0.0290167	-3.53988	84	21	0.0146751	1431	8688	1.22342e+108	Btrc,Pik3c3,Mapk9,Pik3r4,Dusp6,Ikbkg,Eea1,Ube2n,Map2k7,Ubc,Fos,Mapk1,Ube2v1,Nfkbia,Fbxw11,Tnip2,Map2k6,Map3k7,App,Tab2,Ubb
R-MMU-194315	Signaling by Rho GTPases	0.0291602	-3.53495	365	74	0.0517121	1431	8688	11852,21844,110379,24001,67733,72155,67052,76709,11835,66713,56378,59040,117600,12313,68524,11799,12314,26951,66977,22631,545156,18645,12387,106952,12315,17886,18221,12385,18481,69581,232906,109934,68089,319151,52696,50768,76378,225326,14026,19387,223701,244867,22629,330914,243362,16319,67938,16443,73470,76804,19047,224480,56150,13385,76499,75669,74117,622434,208846,59015,20662,69632,12540,231532…	Rhob,Tiam1,Sec13,Tiam2,Itgb3bp,Cenpn,Ndc80,Arpc2,Ar,Actr2,Arpc3,Rhot1,Srgap1,Calm1,Wipf2,Birc5,Calm2,Zw10,Nuf2,Ywhaz,Kalrn,Pfn2,Ctnnb1,Arap3,Calm3,Myh9,Nudc,Ctnna1,Pak3,Rhou,Arhgap35,Abr,Arpc4,Hist1h3e,Zwint,Dlc1,Ropn1,Pik3c3,Evl,Rangap1,Mrtfa,Arhgap20,Ywhah,Arhgap32,Stard13,Incenp,Myl12b,Itsn1,Kif2b,Kdm4c,Ppp1cc,Nox3,Mad2l1,Dlg4,Clasp2,Pik3r4,Actr3,Arhgef26,Daam1,Nup160,Sos1,Arhgef12,Cdc42,Arhga…
R-MMU-203927	MicroRNA (miRNA) biogenesis	0.0293842	-3.5273	8	4	0.00279525	1431	8688	2.13572e+21	Tarbp2,Ago2,Dgcr8,Dicer1
R-MMU-391251	Protein folding	0.0308264	-3.47938	28	9	0.00628931	1431	8688	2.40121e+45	Rgs7,Gnai3,Gnat3,Csnk2a1,Tcp1,Gnai2,Csnk2a2,Gnaz,Gnb2
R-MMU-390466	Chaperonin-mediated protein folding	0.0308264	-3.47938	28	9	0.00628931	1431	8688	1.46792e+45	Gnai3,Gnat3,Csnk2a1,Rgs7,Gnaz,Gnb2,Tcp1,Gnai2,Csnk2a2
R-MMU-111996	Ca-dependent events	0.0308264	-3.47938	28	9	0.00628931	1431	8688	2.64131e+45	Mapk1,Adcy7,Calm3,Pde1c,Adcy5,Calm1,Prkacb,Prkca,Calm2
R-MMU-380972	Energy dependent regulation of mTOR by LKB1-AMPK	0.0308264	-3.47938	28	9	0.00628931	1431	8688	6.65086e+45	Lamtor1,Mtor,Prkab1,Tsc1,Rheb,Stradb,Lamtor3,Tsc2,Rptor
R-MMU-2172127	DAP12 interactions	0.0315404	-3.45649	317	65	0.0454228	1431	8688	12314,12313,18749,13869,18575,22190,12487,14585,18590,26395,23996,67603,100986,224129,21762,14812,108058,75778,12371,18750,23980,237880,22187,66998,228769,114715,12315,16653,76089,19211,19182,66413,22084,19170,16591,19181,13385,19192,14360,19179,26443,107971,17463,18718,16333,11513,12323,14180,14811,56717,218397,12982,16706,117150,211255,19177,17967,56692,26413,19171,16590,56458,20662,67836,56705	Calm2,Calm1,Prkacb,Erbb4,Pde1c,Ubc,Cd28,Gfra1,Pdgfa,Map2k1,Psmc4,Dusp6,Akap9,Adcy5,Psmd2,Grin2b,Camk2d,Them4,Casp9,Prkca,Pebp1,1700071K01Rik,Ubb,Psmd5,Psmf1,Spred1,Calm3,Kras,Rapgef2,Pten,Psmc3,Psmd6,Tsc2,Psmb1,Kl,Psmc2,Dlg4,Psme3,Fyn,Psmc1,Psma6,Frs3,Psmd7,Pip4k2a,Ins1,Adcy7,Camk2b,Fgf9,Grin2a,Mtor,Rasa1,Csf2ra,Ksr1,Pip4k2c,Kbtbd7,Psmb7,Ncam1,Lamtor3,Mapk1,Psmb10,Kit,Foxo1,Sos1,Wdr83,Ranbp9
R-MMU-69304	Regulation of DNA replication	0.0322507	-3.43422	75	19	0.0132774	1431	8688	1.91712e+95	Psmb10,Psmc1,Psma6,Psmc4,Psmd7,Psmb1,Psmd2,Psmc3,Psmd6,Mcm7,Ubb,Psmd5,Psmf1,Psme3,Psmc2,Cdt1,Psmb7,Orc3,Ubc
R-MMU-8852135	Protein ubiquitination	0.0325454	-3.42512	51	14	0.00978337	1431	8688	2.22101e+73	Ube2b,Rnf20,Ube2r2,Ube2g2,Ube2n,Ube2d2a,Rnf152,Bcl10,Uchl4,Cdc34,Ubc,Ubb,Wac,Usp5
R-MMU-195258	RHO GTPase Effectors	0.0327645	-3.41841	247	52	0.0363382	1431	8688	208846,59015,75669,74117,12540,103468,56419,67653,26413,242687,244495,52696,76378,225326,14026,68089,319151,22629,223701,19387,73470,76804,19047,16319,67938,13385,76499,224480,56150,22631,26951,66977,18645,12387,12315,18481,18221,17886,12385,11852,110379,67733,72155,76709,11835,66713,67052,12314,56378,12313,11799,68524	Daam1,Nup160,Pik3r4,Actr3,Cdc42,Nup107,Diaph3,4930544G11Rik,Mapk1,Wasf2,Sgo2b,Zwint,Ropn1,Pik3c3,Evl,Arpc4,Hist1h3e,Ywhah,Mrtfa,Rangap1,Kif2b,Kdm4c,Ppp1cc,Incenp,Myl12b,Dlg4,Clasp2,Nox3,Mad2l1,Ywhaz,Zw10,Nuf2,Pfn2,Ctnnb1,Calm3,Pak3,Nudc,Myh9,Ctnna1,Rhob,Sec13,Itgb3bp,Cenpn,Arpc2,Ar,Actr2,Ndc80,Calm2,Arpc3,Calm1,Birc5,Wipf2
R-MMU-179409	APC-Cdc20 mediated degradation of Nek2A	0.033068	-3.40919	24	8	0.0055905	1431	8688	2.21907e+39	Ubc,Cdc16,Anapc11,Anapc7,Anapc5,Anapc15,Mad2l1,Ubb
R-MMU-977347	Serine biosynthesis	0.0343282	-3.37179	5	3	0.00209644	1431	8688	1.07272e+17	Psat1,Psph,Serinc5
R-MMU-8849468	PTK6 Regulates Proteins Involved in RNA Processing	0.0343282	-3.37179	5	3	0.00209644	1431	8688	2021813992170770	Khdrbs1,Khdrbs3,Khdrbs2
R-MMU-8866376	Reelin signalling pathway	0.0343282	-3.37179	5	3	0.00209644	1431	8688	131311969914360	Dab1,Reln,Fyn
R-MMU-2142700	Synthesis of Lipoxins (LX)	0.0343282	-3.37179	5	3	0.00209644	1431	8688	116901168911684	Alox5ap,Alox5,Alox12
R-MMU-8866427	VLDLR internalisation and degradation	0.0346026	-3.36383	12	5	0.00349406	1431	8688	2.18203e+26	Mylip,Ap2s1,Cltc,Ap2m1,Nr1h2
R-MMU-2559584	Formation of Senescence-Associated Heterochromatin Foci (SAHF)	0.0346026	-3.36383	12	5	0.00349406	1431	8688	1.52601e+26	Hira,Cabin1,Ep400,Ubn1,Trp53
R-MMU-451308	Activation of Ca-permeable Kainate Receptor	0.0346026	-3.36383	12	5	0.00349406	1431	8688	1.48061e+24	Grik2,Calm1,Dlg4,Calm2,Calm3
R-MMU-451306	Ionotropic activity of Kainate Receptors	0.0346026	-3.36383	12	5	0.00349406	1431	8688	1.23131e+24	Calm1,Grik2,Calm3,Calm2,Dlg4
R-MMU-8849932	SALM protein interactions at the synapses	0.034878	-3.3559	20	7	0.00489168	1431	8688	1.33851e+35	Dlg4,Grin2a,Gria1,Gria3,Lrfn3,Ptprd,Grin2b
R-MMU-5357769	Caspase activation via extrinsic apoptotic signalling pathway	0.034878	-3.3559	20	7	0.00489168	1431	8688	1.97667e+35	Ripk1,Dapk1,Cflar,Unc5a,Fadd,Maged1,Casp9
R-MMU-5576892	Phase 0 - rapid depolarisation	0.0349652	-3.3534	33	10	0.00698812	1431	8688	1.23135e+50	Calm1,Cacng4,Calm2,Fgf12,Camk2b,Cacna2d3,Cacnb2,Calm3,Cacna1c,Camk2d
R-MMU-69202	Cyclin E associated events during G1/S transition	0.0356898	-3.33289	66	17	0.0118798	1431	8688	2.21902e+85	Ubc,Mnat1,Psmb7,Psmc2,Psme3,Ubb,Psmf1,Psmd5,Psmd6,Psmc3,Psmd2,Psmb1,Psmc4,Psmd7,Psmc1,Psma6,Psmb10
R-MMU-69656	Cyclin A:Cdk2-associated events at S phase entry	0.0356898	-3.33289	66	17	0.0118798	1431	8688	1.91772e+85	Psmb7,Mnat1,Ubc,Psme3,Psmd5,Psmf1,Ubb,Psmc2,Psmb1,Psmc3,Psmd6,Psmd2,Psmb10,Psmd7,Psmc4,Psma6,Psmc1
R-MMU-446728	Cell junction organization	0.0356898	-3.33289	66	17	0.0118798	1431	8688	1.23852e+87	Ctnna1,Cdh24,Cdh6,Prkci,Nectin3,Cdh11,Cdh4,Cadm1,Ctnnb1,Pard3,Afdn,Cadm2,Nectin1,Lama3,Cdh18,Cdh2,Cdh15
R-MMU-936440	Negative regulators of RIG-I/MDA5 signaling	0.0357307	-3.33175	16	6	0.00419287	1431	8688	6.75267e+29	Atg12,Cyld,Ubb,Tbk1,Ubc,Pin1
R-MMU-205043	NRIF signals cell death from the nucleus	0.0357307	-3.33175	16	6	0.00419287	1431	8688	2.21872e+30	Ubb,Sqstm1,Aph1a,Ncstn,Itgb3bp,Ubc
R-MMU-162710	Synthesis of glycosylphosphatidylinositol (GPI)	0.0357307	-3.33175	16	6	0.00419287	1431	8688	3.27943e+30	Pigl,Pigo,Piga,Pigq,Pigm,Pigc
R-MMU-1483255	PI Metabolism	0.0362366	-3.31769	71	18	0.0125786	1431	8688	1.92117e+99	Pten,Gdpd1,Plekha3,Pip4k2c,Synj1,Vac14,Plekha1,Inpp5f,Fig4,Inpp4b,Pik3r4,Plekha4,Pik3c3,Gde1,Pip4k2a,Pi4k2a,Inpp4a,Rab5a
R-MMU-1483249	Inositol phosphate metabolism	0.0364157	-3.31276	47	13	0.00908456	1431	8688	7.56786e+69	Ippk,Nudt3,Calm1,Plch1,Nudt4,Calm2,Inpp4b,Pten,Ppip5k2,Calm3,Synj1,Isyna1,Inpp4a
R-MMU-1168372	Downstream signaling events of B Cell Receptor (BCR)	0.0365951	-3.30784	179	39	0.0272537	1431	8688	1.66531e+197	Kras,Pip4k2c,Psmb7,Pten,Mapk1,Fbxw11,Fgf9,Nfkbia,Mtor,Ubb,Psmd5,Psmf1,Psmc3,Psmd6,Btrc,Tsc2,Psmb1,Kl,Foxo1,Kit,Psmb10,Bcl10,Ubc,Cd28,Pdgfa,Fyn,Psmc2,Erbb4,Psme3,Psmd2,Ins1,Them4,Casp9,Psmc1,Psma6,Ikbkg,Psmc4,Psmd7,Pip4k2a
R-MMU-881907	Gastrin-CREB signalling pathway via PKC and MAPK	0.0380651	-3.26846	392	78	0.0545073	1431	8688	243407,67405,67603,23996,100986,18101,14812,21762,108058,12314,11820,13869,12313,22190,217480,14585,320127,18590,26395,22044,18761,22065,545156,24111,56470,66413,19182,19170,16591,15558,15465,18750,237880,23980,228769,66998,216749,22187,22045,114715,12315,16653,64214,76089,26443,19179,17463,107971,12323,319239,19181,13385,14459,19192,208188,13617,12425,14360,18430,26946,19171,16590,22068,269060,6…	Qrfprl,Nts,Dusp6,Psmc4,Akap9,Nmbr,Grin2b,Psmd2,Camk2d,Calm2,App,Erbb4,Calm1,Ubc,Dgkb,Gfra1,Dgki,Pdgfa,Map2k1,Trh,Prkcq,Trpc3,Kalrn,Uts2,Rgs19,Psmd6,Psmc3,Psmb1,Kl,Htr2a,Hrh1,Prkca,1700071K01Rik,Pebp1,Psmf1,Psmd5,Nmur2,Ubb,Trhr,Spred1,Calm3,Kras,Rgs18,Rapgef2,Psma6,Psmc1,Psmd7,Frs3,Camk2b,Npsr1,Psmc2,Dlg4,Gast,Psme3,Ghsr,Ednra,Cckar,Fyn,Oxtr,Trpc7,Psmb10,Kit,Trpc6,Dagla,Wdr83,Sos1,Ranbp9,Grin2a,Fg…
R-MMU-400253	Circadian Clock	0.0383723	-3.26042	29	9	0.00628931	1431	8688	1.22341e+44	Btrc,Nr3c1,Ubc,Klf15,Bhlhe40,Cry2,Arntl,Per2,Ubb
R-MMU-8848021	Signaling by PTK6	0.0392353	-3.23818	57	15	0.0104822	1431	8688	2.21871e+80	Ubb,Erbb4,Arhgap35,4930544G11Rik,Rasa1,Ubc,Spred1,Kras,Elmo1,Ptpn1,Khdrbs1,Khdrbs3,Khdrbs2,Socs3,Dock1
R-MMU-1428517	The citric acid (TCA) cycle and respiratory electron transport	0.0392426	-3.23799	143	32	0.022362	1431	8688	7.69477e+166	Ndufaf6,Ndufaf1,Atp5j2,Atp5e,Ndufa12,Dlst,Ndufc2,Uqcrfs1,Dlat,Ndufv1,Uqcr10,Ndufb3,Etfb,Etfa,Pdk1,Ndufb2,Ldhal6b,Timmdc1,Atp5d,Ndufs7,Atp5l,Suclg2,Coq10b,Ndufb7,Aco2,Ndufs3,Slc25a27,Ndufs1,Ndufb9,Pdp2,Atp5j,Hagh
[truncated: 1,261 more rows]

## Sheet: ERa_Arcuate-peaks
TermID	Term	Enrichment	logP	Genes in Term	Target Genes in Term	Fraction of Targets in Term	Total Target Genes	Total Genes	Entrez Gene IDs	Gene Symbols
[truncated: 1,542 more rows]

## Sheet: ERa_AVPV-peaks
TermID	Term	Enrichment	logP	Genes in Term	Target Genes in Term	Fraction of Targets in Term	Total Target Genes	Total Genes	Entrez Gene IDs	Gene Symbols
[truncated: 1,542 more rows]

[truncated: 2 more sheets: ERa_Common-peaks, ERa_Mammary gland]
