# Supplementary material for: Dax1 modulates ERα-dependent hypothalamic estrogen sensing in female mice
Source: Nat Commun. 2023 May 29;14:3076. doi: 10.1038/s41467-023-38618-y (PMC10227040; doi:10.1038/s41467-023-38618-y)
Supplement: Supplementary file 6 — Supplementary Data 4 [file 41467_2023_38618_MOESM6_ESM.xlsx]

## Sheet: TPM
		SRR13277277	SRR13277278	SRR13277279	SRR13277280	SRR13277285	SRR13277286	SRR13277287	SRR13277288	SRR13277289	SRR13277290	SRR13277291	SRR13842633	SRR13842634	SRR13842635	SRR13842636	SRR13842637	SRR13842638	SRR13842639	SRR13277281	SRR13277282	SRR13277283	SRR13277284	SRR13277292	SRR13277293
ENSMUSG00000000001	Gnai3	64.1823	58.5002	60.1742	63.7214	60.0746	61.9976	58.3935	64.0404	66.7577	60.3546	62.0126	50.2762	37.9496	40.5005	46.891	39.6015	35.9333	67.0023	17.2535	32.8149	29.0682	39.0791	25.6653	29.6715
ENSMUSG00000000003	Pbsn	0	0	0	0	0	0	0	0	0	0	0	0	0	0	0	0	0	0	0	0	0	0	0	0
ENSMUSG00000000028	Cdc45	4.5935	4.18684	6.28193	5.75049	3.15529	5.88601	5.02363	4.02473	4.58354	4.9193	3.52049	3.4269	2.79339	3.21552	2.47109	2.50649	2.6746	3.36969	1.78364	2.1056	2.45865	4.19531	0	0
ENSMUSG00000000031	H19	0.256732	0.13877	0.471212	0.115431	0.385451	0.279625	0.132587	0.249394	1.33316	0	0.278745	0	0.477738	0.143212	0.242884	0	0.346532	1.37214	0	0	0	0	0	0
ENSMUSG00000000037	Scml2	1.82646	2.77496	1.14764	3.72873	2.12459	2.41946	1.37665	1.67835	2.05069	2.49264	1.28631	1.31473	0.979823	1.43189	2.33505	1.57979	1.46587	0.835468	0	0	0	0	0	0
ENSMUSG00000000049	Apoh	3.76401	3.21242	4.8481	4.27545	3.56917	2.15771	2.66006	3.07909	3.29192	4.89961	3.44147	2.82655	2.94915	1.10508	3.93581	3.85912	1.6044	2.99994	3.92311	4.63125	5.4078	0	11.2547	3.79502
ENSMUSG00000000056	Narf	37.6493	33.7396	31.0337	37.9323	31.7648	30.4149	31.6934	33.4455	34.3243	31.2822	36.597	35.3117	33.3383	35.4793	35.3697	25.599	29.7105	33.9466	18.2164	34.5609	29.5944	16.3227	13.6871	42.7955
ENSMUSG00000000058	Cav2	29.2582	25.4879	31.8616	39.3373	27.2	34.3423	25.7215	32.653	36.5817	25.9552	30.3276	35.6659	26.6645	25.9868	22.8427	20.4213	16.2314	50.2693	28.1264	3.32034	5.16944	14.7014	21.5173	3.62775
ENSMUSG00000000078	Klf6	44.3718	42.6814	43.1184	50.1183	39.3738	45.587	42.5625	45.4089	49.3691	39.13	41.2271	31.0561	26.7647	17.5709	23.7446	19.0125	16.4048	40.1658	24.2105	11.7685	9.81557	33.4975	34.047	11.0212
ENSMUSG00000000085	Scmh1	20.5047	20.3561	18.6924	21.5239	22.1179	20.1977	21.2633	21.5454	21.3802	21.2566	18.715	24.5159	22.6504	21.0077	24.0744	20.2899	21.8879	24.1957	17.7953	18.1428	9.47747	15.8547	19.3378	18.7793
ENSMUSG00000000088	Cox5a	93.637	97.4889	91.7708	87.3102	90.5635	89.709	90.8167	85.1203	85.2283	89.5243	96.4436	90.7824	98.4491	100.945	94.2737	118.997	113.608	87.0242	95.2451	45.6777	92.3136	74.6756	56.9255	71.9808
ENSMUSG00000000093	Tbx2	5.31236	6.68437	7.24622	4.22887	9.32693	9.95963	9.89466	7.27547	11.1249	10.8592	5.20052	13.1711	8.53499	7.28697	3.70756	5.57415	5.17218	15.7478	0	0	3.56593	0	0	0
ENSMUSG00000000094	Tbx4	0.278548	0.702621	0	0.166987	0.371737	0.303386	0.767219	0.270586	0.192859	1.24387	0.604863	0.0883176	0.230371	0.310762	0.0878408	0.129194	0	0.661662	0	0	0	0	0	0
ENSMUSG00000000103	Zfy2	0	0	0	0	0	0	0	0	0	0	0	0	0	0	0	0	0	0	0	0	0	0	0	0
ENSMUSG00000000120	Ngfr	30.6067	32.592	15.8101	14.1733	32.4691	14.4722	30.572	22.5214	15.7983	34.8458	26.8634	28.1541	15.688	13.086	13.4375	25.3738	12.74	25.1413	7.25878	1.07113	3.75219	5.69114	1.73535	1.75545
ENSMUSG00000000125	Wnt3	7.08351	6.88074	7.28571	6.27742	8.32303	6.4852	8.80091	7.5791	6.39708	6.98227	8.58255	8.9837	9.29695	7.55911	8.93521	5.99945	8.59121	5.85256	2.03298	2.39994	0	1.59393	7.77636	0
ENSMUSG00000000126	Wnt9a	4.4583	2.35854	3.366	5.03265	2.94327	3.09948	3.82109	4.42301	5.8124	2.05279	4.53159	4.42116	3.29494	4.33894	3.05118	2.63976	1.66448	5.06979	1.87847	1.10877	0	0	1.79634	1.81714
ENSMUSG00000000127	Fer	18.7579	17.7981	14.2008	17.5352	14.9255	15.2127	15.0537	15.4033	17.3088	15.3669	16.7033	16.2378	12.3885	12.9478	14.1713	12.393	11.3845	19.8946	21.3793	12.6192	15.656	15.7145	25.5556	19.3887
ENSMUSG00000000131	Xpo6	26.7443	27.0355	21.7404	24.8382	29.5708	25.6735	27.5851	25.6716	24.6743	29.5413	25.5319	28.9894	29.1725	27.0264	36.5488	33.058	33.1516	27.281	21.4361	32.0681	32.6053	27.5282	27.9209	28.6017
ENSMUSG00000000134	Tfe3	21.8227	20.8636	22.0296	23.3644	21.6379	24.2143	21.9767	22.3582	22.31	22.8751	19.2512	26.628	26.5647	26.667	25.8069	22.821	25.5437	28.0044	10.8039	9.56555	10.2387	16.4119	7.74865	7.18518
ENSMUSG00000000142	Axin2	24.6041	22.5061	19.1583	21.7638	25.0858	23.4248	25.4723	23.6779	20.609	25.8867	21.1717	22.6394	24.404	19.1955	19.9671	21.1475	17.9598	29.682	13.629	33.519	30.5286	16.9189	16.2914	20.8747
ENSMUSG00000000148	Brat1	15.8427	17.9001	15.6333	16.7279	18.2614	16.8101	17.3138	16.1345	16.6128	15.1148	15.37	16.5278	15.4695	15.5653	19.5812	11.9465	14.624	14.7951	8.09637	10.7525	10.4629	13.4892	8.71018	5.87403
ENSMUSG00000000149	Gna12	139.31	134.111	143.54	140.9	143.786	154.551	135.87	148.708	139.113	125.27	128.872	148.777	109.06	108.702	107.045	83.0927	100.819	122.858	27.4595	28.0939	20.1874	31.5762	31.5106	19.4795
ENSMUSG00000000154	Slc22a18	3.15967	1.80834	2.50167	0.83567	2.23239	2.83411	1.53579	4.87485	4.24665	2.10687	1.81619	0.353582	1.38344	1.24415	0.351674	0.775847	0	1.65561	0	0	0	0	0	0
ENSMUSG00000000157	Itgb2l	0.0730298	0	0.0893603	0	0	0	0	0.0709422	0	0	0	0.138931	0	0	0.0690904	0	0	0	0	0	0	0	0	0
ENSMUSG00000000159	Igsf5	0.625804	1.08244	0.765743	1.12549	1.25275	0.681607	0.646381	1.459	1.0399	1.16082	1.08714	1.54768	0.776348	1.25672	1.3025	0.696612	0.844698	3.79065	0	0	0	0	0	0
ENSMUSG00000000167	Pih1d2	3.25547	4.12609	3.434	4.8454	4.38205	4.89071	3.13062	4.58005	3.49759	4.28027	3.77837	7.26094	8.21649	5.13485	6.05352	5.77937	4.5457	9.19964	4.4461	1.31216	1.53218	0	4.2517	0
ENSMUSG00000000168	Dlat	98.3018	98.1641	93.6329	97.8694	92.8932	91.229	93.5235	92.4155	91.1514	97.7714	96.0643	97.1924	98.5377	102.244	111.648	98.7409	101.455	100.633	47.3551	49.104	55.5733	32.1108	59.9715	35.9044
ENSMUSG00000000171	Sdhd	196.754	200.775	199.945	198.842	195.136	198.652	198.189	194.369	195.549	195.355	204.433	199.351	196.668	199.761	192.693	184.893	161.699	183.032	50.7996	92.9524	171.56	47.7945	72.8678	63.8834
ENSMUSG00000000182	Fgf23	0.696319	1.50551	0.63902	0.626154	1.21967	1.13762	1.43843	2.70566	0.542377	1.25574	0.945028	1.49025	1.5117	1.5537	2.14096	0.968882	0.939878	0.775328	0	0	0	0	0	3.33477
ENSMUSG00000000183	Fgf6	0	0	0	0	0	0	0	0	0	0.0698768	0	0	0	0	0	0	0	0	0	0	0	0	0	0
ENSMUSG00000000184	Ccnd2	11.7465	9.10668	6.89916	8.54086	8.29729	7.93228	9.5329	9.06342	12.6875	10.5832	10.3487	12.099	11.075	10.0347	7.30277	6.35102	6.93101	19.9703	2.65849	0.392296	2.74844	0.521088	1.90669	1.28585
ENSMUSG00000000194	Gpr107	28.1744	27.7837	25.3338	30.1622	28.6211	27.5615	27.5934	27.9698	29.6718	28.1164	26.9644	26.7757	21.8182	24.4232	26.678	26.1582	24.1397	30.1869	18.6143	19.6612	17.8937	24.1958	26.7007	16.585
ENSMUSG00000000197	Nalcn	54.98	51.7802	55.8256	62.6779	55.7821	59.8592	51.6232	56.9731	60.6659	53.7827	52.5876	44.6623	40.5722	41.9696	45.1927	33.2938	36.5261	52.664	44.6219	43.6461	41.8847	38.9834	50.3923	47.6871
ENSMUSG00000000202	Btbd17	26.2573	22.9225	32.6137	31.7195	26.4796	30.3253	28.7581	30.5118	31.1801	23.1784	26.5722	22.2425	18.9296	14.7022	13.7797	11.7189	15.9153	17.564	31.3947	2.31635	0	21.5378	15.011	3.79622
ENSMUSG00000000204	Slfn4	0.0796621	0.172237	0.0974757	0	0	0.0867657	0	0	0.0827339	0.0820929	0	0.151548	0.0988258	0	0	0.110845	0.322579	0.354804	0	0	0	0	0	0
ENSMUSG00000000214	Th	197.563	220.073	243.049	207.325	211.515	245.588	224.065	205.022	229.459	209.786	210.732	240.777	292.815	290.156	313.785	385.487	377.373	255.349	0	37.4732	36.4638	14.5179	15.1777	15.3535
ENSMUSG00000000215	Ins2	0.240686	0	0	0.216434	0	0	0.248601	0.467613	0	0	0	0	0	0	0	0	0	0	0	0	0	0	0	0
ENSMUSG00000000216	Scnn1g	0.105577	0.456534	0	0	0.211347	0.114991	0	0	0.109648	0.652791	0.458517	0	0	0.117787	0.399528	0	0	0.0940451	0	1.23407	0	0	0	0
ENSMUSG00000000223	Drp2	41.314	31.7705	29.7713	36.321	34.1088	31.2855	35.7701	34.7174	35.5833	36.9056	36.7189	35.2589	33.0691	36.1239	57.3183	44.0775	46.8943	43.7078	21.203	25.4619	33.2586	30.3817	28.6661	21.9253
ENSMUSG00000000244	Tspan32	0.303928	0.2738	0.37189	0.136651	0.405608	0.331029	0.366241	0.29524	0.263039	0.313201	0.0549978	0.0963645	0.314201	0.282564	0.0958443	0.140965	0.341863	0.135365	0	0	0.691373	0	0	0
ENSMUSG00000000247	Lhx2	13.8015	16.5519	11.1705	13.3157	19.2822	18.2422	18.7101	16.0604	24.412	24.9636	16.2336	8.95703	6.95564	7.8592	5.84844	5.30106	6.20966	7.93986	0	0	0.98111	2.23215	2.72252	1.37702
ENSMUSG00000000248	Clec2g	0	0	0	0	0	0	0	0	0	0	0	0	0	0.123744	0	0.154334	0	0	0	0	0	0	0	0
ENSMUSG00000000253	Gmpr	65.6574	64.0718	70.0266	68.9427	68.4387	65.7378	62.2	68.4024	63.6714	59.9561	64.9405	80.2964	81.452	85.6865	86.679	81.9006	78.5314	81.1294	5.38393	3.17788	11.1322	10.553	15.4456	7.81223
ENSMUSG00000000263	Glra1	14.1277	6.36363	6.08242	10.4691	9.4271	9.11852	10.674	9.4034	10.1892	7.68381	10.3681	1.86641	0.649122	1.75129	2.22761	1.27412	3.17822	3.26267	0	1.52904	3.57085	6.0931	4.95445	0
ENSMUSG00000000266	Mid2	32.73	27.7256	29.7629	33.4916	28.6699	32.7662	27.3344	33.6091	31.6882	27.5124	29.1559	25.4317	22.1123	20.7108	23.1221	19.6571	21.6427	29.7444	15.4139	6.36869	10.0925	12.6893	9.581	8.20088
ENSMUSG00000000275	Trim25	20.4154	25.689	19.4741	27.6854	24.5539	24.9257	24.7712	26.9756	25.7054	26.4676	20.6762	12.2674	12.1186	11.2046	10.7474	10.2325	11.5559	18.9677	14.1284	14.7542	11.9848	5.11253	8.31424	9.46184
ENSMUSG00000000276	Dgke	47.2146	49.8608	45.9784	54.2393	52.7976	47.2419	48.106	51.0587	51.0295	50.7893	47.9108	49.1004	48.0165	44.5259	58.4884	45.4214	49.9061	54.4668	32.0613	37.4084	26.7224	21.6297	26.3814	36.0634
ENSMUSG00000000278	Scpep1	61.8912	56.8142	60.8059	70.2793	60.7421	60.8495	61.2821	60.8535	70.2207	54.4688	51.175	58.4407	53.8019	51.9127	57.5554	47.3542	44.717	68.8132	8.94626	21.1222	10.2766	30.3948	37.0721	14.4236
ENSMUSG00000000282	Mnt	59.3752	60.9411	46.8483	61.8	64.0063	58.2771	60.1997	58.6725	55.7818	64.2815	54.8333	60.9565	62.6522	61.1406	62.8227	59.3511	55.2714	67.5409	20.2726	35.1002	30.7393	15.8945	16.8014	33.992
ENSMUSG00000000290	Itgb2	9.72588	9.06004	10.5081	11.7232	8.0778	9.24083	9.6182	11.3575	12.0351	10.2359	8.98706	6.29868	5.51935	3.00125	2.54502	2.59141	2.79315	5.89859	0	0	0	1.60646	1.95938	1.98207
ENSMUSG00000000295	Hddc2	17.2833	16.4459	17.6234	20.9652	17.7496	15.9812	15.2483	21.1615	17.2019	16.7903	16.1264	19.8647	18.2025	19.6838	21.5459	17.786	18.5901	19.4048	3.56524	7.36538	2.45725	2.79528	11.9328	5.17326
ENSMUSG00000000296	Tpd52l1	73.9924	80.2473	89.078	90.7902	72.1489	86.3097	84.8076	86.2529	81.5555	75.2663	78.0043	77.8732	74.9143	95.3315	93.937	83.3609	81.8319	81.2187	23.6335	8.36986	9.77328	25.9414	31.6403	0
ENSMUSG00000000301	Pemt	11.2564	7.46349	6.42765	6.74812	10.8161	9.80815	10.3864	8.74775	7.63778	11.2906	9.77727	5.99594	5.02715	6.69773	9.93929	12.3212	9.72398	6.68462	2.97217	5.26299	8.19395	4.66057	5.68443	8.62538
ENSMUSG00000000303	Cdh1	1.10461	0.820968	1.52057	1.17955	1.52023	2.33103	1.56878	1.60955	6.95493	1.28061	0.524704	0	0.256938	0.770224	0.261256	0.768497	0.745491	5.71925	0	0	0	0	0	0
ENSMUSG00000000305	Cdh4	43.688	38.5733	22.4691	30.7947	43.5102	29.2422	38.9671	28.6169	25.0815	48.7878	40.5361	23.7579	23.1582	19.8554	37.7499	31.5449	37.2375	20.0782	3.44684	55.4404	40.9799	4.05367	11.5365	61.6847
ENSMUSG00000000308	Ckmt1	156.246	162.07	159.914	148.465	151.07	142.481	150.799	153.254	146.109	153.191	161.263	211.678	243.899	242.771	220.469	262.471	247.783	205.783	60.1292	50.2795	43.1693	70.7152	71.8752	41.201
ENSMUSG00000000317	Bcl6b	2.46239	1.83583	1.03897	1.52708	2.88959	1.75715	2.71876	1.07228	0.881842	3.93754	1.01409	4.19982	2.10672	2.46298	1.84759	2.12664	1.94837	6.35339	0	0.9925	2.31784	0	0	3.25317
ENSMUSG00000000318	Clec10a	0.653565	0.588778	0	0.0979513	0.327081	0.237281	0.787564	0.211628	0	0.336753	0.709603	0.103611	0.135131	0.24305	1.13357	0.909393	0.147028	0.291089	0	3.81971	0	3.38249	0	2.08667
ENSMUSG00000000320	Alox12	1.15954	0.835676	0.756708	0.764644	1.23797	1.43133	0.878287	0.976207	2.80991	1.11526	0.755375	4.19118	2.87696	1.89733	1.17012	1.3983	1.2521	2.27235	0	2.71073	1.05508	0	0	0
ENSMUSG00000000325	Arvcf	49.5656	48.0414	39.819	40.7652	52.1998	44.5098	50.0782	44.4942	41.8066	50.981	49.3733	58.687	48.4212	48.6873	50.9404	36.8392	47.1619	61.7872	15.8315	115.983	116.817	35.0469	39.184	99.0945
ENSMUSG00000000326	Comt	95.4077	89.1184	88.663	89.0462	92.3742	91.1466	98.1583	92.317	90.9265	94.0776	94.5157	110.325	109.695	127.034	108.549	114.88	104.539	113.315	34.5767	80.1781	88.5154	38.7276	47.2355	74.0629
ENSMUSG00000000339	Rtca	82.9764	87.3408	90.0215	92.8914	83.7249	90.7414	88.6541	88.2734	85.4782	89.1432	91.5499	97.7794	81.4747	86.3886	92.6433	104.939	90.2348	90.3715	46.5681	27.487	50.4364	23.4714	54.0746	19.3062
ENSMUSG00000000340	Dbt	30.5594	31.9145	26.8906	34.3501	35.5909	30.2025	28.9339	31.2435	30.7582	29.3535	30.7219	26.5558	21.8806	19.9932	32.1233	27.6914	25.844	33.2707	11.2069	7.71737	12.8734	10.251	12.503	19.8751
ENSMUSG00000000346	Dazap2	106.821	98.0566	105.792	103.107	102.668	106.147	101.111	105.672	101.893	96.9516	102.384	96.9464	86.184	82.3654	86.8426	87.7261	82.1604	94.8622	8.62543	19.0919	19.3208	23.6693	28.8691	22.9455
ENSMUSG00000000355	Mcts1	80.4025	82.3555	74.2781	81.6997	76.2511	71.809	76.6101	72.6369	73.4824	77.0559	82.495	77.4342	78.0498	93.0648	88.0457	91.1779	76.5106	83.2586	55.7276	46.9906	27.4349	37.4507	41.8716	34.6553
ENSMUSG00000000359	Rem1	1.75759	0.791682	0.537654	1.71219	1.9058	3.031	1.96667	2.27647	1.52114	1.81122	1.43122	1.95044	1.4536	2.61448	1.80135	1.01899	0.790788	2.60936	0	3.42403	0	0	0	0
ENSMUSG00000000365	Rnf17	0.202391	0.437588	0.619122	0.318495	0.202576	0.220438	0.313569	0.34406	0.683135	0.260708	0.384553	0.385026	0.376618	0.0564494	0.143605	0.492824	0.136592	0.901422	1.00199	0.591429	1.38119	3.92799	0	0
ENSMUSG00000000374	Trappc10	52.6042	47.9636	45.0666	53.8715	52.2635	49.2127	46.6292	51.6289	51.5257	49.8854	49.2265	60.1993	52.8721	49.2389	58.0733	48.2743	50.5	64.0237	33.0829	37.6922	28.6345	48.8603	50.7654	27.5373
ENSMUSG00000000378	Ccm2	40.5708	40.5998	39.2085	41.44	36.1247	33.4932	36.9225	35.7294	39.7198	38.6132	40.215	45.1453	41.675	39.1125	44.9831	42.7882	43.2513	41.1268	11.9405	16.1096	12.9324	13.374	21.2057	9.9006
ENSMUSG00000000381	Wap	0	0	0	0	0	0	0	0	0	0	0	0	0	0	0	0	0	0	0	0	0	0	0	0
ENSMUSG00000000384	Tbrg4	31.954	36.5757	32.9313	37.339	37.3708	34.8964	37.2406	35.6054	33.0087	40.2368	33.9517	41.8532	36.8851	41.178	43.2439	37.8045	38.8639	36.9877	11.8436	24.9669	12.8274	6.63274	12.9438	22.9139
ENSMUSG00000000385	Tmprss2	0.216229	0.233753	0	0.155552	0.0865707	0.423918	0.491345	0.126029	1.3474	0.222827	0	0.123405	0	0.0482471	0	0	0.0583723	0.269655	0	0	0	0.671449	0	0
ENSMUSG00000000386	Mx1	0.250289	0.180382	0.102086	0.450136	0.668047	0.545214	0.689382	0.972537	0.25994	0.17195	0.0905829	0.158715	0.620997	0.558469	0.631433	1.27695	0.563058	0.966118	0	0	0	0	0	0
ENSMUSG00000000392	Fap	0.223088	0.482336	0.272973	0.300912	0.502407	0.242981	0.345635	0.325066	0.637147	0.632211	0.242216	0.0530498	0.345943	0.186666	0.263817	0.155206	0	0.347761	0	0	0	0	0	0
ENSMUSG00000000394	Gcg	0.211366	0.228496	0.775891	0.190067	1.26936	0.230214	0.218316	0.410648	0	0.653446	0.229489	0	0	0	1.59971	2.64692	0	0.376558	0	0	0	0	0	0
ENSMUSG00000000399	Ndufa9	125.651	131.123	131.311	125.965	125.315	119.994	120.934	122.205	119.101	128.246	122.554	134.387	133.689	129.786	132.95	137.819	126.592	136.025	62.5046	57.9755	67.6966	58.3403	56.9255	37.43
ENSMUSG00000000402	Egfl6	4.67131	4.54491	4.00112	5.88085	3.62358	3.30711	5.66927	6.46634	4.12372	4.21212	5.95941	9.88638	7.67844	7.03559	6.73948	8.77476	5.0442	7.69799	0	0	0	0	0	0
ENSMUSG00000000409	Lck	9.05619	6.29367	8.44288	11.3429	7.66164	7.98493	8.57447	9.73989	9.40539	7.9993	6.78923	9.22947	6.28612	6.49513	7.44572	5.25046	8.58581	4.89783	2.13501	3.78058	0	1.67392	4.08332	0
ENSMUSG00000000411	Tssk3	0.493407	1.33349	0.60374	0.665533	0.987718	0.806107	0.764447	0.718955	1.79352	0.508463	0.803569	0.234663	0.612102	0.825704	1.16698	0.343272	0.998988	0.439514	0	0	0	0	0	0
ENSMUSG00000000416	Cttnbp2	19.6357	18.4819	18.556	22.7709	20.656	20.14	17.3998	21.2286	20.43	17.9128	21.6688	18.7454	15.8402	13.9659	18.475	17.3685	15.6899	18.9884	14.1657	15.4685	15.1331	21.6575	26.4153	16.4438
ENSMUSG00000000420	Galnt1	67.7449	65.2562	64.9007	69.0994	64.7717	67.2423	60.8122	64.6969	73.3283	64.4464	63.3032	45.4444	38.2589	42.8965	44.333	38.135	40.9321	55.7583	22.6615	26.0832	23.4283	22.2093	35.7566	26.3059
ENSMUSG00000000435	Myf5	0	0	0	0	0	0	0	0	0	0	0	0	0	0	0.143421	0	0.204625	0	0	0	0	0	0	0
ENSMUSG00000000439	Mkrn2	44.1327	43.4697	40.4321	46.9822	43.9926	43.8946	43.0695	44.5352	45.3662	46.0367	43.3648	49.8255	46.2489	48.5828	59.0243	50.8072	52.3286	45.2552	19.6396	34.2501	25.2264	20.2976	22.1956	30.2248
ENSMUSG00000000440	Pparg	2.67339	3.35247	0.392544	0.961601	4.06727	0.698826	3.31355	0.831031	0.999531	4.29774	3.83145	0.915446	0.39798	2.02814	2.12451	3.12467	1.15472	1.52408	6.35297	16.2494	7.29769	3.32064	4.05013	10.2426
ENSMUSG00000000441	Raf1	43.4573	41.8426	40.7562	45.2595	44.0974	43.4634	44.4574	43.3803	47.4807	45.2587	44.0779	50.1126	44.125	46.1671	54.7739	43.9709	45.7058	45.4911	33.8024	43.1393	30.8533	32.9488	43.6817	38.0013
ENSMUSG00000000486	Septin1	4.45727	3.583	2.79692	3.28872	3.31742	2.24065	4.0136	2.44249	3.44218	3.17996	3.84674	3.15262	3.261	3.06016	2.2706	3.65759	2.00545	2.13792	0	5.34362	0	1.77449	0	4.37877
ENSMUSG00000000489	Pdgfb	18.6691	19.6899	14.3934	14.1264	17.8506	16.1183	18.1072	16.661	17.5762	22.9926	17.2211	35.8045	25.9846	22.1828	15.4363	21.8585	20.7944	43.1972	1.50287	25.7251	12.4298	11.783	7.1858	21.807
ENSMUSG00000000530	Acvrl1	11.106	13.9271	10.8716	11.4516	13.4876	9.67707	15.2949	12.5147	10.5346	13.1235	8.36039	34.5793	21.6769	18.916	11.6277	15.1442	12.4922	44.2544	0	4.32721	2.02111	0	1.40211	4.25505
ENSMUSG00000000531	Grasp	18.9499	15.7841	18.0558	14.9453	19.5892	15.3952	21.4983	19.7663	17.0996	20.4886	17.8764	30.4357	28.904	26.5135	26.5977	31.5547	23.0624	29.8861	0	3.63119	10.6001	4.82333	5.88295	2.97554
ENSMUSG00000000532	Acvr1b	100.495	96.6632	91.9194	112.479	106.239	99.8809	93.9069	108.107	99.2482	95.1647	100.498	113.199	120.946	110.044	97.7114	95.3765	95.2226	123.008	41.0479	40.9381	50.7291	26.6342	33.839	43.8154
ENSMUSG00000000538	Tom1l2	95.916	94.5749	92.4982	95.5824	96.2924	96.5023	93.4502	94.1544	94.4505	97.1347	94.0468	115.534	118.051	113.883	105.4	102.527	109.428	116.797	36.3904	89.2874	66.883	45.8739	57.3165	75.9265
ENSMUSG00000000544	Gpa33	0.230329	0.373494	0.704584	0.724918	0.461079	0.376301	0.237902	0.223745	0.837236	0.118678	0.375116	0.657261	0.285737	0.899381	0.326856	0.160244	0.155447	0.102585	0	0	0	0	0	0
ENSMUSG00000000552	Zfp385a	65.0395	67.596	63.2979	70.9055	69.4976	74.805	64.9734	75.1335	77.8491	67.2829	67.0717	118.117	113.396	115.005	119.142	119.674	115.583	102.002	7.45937	5.87055	13.7098	17.5452	28.5329	7.21583
ENSMUSG00000000555	Itga5	1.92042	2.21446	1.01827	1.49665	1.8581	2.57972	2.24804	2.11426	2.2604	2.77062	0.834031	4.44494	2.77946	1.35692	2.483	1.78142	1.98731	8.21115	0	0	0	0.993902	1.21225	0
ENSMUSG00000000560	Gabra2	80.8051	72.7429	74.1431	83.4042	83.0304	77.9265	69.2458	78.3348	77.3962	74.6668	77.7709	77.4509	71.0167	72.3968	83.2111	75.3401	80.3932	86.0066	25.3739	21.2577	18.0524	17.3271	21.1336	23.7537
ENSMUSG00000000561	Wdr77	68.8834	71.857	65.2903	70.7996	73.1903	65.4344	66.9711	66.4075	67.8135	75.0857	70.186	64.5906	61.8247	69.645	75.7204	66.2577	67.9721	65.7755	33.5859	54.8977	50.748	27.3453	34.588	44.9853
ENSMUSG00000000562	Adora3	0.762142	1.007	0.72533	1.59914	0.847599	0.737869	1.312	2.13881	1.23127	0.436332	0.735546	0.483295	0.945484	0.850283	0.400572	0.58915	0.342908	0.377164	0	0	0	0	0	0
ENSMUSG00000000563	Atp5pb	92.2341	95.9671	98.4575	91.7252	89.8547	93.7559	95.0285	92.3626	92.8346	96.1583	100.56	96.8056	102.684	106.505	97.8841	114.423	102.899	96.8237	76.1685	85.4215	64.0466	66.8851	90.3194	75.1554
ENSMUSG00000000567	Sox9	49.3336	46.8099	43.8256	41.0662	52.4362	53.9822	42.7523	46.5139	49.9669	48.8714	44.4428	40.7513	27.7585	25.8155	17.4118	20.0833	21.0283	57.4142	1.51232	2.67795	4.1693	2.37142	2.89239	0
ENSMUSG00000000568	Hnrnpd	101.596	101.939	101.248	112.673	103.967	109.58	98.9491	107.16	105.38	101.421	96.9732	101.089	99.7209	103.333	97.05	95.7763	100.038	103.925	29.7621	54.7091	39.8533	36.0018	46.3504	49.3549
ENSMUSG00000000579	Dynlt1c	67.9719	72.0346	70.179	68.2649	71.5487	68.6603	74.87	69.9273	68.3353	71.5967	75.4338	43.6595	49.0589	44.399	42.5538	36.8774	35.0964	39.1734	44.7029	57.6583	75.3141	71.3954	50.6647	83.2836
ENSMUSG00000000581	C1d	61.5753	58.7897	62.9643	66.2457	55.9352	63.364	56.9868	62.3491	62.2257	55.7158	60.6757	43.232	44.5187	50.442	46.3637	49.493	42.6768	42.9502	10.9572	21.2504	25.8925	26.9998	22.4531	27.2558
ENSMUSG00000000594	Gm2a	71.7718	70.0614	70.0321	67.0167	68.0848	66.2543	65.1221	68.308	73.3473	66.3921	66.7934	42.5042	37.2096	37.9873	38.6554	36.0922	36.561	46.552	7.57625	9.83819	8.35477	16.6321	4.347	8.79467
ENSMUSG00000000600	Krit1	11.4157	10.685	10.0608	12.0326	11.0067	11.2532	10.7463	11.6368	10.9404	10.8854	11.4531	9.96508	9.84159	8.25415	10.5948	7.86166	6.98266	10.1559	14.5941	14.1881	13.017	11.218	12.8614	8.02768
ENSMUSG00000000605	Clcn4	57.1167	55.1373	47.9894	52.8515	54.7731	45.6847	50.5507	53.6596	55.9153	48.6511	52.418	54.5391	46.8724	44.5357	53.6525	47.6538	51.8441	55.6017	23.3364	32.2837	28.6497	21.7272	37.6584	35.9782
ENSMUSG00000000606	Vmn2r88	0.0686928	0	0	0.0617709	0.0687557	0	0	0.0667292	0	0	0	0.06534	0	0	0	0.191163	0.0927202	0.122379	1.36033	0	0	0	0	0
ENSMUSG00000000617	Grm6	0	0	0	0	0	0	0	0	0	0	0	0.0554083	0	0.0649881	0	0	0	0.0518887	0	0	0	0	0	0
ENSMUSG00000000627	Sema4f	62.9174	55.9491	62.4512	71.0707	57.5976	63.1313	50.1886	61.6408	63.5456	52.4726	52.4978	81.2527	74.4242	78.585	63.3072	56.1487	62.0417	84.5462	28.371	22.3281	17.1097	28.7317	42.9567	14.8659
ENSMUSG00000000628	Hk2	9.09939	8.57866	8.41535	12.3689	9.58429	12.158	8.36038	11.4602	11.2085	8.50476	7.58201	5.98824	5.57855	5.13489	4.65462	4.34309	4.78434	7.68137	6.28591	3.71028	0.722067	0.821397	2.00369	2.0269
ENSMUSG00000000631	Myo18a	39.4997	39.4654	33.3701	36.9183	42.8075	37.553	36.0393	38.1984	34.6832	40.2991	38.7816	60.2534	51.4445	45.3419	60.0027	50.3583	54.379	56.9699	26.1258	42.58	45.6883	24.458	31.3227	44.5104
ENSMUSG00000000632	Sez6	64.3692	58.7169	53.69	65.6957	64.7016	60.3485	57.7376	61.5738	58.3955	63.6867	61.2265	116.478	121.34	116.621	78.4217	78.0847	79.8038	121.734	10.821	65.1485	64.8852	23.7553	21.7305	60.7125
ENSMUSG00000000673	Haao	0.20238	0.0729275	0.412726	0.303312	0.0675218	0.587804	0.139357	0.327659	0.280245	0.208555	0.146488	0.577508	0.753196	0.150524	0.319106	0.281599	0.0910563	0.661008	0	0.78853	0.920747	0	0	0
ENSMUSG00000000682	Cd52	7.18288	8.6278	6.18491	8.61212	5.05925	6.37461	5.77038	5.42699	7.18356	4.66055	4.33264	2.53048	0.990089	2.37439	2.7685	2.96134	4.66811	2.13277	0	0	0	0	0	0
ENSMUSG00000000686	Abhd15	7.28324	4.49916	5.72907	5.52016	6.35264	6.11951	7.52273	7.2772	4.97068	6.21882	6.89102	3.06801	1.80706	2.08943	2.06711	2.17161	2.1066	3.61458	0	2.43236	7.10052	9.69275	3.9407	7.97268
ENSMUSG00000000690	Hoxb6	0	0	0	0	0	0	0	0	0	0	0	0	0.199463	0	0	0	0	0	0	0	0	0	0	0
ENSMUSG00000000693	Loxl3	13.5148	14.7585	14.0186	13.5102	14.8319	15.3177	16.7936	16.394	14.8197	15.6239	16.0144	18.7934	14.0426	16.6086	16.9396	14.414	15.9271	19.4941	2.71711	9.6227	4.68175	5.32579	11.6924	6.57101
ENSMUSG00000000701	Tcl1b5	0	0	0	0.269157	0	0	0	0	0	0	0	0	0	0	0	0	0	0	0	0	0	0	0	0
ENSMUSG00000000706	Btn1a1	0.153329	0.165756	0.187615	0.344696	0.0767346	0.334002	0.0791852	0.297892	0.0796206	0.237011	0.166475	0	0.380428	0.0855306	0.217587	0.213347	0	0.136581	0	0	1.04637	0	0	0
ENSMUSG00000000708	Kat2b	20.5027	18.6574	16.9896	20.0704	19.7422	18.8682	17.6921	19.6015	21.4954	19.6574	20.2882	20.9832	15.3736	14.26	18.0463	12.3682	14.0122	23.6382	3.85459	7.58395	7.08448	15.1107	11.0582	7.45749
ENSMUSG00000000711	Rab5b	126.959	121.24	129.043	132.416	123.087	128.046	118.866	128.368	130.215	127.114	130.173	127.626	125.702	126.966	122.386	113.691	123.173	128.626	47.6339	64.1397	50.2716	46.6833	71.1738	57.5984
ENSMUSG00000000724	Cryba1	0	0	0	0	0	0	0.20462	0	0.205745	0	0	0	0	0	0.18742	0	0.534799	0	0	2.31563	0	12.3034	3.75158	0
ENSMUSG00000000730	Dnmt3l	0.317049	0.342744	0.517261	0.950337	0.317339	0.575534	0.327474	0.821297	0.329274	0.217815	0.229489	0.20105	0.131106	0.353715	0.199964	0	0.427946	0.188279	0	0	0	0	2.00135	0
ENSMUSG00000000731	Aire	0.165114	0	0	0.148476	0	0.179837	0.170543	0.0801972	0.0857404	0.255228	0	0.157055	0.512085	0.0921047	0.546726	0.229745	0.334302	0	0	0	0	0	0	0
ENSMUSG00000000732	Icosl	6.21992	4.5812	5.18537	5.59317	5.95196	5.2112	6.14205	5.57735	6.10483	4.36706	4.89795	7.9318	6.18992	4.27031	3.7505	3.80423	4.79745	11.142	1.35356	1.59788	0	2.12248	2.58875	0
ENSMUSG00000000738	Spg7	47.3881	51.6065	51.9981	52.4177	54.6371	55.5723	53.2056	50.0394	53.2803	53.8759	52.5136	48.9312	50.724	49.4375	57.197	47.7511	53.2086	47.006	24.9141	31.0452	22.8952	35.8115	26.472	24.1007
ENSMUSG00000000739	Sult5a1	0.14292	0	0	0.257036	0.0715252	0.155664	0.147619	0.208251	0.0742152	0.14728	0.0775868	0.271888	0.265951	0.318896	0	0.298295	0	0.381926	0	0	0	0	0	0
ENSMUSG00000000740	Rpl13	124.73	135.892	145.772	115.116	127.28	130.153	133.231	123.647	127.897	129.79	134.5	110.656	133.299	127.751	119.844	143.415	147.006	95.8225	81.9333	194.868	186.02	136.035	126.744	167.841
ENSMUSG00000000743	Chmp1a	109.056	106.418	118.918	116.466	108.673	112.159	116.031	112.22	114.464	111.489	109.605	117.779	121.882	118.438	117.508	120.993	118.543	115.026	24.8456	59.7887	48.738	43.455	40.208	35.1272
ENSMUSG00000000751	Rpa1	46.0254	39.0456	40.385	47.0892	41.1945	41.4355	36.8966	43.7749	43.8021	38.2705	40.2601	46.256	38.416	38.8427	35.6161	28.3578	33.0871	51.1343	6.72654	12.5728	7.72682	5.27385	15.009	6.50692
ENSMUSG00000000753	Serpinf1	7.89786	10.4192	7.04321	9.62987	11.7906	13.5593	11.1994	12.4834	16.1268	10.7598	8.72038	29.4129	29.5594	22.9988	25.2016	19.7436	23.3083	35.5337	0	3.12938	1.82705	4.15678	0	0
ENSMUSG00000000759	Tubgcp3	35.9713	35.5	34.8602	37.2516	35.8566	38.095	36.2785	39.0961	34.8703	37.8285	35.134	41.0517	39.8238	39.2267	43.7939	30.8208	32.6342	36.0804	18.2465	25.4173	27.667	26.3229	33.5015	20.4749
ENSMUSG00000000766	Oprm1	2.86823	1.35921	2.16346	3.07386	2.43826	2.3109	1.4204	2.82441	1.67304	2.10547	2.38895	1.49493	1.16983	1.62189	2.37897	0.82006	1.48495	1.53997	0	1.83706	1.07254	2.44017	0.744061	1.50536
ENSMUSG00000000776	Polr3d	57.7567	63.2749	46.8438	52.5337	56.2591	50.4942	68.9127	51.3765	47.3435	77.0782	61.027	47.4653	41.5903	48.5123	83.8459	72.9748	69.1474	49.7726	39.44	54.319	60.4067	27.4866	39.8109	46.6307
ENSMUSG00000000782	Tcf7	4.8115	3.50533	3.0717	3.76232	4.39713	4.78484	5.50989	5.79165	6.19197	3.98821	5.11048	6.56651	4.67136	5.13456	2.6718	4.80285	5.08263	9.9695	6.21408	2.44525	0	16.2402	5.94238	6.0112
ENSMUSG00000000787	Ddx3x	207.648	212.898	223.84	214.114	207.119	215.019	202.052	212.99	218.203	213.922	205.701	181.803	188.857	185.063	199.391	186.263	192.965	201.971	162.35	131.501	129.047	131.934	162.051	206.342
ENSMUSG00000000791	Il12rb1	1.23081	0.997925	0.37651	0.968441	0.769963	0.670283	1.19183	0.373635	1.0386	0.951277	0.584651	0.731713	1.43147	0.944045	1.09164	0.856298	1.5575	1.02785	0	0	0	0	0	0
ENSMUSG00000000792	Slc5a5	25.0209	24.3672	30.7479	33.4585	30.5491	29.014	21.9448	29.7535	32.8181	21.8945	22.5995	57.4475	53.6509	60.5216	54.4845	44.419	44.9817	61.1957	2.13574	2.52125	0	6.69798	0	0
ENSMUSG00000000794	Kcnn3	31.2427	29.1038	24.3275	32.3603	30.9688	27.5783	28.5873	28.4418	29.0897	29.4559	29.0334	18.9401	15.4434	15.2705	15.1503	12.9491	11.7866	21.2898	19.1474	18.3655	18.5581	24.395	19.4547	13.8917
ENSMUSG00000000804	Usp32	83.5503	81.654	77.7819	93.0637	87.66	87.3283	76.3173	83.5186	89.8893	79.6168	83.4373	72.5107	70.9528	62.8453	82.661	63.7914	67.3207	86.9139	69.2112	50.4644	38.7228	61.2865	65.4065	45.6846
ENSMUSG00000000805	Car4	22.1657	22.2257	13.9542	17.91	24.1152	14.6953	22.7286	16.8512	16.8483	22.6765	24.5894	31.9313	17.5349	22.9372	12.7644	20.7849	17.561	34.9107	3.18079	0	2.19228	0	0	3.07694
ENSMUSG00000000811	Txnrd3	21.2673	25.0373	23.4343	27.6351	28.7539	28.6212	24.6118	24.6615	24.0533	25.0144	19.464	31.9856	24.7258	24.8449	26.5459	25.8737	23.2956	34.318	0	10.4122	7.59876	5.18644	0	4.26606
ENSMUSG00000000817	Fasl	0.978154	0.176238	0.797922	1.17279	0.652699	0.710251	0.505158	0.633463	0.846559	1.008	0	1.39562	0	0.545638	0.92539	0	0	0	0	5.71674	0	7.59357	0	0
ENSMUSG00000000823	Zfp512b	38.8582	40.2029	35.4053	36.402	46.1341	40.707	37.9806	38.4682	37.5634	44.1534	37.5078	51.2522	57.1799	46.8182	57.6875	46.4551	56.3306	38.9509	38.5674	49.3232	58.2264	45.3574	54.4436	40.8614
ENSMUSG00000000826	Dnajc5	176.897	172.331	171.218	176.143	175.013	179.216	166.061	170.429	174.992	171.53	173.672	183.902	192.182	188.336	184.584	184.906	191.815	183.588	74.6491	102.988	91.1222	79.6821	88.5865	93.9625
ENSMUSG00000000827	Tpd52l2	45.0663	45.7038	45.9143	49.3027	50.1829	46.7376	50.0834	48.0266	48.9105	47.8784	50.7196	53.4778	46.393	50.9146	57.9264	50.4476	50.1352	54.2026	26.3593	29.6356	25.0884	24.6032	36.0098	16.9992
ENSMUSG00000000838	Fmr1	20.7092	17.8568	15.9884	20.6494	21.962	18.8349	18.2617	19.912	21.6907	19.4901	19.9993	14.6733	11.1852	9.58748	16.7933	12.1535	11.9798	15.1531	9.76445	11.1153	13.9405	6.56201	11.3384	14.1685
ENSMUSG00000000861	Bcl11a	4.76967	3.44612	3.19673	5.7331	4.1263	4.15076	3.3421	4.72646	4.72955	4.19892	4.21577	15.6853	14.6291	16.3649	24.4666	22.4446	21.7727	15.5643	0.949288	2.24128	2.94423	0.372138	1.36167	1.37744
ENSMUSG00000000869	Il4	26.5081	27.8218	27.3971	29.8541	29.1083	28.5915	26.3164	25.7504	29.1339	26.5213	24.869	35.251	32.8849	30.4351	32.3825	30.4385	36.1275	32.5534	25.4826	30.0824	49.1771	19.9793	14.6211	24.6507
ENSMUSG00000000876	Pxmp4	16.5293	16.0053	15.7585	18.0553	16.6459	17.0092	17.1775	19.3076	16.8507	14.9436	17.7264	17.3623	13.5865	12.1054	12.184	10.1593	13.4139	19.692	4.01634	4.74131	0	1.57448	3.84073	5.82781
ENSMUSG00000000881	Dlg3	107.314	98.7787	85.2262	91.5924	101.246	87.8681	99.4566	89.4962	87.7695	111.535	100.85	95.5997	93.7132	94.2241	107.506	91.652	102.401	99.8277	13.9108	85.2669	91.4515	19.2962	22.5121	77.6344
ENSMUSG00000000884	Gnb1l	5.16446	6.87764	5.95297	5.85556	4.86953	5.05433	5.33428	5.45309	5.83	5.7077	4.87589	7.333	8.17103	7.4318	5.16912	6.04042	6.06165	8.13397	4.44662	0	2.04315	0	2.8348	1.43382
ENSMUSG00000000889	Dbh	5.16135	6.72095	0.717671	0.527416	6.10536	0.127763	8.48123	0.683702	0.852786	8.3409	6.2407	0	0	0	6.76952	5.22304	5.70002	0.417963	0	1.37114	0	0	0	0
ENSMUSG00000000901	Mmp11	40.5809	42.1494	47.8472	39.5583	42.3247	41.3519	43.3242	41.1877	40.0207	42.8734	43.073	49.0882	53.8685	54.4049	47.1026	49.19	51.0929	43.9451	13.5063	18.6017	9.30889	26.4736	10.7632	0
ENSMUSG00000000902	Smarcb1	30.9808	27.5079	29.2353	29.6136	30.9693	30.6639	30.4365	31.217	30.0662	29.546	29.6594	41.2864	40.9036	45.5814	41.9677	42.7198	41.2797	39.6216	11.8287	14.4293	15.2182	23.4944	15.082	19.0708
ENSMUSG00000000903	Vpreb3	0.367614	0.794816	0.899636	0.661143	0.367951	3.60355	0.379702	1.42843	0.381789	0.757663	0	1.39869	2.28024	1.23039	0.695569	2.04605	0	1.30984	0	0	0	0	6.96161	0
ENSMUSG00000000915	Hip1r	64.2789	61.1498	50.5474	55.0658	63.2225	54.4683	62.9843	56.1557	51.2252	68.9781	58.7634	71.128	62.1987	59.904	67.4602	54.5583	59.4612	62.1821	26.307	97.174	99.4305	25.9484	23.5338	88.658
ENSMUSG00000000916	Nsun5	23.4074	21.3507	22.5553	24.4034	23.2824	19.5194	23.5727	24.5858	23.7782	23.4432	21.0463	33.467	33.3033	32.7247	29.757	28.4987	30.1139	27.1059	26.0741	11.9702	10.9822	15.9001	12.467	15.4139
ENSMUSG00000000934	Top1mt	47.9158	50.9637	45.3914	55.8748	54.4574	53.367	53.8019	50.1497	48.4792	44.7587	46.3183	55.2807	55.4158	55.1817	63.756	51.6168	53.2011	51.9069	39.7918	21.6805	18.9869	47.9972	23.4166	29.6097
ENSMUSG00000000938	Hoxa10	0	0	0	0	0	0	0	0	0	0	0	0	0	0	0	0	0	0	0	0	0	0	0	0
ENSMUSG00000000942	Hoxa4	0	0	0.242405	0	0	0	0	0	0	0.204151	0	0	0	0	0	0	0	0	0	0	0	0	0	0
ENSMUSG00000000948	Gm38393	79.7927	80.6312	78.1529	72.0246	75.5634	76.6873	74.8501	73.5716	72.6837	79.2328	81.4415	73.4796	88.0976	84.698	79.1541	98.7276	98.4687	70.0526	127.083	151.437	171.046	126.897	153.628	148.448
ENSMUSG00000000957	Mmp14	17.7494	15.1785	15.4298	16.4373	18.0308	15.3503	15.8704	17.1906	17.6635	13.8684	14.7842	16.4799	10.1223	9.75329	9.57393	8.10951	8.29584	20.4831	0	2.47725	2.16947	3.29055	2.00672	11.1648
ENSMUSG00000000958	Slc7a7	6.28704	4.11914	3.96301	3.94033	3.90916	2.80131	4.91952	3.79394	3.56153	4.22108	4.0336	3.71496	3.07251	2.01922	2.07275	2.916	3.72875	5.26091	0	3.34037	1.30016	0	1.80393	1.82482
ENSMUSG00000000959	Oxa1l	48.6034	50.398	46.7279	47.5286	50.9881	45.4521	53.7874	48.04	47.1664	51.0356	45.9244	50.0726	51.1545	48.7703	52.6175	51.5593	48.1989	45.8191	7.0153	18.2195	22.2415	14.3006	20.1257	16.287
ENSMUSG00000000976	Heatr6	23.7118	19.7836	20.2256	23.5344	23.9797	21.5933	20.5282	22.0783	24.3707	20.2783	22.3799	23.2096	22.0315	19.4838	24.0617	16.3598	19.5222	21.6915	11.6905	17.8259	10.0717	24.442	14.9058	11.3088
ENSMUSG00000000982	Ccl3	0.412246	0.445657	1.00886	1.11212	0.825247	0.898013	1.70321	0.400463	0.428142	1.27448	1.79037	1.96063	0	1.37977	5.07011	4.0153	0.556442	1.46887	0	0	0	0	0	0
ENSMUSG00000000983	Wfdc18	2.58837	1.11926	1.9003	0.232755	0.518147	1.97342	0.534695	0.502876	1.07527	0.266735	0.28103	0.984814	0.321103	0.577542	2.20387	0.720308	0	0.461129	0	0	0	0	0	0
ENSMUSG00000001014	Icam4	3.41385	6.15087	7.65826	5.11641	7.40344	4.64783	5.87683	5.25075	5.02277	7.91553	2.77992	7.30625	8.47017	4.12604	9.1508	6.72937	6.91191	7.85581	5.63373	0	3.8829	0	0	0
ENSMUSG00000001016	Ilf2	29.8483	28.0101	29.4074	31.0106	28.4757	28.5413	29.9554	28.8521	27.368	29.1282	30.2497	37.5285	36.4351	39.6646	37.3956	37.2302	34.1783	36.9478	13.1191	18.9288	12.5583	10.8573	20.2122	19.0362
ENSMUSG00000001017	Chtop	142.653	139.009	141.724	140.302	136.7	139.77	136.671	134.948	138.505	134.39	139.895	130.322	127.638	141.521	123.54	126.247	117.311	134.186	48.143	57.848	45.0318	45.8343	42.7497	68.1936
ENSMUSG00000001018	Snapin	107.283	117.766	118.955	118.668	125.324	122.106	116.507	122.166	112.708	119.367	108.846	94.5701	91.5213	95.075	92.2332	94.9769	83.0134	86.352	38.2306	27.4012	26.3495	4.28202	36.5591	36.9824
ENSMUSG00000001020	S100a4	7.02936	8.76815	11.2478	8.75222	6.49458	10.0119	12.8455	9.45476	12.9161	11.1444	11.1546	23.1448	7.37877	6.6358	5.62708	3.76188	1.45971	26.4912	0	0	0	8.39541	0	0
ENSMUSG00000001021	S100a3	0.47308	0.383566	0.578867	0.531762	0.947025	0.515265	0.244318	0.459557	0.982643	0.487515	0.385232	1.34997	0	0.659739	0	0.658259	0.478915	0.737461	0	0	0	0	0	0
ENSMUSG00000001023	S100a5	0	0	0	0	0	0	0	0	0	0	0	0	0	0	0	0	0	0	0	0	0	0	0	0
ENSMUSG00000001025	S100a6	30.4924	34.2123	35.3323	36.7674	33.0636	39.753	37.9371	36.8015	46.5426	38.5643	37.6214	42.6272	13.1824	19.3289	10.49	13.1784	13.0957	50.8254	0	5.4003	0	0	0	39.8269
ENSMUSG00000001027	Scn4a	0.0448488	0.0969673	0	0.0403296	0.17956	0	0	0.130701	0.0465782	0.138652	0.0486943	0	0	0	0	0	0	0	0	0	0	0	0	0
ENSMUSG00000001029	Icam2	4.97554	4.48232	4.66757	4.02676	6.47412	2.7096	5.99566	5.96109	2.92819	5.46918	4.14165	14.6713	5.55521	7.77134	3.60881	6.00005	10.0738	19.3534	0	0	0	0	3.14077	0
ENSMUSG00000001034	Mapk7	17.1042	21.6757	17.5873	21.4554	23.4499	21.8386	21.3781	20.0361	18.8086	19.9219	20.0533	28.9157	25.3199	25.8172	25.5641	20.6994	22.6019	21.5096	9.96223	7.5603	8.82798	10.0424	16.3314	5.50685
ENSMUSG00000001036	Epn2	90.1799	82.9274	84.7731	87.9909	84.8818	82.8269	80.7923	84.7271	82.8675	82.6612	85.9764	96.6946	86.3968	84.3688	85.8868	81.3557	82.5076	101.421	25.119	31.7712	29.6788	34.6993	37.7469	32.3985
ENSMUSG00000001039	B9d1	32.708	33.0016	37.3538	32.2642	36.9046	37.7836	42.7924	45.8302	38.0867	31.2547	33.5754	35.8255	32.7069	39.3657	42.1959	33.0989	32.1081	35.4922	11.7767	25.4879	32.4672	18.4667	7.50787	18.987
ENSMUSG00000001052	Sec24b	58.4876	54.7218	51.6048	59.9997	62.7939	58.961	55.372	58.2426	58.7817	58.2722	56.4972	66.2107	59.8681	56.766	66.9947	59.4853	65.7761	70.7427	34.2796	39.241	48.6846	38.2786	33.7742	31.1507
ENSMUSG00000001053	N4bp3	10.1865	9.76068	10.0564	10.2009	11.3544	8.69934	10.7605	10.9073	8.05467	10.8552	13.4478	27.7466	23.4071	26.2159	21.1357	18.3615	19.2181	24.4375	0	4.05914	1.57992	14.3781	2.19209	0
ENSMUSG00000001054	Rmnd5b	71.31	60.9765	59.7203	67.6723	64.3548	58.4108	67.7684	63.1678	62.5258	65.5049	64.7318	72.9724	75.5936	64.5585	80.5966	65.4711	65.4835	67.0355	43.4065	25.6208	19.9446	22.6882	27.6725	33.5915
ENSMUSG00000001056	Nhp2	48.4969	52.4273	58.33	47.079	46.059	48.0194	56.6375	51.6611	48.6498	51.1125	42.4831	50.0614	39.6531	44.5756	45.8808	55.2111	40.1687	50.3178	16.3703	22.546	15.0437	0	10.4363	47.5074
ENSMUSG00000001062	Vps9d1	26.2282	30.4076	27.7442	26.6162	32.2633	27.1654	30.0023	29.467	24.8848	30.1861	25.8157	36.9558	37.3272	38.9698	41.2784	32.2315	35.2369	29.368	23.0575	18.6239	18.401	20.9323	27.8518	21.1308
ENSMUSG00000001065	Zfp276	16.1602	16.0501	12.018	16.9452	17.661	17.3524	16.8095	15.8647	14.8263	17.8302	14.9418	24.2793	22.1021	18.9847	23.1218	21.2146	16.3403	18.6678	7.91574	13.3494	11.6908	22.1651	17.302	9.8451
ENSMUSG00000001076	C1ql4	3.64198	0.69479	1.57284	1.73382	2.1443	1.16669	0.663834	1.66488	1.77996	1.10385	1.62822	0.81511	2.6577	1.43406	1.21607	0.596185	1.73501	0.572501	0	0	0	0	0	0
ENSMUSG00000001082	Mfsd10	26.1878	33.0285	24.9674	26.1982	36.3688	31.7318	40.4606	29.2551	32.2971	39.1309	34.7121	41.4122	46.9715	36.8856	44.6985	34.7684	35.2004	31.5891	25.9299	22.9578	14.8929	27.1067	22.7299	20.9028
ENSMUSG00000001089	Luzp1	29.6628	25.2916	20.3867	26.0437	27.8587	21.8354	22.3152	25.1847	24.4189	25.393	27.557	33.7322	28.6855	25.3629	30.3461	26.9201	29.0567	39.5996	10.0215	14.1056	12.2202	14.5057	9.58336	15.6601
ENSMUSG00000001095	Slc13a2	0	0.141531	0	0	0	0	0	0	0	0	0	0	0	0	0	0	0.176714	0	0	0	0	0	0	0
ENSMUSG00000001098	Kctd10	105.469	100.493	99.1097	103.278	100.009	101.93	100.619	100.935	95.6508	104.981	99.0625	99.3543	97.7666	98.8256	105.475	101.824	99.8311	109.549	32.5135	27.416	40.5498	27.9196	26.6502	28.4566
ENSMUSG00000001100	Poldip2	77.7974	81.2149	82.9373	82.3434	81.6284	78.3705	88.2013	79.3847	80.5372	83.44	87.2775	84.6398	82.3256	84.3733	85.4465	81.5359	78.5317	80.3789	42.9789	46.834	30.7614	24.6248	47.4228	54.3683
ENSMUSG00000001103	Sebox	0.464725	0.502389	0.568644	0.835793	0.930301	0.253082	0.720009	0.677162	0	0.239453	0.252286	1.32613	0.57652	0.51847	0.219828	0	0.940915	1.44888	0	2.71605	0	0	0	0
ENSMUSG00000001105	Ift20	106.227	110.135	102.363	100.364	101.35	96.9795	124.263	106.006	95.914	119.924	98.9225	88.4363	82.4592	90.0965	92.0728	93.9282	73.7875	80.4209	69.7104	29.0448	50.8723	41.7954	50.9772	51.5675
ENSMUSG00000001119	Col6a1	16.0053	18.0039	16.4085	16.3375	20.5662	25.3635	23.5315	23.812	18.4944	19.0198	19.5694	34.9744	20.8394	9.97381	19.439	20.565	35.4222	32.8813	1.42773	5.89903	5.90413	1.11939	0	2.76222
ENSMUSG00000001120	Pcbp3	78.4876	75.0719	89.1881	93.2336	88.4737	94.6331	83.2925	87.2257	85.8749	81.7701	77.2683	87.1508	87.0842	92.8498	89.1249	78.4996	93.4432	93.9867	27.7172	15.1017	20.5729	20.0597	44.8552	10.3124
ENSMUSG00000001123	Lgals9	10.196	11.8211	11.9335	10.2316	11.2407	11.2661	10.226	15.2157	13.9654	11.5731	8.18234	16.0234	8.06589	7.7483	7.68885	8.63561	8.97546	23.693	0	0	0	2.2943	2.79832	0
ENSMUSG00000001127	Araf	86.3678	91.5931	95.5795	86.4776	88.6213	91.2298	93.7952	87.9322	91.6535	94.5254	92.5675	94.8265	109.061	105.728	100.846	111.308	111.364	87.298	74.5709	69.9736	67.2102	82.4524	85.9382	72.1362
ENSMUSG00000001128	Cfp	14.3702	15.3382	10.4611	15.7029	15.2937	11.2929	17.8488	14.3128	13.0352	14.0589	12.0474	23.7042	27.0792	22.932	24.7808	16.4517	20.8698	11.9904	0	27.6408	39.7237	8.47278	24.113	6.9692
ENSMUSG00000001131	Timp1	6.75657	6.91973	7.83231	7.99439	7.83056	10.4576	8.08064	7.94521	11.449	5.86335	5.01929	2.70602	2.64693	2.77714	1.34571	1.48442	0.959988	10.4533	28.1686	12.47	0	5.5213	6.73426	6.81224
ENSMUSG00000001134	Uxt	18.3033	18.1205	19.803	18.0183	19.8628	15.109	18.3082	18.1545	16.8081	17.0749	14.643	15.2108	11.2337	11.3923	14.2174	10.9914	8.58191	18.0203	11.4462	4.5041	5.25933	14.957	10.9457	11.0725
ENSMUSG00000001138	Cnnm3	38.9069	37.5936	35.0884	40.5595	41.0103	41.0905	35.5122	43.2418	38.5682	39.0803	37.3831	34.7622	31.4861	34.4069	37.0874	32.7146	33.2622	34.7887	8.7665	11.4988	14.7695	8.40064	13.972	14.1338
ENSMUSG00000001143	Lman2l	41.7522	41.9817	41.9	47.9249	41.4898	42.0635	40.8204	42.768	43.1839	38.958	41.6515	44.1226	41.5221	42.5116	43.2754	37.0187	40.1966	44.1867	20.3944	12.0379	14.0563	21.3199	26.0036	21.3726
ENSMUSG00000001150	Mcm3ap	38.9625	37.5193	32.1055	38.7058	38.2955	38.0402	36.89	38.3603	37.7764	40.4227	38.0157	52.9202	42.0213	38.4266	49.1062	38.2793	37.8441	55.1087	33.8869	30.7721	23.9545	35.4247	34.898	27.7374
ENSMUSG00000001151	Pcnt	13.8742	13.6224	13.1935	17.1255	16.6695	17.064	13.8205	16.5063	15.7853	13.9762	13.5969	19.672	20.2416	14.7831	15.7559	12.2916	14.8344	21.2922	20.0662	10.3256	9.57467	24.6074	21.1569	8.95893
ENSMUSG00000001155	Ftcd	0.296786	0.213893	0.484203	0.26688	0.198039	0.10775	0.204363	0.384404	0.821948	0.305842	0.107411	0.282301	0.122727	0.33111	0.0935923	0.412959	0.934725	0.704985	0	0	0	0	0	0
ENSMUSG00000001156	Mxd1	14.378	13.6125	13.0036	11.4837	13.6314	11.3803	14.8969	12.9694	12.9384	14.5867	13.0898	14.3134	12.8514	12.2548	13.6024	12.6125	11.8131	12.6485	8.84253	12.5264	4.87559	6.23957	10.9927	9.40921
ENSMUSG00000001157	Gmcl1	22.9553	23.5539	20.7092	24.3595	21.1752	21.3472	20.3947	21.4487	23.7899	21.0997	21.5968	21.9736	17.557	16.9829	20.8428	18.1358	15.8205	19.1916	10.5941	13.6434	14.6035	13.5919	11.9729	16.7699
ENSMUSG00000001158	Snrnp27	56.3833	58.5371	54.8986	60.2856	52.4776	53.7346	58.5923	57.6104	54.0942	59.1666	59.1646	62.9514	60.777	66.9314	65.3763	68.4077	65.1998	60.9434	47.6582	14.0652	23.4623	10.6759	48.8298	32.9302
ENSMUSG00000001166	Oas1c	3.67645	3.40664	4.33789	5.78548	2.75986	6.14943	3.79733	7.01517	5.31822	3.51801	4.84703	6.11977	4.88664	7.32434	4.22345	3.47126	3.89903	5.848	0	0	1.79211	2.03864	0	0
ENSMUSG00000001168	Oas1h	0	0	0	0	0	0	0	0	0	0	0	0.176376	0	0	0	0.774025	0	0	0	0	0	0	0	0
ENSMUSG00000001173	Ocrl	56.5582	52.4692	53.0345	60.6178	56.51	60.9852	51.0254	56.3321	58.1859	54.9564	54.6127	53.2278	51.6628	46.3866	57.0031	45.7638	48.977	59.4544	32.3022	24.1249	24.0809	31.0115	42.2371	19.1311
ENSMUSG00000001175	Calm1	354.834	372.856	391.32	332.233	348.577	360.456	350.838	344.822	357.436	355.289	374.694	347.6	400.153	385.764	381.146	486.072	466.449	331.617	390.674	698.063	718.031	381.315	473.979	769.977
ENSMUSG00000001211	Agpat3	116.786	114.025	110.76	117.302	116.122	115.721	112.169	114.629	115.901	114.836	114.124	93.6963	85.7917	84.0728	83.6798	70.9	80.4867	94.2805	61.0091	56.8592	55.3276	49.7215	40.6856	47.3691
ENSMUSG00000001225	Slc26a3	0.446228	0.214397	0.242672	0.0891697	0.39701	0.810031	0.614534	0.481637	0.463434	0.562031	0.753649	0.518771	0.615081	0.276574	0.234532	0.275954	0.936927	1.23663	0	0	0	0	0.938926	0
ENSMUSG00000001227	Sema6b	131.39	135.07	132.726	134.896	142.104	137.645	131.107	134.437	128.687	139.499	132.2	153.969	156.58	157.772	143.275	135.205	148.881	152.554	42.5511	44.6505	39.103	35.8328	37.6765	41.1619
ENSMUSG00000001228	Uhrf1	1.3346	0.721381	1.17941	0.733404	1.03897	1.04983	1.22532	1.58455	1.23205	1.37532	0.885518	2.96207	0.919806	0.330876	0.701448	0.722169	1.00079	3.1702	0	0.866661	0	0	0	0
ENSMUSG00000001229	Dpp9	30.3242	26.7192	25.6844	29.8982	27.6656	29.1888	27.101	29.7687	27.6244	25.4702	29.3144	37.4555	35.7307	36.3786	39.1103	33.5547	39.1468	39.9649	23.0052	19.6659	9.29472	16.7929	21.9993	19.9519
ENSMUSG00000001240	Ramp2	49.9356	48.812	48.4602	49.0329	52.0878	48.4495	50.9847	49.5305	53.252	50.7692	50.9974	60.4194	58.9814	56.4577	50.5001	54.3079	50.6162	66.8072	17.0497	13.4181	10.4454	13.3675	9.05789	10.9953
ENSMUSG00000001247	Lsr	12.6487	14.1453	9.25068	9.80528	13.2423	14.5683	13.0646	12.7108	16.1563	13.7837	10.1026	26.9668	20.2005	16.2201	10.0408	12.3401	11.1857	35.0964	5.75823	15.2946	9.92177	9.02931	8.2597	5.57023
ENSMUSG00000001248	Gramd1a	74.6204	86.0113	72.4258	73.1718	86.0911	75.4316	81.7433	80.3334	73.241	83.0466	81.6075	94.1983	103.115	93.8751	103.042	81.8559	92.1786	72.2148	84.7478	85.9544	91.3174	79.5472	100.447	83.1356
ENSMUSG00000001249	Hpn	0.231003	0.332966	0.471097	0.484693	0.385357	0.58707	0.874861	0.373999	0.63976	0.555453	0	1.17188	1.43287	0.944966	0.947015	0.857134	1.14328	0.342952	0	0.900051	0	1.19554	4.37456	0
ENSMUSG00000001260	Gabrg1	80.2594	76.0488	78.6635	84.0443	73.7858	81.909	70.9196	76.4059	78.4363	77.0428	74.8977	42.3699	43.0626	40.6518	40.7365	33.4469	34.6664	48.6509	10.331	47.376	20.2657	13.0844	19.7586	43.0498
ENSMUSG00000001270	Ckb	254.806	274.278	292.298	228.346	259.843	265.766	268.592	250.066	252.397	262.244	273.101	268.827	314.479	292.549	270.059	357.885	348.055	236.982	250.569	288.149	388.572	272.667	299.517	282.09
ENSMUSG00000001280	Sp1	21.5183	19.9155	17.0234	22.512	23.7186	21.3973	18.7124	20.0122	22.9038	22.3719	20.583	17.3415	13.1815	8.65614	12.0771	9.62591	8.92503	20.2915	12.1103	10.7222	12.52	17.2095	15.1998	19.0367
ENSMUSG00000001281	Itgb7	2.50801	2.21831	1.8134	2.76785	1.82567	2.60748	2.35497	2.54706	3.78867	2.46705	1.4853	1.62654	1.55567	1.6534	1.72561	2.06211	1.69263	1.32013	0	3.99759	0	0	0	0
ENSMUSG00000001285	Myg1	56.6011	59.9792	59.4031	57.0336	58.1085	55.8002	59.271	60.7423	59.2484	55.5617	52.4668	59.4778	65.7766	75.5019	60.5325	59.9236	55.563	62.0769	42.0883	24.8427	12.214	17.3678	36.0115	17.1428
ENSMUSG00000001288	Rarg	10.4494	11.4566	12.8768	12.2621	11.8684	14.4485	11.9412	12.3105	14.9316	11.6084	9.3338	15.5788	15.9971	11.9886	10.9375	7.83701	9.20291	18.4181	7.33799	2.59876	4.04602	9.2052	5.61372	4.25905
ENSMUSG00000001289	Pfdn5	158.57	170.442	179.615	156.24	155.768	169.009	164.72	158.658	163.038	162.241	167.493	150.615	163.836	188.281	147.659	185.337	173.062	139.635	148.037	127.097	120.582	112.549	94.3762	151.883
ENSMUSG00000001300	Efnb2	43.4861	35.5068	38.5548	44.4893	39.8372	42.6976	43.1079	44.6595	48.5597	42.5343	42.5632	25.5017	20.0587	22.5616	26.4536	21.4086	20.3946	33.1556	23.7184	19.9228	20.1197	40.7682	30.5326	17.6492
ENSMUSG00000001305	Rrp15	14.039	14.966	13.3609	13.7641	14.0519	12.9548	17.3202	14.4901	15.3904	13.7641	13.4433	12.1483	15.9649	12.0733	13.5584	13.9725	13.4226	14.5899	11.584	23.9312	13.3066	12.1097	9.23127	11.2058
ENSMUSG00000001313	Rnd2	206.448	212.715	223.681	206.05	204.572	207.919	210.613	208.716	207.816	202.445	209.504	192.145	206.897	209.964	187.955	197.393	201.551	178.244	62.8486	92.7414	71.4727	73.9133	102.171	69.9162
ENSMUSG00000001323	Srr	73.9592	67.3763	59.2301	70.0561	68.3431	67.9581	65.5189	69.3561	68.7559	70.935	68.9472	60.9299	59.9645	57.1716	71.6075	56.2725	58.5138	62.7348	26.056	30.7592	30.2457	27.9552	30.1624	33.1649
ENSMUSG00000001333	Sync	17.102	12.6435	17.6861	19.0498	19.4369	19.7086	15.3851	18.5425	16.501	13.3032	15.3339	14.5881	15.6041	13.9098	15.0313	12.589	11.6165	17.4946	10.9249	1.2897	10.5416	6.85244	12.5367	2.11365
ENSMUSG00000001334	Fndc5	54.8587	53.6215	50.9039	55.0861	55.3665	49.6676	52.649	58.0646	56.618	55.7082	56.2121	77.9457	60.2576	68.216	64.2257	63.7693	66.6426	59.8617	18.1062	14.695	10.9193	3.54898	2.16432	6.56815
ENSMUSG00000001348	Acp5	0.311114	0.504493	0.380684	0.839293	0.778497	1.35542	1.1247	0.906663	0.161555	0.801517	0.675579	0.591858	0.578934	1.04128	0.147166	0.216447	0	1.66279	0	1.81828	0	0	2.94582	8.93981
ENSMUSG00000001349	Cnn1	0.807918	0.748626	0.847355	0.207574	1.27075	0.754252	0.953696	3.02718	0.839072	0.713632	0.751878	1.75654	2.14773	1.28765	0.545955	0.963571	0.311575	18.6087	0	1.34909	0	0	0	0
ENSMUSG00000001366	Fbxo9	113.062	112.984	113.191	115.854	112.758	113.168	108.896	110.028	109.178	114.834	111.486	120.709	128.015	126.365	129.203	128.149	126.648	115.761	36.2752	40.444	44.4475	58.4621	75.1598	52.6362
ENSMUSG00000001376	Vps50	24.1141	22.1063	21.6047	24.1953	21.8652	21.4804	21.3617	22.9162	22.6271	21.8523	24.8552	22.0517	20.7492	20.8667	22.8408	18.9419	19.5135	25.4963	10.3686	10.8802	13.8956	7.67775	15.4238	9.47288
ENSMUSG00000001380	Hars	154.212	154.295	162.169	152.947	150.737	150.254	161.149	155.195	159.891	161.046	158.047	167.799	174.66	179.39	171.898	179.742	175.406	165.647	84.3332	48.2695	88.0674	108.197	87.9774	46.9702
ENSMUSG00000001383	Zmat2	128.042	130.386	131.63	129.491	119.624	127.385	127.597	128.524	128.045	123.538	131.481	139.523	143.882	159.296	137.617	149.005	138.625	132.722	9.65036	52.6894	36.5819	30.2649	20.764	30.3397
ENSMUSG00000001403	Ube2c	0.850179	0.656487	0.297226	0.655294	0	1.19056	1.00358	0.825877	0.756824	0.50064	0	0.346579	0	0.406501	0.344708	0.506986	0.327873	0.108188	0	0	0	1.88574	0	2.32664
ENSMUSG00000001415	Smg5	49.5734	51.7262	50.8267	48.5379	51.2091	49.2472	50.4063	52.2135	47.5246	49.4954	48.5992	63.9513	61.6678	65.4359	62.4035	50.5334	54.5968	64.1352	33.263	27.0625	31.6002	31.7181	26.6505	20.0019
ENSMUSG00000001416	Cct3	82.9358	84.084	84.3758	80.5967	77.4048	78.6146	80.3377	80.4207	81.3457	82.3502	80.4124	86.3853	85.6059	88.1581	84.043	91.1196	89.6632	85.3581	57.9204	60.263	64.9548	54.6479	61.9594	45.5832
ENSMUSG00000001418	Glmp	20.2288	21.1086	20.023	21.2147	24.5681	22.2513	22.242	22.43	26.0134	20.6392	19.1838	23.6341	19.0549	18.5922	18.5678	17.3911	15.4477	21.1045	5.96417	5.28056	10.9617	8.5729	4.75284	6.73103
ENSMUSG00000001419	Mef2d	117.554	106.148	104.2	118.803	117.397	119.761	108.013	114.809	112.552	111.462	111.421	124.865	125.542	119.611	118.101	111.664	132.321	124.829	38.6595	43.1709	30.2457	30.3104	34.9709	41.4403
ENSMUSG00000001420	Tmem79	2.71103	3.86859	2.12304	3.90056	3.90746	2.48033	4.36827	4.319	4.16704	4.35825	2.23704	3.71334	3.09414	2.41965	2.56479	3.16866	1.75646	3.38088	2.14747	0	2.96018	0	0	2.07736
ENSMUSG00000001424	Snd1	70.4899	72.2843	68.5506	66.9958	72.9516	67.3637	70.3006	69.3239	66.62	74.0749	72.9496	63.8479	61.4699	61.9243	63.5951	62.1007	63.6491	66.6248	50.6325	54.4757	53.4501	58.7928	66.1927	44.0195
ENSMUSG00000001435	Col18a1	5.44217	6.56394	5.83361	4.61067	8.8685	9.40554	8.22262	9.6557	9.62244	7.41583	6.78778	15.7863	15.065	10.6378	17.2755	10.8267	10.624	28.846	0.890676	5.25724	1.22775	4.88825	4.25867	0
ENSMUSG00000001436	Slc19a1	18.7673	17.7155	18.3878	17.3654	19.2609	19.7002	17.6286	17.5043	22.5983	16.467	15.0609	18.1101	11.3036	12.6689	13.5092	10.6914	12.6659	21.8659	4.03969	8.74294	2.78425	10.5575	3.86306	3.9078
ENSMUSG00000001440	Kpnb1	146.725	138.777	146.994	147.711	144.989	142.168	133.386	146.581	146.909	139.796	141.669	136.738	128.462	131.886	140.08	123.282	125.865	152.425	88.2503	86.8167	81.753	109.367	115.245	88.1229
ENSMUSG00000001441	Npepps	87.3371	80.2507	77.3753	86.0631	82.6799	77.7037	73.371	82.627	80.9198	77.5381	86.2137	91.7444	85.8948	84.2373	93.0733	82.9264	83.224	93.2945	62.4823	53.2716	37.6813	54.4315	57.2608	48.6897
ENSMUSG00000001444	Tbx21	3.5538	1.7837	2.64015	3.30983	2.15964	3.8707	1.96642	2.34258	2.76813	3.26986	2.48047	3.01817	1.10218	3.1152	2.04128	2.82565	2.05579	2.93951	2.51344	0	0	1.97063	0	0
ENSMUSG00000001445	Mrpl10	142.545	131.912	144.558	142.479	142.12	141.361	147.232	142.242	144.009	136.225	129.876	161.439	155.505	170.581	156.894	165.414	149.731	156.29	36.6126	43.2214	50.4686	60.2818	70.0236	49.5842
ENSMUSG00000001467	Cyp51	71.7391	68.1201	65.8139	74.2221	66.7934	63.023	67.9662	72.1897	65.2943	67.8104	72.6094	83.2731	72.5816	79.7963	83.7032	80.314	79.9371	97.4795	32.5774	29.2613	31.2391	37.7575	43.3433	24.6629
ENSMUSG00000001472	Tcf25	197.026	202.037	209.972	186.866	200.373	211.277	197.151	196.63	200.973	206.479	206.032	227.366	259.976	241.185	239.108	268.198	266.179	206.661	203.034	143.809	160.726	181.017	247.411	151.512
ENSMUSG00000001473	Tubb6	24.4902	28.296	27.7468	28.3145	23.3453	26.2506	23.6894	30.9649	29.2026	22.9674	23.3542	23.6646	19.2899	18.9378	16.9171	13.883	12.418	31.7417	17.9623	10.6023	14.1486	46.2729	31.9	12.4113
ENSMUSG00000001482	Def8	62.6833	56.6116	55.0489	63.7108	55.7854	55.3985	60.8228	61.1003	59.5203	60.3142	60.5132	70.3221	70.2085	68.1743	72.3824	62.2998	69.911	74.151	9.93059	25.9583	34.222	24.4701	12.2097	23.3298
ENSMUSG00000001493	Meox1	6.37798	3.67727	3.64195	6.7549	4.39774	5.09425	2.63508	4.13044	5.74072	3.65144	3.23159	4.98816	2.98908	4.26935	2.1454	2.16933	2.10439	3.4088	0	0	0	0	2.68403	0
ENSMUSG00000001494	Sost	0	0.660936	0	0.137445	0	0.166476	0.315744	0.296955	0.15874	0.15751	0	0	0	0	0	0	0	0.272303	0	0	0	0	0	0
ENSMUSG00000001496	Nkx2-1	91.8897	90.5685	87.1494	102.214	89.5271	92.4593	91.6977	97.7901	99.8181	98.2431	87.4633	116.998	125.987	131.524	137.285	147.493	127.33	115.307	44.0073	40.2619	39.4301	39.6788	39.979	40.442
ENSMUSG00000001497	Pax9	0.124913	0.0675185	0.152846	0.224653	0.125028	0.272104	0.322551	0.182014	0.583784	0.193087	0.203435	0	0	0	0	0	0.0843027	0.278173	0	0.730045	0	0	0	0
ENSMUSG00000001504	Irx2	3.46377	3.12042	1.8837	3.37431	1.63717	1.57193	3.37891	2.14971	2.49815	1.88388	2.92504	0.915198	0.835533	0.858746	1.00128	0.133878	2.07793	0.857065	0	0	0	0	0	0
ENSMUSG00000001506	Col1a1	4.57095	6.70992	5.00434	4.28343	7.89813	6.86516	7.05703	9.30125	14.0917	6.64418	3.65686	6.86503	6.86435	3.91863	6.4183	6.15933	4.80594	58.5465	0	1.12482	2.62686	0	0	0
ENSMUSG00000001507	Itga3	60.6675	61.8777	60.429	66.5891	65.7049	64.2702	68.0889	62.479	60.135	63.0316	60.7054	62.7038	62.3637	57.8735	63.0455	47.7863	50.6107	74.5834	24.0938	13.575	15.0964	14.5971	15.7093	9.53475
ENSMUSG00000001508	Sgca	0.728025	0.393514	0.445411	0.654665	1.45738	0.198236	0.563972	0.884018	1.32317	0.937799	0.395223	2.59684	0.45158	1.01528	0.860942	0.506499	0.491337	1.29701	0	0	0	0	3.4467	0
ENSMUSG00000001510	Dlx3	0	0	0.148214	0	0.121239	0.131929	0	0	0	0	0	0.460864	0.300533	0.675682	0	0.168542	0.326992	0.647385	0	0	0	1.88067	0	0
ENSMUSG00000001517	Foxm1	2.19521	2.37312	1.94741	1.92466	2.58173	2.68983	2.6075	3.09207	2.16586	2.60152	1.78757	3.39311	2.99562	2.63276	2.75175	2.51995	3.1112	2.34652	2.1736	2.56594	0	0.852089	0	2.10263
ENSMUSG00000001518	Itfg2	33.5539	33.9161	34.0872	37.1358	34.2528	35.1403	33.646	33.2432	32.3058	32.7434	32.8554	37.9693	35.7186	38.0302	36.2066	31.2699	34.3583	36.7071	20.269	20.8067	11.5404	8.98223	16.8546	17.0498
ENSMUSG00000001520	Nrip2	57.6592	54.6997	58.0054	65.605	54.5151	61.1529	60.7705	59.7669	54.5577	55.4342	54.7548	76.5911	79.6629	82.5192	70.3729	64.5574	67.1629	74.646	18.3092	20.6317	25.2383	26.1002	31.834	20.9317
ENSMUSG00000001521	Tulp3	9.39703	7.85649	7.03136	8.02458	7.51097	8.17325	7.82067	8.53737	9.44342	7.10607	7.1933	10.9318	8.84803	8.03254	8.50638	6.58471	7.71073	11.5623	8.03267	8.6924	5.07495	8.3972	7.68146	4.53274
ENSMUSG00000001524	Gtf2h4	16.3943	13.8074	15.3951	16.4565	14.1196	15.3646	16.3427	16.5738	16.4325	16.1087	15.6267	19.4926	17.6185	21.5868	18.7562	17.1087	14.6667	18.679	1.88754	3.34239	5.20377	7.39951	3.61003	5.47776
ENSMUSG00000001525	Tubb5	240.419	242.255	265.493	226.52	242.064	237.46	237.344	230.688	238.452	234.746	249.078	254.866	298.019	287.919	251.515	321.32	299.018	249.415	236.83	222.998	195.616	281.472	228.272	241.825
ENSMUSG00000001542	Ell2	7.61498	7.36377	7.43065	10.8349	7.91139	8.88894	7.40075	8.20883	11.3123	7.61556	8.54699	7.94625	4.62378	5.3053	7.3258	6.43792	4.55379	6.55425	5.0903	4.50685	2.63127	7.48309	9.73548	4.92411
ENSMUSG00000001552	Jup	22.1773	19.4661	18.6713	20.7367	19.1528	22.6585	20.778	20.7331	18.7011	19.5674	19.3909	39.2961	27.3297	32.6245	26.0405	22.461	23.7754	37.849	2.9149	3.44106	3.34837	3.80898	7.43321	1.87982
ENSMUSG00000001555	Fkbp10	17.645	18.9587	17.7728	15.2865	19.8149	22.9683	18.114	22.0529	25.2533	20.1791	15.0693	10.234	13.3474	9.24264	7.22692	7.0362	5.51854	21.8514	8.52257	0	1.46849	3.341	0	0
ENSMUSG00000001558	Klhl10	0.876763	1.73767	0.357607	0.788415	0.877565	1.27326	1.35839	1.27755	1.21409	1.95762	0.475969	0.972965	1.63152	1.95632	0.967713	1.42328	1.18344	1.17149	0	1.70806	0	9.07528	0	2.79929
ENSMUSG00000001566	Mnx1	0	0.151722	0	0.25241	0	0	0	0	0	0	0	0	0	0	0	0	0	0	0	0	0	0	0	0
ENSMUSG00000001569	Nom1	19.7021	18.6365	16.6159	21.7769	20.6445	20.9001	19.1487	20.0361	19.6447	19.9508	18.3832	19.0984	15.9974	20.4542	20.7427	17.8478	16.8518	19.5915	11.5152	18.3916	13.072	8.49726	9.71624	9.82875
ENSMUSG00000001576	Ergic1	67.043	67.0226	69.3405	68.4982	68.6691	71.7443	67.4126	66.4726	71.2517	70.48	66.3879	63.2639	66.6426	65.4023	63.5274	64.2669	65.4602	62.7583	45.0292	33.6386	33.4599	45.2339	49.7886	28.5857
ENSMUSG00000001583	Tnk1	0.853718	1.128	0.696414	0.767692	0.569666	1.34311	0.587859	1.01361	0.886637	0.48876	0.411963	0.451139	0.588383	0.317483	0.538444	0.65994	0.896258	0.929462	1.87847	2.21755	3.88407	1.47279	0	1.81714
ENSMUSG00000001588	Acap1	0.258943	0.0699823	0.158423	0.23285	0.194385	0.211525	0.133729	0.125771	0.403391	0.066711	0.351431	0.369456	1.12432	0.288889	0.367462	0.0900755	0.436895	0.749642	0	0	0	0	0	0
ENSMUSG00000001604	Tcea3	4.51115	3.65757	3.03595	3.85375	5.19257	6.38744	6.52328	5.91598	7.49616	5.11368	3.67346	2.78913	0.839454	3.01972	1.70712	3.13849	1.52227	9.44327	0	0	0	0	0	0
ENSMUSG00000001622	Csn3	0	0	0	0	0.0761247	0	0.0785559	0	0	0	0	0.144686	0	0	0	0	0	0	0	0	0	0	0	0
ENSMUSG00000001627	Ifrd1	18.1663	17.6572	15.0389	18.711	18.2369	16.4983	21.3248	16.9663	17.4672	21.3315	18.963	16.2029	13.7091	15.9371	17.1864	16.8015	16.444	17.5746	12.81	10.0816	7.35749	9.20657	21.4374	11.3592
ENSMUSG00000001630	Stk38l	32.484	27.7716	26.1291	35.4369	30.3764	26.1478	27.0021	29.8583	28.6962	28.2739	30.4917	24.6203	23.28	23.607	26.5689	19.7184	19.2155	30.8957	10.2515	12.8584	8.832	16.0751	18.3812	3.71881
ENSMUSG00000001632	Brpf1	21.6141	22.6105	19.4365	21.6144	23.9185	21.8672	20.8814	22.9873	21.9154	22.8497	18.3592	26.5852	24.6755	23.5941	25.6925	22.4912	22.4466	23.8591	12.9146	7.07839	10.1726	8.67901	15.8785	12.493
ENSMUSG00000001642	Akr1b3	24.4444	23.331	29.2192	26.1472	23.1473	24.2858	25.4427	25.9043	25.4261	23.7153	23.555	28.9119	28.6426	30.4229	28.7914	27.619	27.6564	30.9673	17.9011	10.5661	8.7393	16.959	17.1184	7.93678
ENSMUSG00000001655	Hoxc13	0.128314	0	0	0	0.128431	0	0.132533	0	0	0	0	0	0	0	0	0	0	0	0	0	0	0	0	0
ENSMUSG00000001656	Hoxc11	0	0	0	0	0	0	0	0	0	0	0	0	0	0	0	0	0	0	0	0	0	0	0	0
ENSMUSG00000001657	Hoxc8	0	0	0	0	0	0	0	0	0	0.229814	0	0	0	0	0	0	0	0	0	0	0	0	0	0
ENSMUSG00000001661	Hoxc6	0	0	0	0	0	0	0	0	0	0	0	0	0	0	0.124064	0	0	0	0	0	0	0	0	0
ENSMUSG00000001663	Gstt1	45.2591	43.5653	41.7245	42.3711	36.4059	45.4684	42.4782	50.5904	53.014	38.5473	41.9595	24.3754	23.8431	27.8981	20.7246	22.4295	20.9212	37.9224	0	2.41565	8.46208	3.20872	3.91363	0
ENSMUSG00000001665	Gstt3	16.6027	16.7044	18.9074	16.7775	17.1938	17.2775	16.3846	16.7669	18.8648	15.9235	13.832	4.69081	4.38445	2.84261	3.18808	3.5453	6.43457	7.17499	3.2553	0	2.24363	0	3.11297	0
ENSMUSG00000001666	Ddt	109.482	117.03	132.963	122.327	113.671	121.024	128.693	130.162	118.37	125.451	119.312	115.795	106.425	113.939	121.354	107.431	115.795	102.982	16.1797	19.1002	22.3028	44.399	30.9445	0
ENSMUSG00000001670	Tat	0.131302	0.141943	0	0.236142	0.131422	0.14301	0	0	0.136365	0	0.14256	0.37468	0	0.43946	0.621095	0.730791	0.177229	0.23392	0	0	0	0	0	0
ENSMUSG00000001672	Marveld3	1.92315	1.76716	2.11787	2.93991	1.82866	2.82776	2.38366	1.86817	1.19838	1.38728	1.14842	2.561	1.67005	2.78922	1.81941	1.07037	1.5575	1.54178	0	6.7438	0	1.49297	0	7.36817
ENSMUSG00000001674	Ddx18	53.4144	51.6941	49.9527	55.6943	48.4988	50.2819	48.0773	50.0344	52.172	47.5739	48.8808	55.8881	49.0668	53.7744	56.6692	43.7088	44.9752	65.0261	22.6665	28.2445	24.3014	29.6189	36.1258	21.9265
ENSMUSG00000001687	Ubl3	61.378	62.3055	57.7348	56.175	62.8002	61.0749	61.1004	56.1764	54.6325	58.951	63.931	51.5945	46.3438	47.8116	49.7665	48.7244	51.7398	52.3118	34.7499	70.194	69.7225	32.0887	37.6613	63.4957
ENSMUSG00000001700	Gramd3	10.8986	9.3774	10.6821	10.4004	9.40584	12.1732	9.9934	10.425	11.2611	7.85033	10.7463	11.5831	6.82916	5.02489	6.26006	4.4875	4.87854	11.2932	0	1.29991	1.51788	0	1.05301	2.1304
ENSMUSG00000001707	Eef1e1	44.3082	44.126	44.9626	46.3823	43.1842	43.4016	46.7665	42.5708	45.916	45.1606	48.4231	33.2	38.1281	37.4259	34.8553	31.7029	31.9316	33.6821	1.92	23.799	21.1729	22.5802	20.1966	20.4304
ENSMUSG00000001729	Akt1	138.087	141.364	143.978	135.467	145.463	137.559	144.219	137.583	135.969	142.459	139.636	143.221	151.613	143.396	137.126	149.465	156.848	135.702	59.5129	73.8582	71.5181	65.803	62.7479	78.236
ENSMUSG00000001739	Cldn15	0	0	0.181918	0.267383	0	0.809649	0.307122	0	0.154405	0.153209	0.48426	0	0.368875	0	0.140653	0.827473	0	0	0	0	0	0	2.81545	0
ENSMUSG00000001741	Il16	1.2045	1.51914	1.12995	1.40807	1.32617	1.26818	0.829406	1.17007	1.04246	1.19988	0.871853	0.687429	1.34483	0.627108	0.911624	1.06146	1.13807	1.25176	2.38529	0	0.548	0	1.52067	0.769138
ENSMUSG00000001750	Tcirg1	17.4252	20.9882	19.9787	20.8513	20.8058	21.8184	21.7537	22.2585	24.7233	19.8657	21.0049	41.3716	41.4469	29.6199	37.9031	29.7826	29.7244	25.2384	10.8685	2.40568	2.80905	14.9122	19.4874	3.9426
ENSMUSG00000001751	Naglu	28.2753	30.5669	28.6379	31.6224	35.317	32.22	32.6409	27.6979	30.9696	33.5455	28.5069	21.81	26.529	26.3762	27.0873	23.1431	30.6286	34.8172	7.05805	18.0528	8.10763	12.9121	8.99928	15.9311
ENSMUSG00000001755	Coasy	59.5875	63.8215	56.0655	61.8038	60.4137	59.3826	66.6662	60.7731	53.7635	61.9732	56.6843	58.7745	58.2084	62.055	72.4203	59.7703	64.3738	58.8676	15.2682	21.8866	18.0398	25.6518	29.2014	31.6495
ENSMUSG00000001761	Smo	33.7072	30.0622	29.8336	30.3107	33.4569	34.5714	29.4772	34.3809	33.7234	28.5991	28.363	20.1991	14.984	14.0394	12.2773	12.3507	13.8767	27.7736	4.45005	1.31333	4.60062	3.489	2.12774	7.53334
ENSMUSG00000001763	Tspan33	42.7322	42.1213	47.0813	47.7732	43.7448	45.0861	45.2674	46.707	42.5492	41.5305	39.6644	36.8305	31.219	36.9593	32.7212	27.9957	31.9163	35.3032	15.6486	7.10512	8.29647	15.1004	18.4178	4.65776
ENSMUSG00000001767	Crnkl1	32.4488	29.3063	28.5473	33.6853	29.1074	27.2897	29.8672	32.6385	32.4203	27.6824	29.6119	30.3181	22.7261	23.4623	25.8023	21.8322	17.7413	34.2464	37.4165	15.3636	17.9397	25.5095	31.1135	14.1632
ENSMUSG00000001768	Rin2	16.418	15.6588	15.6669	14.94	14.8907	16.1426	16.0029	16.0848	16.731	16.0817	15.9397	11.6725	8.20264	8.09563	9.64811	8.61545	8.81135	17.2951	6.10308	2.6199	0.764798	5.65504	5.30567	3.22027
ENSMUSG00000001773	Folh1	29.5122	25.0979	22.7503	24.7692	27.4715	22.715	24.3861	24.7506	23.2942	23.5192	28.6248	7.76653	4.39341	6.47531	6.70086	4.38019	5.5769	7.62372	0	0	2.68537	0	3.72587	0
ENSMUSG00000001774	Chordc1	50.6647	41.431	43.3907	46.0897	40.0462	37.9351	40.8466	42.6707	44.2204	39.5812	50.8477	38.177	36.8861	37.9646	39.206	35.7464	35.6427	39.7661	42.5347	29.5367	34.4893	24.8481	36.6872	33.8849
ENSMUSG00000001783	Rtcb	188.985	183.806	199.329	183.081	182.631	189.134	192.331	184.874	184.609	188.779	191.423	180.106	192.053	203.162	185.988	193.566	184.349	192.546	71.7411	146.797	105.484	82.4965	84.6121	120.291
ENSMUSG00000001785	Pwp1	50.877	46.0657	45.968	54.3406	47.5931	48.6331	46.8958	47.1288	46.4847	44.023	43.1192	39.0009	38.7484	44.307	47.6248	45.2531	41.5803	50.0048	19.1302	22.5833	29.2999	14.9987	20.3264	32.8988
ENSMUSG00000001786	Fbxo7	37.8119	34.8002	35.7008	37.3101	35.8519	36.2861	36.6275	36.2347	36.988	37.7546	35.8945	41.6044	35.7515	35.5721	41.2348	40.1706	34.9678	40.7368	20.2377	50.7677	45.3319	25.3873	17.4175	48.9423
ENSMUSG00000001794	Capns1	184.471	192.531	206.534	177.805	183.109	190.368	189.088	186.257	186.421	191.414	189.907	187.957	207.971	203.387	185.496	218.718	214.752	177.04	85.8364	105.801	73.0807	95.0101	140.025	87.9183
ENSMUSG00000001802	Lrp3	112.472	114.324	108.519	116.847	117.349	115.329	117.488	115.457	115.553	118.881	106.212	109.858	111.106	105.84	108.439	92.4585	110.64	102.162	45.2376	41.6231	44.9342	42.7701	35.6256	60.4927
ENSMUSG00000001804	Dsg4	0	0	0	0	0	0	0	0	0	0	0	0	0	0	0.0858961	0	0	0	0	0	0	0	0	0
ENSMUSG00000001815	Evx2	0	0	0	0	0	0	0	0	0	0	0.0818078	0	0	0	0	0	0	0	0	0	0	0	0	0
ENSMUSG00000001819	Hoxd13	0	0	0	0	0	0	0	0	0	0	0	0	0	0	0	0	0.343322	0	0	0	0	0	0	0
ENSMUSG00000001823	Hoxd12	0	0	0	0	0	0	0	0	0	0.12842	0	0	0	0	0	0	0	0	0	0	0	0	0	0
ENSMUSG00000001827	Folr1	0.962327	0.594468	0	0	0.137601	3.29415	1.27796	0.934819	4.42606	1.4167	0.298525	2.74607	1.19383	1.68712	0.13006	1.14773	0.742246	1.83689	0	0	0	0	2.6034	2.63355
ENSMUSG00000001829	Clpb	26.5687	24.9175	25.7596	29.2799	26.117	27.1767	24.495	27.6264	27.5603	26.7586	26.4371	30.6098	26.5097	27.6605	26.6652	24.8369	25.8908	30.8119	10.0457	9.26483	10.3856	7.38391	5.40363	11.5398
ENSMUSG00000001833	Septin7	56.4175	55.5601	57.4724	56.9338	54.8659	57.1014	53.3651	55.3851	57.3805	53.3827	56.9806	50.3583	51.4311	49.7964	52.5009	51.5661	47.5304	50.1343	32.7968	27.9269	23.3455	26.9785	34.4477	27.0451
ENSMUSG00000001844	Zdhhc4	33.7391	36.9503	36.2919	36.3874	41.7159	41.5513	40.4288	42.2001	39.048	36.3593	37.5897	34.5046	37.2049	35.0578	36.4045	32.2177	30.2115	29.9557	13.1008	16.7543	19.5636	10.2715	18.792	16.8974
ENSMUSG00000001847	Rac1	156.134	155.501	169.735	156.065	157.121	164.549	153.288	153.172	163.249	151.489	156.405	141.098	146.033	145.59	135.287	144.345	153.865	145.274	80.6715	68.962	65.1871	80.6975	97.0955	80.7287
ENSMUSG00000001855	Nup214	27.6255	28.8748	24.2821	29.3986	31.3812	26.2432	27.8585	29.186	26.6875	31.8375	26.4091	34.9844	30.4587	29.0332	36.8678	29.2956	28.551	36.9849	30.4288	25.6035	18.7412	19.2888	29.7175	22.5462
ENSMUSG00000001864	Aif1l	12.1394	12.0226	12.7456	10.4232	11.3666	15.7809	14.7227	12.8575	18.7079	13.1555	10.3741	18.9965	8.16136	10.1356	7.77986	6.21159	9.72559	18.1387	0	4.57727	1.06895	0	2.96628	0
ENSMUSG00000001865	Cpa3	0	0	0	0.374372	0	0	0	0	0	0	0	0	0	0	0.196933	0	0	0.185424	0	0	0	0	0	0
ENSMUSG00000001870	Ltbp1	3.07185	3.57626	2.96364	3.42633	3.42943	3.50663	2.98981	4.13176	6.07385	3.59172	2.40522	4.10193	3.15126	1.91127	4.9181	4.19209	3.18948	11.0505	6.43418	1.03576	2.82201	6.42043	2.79675	0
ENSMUSG00000001891	Ugp2	91.6783	88.4301	88.7611	90.1199	89.1875	86.0688	79.1763	90.1572	85.7027	81.8577	89.5962	77.808	68.8012	63.3659	82.4498	74.7346	69.7197	82.6727	44.8275	21.6487	30.8962	33.5488	60.4042	25.6241
ENSMUSG00000001901	Kcnh6	10.0544	8.07985	8.49217	12.4018	9.35118	10.7572	8.9146	10.1992	8.31675	10.6363	10.8199	12.1027	8.83055	7.6436	13.1317	14.9805	12.2502	10.6999	5.28608	7.28029	6.07216	16.5779	6.73995	3.409
ENSMUSG00000001909	Trmt1	35.6042	37.6236	35.5389	36.2944	41.05	38.2336	40.1886	37.0187	36.353	41.6446	37.189	43.7263	44.9768	38.7162	43.9166	36.0931	39.2709	32.1613	32.7249	26.9253	28.7061	20.9925	23.7077	27.8193
ENSMUSG00000001910	Nacc1	83.7937	80.5767	79.2963	90.6633	87.9963	84.8623	80.4766	87.9629	85.3404	83.0776	80.8533	106.829	96.1549	88.961	93.0187	84.1542	96.8674	102.872	26.7641	31.5952	25.8251	40.9189	26.8736	41.4245
ENSMUSG00000001911	Nfix	57.3053	52.8012	47.3071	50.5266	63.7643	58.2511	54.0427	57.5451	58.8458	55.0697	49.3926	45.8867	32.188	31.2474	31.2524	28.8702	32.6446	49.0945	1.70138	4.01699	4.69054	2.66789	5.69448	5.76043
ENSMUSG00000001918	Slc1a5	6.2808	8.91678	7.12972	5.85206	10.2251	8.40685	9.3011	8.96813	10.4525	8.96785	6.65501	5.32644	5.35094	4.05234	4.36701	4.21172	4.59635	7.8192	0	1.76904	0	0	0	0
ENSMUSG00000001924	Uba1	232.298	224.064	235.893	214.606	230.018	225.534	218.48	221.838	222.404	229.189	230.871	238.661	255.175	242.933	244.006	267.335	267.646	242.414	175.184	168.509	175.299	182.117	196.066	200.847
ENSMUSG00000001930	Vwf	4.32469	5.1852	3.27126	3.39395	5.76497	3.08312	4.08111	5.70963	3.26651	4.63896	2.77461	11.836	16.022	4.45201	9.07547	11.0777	7.16405	40.4668	0	1.14888	2.41473	0	0.372262	1.12972
ENSMUSG00000001942	Siae	16.5757	13.854	14.5767	17.5024	15.2058	16.2189	14.2	15.3713	16.6212	12.8964	14.0775	15.7095	12.3155	12.4515	13.6324	10.1297	10.2732	18.4632	10.1275	3.51635	3.28476	11.677	12.5331	5.76286
ENSMUSG00000001943	Vsig2	1.75522	2.24247	2.34296	1.43487	2.07625	2.43312	1.3185	3.4101	1.8229	1.47991	0.866236	6.22289	4.35493	3.38237	5.28354	4.88456	4.73833	4.54838	0	0	2.17788	2.47747	0	3.05673
ENSMUSG00000001946	Esam	19.3852	20.8372	18.7334	18.7194	19.403	19.0744	27.1898	19.0451	21.1622	28.2625	18.0577	40.1259	21.7257	19.1695	15.1093	15.9387	19.1783	51.411	6.54353	6.43723	1.50332	6.84049	4.17162	6.32989
ENSMUSG00000001948	Spa17	22.6195	22.5223	22.2149	29.7075	20.8529	26.9057	24.5929	29.2009	24.1099	23.9231	19.7118	29.1592	22.5226	27.8918	26.4677	26.09	21.6934	33.4047	17.6817	17.3945	4.06222	4.62103	5.63621	0
ENSMUSG00000001962	Fam50a	36.1602	37.002	35.6334	36.1156	40.0613	38.3324	38.062	39.1487	37.4112	39.8236	32.967	62.883	67.2884	70.0598	66.8524	53.3872	53.4656	57.7822	21.8652	17.7457	26.3725	12.8573	15.6819	7.93173
ENSMUSG00000001964	Emd	84.0576	83.4107	95.025	86.6436	80.1162	90.8699	87.5991	86.7736	89.6442	89.4668	83.2281	98.81	105.835	110.435	101.6	105.614	103.468	99.5742	37.2672	32.2624	44.5214	37.0105	61.7722	81.7144
ENSMUSG00000001983	Taco1	42.6977	43.6899	36.0411	43.1177	39.0802	36.3088	34.4323	43.9171	32.2503	33.6475	39.1694	37.356	35.6905	38.2105	37.1543	24.4634	34.2097	49.0171	31.6515	16.0135	6.23285	10.6354	4.32395	4.37402
ENSMUSG00000001985	Grik3	65.9152	65.1322	41.8561	61.2036	74.4647	65.5834	69.682	55.211	83.6249	86.6035	60.9446	108.224	111.94	107.265	104.909	97.7887	95.2888	130.096	13.2414	37.8449	37.4659	15.8458	14.6618	45.8431
ENSMUSG00000001986	Gria3	26.7448	19.4942	21.4772	28.5142	24.2687	23.3735	19.7174	25.6692	24.0171	19.4741	25.3865	28.7907	30.3971	24.3348	25.393	20.1444	22.3947	35.9493	3.80572	2.62073	4.37166	3.48113	10.3114	5.52221
ENSMUSG00000001988	Npas1	3.67309	4.76493	1.92619	3.49171	4.41174	2.62898	3.46868	3.05837	2.07085	4.3259	3.19042	6.8878	5.33784	6.79077	6.15563	7.44726	4.81621	3.45885	0	0	0	0	1.98738	0
ENSMUSG00000001995	Sipa1l2	37.564	36.1003	28.7676	34.3989	36.6453	33.296	34.6954	33.4281	35.5341	40.1652	33.619	35.512	26.8034	23.4452	29.418	24.5805	25.8391	36.7077	16.2562	17.6553	18.823	20.3927	21.7636	21.3866
ENSMUSG00000001998	Ap4e1	5.11816	4.48901	3.38735	4.22612	5.50947	4.66299	3.72379	5.28455	4.41288	4.84309	5.3473	5.87876	6.10979	5.2073	7.18698	5.50915	4.82284	6.36556	10.1993	7.5252	11.4231	7.9966	9.75334	9.86629
ENSMUSG00000001999	Blvra	31.5006	28.0524	30.0142	34.7115	28.0405	27.5601	27.0692	29.3461	29.4974	27.9384	33.9212	34.9979	29.3088	36.728	37.3739	33.9511	27.707	34.4999	12.783	4.52712	12.3345	8.01785	9.77926	0
ENSMUSG00000002006	Pdzd4	145.959	142.569	142.294	148.99	139.564	140.175	135.066	144.955	133.909	138.035	136.452	133.085	127.293	131.78	131.464	122.188	131.199	128.67	53.5559	58.5743	79.2522	60.5146	76.8214	74.6635
ENSMUSG00000002007	Srpk3	4.53708	3.67859	3.60856	5.50786	7.49303	5.80644	5.97499	6.06016	4.00522	5.14307	4.43349	15.3205	16.7449	12.5279	17.062	11.5213	12.8605	7.88094	8.98482	2.65166	3.09628	5.28332	6.44399	6.51861
ENSMUSG00000002010	Idh3g	134.917	137.51	142.341	133.097	135.509	128.738	143.701	130.493	133.684	139.757	147.501	141.454	147.793	134.999	145.668	144.782	144.866	133.198	48.6198	73.7948	73.4028	68.9785	77.4901	55.991
ENSMUSG00000002012	Pnck	263.391	272.614	288.57	263.503	258.019	272.918	279.995	265.511	265.56	270.767	276.233	295.339	346.032	343.721	303.597	336.173	332.597	280.147	130.082	164.798	131.203	196.515	172.938	156.526
ENSMUSG00000002014	Ssr4	66.7056	73.435	65.8966	69.3393	66.5625	68.8767	81.7517	64.997	69.0659	71.2636	72.6466	63.6439	66.5562	65.3167	73.7217	75.3602	68.6987	53.3322	98.9723	45.3043	55.685	61.7616	40.5621	39.078
ENSMUSG00000002015	Bcap31	211.902	207.793	237.732	224.327	212.355	215.844	218.602	216.666	235.408	210.092	211.508	212.401	213.709	234.385	214.686	233.211	212.593	218.524	123.119	75.6995	81.3211	120.662	137.359	104.212
ENSMUSG00000002017	Fam98a	38.0992	43.1985	35.7772	42.626	46.5591	41.1106	44.4769	42.7769	42.2369	43.5532	39.0571	31.5201	29.1281	29.6549	39.4808	32.5473	30.377	35.5952	26.3192	15.535	15.7212	30.2649	38.5916	15.2759
ENSMUSG00000002020	Ltbp2	0.154341	0.0417123	0.0472133	0.0693941	0.270343	0.0840516	0.119562	0.149929	0.240438	0.0397625	0.251361	0.697336	0.574407	0.387427	1.16812	1.39591	1.09371	2.95587	0	0	0.52664	0	0	0.739158
ENSMUSG00000002028	Kmt2a	46.8083	42.0829	34.8612	51.8693	46.6426	49.2491	42.145	48.2121	47.3147	46.8896	42.6565	68.0198	53.0866	40.8094	62.563	43.7807	52.3397	53.1867	55.5194	54.6913	44.2119	53.235	64.5713	50.8037
ENSMUSG00000002031	Ift46	35.0922	35.3292	32.5809	36.159	35.617	32.3783	34.6702	36.0972	33.9918	38.9018	34.9483	34.8775	30.9562	38.1073	37.809	36.0222	34.4123	36.5202	10.7213	20.7107	17.4658	15.2834	17.7089	12.2569
ENSMUSG00000002032	Tmem25	57.7096	65.7877	41.3822	46.5017	73.2117	46.2583	69.9648	48.8973	46.9677	75.3766	67.4611	65.273	69.275	63.0675	82.8715	66.2092	70.8622	50.3553	21.4159	108.021	148.945	32.0552	27.9266	96.05
ENSMUSG00000002033	Cd3g	0	0	0	0	0.193374	0.105212	0.0997748	0.0938373	0.100323	0	0	0.0918838	0.359509	0	0.182776	0	0.130387	0	0	0	0	0	0	0
ENSMUSG00000002043	Trappc6a	22.4564	24.9209	22.3715	22.5167	24.4661	25.1082	31.2001	22.7797	26.2118	28.0566	25.8922	24.1958	19.7229	23.7232	26.5093	28.7579	22.264	21.4197	3.93545	13.9375	10.8496	6.17107	3.76339	15.2279
ENSMUSG00000002052	Supt6	144.649	140.35	141.215	150.565	145.94	144.168	137.637	141.596	140.89	141.495	140.235	143.178	136.269	138.09	138.32	128.999	145.503	159.655	84.6131	78.0361	76.5416	93.9812	97.7706	65.651
ENSMUSG00000002055	Spag5	3.59352	3.88476	5.77117	3.8878	4.55221	3.42471	3.59569	4.8544	4.31523	4.05034	3.35297	5.44764	7.31388	7.76765	7.38368	4.68764	5.68414	4.95156	0	1.31263	0.766362	0	0	0
ENSMUSG00000002057	Foxn1	0.196503	0	0	0.176702	0	0.107013	0	0	0	0.10125	0.213352	0.0934562	0	0	0.278855	0.273421	0.132618	0	0	0	0	1.52549	0	0
ENSMUSG00000002058	Unc119	75.9783	71.9562	79.7095	78.182	76.6934	76.9929	78.743	75.9367	73.0133	70.4536	70.3079	85.7669	85.7743	90.9534	82.8632	76.1032	82.7048	81.8128	43.4266	18.0937	31.6913	22.0311	41.5279	39.5377
ENSMUSG00000002059	Rab34	60.5081	69.2766	67.3962	69.1745	72.4906	70.6625	86.0198	68.8107	71.5043	76.1351	68.14	69.6451	61.1024	55.0977	64.5092	56.0059	56.6526	51.3043	15.7319	47.9767	37.9498	51.3933	42.6249	50.7276
ENSMUSG00000002064	Sdf2	166.332	165.842	191.029	174.125	154.384	175.488	178.045	168.259	179.456	170.763	175.615	172.489	182.815	204.172	185.361	202.728	172.463	175.829	127.958	56.0366	65.4326	90.615	110.522	47.915
ENSMUSG00000002068	Ccne1	14.4723	14.1063	13.7894	14.8274	14.8417	10.9823	13.3553	12.3301	9.60956	12.5912	13.5236	35.3175	34.1416	41.9531	29.4033	28.0601	24.4981	37.6179	2.34915	9.70615	4.85727	7.36727	0	0
ENSMUSG00000002076	Hsf2bp	0.967843	0.475583	0.107661	0.237359	0.528397	0.574989	0.272636	0.940178	0.639649	0.544022	0.668708	1.67383	1.85558	1.37426	1.08211	0.489705	1.30638	2.03776	0	0	0	0	1.66621	1.6855
ENSMUSG00000002083	Bbc3	17.3947	15.59	14.3715	14.8398	17.2618	15.3833	20.4236	17.4752	12.0436	21.4493	13.8821	18.5255	14.9394	13.4352	10.127	14.4808	10.0338	13.3758	0	1.73781	14.2044	0	2.81545	2.84806
ENSMUSG00000002100	Mybpc3	0	0	0	0.0682106	0	0	0	0	0	0	0	0.288607	0.282305	0	0.143525	0	0	0	7.51073	0.886646	2.07063	0	1.43647	1.4531
ENSMUSG00000002102	Psmc3	149.109	147.575	156.366	141.381	140.516	146.837	147.631	140.375	147.562	140.052	150.057	159.113	168.299	175.677	162.38	177.811	162.025	156.883	71.9613	72.2081	72.7429	90.2724	87.1656	44.0875
ENSMUSG00000002103	Acp2	97.1211	89.655	89.6321	104.199	98.0023	99.481	88.8051	97.6574	98.9689	92.9312	89.9122	90.122	91.5533	90.283	94.8201	79.8117	83.3401	104.141	19.2933	40.5695	40.7233	35.9257	39.2057	43.1591
ENSMUSG00000002104	Rapsn	0.700956	0.947207	0.8577	0.945486	0.876997	1.52692	1.26701	2.38322	1.81996	1.2641	1.14159	2.50029	1.95655	3.5191	1.1605	1.21917	2.12881	2.65367	0	0	0	0	0	0
ENSMUSG00000002105	Slc39a13	23.5425	22.6461	22.8551	26.1857	24.8623	21.4035	26.0583	26.9646	27.5487	22.991	22.2515	30.2281	24.9417	25.5416	27.2425	21.6581	23.1107	26.7481	11.559	12.1293	16.8187	17.1184	17.1946	6.21202
ENSMUSG00000002107	Celf2	25.5099	21.3655	19.466	24.5081	24.8494	20.6757	19.834	22.5764	22.2363	22.0137	22.3723	20.0408	20.0988	17.7484	25.2649	23.0694	23.0375	23.093	4.10711	11.4082	9.99077	6.44024	6.23785	7.71233
ENSMUSG00000002108	Nr1h3	7.53354	6.78675	6.91361	6.5486	8.54582	5.88047	7.00312	6.83031	5.73762	5.69316	7.08888	5.8521	2.95951	3.36191	3.80115	2.79531	4.23693	8.83571	0	0	0	1.94947	0	2.40528
ENSMUSG00000002109	Ddb2	47.4364	40.8001	39.9669	48.7798	47.7108	45.758	41.8434	45.1835	44.8304	43.7694	40.6014	48.3048	49.1114	45.454	54.1588	43.5213	44.2437	48.8349	9.14245	20.2363	36.2319	35.84	19.6711	35.3758
ENSMUSG00000002111	Spi1	7.14754	8.2335	6.59522	6.84878	7.27136	8.04013	8.95589	8.08147	7.66653	7.36563	4.96156	1.67181	2.9072	3.39882	2.77131	2.93469	2.68868	3.44435	4.64077	0	0	0	2.21893	15.7124
ENSMUSG00000002129	Sf3a1	74.6428	73.084	70.0877	76.3604	74.814	71.8428	70.836	72.0102	70.6919	70.7795	72.3417	76.7656	69.5289	80.4669	76.3998	68.1205	72.7379	82.6889	28.4848	31.8251	40.6672	32.7021	27.2394	36.4117
ENSMUSG00000002147	Stat6	10.8321	9.5386	11.1477	10.3857	11.0574	9.92282	10.4473	12.404	14.5279	9.9059	9.89158	10.9857	10.7681	8.24329	6.99021	6.98709	7.06841	20.3842	5.68236	2.51552	1.95821	1.11379	6.79239	1.37421
ENSMUSG00000002190	Clgn	4.15811	4.24066	5.47191	4.65625	4.86865	4.61434	4.4569	4.64895	3.82956	3.63819	5.19608	10.4476	9.83013	6.30202	8.16451	6.11323	7.83636	8.03682	1.55365	1.83409	1.07081	1.21812	2.97144	0
ENSMUSG00000002204	Napsa	0.593573	0.641679	0.435783	0.747265	0.831762	0.905103	0.122618	0.576606	0.986337	0.489348	0.644467	1.91965	1.03091	1.72177	1.0108	1.15628	1.76262	1.05748	4.70183	0	0	3.6864	0	0
ENSMUSG00000002205	Vrk3	15.4519	14.0214	14.6101	15.4949	14.9974	13.5148	15.5247	15.2831	15.0751	14.6688	13.3706	19.0625	15.5676	16.2464	16.1688	15.1154	15.4213	17.3929	11.1271	6.56781	5.11271	5.81604	5.3203	3.58794
ENSMUSG00000002210	Smg9	26.6136	25.9119	27.2417	28.2273	31.2484	28.3364	28.9865	29.9131	26.1338	26.6345	26.2097	40.0815	37.4603	39.5886	35.9109	28.1294	35.3469	38.3714	18.5813	19.9412	15.1351	11.9196	19.3842	6.53622
ENSMUSG00000002221	Paxip1	22.4745	22.2685	21.4057	24.191	26.0032	23.3735	22.5784	25.0278	23.4688	24.2058	24.3348	25.9689	24.4483	22.0552	26.7886	21.6892	23.4468	24.2646	14.0034	22.6404	10.0711	10.5018	13.3911	15.3131
ENSMUSG00000002222	Rmnd5a	94.0405	86.1109	73.5988	85.4018	86.9972	75.7548	80.9279	80.2726	78.907	90.9611	89.821	72.579	63.9337	64.456	73.7728	58.6887	68.1171	78.6265	32.2675	132.233	117.552	34.6956	34.3831	118.613
ENSMUSG00000002227	Mov10	19.5427	19.1174	18.6754	21.4224	21.3081	19.5064	19.7781	21.3366	21.6415	17.1791	19.0781	16.7675	15.3009	15.4567	15.3982	12.3032	14.8996	17.2576	15.6141	11.8495	8.45554	6.99542	14.9314	9.7099
ENSMUSG00000002228	Ppm1j	4.52607	6.21021	0.213007	0.939231	4.0075	1.13762	5.21431	1.69104	0.542377	6.45809	5.29216	2.64933	4.53509	1.94212	8.89323	9.4466	9.39878	2.63611	0	2.03479	2.37597	0	0	6.66954
ENSMUSG00000002233	Rhoc	63.4294	60.3417	66.6279	61.7764	65.6362	61.6454	72.5705	63.5122	67.294	73.4097	63.3585	56.6207	45.2759	55.0878	86.2266	93.1459	75.0784	66.4106	7.72983	22.8128	7.99138	6.06047	11.0878	11.2162
ENSMUSG00000002240	Prr27	0	0	0	0	0	0	0	0	0	0	0	0	0	0	0	0	0.318799	0	0	0	0	0	0	0
ENSMUSG00000002249	Tead3	1.55209	1.5762	0.805707	1.3957	1.50644	1.84418	1.21449	1.87324	2.39349	1.26018	1.37878	3.40006	3.03407	2.62363	2.98124	2.22508	3.17422	3.64494	0	0	0.641945	0	0.890679	0
ENSMUSG00000002250	Ppard	10.8846	11.0853	8.33056	11.3751	12.1986	11.5348	13.1525	11.1859	10.7806	12.5593	10.6772	13.8711	10.3228	10.0805	11.0927	10.8765	9.81349	10.8562	4.16119	4.91231	4.58879	3.91503	7.16265	8.05066
ENSMUSG00000002257	Def6	4.01817	3.70503	5.20591	4.14464	5.79619	5.53495	5.37096	4.36252	2.82298	6.8201	2.95123	11.2413	6.01106	5.93321	6.14935	7.07099	6.85932	11.2642	0	1.3814	1.61303	0	2.23803	0
ENSMUSG00000002265	Peg3	217.563	212.205	220.724	210.885	212.493	227.112	200.307	215.827	221.569	212.921	211.465	211.599	226.197	191.985	212.892	206.012	217.844	216.544	508.413	314.731	321.922	434.623	549.867	308.772
ENSMUSG00000002266	Zim1	40.5368	35.8852	38.2284	51.7282	36.5087	47.214	38.4007	46.9274	47.9403	36.0992	35.829	38.6697	39.7753	43.0028	28.2638	21.5727	21.8758	45.8147	108.271	9.58611	9.06138	88.5266	130.901	5.98493
ENSMUSG00000002274	Metrn	65.4841	72.2397	68.8562	61.2199	68.31	65.0301	69.2806	67.6795	65.748	68.5177	65.6437	55.6768	45.1894	44.6565	40.641	43.5776	48.1506	40.7276	3.31659	2.93644	8.00056	2.60033	4.75737	6.41662
ENSMUSG00000002279	Lmf1	7.62205	6.6069	6.65363	6.8958	6.60562	6.85904	7.41664	6.93013	6.37138	6.89674	6.18145	7.0069	6.83227	6.27395	8.11226	7.17817	7.08875	5.98223	2.30092	7.87712	4.12321	3.60801	0.880126	4.45159
ENSMUSG00000002280	Ciao3	30.0405	27.0992	27.3822	29.2494	28.5443	26.0317	30.2945	26.865	28.4057	29.1269	26.7762	36.8763	35.5674	36.2321	37.6854	35.3742	32.6029	32.8163	23.1125	18.9805	15.2371	14.9695	21.141	18.4696
ENSMUSG00000002289	Angptl4	5.61824	6.16998	4.3648	4.41057	4.64152	3.39957	3.4081	3.11865	3.51945	4.59497	4.74441	6.36193	5.19967	3.78069	3.12161	2.85398	4.09262	6.99052	0	1.04239	0	1.38461	1.68879	3.4167
ENSMUSG00000002297	Dbf4	1.66429	1.29071	1.41666	1.49659	0.869119	1.30041	1.38268	1.23011	1.23998	1.08124	0.864212	0.791529	1.07721	1.08984	0.855714	0.704793	0.73253	1.16022	0	0.845809	0.493815	1.68524	0.685153	1.38618
ENSMUSG00000002307	Daxx	38.8838	35.2099	37.1556	39.1111	39.4209	40.6047	41.8185	41.4717	37.7812	44.9242	34.0571	47.2811	46.9945	55.1203	44.3711	39.3232	38.5519	51.8657	7.93835	11.7141	20.5174	4.66796	9.48908	13.4386
ENSMUSG00000002308	Cd320	29.026	33.865	26.5369	32.5033	31.0259	28.2739	34.2795	28.5155	27.0738	26.5254	30.5633	36.1525	27.448	33.3604	46.527	37.7968	36.6653	31.5145	4.33814	20.4848	13.4548	18.7069	20.7423	8.39302
ENSMUSG00000002319	Ipo4	105.779	108.722	99.3915	104.06	108.516	101.362	107.441	102.492	96.5117	106.079	105.669	115.284	109.997	118.842	125.987	123.846	117.308	116.817	79.0218	71.9406	67.3873	85.0581	53.7933	57.0075
ENSMUSG00000002320	Tm9sf1	48.9135	49.3584	45.5108	49.1077	50.9133	44.4993	52.4552	51.7055	52.49	49.4834	46.5684	45.5197	43.718	41.6768	42.3481	36.3514	34.9337	50.458	16.1171	10.4645	28.8816	22.7455	9.24745	17.15
ENSMUSG00000002324	Rec8	38.6253	43.733	27.6466	41.3122	43.2913	37.2649	46.1186	38.2528	30.3933	57.1003	43.8062	1.63744	4.93853	10.0829	9.0591	0.898238	3.92107	6.99628	27.6984	75.4571	48.4602	3.341	18.3374	28.8551
ENSMUSG00000002325	Irf9	20.2273	18.9511	18.0068	21.5106	18.8961	20.1153	18.9546	21.1869	20.8855	16.011	17.6966	15.1132	13.6013	14.3249	16.0855	13.9501	13.4534	19.7414	10.4495	5.48252	4.80136	10.0134	12.2132	5.61573
ENSMUSG00000002326	Gmpr2	25.4234	22.1784	23.5282	28.3599	25.4466	23.1337	25.0128	27.2757	25.8188	23.1315	25.1574	32.6005	24.9519	27.1967	29.6844	26.4193	26.9315	31.0314	3.18646	14.1061	6.58856	9.99321	27.4243	9.24729
ENSMUSG00000002329	Mdp1	79.8776	81.6474	78.5338	84.4057	79.0174	81.4147	87.801	79.7078	77.6316	79.112	81.3271	92.239	83.4772	87.555	82.3318	77.1957	80.1288	88.5949	15.3874	25.4309	42.4214	21.7157	29.4292	35.724
ENSMUSG00000002332	Dhrs1	86.0388	83.3644	95.6185	83.3363	86.5756	89.1002	88.3952	85.4689	86.7423	87.9567	92.6706	80.4247	67.7038	78.3741	78.1504	73.0722	74.2822	85.7116	22.6574	18.723	9.36961	19.5406	23.8334	6.57529
ENSMUSG00000002341	Ncan	78.9561	76.2931	57.6771	70.5265	85.3981	63.5773	70.31	72.3079	67.7337	81.094	76.4815	67.6298	47.0421	49.4053	54.8498	42.6258	49.1103	65.6797	26.0741	35.9107	34.1447	37.4789	27.4275	35.3119
ENSMUSG00000002342	Tmem161a	53.0457	54.8354	62.6983	59.9928	57.4829	52.6256	61.4499	61.8018	63.8414	58.2967	52.1799	56.5081	49.9147	59.6599	56.3658	55.1478	60.6917	60.8068	20.4305	19.0937	25.8155	48.0547	29.3058	23.0574
ENSMUSG00000002343	Armc6	55.0825	52.9537	47.2628	50.3156	50.2882	44.4949	55.0939	48.0538	45.6446	58.8582	55.4961	60.0368	58.2454	63.3968	62.2771	51.455	47.824	56.5682	26.8388	27.1571	21.1405	28.5578	12.8327	12.9813
ENSMUSG00000002345	Borcs8	63.4573	58.1358	64.4867	67.1215	60.7164	63.0243	66.4326	63.1061	62.7765	59.1867	59.3225	69.5676	71.2507	71.2761	60.6448	73.9298	60.9736	66.6816	25.559	60.3451	29.3598	56.7777	32.5887	41.2076
ENSMUSG00000002346	Slc25a42	28.5446	29.7762	20.1059	23.1109	31.4699	21.2237	31.0062	25.0683	20.6751	31.098	28.3617	21.4406	22.0177	21.7397	21.0259	20.2986	20.1175	18.0614	13.5581	24.0082	15.8139	12.2655	19.9467	17.151
ENSMUSG00000002365	Snx9	35.0091	32.3724	33.2232	34.6217	33.8178	35.8488	33.8157	35.1958	37.3565	34.278	32.1339	31.7226	21.0115	22.4023	28.2475	25.9964	24.5111	35.9291	12.1023	20.4098	11.916	24.3994	28.1063	6.68982
ENSMUSG00000002372	Ranbp3	52.1764	54.7375	55.5719	55.2826	53.1778	57.422	56.1883	55.0483	53.3402	56.153	54.3841	66.5471	67.3172	69.6502	64.5138	60.5421	58.791	60.178	24.259	29.6986	26.0087	28.8821	22.3392	36.5042
ENSMUSG00000002379	Ndufa11	113.357	115.042	127.383	116.237	112.303	112.757	125.746	116.016	112.923	115.922	117.425	130.105	135.963	153.89	130.77	145.256	146.372	122.871	120.258	84.5034	86.8319	98.7767	49.2859	77.5547
ENSMUSG00000002384	Bmp8b	3.74379	2.81545	3.88386	3.80566	3.82868	3.27983	3.44658	4.03208	4.3953	4.02577	3.97643	4.49004	5.14923	3.72276	5.85174	4.0768	3.18577	4.78481	1.61171	2.85395	1.11083	3.79092	1.54124	0
ENSMUSG00000002393	Nr2f6	64.6805	65.5739	69.6882	65.3024	58.4883	67.9115	66.4793	70.1329	63.4366	57.1633	68.0425	76.0234	68.1582	73.1056	51.7774	57.0041	59.0127	75.0607	16.7709	9.89905	17.3383	21.3671	18.0423	8.11166
ENSMUSG00000002395	Use1	98.9054	113.894	120.496	105.051	104.017	103.353	117.111	110.003	103.91	106.65	113.922	86.0337	85.1775	85.5564	88.4171	88.1569	86.4852	75.3338	34.0632	56.9667	78.2573	51.188	59.7188	49.4266
ENSMUSG00000002396	Ocel1	19.8331	20.5791	19.8262	19.3872	19.098	20.4927	19.022	18.6641	19.6324	18.6135	20.332	23.9604	22.9017	21.4848	18.2607	18.2334	19.779	22.2018	7.01353	6.7271	11.4805	5.49886	10.0603	9.32875
ENSMUSG00000002409	Dyrk1b	44.057	51.0477	43.2991	47.6253	55.3562	51.4313	49.4995	51.7897	45.1473	53.0084	45.2901	52.4948	52.3296	55.9498	58.53	61.9545	55.197	51.2478	37.1261	43.8276	54.375	47.3009	31.065	38.1587
ENSMUSG00000002413	Braf	38.9088	35.1667	31.3865	39.5767	35.6382	36.6964	32.9176	36.9778	34.7547	35.354	34.1817	24.6587	24.3322	21.196	27.8014	21.7127	23.8915	28.348	30.2251	33.2844	33.5797	35.3695	45.728	34.0386
ENSMUSG00000002416	Ndufb2	41.9694	38.2134	39.1337	39.6576	36.6165	35.3839	37.3802	37.881	39.6835	35.7911	41.9128	34.4772	35.9866	37.1205	36.5206	34.1174	33.7777	33.1369	17.7781	22.9547	21.4429	24.3926	22.3135	34.3953
ENSMUSG00000002428	Hltf	31.413	28.8939	28.0137	33.179	30.1628	30.1548	26.9466	28.9635	32.2925	28.1468	29.8865	28.1073	21.0701	18.414	21.76	19.9284	17.3196	28.8355	14.7611	13.0692	10.1737	12.3999	17.1405	10.1994
ENSMUSG00000002455	Prpf6	103.515	105.623	102.731	109.272	105.739	108.467	102.185	106.438	108.016	110.215	100.396	115.197	114.407	119.959	125.336	119.44	113.103	124.645	66.4397	63.1286	63.6618	57.1732	88.3289	58.0003
ENSMUSG00000002458	Rgs19	54.943	50.6702	46.4366	54.8821	54.1429	41.4886	58.7973	48.4204	51.6202	55.7439	58.1164	54.5512	52.7012	60.0333	77.8349	59.7016	64.6042	52.3475	44.8677	43.0353	25.1257	26.3834	37.5427	24.4141
ENSMUSG00000002459	Rgs20	16.0907	13.7709	17.5012	19.7614	16.18	19.2294	14.1576	18.7425	18.1812	13.9716	16.6616	23.7375	20.2388	25.5977	18.3237	19.4869	19.9091	24.884	14.7521	4.35375	4.06701	10.4096	7.05357	1.42705
ENSMUSG00000002475	Abhd3	104.178	102.968	109.925	105.238	101.565	103.889	96.284	102.251	97.9375	91.044	101.799	62.0298	57.9058	53.5847	48.1271	49.1347	49.1247	62.5488	13.3964	18.9774	16.6196	16.8052	12.8107	12.959
ENSMUSG00000002477	Snrpd1	67.5574	65.5464	71.7427	67.5306	61.458	62.0163	63.4208	64.5799	65.2078	64.544	66.6665	57.0875	58.0364	62.4939	55.0323	53.7458	55.2526	57.5737	39.6173	25.183	25.2048	28.672	49.5421	41.2718
ENSMUSG00000002486	Tchp	11.0995	10.6146	9.45482	11.2479	11.7933	10.8803	11.244	12.4825	11.6162	11.2182	8.94569	17.2173	15.2525	14.9074	16.1146	12.5336	14.7514	13.4237	0.845402	5.48901	2.33068	4.63978	6.46751	3.2712
ENSMUSG00000002489	Tiam1	36.1727	31.7999	30.7638	37.1342	36.6777	37.9606	32.2009	35.6577	35.0217	34.8151	34.1901	36.2008	36.4532	30.9245	36.0946	32.097	30.3302	42.6356	18.0483	12.8572	14.1551	13.1746	22.0204	11.4387
ENSMUSG00000002496	Tsc2	56.2628	57.9838	52.5769	58.9765	61.3412	57.5258	55.536	60.0435	54.7504	58.4193	57.5942	65.444	60.9201	54.2001	64.0038	55.8598	61.5426	63.9187	47.4533	49.4962	48.8349	43.321	55.3245	45.904
ENSMUSG00000002500	Rpl3l	0.192198	0.415549	0.470352	0.518492	1.34661	0.837344	1.1911	0.560111	0.199609	1.5845	0.834708	0.914084	0.238433	0.214425	0.72732	1.06972	0.518849	0.342409	0	0	0	0	0	0
ENSMUSG00000002504	Slc9a3r2	74.1118	71.6033	74.329	68.6829	67.0125	70.4516	80.6165	69.4429	73.8709	78.9558	68.4158	113.518	96.0857	92.8018	76.8883	76.3865	81.8319	105.988	30.7236	18.1347	17.9177	38.912	29.3803	11.431
ENSMUSG00000002524	Puf60	102.157	104.109	107.585	101.551	105.246	103.298	102.287	101.627	102.297	104.794	105.283	121.526	127.226	130.592	114.39	121.785	127.206	114.518	55.3168	41.9798	51.742	64.0229	56.6767	30.5776
ENSMUSG00000002546	Golga2	95.4232	98.75	97.863	104.188	101.832	102.869	94.291	103.014	93.6169	105.198	94.4413	116.27	115.173	116.772	122.812	113.122	114.851	123.102	47.7535	77.1777	63.4748	65.0751	84.8075	53.8935
ENSMUSG00000002550	Uck1	92.1744	96.5426	94.8077	96.2019	93.5226	95.2677	105.994	94.223	92.1523	103.74	92.4752	95.2094	91.8487	92.3332	91.8719	86.5679	88.0048	98.5687	31.8241	71.1119	83.0356	26.7335	36.954	50.5755
ENSMUSG00000002565	Scin	0.105295	0.341487	0	0	0.105392	0.344054	0.108758	0.204571	0.656133	0.434033	0	1.80281	0.914377	1.17473	0.298846	0	0.142126	3.47039	0	0	0	0	0	0
ENSMUSG00000002578	Ikzf4	17.0085	15.6923	13.5755	17.7558	16.1924	16.5555	16.5076	18.2315	15.2786	16.0668	14.9645	14.1793	14.7943	12.1596	14.3339	12.5131	13.26	13.6269	8.71087	5.71291	7.3379	7.58848	13.8833	7.4902
ENSMUSG00000002580	Mien1	155.988	171.372	169.144	157.756	152.746	145.955	180.766	152.761	150.588	167.718	168.445	160.035	137.399	172.142	150.373	166.462	158.625	146.105	50.2284	153.179	80.7768	32.8174	112.075	161.962
ENSMUSG00000002588	Pon1	0.108965	0	0.133331	0.0979851	0.109065	0	0	0	0	0	0	0.103647	0	0.121567	0	0	0	0.485315	0	0	0	0	0	0
ENSMUSG00000002602	Axl	57.7227	47.7502	50.1322	50.0444	54.2587	51.6626	50.7424	56.3775	57.9284	50.7553	47.7533	32.7045	22.1831	20.9294	19.8254	19.119	18.6314	47.3379	0	3.66691	7.70717	0.974154	4.75265	2.40384
ENSMUSG00000002603	Tgfb1	5.07303	5.6196	5.36445	5.46295	6.83292	5.32076	5.69267	6.50986	5.39874	5.93778	4.896	4.17012	4.58409	3.14429	2.42932	5.57732	4.1423	6.91785	0	1.46414	0	0	1.18604	0
ENSMUSG00000002608	Ccdc97	68.7037	61.0988	66.2137	75.2615	70.7727	67.7575	65.4978	70.9452	73.4344	67.5782	66.2385	75.5686	78.2695	73.8767	78.1944	75.5181	72.1753	73.982	26.9887	19.6784	14.2245	14.9365	12.1453	21.5003
ENSMUSG00000002617	Zfp40	34.1708	34.0459	29.6563	39.2806	33.2148	31.8462	33.2568	33.0572	31.6835	30.712	34.2703	15.0787	14.9461	10.6901	18.3301	15.3913	15.1208	17.9493	22.3237	18.9414	11.5395	17.5026	17.345	12.1471
ENSMUSG00000002625	Akap8l	54.9021	61.8416	55.2971	55.3032	66.2295	63.4589	63.7154	63.9147	56.5666	64.724	60.4206	112.616	122.242	108.058	120.959	92.676	101.917	69.9757	93.6844	108.412	96.0047	115.977	126.131	84.6635
ENSMUSG00000002633	Shh	29.8367	20.9836	21.9866	27.0296	26.5334	25.8528	21.8817	20.5796	25.4579	19.4312	20.7135	55.4948	41.9678	56.3037	62.1208	58.9555	45.2135	54.835	17.572	0	1.51388	5.1664	10.5023	0
ENSMUSG00000002635	Pdcd2l	43.8301	42.3136	42.9049	42.3466	38.1569	38.6349	41.06	34.6559	41.2858	43.4869	44.2681	44.9874	46.2811	52.0832	50.5304	51.0587	46.5033	43.2193	16.1483	26.2119	25.0421	15.8261	19.3028	3.90527
ENSMUSG00000002658	Gtf2f1	128.372	134.402	130.748	146.363	138.246	133.209	142.661	135.422	132.176	140.628	125.401	177.212	165.642	179.946	168.252	164.803	150.188	165.464	40.0628	66.642	60.2449	19.9886	55.7253	49.3243
ENSMUSG00000002660	Clpp	168.864	177.805	173.451	159.51	175.479	165.08	185.084	162.03	149.096	170.291	161.196	161.359	168.806	184.648	159.511	183.228	169.379	148.349	30.6792	81.4881	102.2	56.125	92.903	64.3013
ENSMUSG00000002661	Alkbh7	72.4239	68.6728	78.4804	68.9895	67.5756	71.1944	74.4884	76.0178	67.5675	71.4714	73.6358	86.1114	93.2727	105.793	85.3562	84.974	74.1458	87.4756	18.2316	28.6967	37.697	28.5884	23.2459	17.6364
ENSMUSG00000002664	Pspn	3.99722	1.44039	4.07588	2.39629	2.00044	3.62805	2.75244	1.94148	4.15136	1.37306	3.61663	6.97057	4.13234	5.20275	3.7816	2.78094	2.69769	3.56062	0	7.78715	0	0	12.6161	0
ENSMUSG00000002668	Dennd1c	0.432661	0.668181	0.60504	0.500225	0.556788	0.807843	0.702252	0.480336	0.385152	0.828031	1.00662	3.58631	4.37062	3.65471	4.44407	4.55815	3.33713	2.53265	0	1.44494	0.843613	0	0	0
ENSMUSG00000002679	Med6	43.8645	50.0146	48.5996	53.1813	43.9046	49.6774	48.6879	53.4223	50.9954	48.3514	51.4166	46.2903	35.1948	45.0419	41.2919	46.4591	34.464	51.1258	8.64331	20.407	14.8929	16.9417	24.7962	25.0834
ENSMUSG00000002688	Prkd1	16.4244	17.4752	17.8759	20.2885	15.8338	21.1843	17.768	16.2908	18.5839	16.1238	16.5187	19.6518	11.3674	17.1666	15.2113	9.62252	13.0682	21.9456	5.13559	3.0313	1.17986	0	3.27403	4.96792
ENSMUSG00000002699	Lcp2	5.87795	5.5122	7.36566	5.92248	6.59217	7.48197	5.48605	6.94824	7.06075	7.00604	4.45967	4.58063	3.07492	3.47639	3.08194	2.16787	3.63241	2.46025	0	4.13894	0	2.19911	1.34111	1.35664
ENSMUSG00000002718	Cse1l	59.2276	54.1226	54.9584	62.0912	51.2497	52.5073	49.9174	55.8475	56.4114	51.6543	55.2029	53.5456	52.6735	52.1135	59.772	50.6634	50.6017	66.6814	23.7187	32.9001	23.7039	16.7367	23.8157	22.9443
ENSMUSG00000002728	Naa20	44.661	40.8174	45.5747	45.6023	46.2375	45.9514	45.1612	50.1736	47.8879	44.7941	49.4157	44.1026	47.6861	52.0131	47.3318	46.7258	43.8314	44.6418	32.0689	24.9063	31.409	11.9099	29.0527	42.451
ENSMUSG00000002731	Prkra	87.3535	95.1065	84.5951	93.2534	91.174	84.2888	87.4917	93.1759	88.943	89.5376	91.124	82.7938	89.6301	95.1976	93.6898	86.0144	75.8731	88.0761	27.7519	49.142	36.1293	29.0113	29.4873	23.863
ENSMUSG00000002732	Fkbp7	7.86794	8.27572	5.98455	8.03122	8.08798	10.8856	4.83206	8.05617	11.484	6.7932	4.84847	7.88846	3.69322	8.06614	6.23646	3.55061	2.87027	11.9335	0	0	0	0	0	4.07358
ENSMUSG00000002733	Plekha3	72.8336	70.983	66.0059	68.1288	74.0125	70.9663	75.2285	72.518	68.6129	71.5166	70.4139	42.1822	49.7514	45.7562	52.5626	45.6818	45.405	50.1209	28.0064	35.4233	35.8479	26.6633	24.8689	29.0272
ENSMUSG00000002741	Ykt6	105.296	103.648	98.9293	102.869	100.943	100.047	104.058	109.07	97.7057	106.109	103.523	102.773	103.056	96.3396	95.4107	92.3245	94.9886	101.147	37.7218	40.8199	36.1094	52.5782	40.0806	30.4085
ENSMUSG00000002748	Baz1b	59.1959	57.0496	54.5368	58.4668	57.8625	56.9499	55.6772	57.3691	57.1591	55.9543	58.4765	51.999	47.3523	44.3372	50.9314	40.5406	45.6268	53.2446	22.8779	43.482	40.6814	34.0804	44.6303	40.2783
ENSMUSG00000002763	Pex6	83.4373	77.1598	86.1141	84.8292	84.0133	84.5351	81.6269	86.0625	87.173	82.3827	91.043	119.957	111.455	116.753	103.019	88.549	95.1056	105.669	23.0633	29.171	28.3853	38.748	36.233	30.2782
ENSMUSG00000002767	Mrpl2	110.388	128.963	115.258	123.778	117.513	110.531	126.842	123.488	112.122	123.213	117.216	121.174	121.542	144.835	126.904	131.441	123.863	126.7	26.7241	44.1671	77.3593	54.4769	56.2224	93.0657
ENSMUSG00000002768	Mea1	128.264	130.144	134.525	130.739	117.412	122.356	135.666	122.768	121.65	124.237	131.267	134.384	132.777	152.269	132.038	141.777	148.627	125.848	47.4773	42.0354	37.3971	55.8358	45.4014	42.6467
ENSMUSG00000002769	Gnmt	2.35657	2.2645	2.88354	2.59002	3.93122	2.28152	3.24541	2.54357	4.35101	2.96814	2.55863	3.2378	5.84695	3.50548	4.21119	3.64335	4.948	1.63269	0	0	10.7214	0	0	5.01598
ENSMUSG00000002771	Grin2d	34.955	34.968	30.1199	35.1859	39.2595	37.0905	32.7242	38.6553	33.1504	34.3598	34.8109	51.4749	54.1901	45.4001	43.3447	36.6927	44.3008	44.1072	9.39236	8.87019	4.53141	10.3095	5.38902	2.72571
ENSMUSG00000002778	Kdelr1	120.65	122.596	133.403	123.343	129.194	123.701	122.181	121.949	130.553	126.242	123.86	115.082	107.03	115.804	115.099	123.094	122.594	121.131	50.0542	61.0589	64.3973	75.8723	57.4388	51.648
ENSMUSG00000002781	Tmem143	10.6688	10.7616	9.868	11.6712	9.92185	11.8489	10.6292	11.1799	10.993	10.3451	10.3523	11.5465	10.4736	12.0901	12.3186	9.40962	9.75158	12.9457	9.98154	7.85551	10.3193	9.1302	4.77256	4.82783
ENSMUSG00000002791	Pdxk-ps	0.506221	0.875597	0.371652	0.273127	0.810695	0.99245	0.836586	0.491751	0.736037	0.939001	0.549625	0.481514	1.0048	0.451812	1.34096	0.704373	0.54663	0.992041	4.0099	1.18343	0	0	1.91729	0
ENSMUSG00000002797	Ggct	10.2746	9.12386	8.18187	9.64257	8.69243	7.19408	9.5175	8.43624	7.96074	9.11753	8.80935	7.36862	7.08126	7.59641	8.56317	7.03475	8.5302	6.75529	5.65191	1.90632	0.55649	5.69739	5.40479	1.56211
ENSMUSG00000002799	Jag2	70.773	73.0779	70.3997	80.8055	76.3741	75.1086	74.9732	76.6335	75.5738	72.8857	66.4053	75.2106	68	64.1374	59.1488	54.8841	55.689	68.3736	35.0156	20.6681	19.802	30.2693	30.9089	20.8446
ENSMUSG00000002803	Btbd6	80.8475	86.2247	80.6373	91.3953	89.6256	87.7607	85.4707	89.888	82.9771	89.3354	87.7795	92.6695	89.171	87.9235	80.857	80.3528	79.7814	85.2097	45.7437	39.7064	22.2548	25.3163	28.3047	36.4414
ENSMUSG00000002804	Nudt14	18.5051	20.6502	19.7214	19.6822	18.522	20.1552	24.2516	22.6152	22.9384	18.0445	19.4436	35.7716	20.2414	30.4128	22.966	21.5956	23.6349	29.6	0	0	2.71583	6.17885	7.53626	7.62353
ENSMUSG00000002808	Epdr1	207.299	219.001	235.355	218.376	201.962	224.281	213.165	209.196	224.612	210.78	213.832	175.625	181.387	188.92	188.281	191.282	186.643	189.268	132.131	100.85	98.9185	150.035	191.709	96.9646
ENSMUSG00000002812	Flii	96.821	91.8639	102.139	102.562	96.9724	105.045	95.2148	103.367	97.105	96.4818	99.8835	131.139	112.882	106.201	118.574	100.016	99.3053	127.052	60.8094	52.7406	39.3453	66.1636	62.8976	57.6235
ENSMUSG00000002814	Top3a	12.1533	11.1342	10.5861	11.8549	11.5459	13.3866	13.0494	12.5396	11.8375	12.3119	10.0643	14.1073	9.79576	12.4864	10.3285	7.92981	10.1948	14.5568	5.43895	6.42071	14.0575	10.6608	6.50143	6.57672
ENSMUSG00000002820	Atg4d	24.9964	26.6933	23.6709	25.0968	26.4987	26.1363	30.8024	25.8866	24.6961	26.8791	25.2045	37.6701	35.8093	36.5201	37.7135	30.5467	33.0942	32.0632	18.0785	19.3092	14.2401	21.5988	26.3437	11.6588
ENSMUSG00000002825	Qtrt1	24.8079	25.4343	24.8718	28.209	25.952	29.9835	27.6074	29.5405	26.0969	28.6986	29.3678	36.3852	35.1439	34.9979	38.3086	31.6235	33.7013	25.0922	19.017	13.0957	8.738	17.395	21.2165	6.13205
ENSMUSG00000002831	Plin4	1.64106	3.27934	1.03444	1.65457	2.43896	1.08327	2.3114	1.73908	1.75599	2.35734	2.96962	5.77085	3.45476	3.43979	5.64561	4.42848	3.55755	14.3967	9.84793	6.97532	11.5386	6.94902	12.2426	5.71585
ENSMUSG00000002833	Hdgfl2	71.8861	70.151	74.8856	72.7955	73.8965	72.7238	73.2464	75.4304	69.8826	75.3476	73.7605	90.554	96.2492	98.6962	95.8244	96.7807	99.5655	82.4368	41.0398	41.6347	49.4998	39.2153	50.2832	31.0155
ENSMUSG00000002835	Chaf1a	25.3937	25.9095	27.6245	25.6893	26.7735	27.0365	27.9969	28.2364	25.3357	26.4626	25.2863	32.4997	30.1309	32.0309	32.0544	30.7681	32.4466	29.6729	7.76912	10.839	13.1433	12.1825	8.10484	8.19869
ENSMUSG00000002844	Adprh	122.65	121.426	131.838	117.759	124.787	123.266	127.782	120.799	127.711	121.016	124.15	126.892	127.324	137.072	133.258	148.882	135.803	127.936	46.3842	43.5566	39.2348	67.7747	52.4209	46.9094
ENSMUSG00000002845	Tmem39a	18.2033	17.1771	15.384	16.4384	17.2935	16.046	18.2441	15.9596	17.8638	16.4536	18.0891	14.7469	12.4394	12.4777	13.7917	11.1618	8.74541	13.3293	9.16478	7.21272	11.5804	8.3831	18.9888	17.7311
ENSMUSG00000002846	Timmdc1	55.7572	58.9367	59.995	60.0074	59.5288	54.9454	62.5269	58.806	59.7456	56.7289	63.9973	52.5307	49.8465	57.6635	57.6059	49.9976	49.4566	53.7665	52.5793	37.2421	33.823	41.2241	40.2243	50.8627
ENSMUSG00000002847	Pla1a	3.77239	2.54883	3.84663	3.10958	3.30386	3.08158	3.24703	2.74842	4.24434	3.23958	2.21858	1.94365	0.974976	2.98114	2.37927	1.53097	2.12163	4.48046	0	0	0	0	2.97661	0
ENSMUSG00000002870	Mcm2	3.45016	4.22055	3.3329	4.65376	3.45332	4.69727	3.89184	4.45402	4.14897	4.81855	3.10523	5.82946	4.73068	4.45694	4.29481	3.15834	3.37017	5.66136	0	0.530637	1.23922	2.11454	0	1.7393
ENSMUSG00000002871	Tpra1	37.7029	41.9862	39.9271	43.3668	41.5263	42.0544	41.4449	41.8468	45.0538	40.4917	43.4838	52.1377	50.3418	51.0164	46.2696	43.1909	41.5913	46.061	16.4919	19.4688	17.5666	31.7379	14.3371	17.4038
ENSMUSG00000002881	Nab1	28.4973	25.3116	25.7282	32.8286	27.7525	31.0384	25.1385	32.7703	34.1555	25.0809	28.0975	25.5679	19.2051	18.5602	18.1434	15.2178	14.7623	30.736	44.2316	9.90297	13.6659	45.4417	49.5904	14.7543
ENSMUSG00000002885	Adgre5	16.3059	17.264	15.6327	15.2675	17.6669	18.2177	16.5817	18.0444	16.6728	17.4964	16.7002	25.024	14.7022	14.3471	9.78064	12.6308	10.8913	31.5205	3.32895	6.87723	2.29439	1.30501	4.7751	1.61013
ENSMUSG00000002897	Il17ra	3.86432	5.00513	4.01471	3.63884	4.34222	4.68539	5.27164	4.49755	4.46767	5.18442	4.51231	3.08621	3.39193	1.78957	2.17283	1.92759	2.6572	3.76697	2.88776	5.11352	1.49273	0.566026	3.45187	3.49184
ENSMUSG00000002900	Lamb1	27.1615	31.7381	13.9487	13.8874	26.6127	15.8842	28.3178	15.1877	16.006	36.1282	26.2752	11.0855	9.20406	8.34835	14.7611	12.8489	14.4843	16.7633	29.0066	109.427	91.2679	16.315	23.5173	101.868
ENSMUSG00000002908	Kcnn1	6.19583	5.28396	4.46455	5.44769	5.09901	4.94876	3.83973	6.68747	4.7903	2.83772	6.2786	8.5782	9.22357	6.14433	7.55496	8.23793	7.24794	6.50024	8.17977	0	4.69808	7.48211	3.91107	1.31879
ENSMUSG00000002910	Arrdc2	8.59799	10.7735	9.68376	9.13735	11.9308	11.1738	14.5321	12.2436	9.33541	14.2974	12.1994	22.9551	24.2417	18.3127	26.3437	23.3833	22.1558	22.2803	1.93485	4.5682	1.33355	4.55098	3.70051	5.61504
ENSMUSG00000002930	Ppp1r17	35.2265	30.1155	36.0664	49.9396	38.6767	40.3252	30.8157	42.7745	37.8915	31.3007	27.7095	159.33	170.789	197.304	111.371	86.2771	95.824	191.955	0	0	4.90611	2.79051	6.80708	6.88591
ENSMUSG00000002944	Cd36	2.81476	1.80671	1.07631	1.42376	3.43363	1.43707	1.99878	1.53804	2.28382	2.81	2.00557	3.43039	4.25573	3.53282	4.0776	2.20306	2.61202	4.23109	0	0	0	0	0	0
ENSMUSG00000002948	Map2k7	127.335	127.135	113.93	122.662	134.303	116.503	129.563	124.176	118.284	140.654	131.537	138.3	133.822	137.369	150.895	148.031	154.286	135.98	37.5631	65.5512	79.9194	65.3039	56.2237	64.7741
ENSMUSG00000002949	Timm44	52.4865	57.5788	51.7793	52.7777	57.279	55.7587	60.3546	54.6699	55.853	59.4169	54.4603	66.7303	66.8234	62.1141	74.0344	61.0395	64.6797	54.1235	30.721	41.3033	39.9947	24.0864	35.9062	42.926
ENSMUSG00000002957	Ap2a2	157.416	152.632	167.167	161.361	152.091	162.039	150.267	157.033	153.525	152.278	155.838	171.002	164.363	162.557	168.286	157.196	158.888	167.74	68.4642	61.9204	46.4261	77.9203	92.9263	60.8879
ENSMUSG00000002963	Pnkp	25.8454	27.73	29.247	27.3476	28.4949	27.9384	29.706	29.826	26.7411	29.1373	27.534	41.3122	35.7995	36.8561	38.7911	29.4728	29.7709	33.3219	17.3172	17.0359	29.1755	9.05154	38.6401	16.7518
ENSMUSG00000002968	Med25	40.0676	39.1087	39.86	43.5116	42.1758	44.7224	41.4278	44.2701	41.1397	42.7831	39.6831	49.6873	49.3469	47.4721	48.3226	44.4053	43.9141	42.7704	19.6726	24.6751	15.2537	10.9254	23.5156	18.2374
ENSMUSG00000002980	Bcam	95.3561	102.124	112.089	111.845	99.0991	111.385	106.036	103.37	110.823	100.402	96.2441	142.626	136.052	142.836	118.229	129.797	109.39	149.657	3.90962	13.846	9.43111	18.3917	26.1708	15.1279
ENSMUSG00000002981	Clptm1	101.192	106.26	105.714	101.833	107.24	105.342	107.723	106.796	102.982	104.227	104.679	106.411	111.341	106.541	106.558	108.538	109.819	110.93	51.3567	43.9842	49.9712	67.8987	78.9632	70.1365
ENSMUSG00000002983	Relb	5.52718	6.32661	6.06693	7.45534	5.77631	7.9677	6.04474	6.31669	8.77929	5.19326	4.85382	7.19028	6.25179	5.35025	6.30559	5.88113	4.05938	9.4125	9.65782	1.90018	1.1094	16.4062	4.61778	1.55708
ENSMUSG00000002984	Tomm40	59.8955	63.0856	64.7272	61.5993	63.382	64.8553	69.6703	62.8734	63.0044	64.2468	63.3597	69.3516	67.0993	71.9745	64.2772	67.6656	65.64	64.8217	45.7264	32.7153	39.1559	38.024	22.5261	21.4466
ENSMUSG00000002985	Apoe	290.82	308.482	344.285	262.046	285.616	314.178	298.094	283.224	300.5	296.801	309.982	266.369	297.565	283.587	226.785	308.476	308.213	252.344	119.921	193.36	229.814	146.766	159.43	113.176
ENSMUSG00000002992	Apoc2	0	0.419894	0.475269	0.349275	0	0	0	0	0	0	0	0	0	0.433334	0	0	0	0	0	0	0	0	0	0
ENSMUSG00000002996	Hbp1	27.8043	29.5041	25.6886	30.3898	29.7773	28.2201	27.3963	27.5069	32.8117	29.2859	26.519	28.3467	22.8047	22.5651	23.737	21.6595	17.5553	29.8302	5.07008	13.7661	14.6766	12.7204	25.2117	17.6564
ENSMUSG00000002997	Prkar2b	122.525	123.481	123.049	128.607	113.636	114.992	114.407	121.879	116.743	110.046	124.863	83.8925	88.2822	74.7626	84.6667	74.1137	73.9958	95.2007	54.7946	49.5247	42.4865	48.3311	60.5862	44.7235
ENSMUSG00000003031	Cdkn1b	70.4818	70.2695	62.8994	65.9373	68.0466	65.962	65.9207	63.6151	70.1016	68.2716	66.2062	48.4337	45.9561	48.9134	48.8285	43.3404	48.7848	53.8849	27.4756	52.707	42.6078	20.4647	22.3331	69.1041
ENSMUSG00000003032	Klf4	9.21761	13.8833	9.12442	8.75445	13.1653	8.7987	20.2181	12.1736	9.78816	15.7959	10.3453	20.5894	10.6641	8.89706	9.01433	9.51119	12.5815	26.9388	0	10.8954	11.3087	1.60804	1.96131	11.9041
ENSMUSG00000003033	Ap1m1	82.0197	81.4836	81.1864	86.8649	84.3779	80.4757	80.619	85.8411	78.8992	86.7708	78.8225	105.751	98.9206	101.021	101.709	94.8052	101.472	94.9703	31.4243	47.53	50.085	55.435	45.0755	55.097
ENSMUSG00000003037	Rab8a	49.48	47.2873	49.4763	50.5642	50.2009	46.5399	54.3142	52.2623	53.421	51.268	48.2989	43.084	39.61	44.5083	44.6396	44.2394	39.8171	48.044	24.062	24.4601	14.7414	19.9135	23.0099	24.5695
ENSMUSG00000003038	Hmgn2	108.666	115.018	119.454	114.976	113.93	116.67	115.223	114.582	117.893	114.534	109.468	110.626	121.492	128.256	85.2307	91.3238	80.2324	111.229	63.3518	34.9811	38.0296	62.4882	58.6276	21.7457
ENSMUSG00000003039	Fam32a	97.6206	100.654	103.149	97.7665	92.1183	100.709	100.461	98.935	101.98	92.1852	102.414	96.5347	97.2922	101.959	96.1491	88.8941	86.233	95.6344	39.7134	50.2306	58.653	33.3607	54.2528	52.137
ENSMUSG00000003051	Elf3	0.142436	0.30796	0	0.128083	0	0.465411	0.147119	0.276729	1.62721	0.293564	0	0	0	0.158909	0.134753	0	0	0.126878	0	0	0	0	0	0
ENSMUSG00000003053	Cyp2c29	0	0	0	0	0	0	0	0	0	0	0	0	0	0	0.195196	0.143544	0	0	0	0	0	0	0	0
ENSMUSG00000003062	Stard3nl	39.529	41.5135	40.9164	40.363	38.6621	38.1404	40.1881	39.6589	40.8189	38.7594	40.8979	34.4887	30.8499	31.2038	30.0347	29.5018	28.6186	31.6952	23.4504	15.819	17.7019	21.0125	18.1536	19.4441
ENSMUSG00000003068	Stk11	71.4988	73.1195	73.398	70.6802	75.7049	73.669	74.2771	72.1341	77.2633	77.3751	71.3411	78.3056	71.2498	75.5369	71.8166	73.0075	75.2891	66.2073	51.8844	45.9374	36.701	46.0318	56.1443	33.02
ENSMUSG00000003070	Efna2	16.1521	12.6553	15.5936	14.258	13.3488	12.2662	14.3873	13.0993	13.8508	16.0341	13.9974	14.518	9.55925	11.5725	8.41145	9.27849	10.2008	12.5399	0	1.7321	2.02253	4.60152	2.8062	0
ENSMUSG00000003072	Atp5d	132.995	142.357	144.096	135.647	136.559	136.291	138.89	141.762	128.597	135.196	137.996	157.351	175.757	173.044	152.937	175.482	182.609	151.003	81.0871	82.3224	73.7711	116.978	108.558	78.4397
ENSMUSG00000003099	Ppp5c	121.036	130.083	123.089	124.957	131.225	126.016	133.336	125.304	125.912	130.748	128.243	131.507	134.413	138.291	142.324	151.18	135.237	128.535	55.8342	44.7264	43.9798	42.2126	62.9275	38.5795
ENSMUSG00000003119	Cdk12	13.245	11.9903	9.35515	11.8862	11.1554	10.8489	11.4004	10.1205	11.1276	10.653	10.7563	13.4948	10.5868	9.64096	13.2946	10.4509	7.70347	14.7958	22.3908	29.2645	24.6182	27.5868	23.9609	32.4897
ENSMUSG00000003123	Lipe	9.71055	11.4255	9.12483	11.3372	10.686	9.81681	10.4732	8.96394	10.3636	10.8361	9.72766	14.5438	10.6489	11.6715	15.4804	10.7496	12.6002	12.8076	11.6867	3.7626	3.66125	5.83086	6.09584	5.13869
ENSMUSG00000003131	Pafah1b2	113.958	112.456	116.068	113.571	111.577	116.047	109.182	110.218	116.249	111.136	114.23	98.6207	99.9031	106.381	103.835	102.857	102.562	103.96	66.5742	57.1573	72.9981	76.5154	89.7075	70.9871
ENSMUSG00000003134	Tbc1d8	22.362	21.2422	20.1347	25.583	19.6676	22.9118	20.8561	23.5379	21.5967	20.4356	22.9051	25.1692	23.7784	21.2497	30.0514	23.9865	27.0109	27.2215	3.58089	18.3182	13.1629	11.2302	13.6973	13.8559
ENSMUSG00000003135	Cnot11	43.8384	42.2338	40.4238	46.7872	45.5904	44.414	41.6538	41.0988	42.6307	44.5267	42.3195	47.6924	46.3439	41.2758	52.204	43.9639	41.6757	55.9691	32.0872	21.0439	8.60038	15.374	13.6374	17.2442
ENSMUSG00000003153	Slc2a3	62.7639	53.8564	59.8924	64.0431	54.925	60.4801	54.6083	57.5826	65.7272	55.7407	56.9771	65.712	62.4522	64.1873	61.1101	56.2805	61.7731	70.1184	47.4726	30.5682	29.1499	54.1385	47.8732	20.8739
ENSMUSG00000003154	Foxj2	30.4203	27.2665	24.7911	27.1425	28.5562	26.7637	25.5635	27.8294	27.4218	22.8266	24.4989	37.0263	30.1906	29.3913	30.6235	26.794	30.1378	39.0416	4.67896	8.97576	6.44971	15.591	12.3046	14.7102
ENSMUSG00000003161	Sri	50.3739	45.8026	50.5689	50.7993	48.0749	51.2506	48.7364	50.9571	49.2747	43.7957	48.1921	44.0771	37.2207	41.9682	39.0366	35.6799	35.4903	42.9586	18.0437	12.1718	7.99468	10.1049	12.3249	6.23379
ENSMUSG00000003166	Dgcr2	126.303	122.99	116.262	123.438	128.54	126.775	124.316	122.424	122.224	126.073	122.474	120.314	123.303	123.02	119.926	114.576	119.418	124.657	47.4506	91.564	96.8543	56.5198	68.9365	99.7472
ENSMUSG00000003184	Irf3	21.6514	18.9432	21.5536	21.6147	21.8549	20.8842	22.7424	21.2108	23.9155	20.0431	22.1133	37.4369	32.0954	29.2731	28.3818	30.6372	27.7387	25.8243	23.6184	9.65136	18.7828	12.8199	33.01	14.0599
ENSMUSG00000003190	Bcl2l12	7.03155	5.35556	5.27967	4.74226	5.5984	5.74392	5.7772	6.2096	6.97075	5.43458	3.99074	8.81647	7.13706	5.88356	4.838	6.67087	6.03976	7.25999	0	1.86797	10.9059	0	6.05265	0
ENSMUSG00000003198	Zfp959	8.77169	8.22755	5.52442	8.35179	8.6506	7.1654	9.06011	8.64626	7.23435	7.71002	7.56301	7.60736	4.64077	5.46872	7.81037	6.64108	2.61173	8.73282	2.55451	6.03122	12.3244	6.00848	9.77127	0
ENSMUSG00000003199	Mpnd	112.338	108.854	114.661	105.084	115.869	109.225	118.862	109.394	100.023	106.307	112.748	140.476	135.454	136.182	128.312	117.043	132.401	120.326	24.4169	73.662	61.7053	72.3207	67.4536	41.9906
ENSMUSG00000003200	Sh3gl1	24.5719	22.1361	23.5136	24.8154	25.5404	24.2926	28.048	26.0117	23.4255	24.8023	25.6527	32.2422	31.4209	30.2956	31.7105	25.6865	24.3222	28.8473	6.23846	12.5197	7.73946	21.5212	13.1245	12.0696
ENSMUSG00000003206	Ebi3	3.55732	1.47909	4.35279	3.691	1.91723	3.27845	3.39165	3.98727	3.97868	5.3578	2.67392	2.34256	2.37627	4.27401	3.88319	6.85354	3.69354	2.92501	0	0	0	0	0	0
ENSMUSG00000003208	Yju2	9.93983	8.2657	8.18631	8.70905	9.5025	8.60542	9.60854	8.66538	7.54381	8.07631	7.54062	10.485	9.72249	9.38331	10.9106	7.9792	7.13831	10.046	8.83254	3.72388	1.73931	0.989289	3.61987	6.10298
ENSMUSG00000003226	Ranbp2	51.6698	51.8988	45.4659	57.4798	50.154	55.8373	44.3025	52.9915	55.1442	51.5816	50.9256	50.1979	41.0518	35.8969	48.1693	34.8798	40.4138	57.5865	65.0511	56.6507	66.5172	84.8646	97.3895	62.4115
ENSMUSG00000003227	Edar	0.260473	0.938613	0.637438	0.546529	0.955944	2.5533	1.34519	1.51817	2.615	1.52105	0.282807	3.71641	5.8164	4.45582	0.903551	0.604053	1.05475	5.72323	0	0	2.3701	0	0	0
ENSMUSG00000003228	Grk5	11.9956	9.82265	10.6799	12.1956	10.5282	11.2128	9.47748	11.8702	11.2031	9.45575	10.1569	10.2606	10.217	7.09095	7.87624	7.84733	7.43116	14.0744	10.6366	6.27829	3.6655	11.1193	12.7144	0.857444
ENSMUSG00000003233	Dvl3	30.8884	26.8412	23.9311	26.5355	29.9798	28.1161	30.3775	27.3255	27.6794	29.851	28.0276	33.4575	32.9408	30.5034	33.2769	31.6003	28.5265	32.21	13.658	15.5476	14.1202	15.2977	13.9938	14.1559
ENSMUSG00000003234	Abcf3	110.142	111.776	116.309	113.329	107.933	109.813	112.755	111.908	113.928	108.563	111.587	125.871	127.719	128.226	130.397	124.481	116.562	130.525	61.515	58.095	54.5112	62.0099	87.3977	49.3055
ENSMUSG00000003235	Eif2b5	101.731	98.926	92.1687	96.6233	92.933	89.8615	96.0267	91.1397	89.7301	94.6779	97.5059	114.707	106.881	108.473	119.153	101.423	110.378	113.058	36.147	36.9822	29.8961	64.2386	53.0021	67.6026
ENSMUSG00000003269	Cyth2	61.8728	61.14	63.3708	60.5014	58.5348	61.3	65.8955	60.2823	59.7843	68.2949	61.5051	71.4955	66.2954	69.9488	71.89	65.685	67.0593	62.7899	16.337	27.8574	31.2773	25.6176	26.0378	33.3632
ENSMUSG00000003271	Sult2b1	3.5975	3.19768	3.42374	4.74466	3.52078	3.13463	3.30293	4.9702	3.90227	2.71867	4.60035	8.13655	9.9176	8.11629	6.95815	6.78549	7.33771	7.90457	1.58315	5.60675	3.27343	3.72374	4.54179	4.59438
ENSMUSG00000003273	Car11	66.8943	72.1386	47.9481	48.8012	68.7608	48.9301	69.2633	50.4886	43.2508	74.0043	74.4101	110.572	110.039	92.0079	108.113	108.136	115.964	74.1925	19.4811	30.6634	98.4636	12.7282	6.20978	69.0986
ENSMUSG00000003279	Dlgap1	26.9711	25.7795	22.8294	25.6819	27.6318	24.8005	25.2508	26.0801	23.0248	26.7209	25.6998	23.7742	17.3428	16.2464	28.3384	24.2167	27.0417	22.7201	15.3802	16.2995	13.7323	12.0586	13.3706	18.9357
ENSMUSG00000003282	Plag1	1.78596	1.52848	1.22925	1.70637	1.56415	1.98574	1.57567	1.33733	1.81619	1.30366	1.29273	1.13253	0.461583	0.788702	0.809612	0.25886	0.602665	1.06059	0	2.17457	1.52351	3.46618	2.81844	0.712769
ENSMUSG00000003283	Hck	5.73598	4.24269	4.98692	5.97241	3.92821	5.75424	4.98912	4.54559	6.11392	4.66658	5.90001	5.31244	2.05985	4.5469	2.99889	2.73042	4.48239	3.36148	2.98921	0	0	4.6873	0	2.89162
ENSMUSG00000003299	Mrpl4	55.506	54.5258	50.7908	54.9042	55.436	53.7528	61.5686	56.6153	55.3905	57.4483	57.9069	64.8483	69.4573	67.7139	65.5256	73.0355	70.3605	55.9998	19.1163	18.3357	18.1162	11.2409	43.4163	18.4922
ENSMUSG00000003308	Keap1	100.528	104.165	105.388	108.49	103.314	102.163	108.907	105.367	101.539	111.361	102.426	102.79	94.9939	103.521	99.1791	94.5626	96.3637	103.333	30.6476	33.0336	46.838	35.5208	35.6788	30.936
ENSMUSG00000003309	Ap1m2	0.603403	0.108718	0	0.361734	0.704614	1.20488	0.207748	0.683847	1.25334	0.518178	0.10919	0.66961	0.374279	0.112198	0.0951423	0.139933	0.135744	0	0	0	0	0	0	0
ENSMUSG00000003316	Glg1	166.041	154.605	155.811	173.861	166.238	178.227	152.225	164.626	173.507	163.305	158.517	153.489	152.996	134.113	155.904	138.757	153.3	185.873	114.661	104.122	96.6563	118.251	140.012	75.0826
ENSMUSG00000003341	Atp8b3	1.34004	1.08648	0.737862	0.783257	0.938887	0.729767	1.24569	1.36682	0.626271	0.966651	1.52769	3.05913	1.32992	1.49502	2.15519	1.67812	2.08008	0.954938	2.6537	2.34953	1.82899	0	1.26884	0
ENSMUSG00000003344	Btbd2	107.432	105.953	108.289	112.444	107.354	113.463	109.601	105.987	107.734	105.175	103.354	105.456	106.512	115.436	103.053	106.478	108.52	106.758	26.1577	39.1138	25.2399	25.9775	31.6844	32.0513
ENSMUSG00000003345	Csnk1g2	105.413	107.743	108.846	102.249	104.529	106.845	106.248	107.919	104.322	106.812	106.296	98.2797	98.7668	103.249	95.7102	97.147	107.903	89.8263	21.9873	38.9341	35.6568	34.4776	39.5782	37.5342
ENSMUSG00000003346	Abhd17a	168.199	170.135	178.086	161.346	170.804	165.411	173.308	171.124	157.089	168.072	168.215	175.522	171.943	173.759	153.525	172.688	176.335	153.463	24.2538	66.8074	41.7907	57.0475	69.5801	54.7445
ENSMUSG00000003348	Mob3a	46.6781	47.5237	42.1542	54.977	41.9613	42.7017	49.0148	45.4381	44.4466	45.2022	42.9887	35.9076	34.672	36.3777	42.1404	39.9689	40.0823	42.0118	13.4524	13.612	17.2189	25.6145	18.3774	22.3083
ENSMUSG00000003352	Cacnb3	106.546	98.2406	105.993	109.265	103.176	100.094	103.95	108.703	106.238	101.277	102.429	101.496	112.639	118.166	92.8275	94.5616	96.4077	100.52	28.0703	28.5348	23.646	45.2389	29.8255	21.1196
ENSMUSG00000003354	Ccdc65	19.0229	19.1937	19.2033	21.8102	21.4204	22.7911	18.8297	22.329	19.0979	20.0935	19.1049	49.3074	46.6083	48.8127	33.894	32.6453	35.0916	53.6595	3.13927	7.41186	0	2.4613	12.0081	0
ENSMUSG00000003355	Fkbp11	10.386	12.3631	10.7094	8.70981	11.4467	8.13455	15.9104	8.3887	9.57451	13.4688	12.2901	7.88106	8.10707	7.68135	24.6196	17.2118	13.7038	8.83575	13.8657	8.18428	1.59276	9.05935	2.20991	11.1775
ENSMUSG00000003360	Ddx23	67.3233	62.9149	65.5672	68.5627	65.9134	65.4307	66.2381	67.024	67.2868	62.2726	66.7108	74.5978	76.7894	80.256	74.4349	70.3275	72.1225	71.2592	29.1138	30.221	22.8336	26.7618	37.4411	33.019
ENSMUSG00000003363	Pld3	308.113	326.897	360.097	301.538	313.151	337.117	319.136	312.944	330.312	321.743	318.35	333.548	397.908	371.337	337.163	434.279	421.716	319.673	432.009	229.748	241.738	534.894	449.933	227.572
ENSMUSG00000003378	Grik5	151.536	154.635	161.87	153.904	163.845	162.386	161.062	158.007	158.711	160.063	150.331	162.389	175.103	166.334	163.71	165.706	176.003	146.251	60.5015	74.9935	58.3787	86.3323	86.7843	37.4568
ENSMUSG00000003379	Cd79a	1.3004	1.17149	2.12159	1.94894	2.16932	2.12454	3.58176	2.94754	2.70109	1.34008	0.470633	1.64924	1.07548	0.725396	1.23025	1.50785	1.46271	1.54448	0	0	0	0	0	0
ENSMUSG00000003380	Rabac1	189.095	206.886	216.665	186.635	189.683	205.054	213.302	198.192	198.109	196.147	209.136	184.994	206.805	219.985	184.78	229.07	214.936	177.86	78.014	96.9431	59.429	93.3583	125.647	83.4108
ENSMUSG00000003382	Etv3	22.7446	22.395	22.3021	25.1789	23.6268	25.5092	24.2861	25.11	24.5473	23.8503	21.6579	19.2664	17.044	18.1397	19.9184	19.1168	20.2455	20.9173	17.0427	12.9336	19.2973	11.4532	18.0437	13.5423
ENSMUSG00000003402	Prkcsh	83.3218	86.7208	90.4749	87.812	86.3554	91.2344	89.037	86.1782	91.2143	89.7463	87.1777	109.538	112.438	117.681	115.865	121.179	114.061	105.541	78.9908	48.3514	38.3113	63.0785	78.3348	46.6961
ENSMUSG00000003410	Elavl3	109.95	107.664	93.4299	98.6238	109.822	98.3396	106.228	97.6805	95.7216	106.882	113.804	126.686	132.818	126.348	139.097	123.654	129.541	122.967	60.8099	68.5721	75.6912	61.1975	52.0756	84.2859
ENSMUSG00000003411	Rab3b	109.322	105.493	132.124	122.319	102.696	139.957	107.086	122.562	126.474	101.762	110.232	114.726	119.28	126.964	94.8631	101.368	102.204	116.938	35.4906	18.8536	18.3457	27.8259	28.848	18.8825
ENSMUSG00000003418	St8sia6	4.44994	4.98876	5.49542	7.66961	4.20656	7.18036	4.00044	5.76365	6.24762	4.03373	4.16044	4.62467	4.0892	3.9073	3.23538	2.63725	4.67167	6.12934	0.815949	1.92647	0.562372	0	0.780274	0.78931
ENSMUSG00000003420	Fcgrt	29.4448	29.2327	24.4483	31.4762	36.9901	32.7249	31.4992	34.1487	43.842	29.4144	25.4451	45.441	24.7869	22.9615	17.4814	24.2479	17.4387	77.3477	0	1.756	0	2.3325	5.68984	0
ENSMUSG00000003421	Nosip	67.6673	69.7377	69.9649	69.469	73.4862	70.6303	76.1826	73.7306	68.2854	70.5456	72.3672	81.3139	82.2665	89.2075	76.6072	80.5022	78.8534	79.7655	20.1003	26.3651	10.775	8.75521	25.6287	19.4441
ENSMUSG00000003423	Pih1d1	43.3026	36.1653	38.6394	37.2523	39.4305	37.7992	41.9815	40.6981	40.264	39.9521	37.0013	49.2187	49.453	44.1248	45.9952	44.3739	40.5134	48.7382	6.19152	25.5819	12.802	12.1359	8.88122	20.9628
ENSMUSG00000003429	Rps11	247.514	269.152	282.76	233.406	249.933	252.885	261.308	252.496	246.063	256.195	264.376	235.78	258.597	265.142	229.327	284.459	262.639	213.975	245.8	379.779	388.649	266.401	331.839	405.616
ENSMUSG00000003435	Supt5	104.694	103.94	106.386	106.411	107.148	106.869	103.61	105.853	101.847	105.179	100.406	126.734	129.404	128.537	131.129	120.062	128.743	127.322	45.5663	62.7565	51.5946	66.3476	88.1856	59.821
ENSMUSG00000003436	Dll3	3.87801	1.91648	2.84711	2.88943	2.77254	2.29293	2.17443	2.15266	1.84116	1.71272	4.93232	2.52942	4.536	4.82096	5.66046	2.1584	3.58934	2.17135	0	0	0	0	0	0
ENSMUSG00000003437	Paf1	90.5642	95.9182	99.9139	96.3881	91.1987	99.3402	97.5266	94.0428	90.7176	101.846	92.4455	118.208	111.667	117.638	118.265	114.895	109.1	108.817	34.5594	32.2086	36.3556	54.1916	41.7453	29.912
ENSMUSG00000003438	Timm50	53.7674	53.8007	53.4099	55.9669	52.7568	49.4637	58.938	54.9735	51.564	56.8629	55.184	57.4102	51.2305	60.9044	53.7611	48.4571	54.4704	58.1652	13.9794	26.1293	17.664	20.0939	15.5962	11.2691
ENSMUSG00000003444	Med29	70.2557	71.1528	60.3269	73.1515	62.1777	63.9012	77.9127	63.2187	62.9801	73.1615	68.7854	71.5162	64.2206	87.7314	78.8262	67.9148	66.2144	73.7807	39.0535	11.5257	53.8332	42.1016	32.6777	18.8892
ENSMUSG00000003452	Bicd1	11.5824	10.4259	8.2719	11.297	10.3575	9.2729	10.0925	9.62634	9.83644	10.6875	9.9827	5.94745	5.1521	5.36694	8.36006	6.29234	6.71125	7.20358	14.3925	21.0358	13.856	12.3589	13.9817	13.9226
ENSMUSG00000003458	Ncstn	73.8808	72.9122	70.3771	78.9375	77.5265	76.6616	72.6176	73.0037	82.835	71.305	68.3125	79.0403	82.981	79.9434	95.5238	83.3456	89.1072	92.4892	59.7813	47.3576	34.697	51.8044	61.6807	27.3929
ENSMUSG00000003464	Pex19	70.523	72.9278	71.3031	78.601	75.807	74.6479	72.8419	76.387	72.3827	72.8454	71.2674	78.1036	72.3933	74.431	69.6162	65.7643	68.2646	78.5249	31.1442	29.0258	25.9844	15.422	21.945	20.6135
ENSMUSG00000003469	Phyhip	210.846	203.768	200.898	200.529	217.882	193.008	202.311	189.64	180.433	215.043	206.892	240.501	252.952	257.869	270.823	291.868	297.046	234.601	42.9789	82.4474	81.4608	20.2182	22.6049	76.9151
ENSMUSG00000003476	Crhr2	7.96397	8.20898	9.21604	8.99348	7.78588	8.33792	6.18532	10.3751	10.8357	6.55286	6.30078	2.2902	4.2889	3.16829	3.15392	2.49115	3.24988	1.92475	0	1.44325	1.68525	1.91707	0	0
ENSMUSG00000003477	Inmt	8.09188	11.0946	5.55441	4.25941	6.51894	12.6828	19.5698	7.86058	16.6028	18.7114	3.64285	2.44049	1.2242	1.54131	1.49373	1.09847	0	2.98869	0	0	0	0	0	0
ENSMUSG00000003484	Cyp4f18	0.680929	0	0.416597	0.765393	0.170388	0.185412	0.527489	0.992197	0.883981	0.175426	0.184828	0.485771	1.05592	0.569758	0.805247	0.947468	0	0.606553	0	7.95926	0	0	0	0
ENSMUSG00000003500	Impdh1	58.7655	57.8283	47.0382	51.6371	55.8447	47.195	57.6282	50.8463	51.4735	60.1634	56.8305	75.32	73.259	68.7703	76.0924	72.0308	67.416	65.5828	41.7655	80.68	60.1885	46.1416	32.6777	73.458
ENSMUSG00000003505	Psg18	0	0	0	0	0	0	0	0	0	0	0	0	0	0	0	0	0	0	0	0	0	0	0	0
ENSMUSG00000003518	Dusp3	89.1632	82.8279	76.7506	87.1533	83.9792	83.8177	84.0837	81.1765	89.169	83.4044	80.6979	94.8193	74.5504	80.6634	101.964	83.0539	85.3926	96.5466	45.4115	43.3599	43.2659	49.2177	56.1984	49.097
ENSMUSG00000003526	Prodh	13.9726	13.4851	11.9927	9.76036	14.5124	12.4836	13.3026	11.7241	13.2495	11.853	14.1593	15.602	9.54619	10.5279	10.9966	11.2143	10.7146	12.6629	0	9.94142	8.84447	0.628821	4.60178	11.6377
ENSMUSG00000003527	Ess2	28.8837	28.8041	28.2193	32.886	31.4501	31.0529	32.3003	32.3357	26.6644	33.0723	29.4155	37.9099	35.5543	40.1345	37.6346	34.3743	35.2593	38.4271	10.346	12.2135	14.2615	11.5881	9.89367	10.0082
ENSMUSG00000003528	Slc25a1	155.701	170.687	168.556	163.238	161.248	162.91	169.412	159.047	154.582	169.475	163.665	144.493	136.314	134.636	144.956	147.41	140.043	129.856	72.2439	69.9332	67.7175	70.2359	63.5584	86.6577
ENSMUSG00000003531	Dgcr6	61.7809	60.9555	60.3215	57.6483	58.7667	58.1873	66.9811	59.2956	57.4612	62.7939	64.5512	61.8849	60.7632	66.5653	62.3515	58.5851	57.8308	57.7655	35.6142	38.3331	25.9901	24.6378	26.0436	24.3187
ENSMUSG00000003534	Ddr1	89.1647	91.9577	86.6027	82.4997	97.787	102.231	94.7611	96.3185	97.7551	89.7041	81.4409	122.752	87.8022	93.0563	78.0346	82.7419	85.9791	133.103	44.5364	38.6584	18.959	51.3502	58.8733	41.8152
ENSMUSG00000003541	Ier3	15.0771	14.7898	15.0321	22.8474	18.7238	20.0707	15.5728	17.6296	21.4578	15.8248	15.7635	32.1349	39.1399	38.3139	21.9239	23.6982	19.9739	51.98	0	3.26358	7.62161	0	10.5747	5.3486
ENSMUSG00000003545	Fosb	7.53665	5.90555	5.32274	5.09428	0.759418	4.68282	12.3298	2.80074	6.09371	1.56375	0.604104	3.70468	4.26697	2.53941	3.8761	2.32257	1.29721	3.42431	12.0201	0.59124	0	12.5655	24.9048	0
ENSMUSG00000003546	Klc4	59.7818	59.3131	59.8203	63.1953	58.9057	60.0483	64.2174	62.3316	63.7426	64.6178	59.8592	85.9278	73.8334	74.8472	78.5514	64.8823	67.0643	68.7542	36.8313	27.9512	12.6925	20.6265	25.1578	12.7246
ENSMUSG00000003549	Ercc1	19.3874	23.3727	23.5985	26.5614	20.6243	21.7795	25.3718	24.4536	23.7192	25.1044	22.262	28.3858	27.8289	27.6314	30.2492	28.1062	33.1562	27.3061	22.1112	14.2376	16.625	18.9119	9.61109	9.72239
ENSMUSG00000003555	Cyp17a1	0	0.123284	0	0.10255	0.114146	0	0	0.332345	0	0.117521	0	0	0	0	0.10789	0	0	0.20317	0	0	0	0	0	0
ENSMUSG00000003559	As3mt	87.8916	91.4014	92.749	89.7323	89.1529	85.6635	94.4373	89.2949	85.5629	93.4102	85.1804	82.8537	79.5199	86.8686	100.543	90.5588	82.8052	85.4726	79.8228	44.8173	34.8881	45.7931	35.3737	20.7167
ENSMUSG00000003573	Homer3	28.1816	28.1832	25.0482	28.6437	27.6561	31.6944	32.9957	30.8538	28.6962	31.2172	23.9202	29.6002	27.6727	27.6515	30.2221	30.7827	27.7548	28.3742	12.725	5.36498	10.0233	9.97687	19.1222	12.3096
ENSMUSG00000003575	Crtc1	59.3607	52.6622	50.2084	56.3757	59.3867	54.9958	51.016	56.6489	53.0562	53.6637	55.1599	58.5318	59.6972	56.6479	52.4984	45.3063	52.5646	61.7316	20.6919	35.9802	29.6791	30.6926	22.4612	35.7049
ENSMUSG00000003581	Rnf215	81.3503	87.0258	83.7879	77.733	82.9825	86.7552	95.2773	83.2854	85.9565	88.6438	84.6388	76.034	75.9972	74.5008	76.6944	54.1361	69.8933	73.977	28.0172	29.767	30.8962	59.3095	56.2636	35.2332
ENSMUSG00000003585	Sec14l2	33.2448	31.8485	32.0801	35.2419	33.8163	29.4384	31.8254	34.22	28.4448	30.6383	31.4	33.6789	27.3831	29.9531	21.9905	23.4424	25.2944	30.3359	3.56829	7.37169	6.14839	5.59534	13.6491	6.90359
ENSMUSG00000003604	Aven	14.3336	12.56	14.6028	17.5453	13.0195	16.5058	12.7831	18.5856	14.7551	15.2915	13.4373	13.9944	13.2383	14.5823	15.1136	12.1247	14.7448	13.4429	3.75131	2.21422	4.30916	1.96078	5.97882	2.41922
ENSMUSG00000003617	Cp	6.23903	5.45998	5.69533	7.56952	6.34386	6.83132	6.27369	8.11299	9.46228	6.22529	4.62351	9.82806	6.96181	3.86698	4.74697	5.8334	4.5894	30.2872	1.96114	1.15757	2.25278	0.512536	1.25027	0.632372
ENSMUSG00000003623	Crot	18.926	18.708	20.1837	21.1305	17.2054	20.9288	18.1734	21.7022	20.7378	18.0124	19.7318	17.672	12.3497	10.848	15.6054	12.241	13.6714	19.2303	5.73079	5.41218	3.9498	10.7835	5.48022	3.32621
ENSMUSG00000003644	Rps6ka1	21.4327	21.1655	20.5992	23.2077	24.4958	20.5976	21.8311	21.1083	19.1013	21.9339	17.8756	30.192	29.9007	28.5448	29.7484	23.9404	26.9275	29.9258	10.2804	3.46746	10.1222	11.5146	5.61768	11.3655
ENSMUSG00000003657	Calb2	221.21	211.522	215.698	203.807	194.03	206.6	194.613	202.743	201.328	207.049	220.703	209.723	218.236	235.473	183.224	187.049	200.279	180.102	17.9387	112.237	86.5466	16.8775	24.0161	121.471
ENSMUSG00000003660	Snrnp200	86.6287	80.5081	80.6985	89.3756	86.3846	84.0163	78.2143	85.6433	91.9404	87.6072	85.0673	93.7714	80.6137	75.0199	85.7001	71.5923	75.7181	105.011	62.3824	70.8104	49.0589	60.824	53.5364	44.0988
ENSMUSG00000003662	Ciao1	67.1664	70.0472	69.4953	73.8103	70.0949	71.8647	76.2103	70.8116	72.1157	69.0122	71.8529	91.3224	81.2409	87.9374	86.0637	83.5621	73.9944	89.569	15.6483	54.264	49.8814	33.7392	48.6333	30.2747
ENSMUSG00000003665	Has1	1.1183	1.2845	1.88151	1.00562	1.11933	1.52253	1.37165	0.882648	1.52437	1.44053	1.21419	1.92799	2.34111	2.26134	2.31433	2.52857	3.11327	2.36586	11.0729	6.53583	5.7238	6.51118	6.61799	8.03356
ENSMUSG00000003680	Taf6l	19.7638	17.6913	18.5611	18.6213	17.0099	16.4531	17.5532	17.6092	14.9695	19.0696	16.6064	21.0743	20.6922	20.3642	21.556	18.7421	20.305	19.8478	4.9858	11.7715	4.29541	7.81809	7.15171	7.23453
ENSMUSG00000003721	Insig2	86.7419	87.8744	90.6741	97.379	87.0034	89.8223	87.7158	89.7387	90.6533	92.106	89.2433	62.1839	58.5419	63.2985	67.3535	59.3357	58.7868	68.9251	28.8094	25.5072	18.6151	40.94	37.8809	33.0942
ENSMUSG00000003731	Kpna6	69.5478	66.1034	64.2554	71.7392	65.7598	64.3001	63.0613	69.7936	70.8649	65.7216	67.9191	85.66	78.6518	79.2663	81.6903	73.8517	78.9887	92.3417	22.3038	34.5579	20.4964	28.4164	37.3251	37.7574
ENSMUSG00000003746	Man1a	15.483	14.5792	13.8584	12.6865	14.7436	15.794	13.9297	13.8321	14.0742	14.0327	14.145	9.83895	7.91856	7.66903	7.74196	7.19636	8.57153	12.538	5.83403	10.3307	8.48869	6.09879	6.81872	11.9142
ENSMUSG00000003752	Itpkc	11.5916	10.787	9.79693	11.3369	11.0041	10.7379	9.38068	10.8539	11.418	11.699	9.60127	11.3668	11.4151	12.0655	12.2664	9.64409	10.0812	12.6141	9.46594	11.1746	5.70863	8.34934	12.4466	9.15689
ENSMUSG00000003762	Coq8b	33.7488	31.2284	34.1709	34.7707	32.0257	33.3102	36.9022	36.4635	33.8173	33.3805	33.5736	37.5326	34.7844	37.4627	37.4369	29.733	34.0316	33.4868	30.2261	24.4488	13.8884	36.864	34.2572	23.8245
ENSMUSG00000003778	Brd8	31.5098	30.1788	31.506	35.9992	35.4326	34.3842	31.963	34.5903	33.8968	34.032	32.2768	40.2544	36.0319	36.1147	41.189	32.7692	33.2313	41.5597	18.8197	28.1181	25.942	23.5163	25.3081	18.7742
ENSMUSG00000003779	Kif20a	14.9228	15.1092	14.875	16.3647	15.6651	15.302	17.0676	16.0519	15.1202	16.4283	15.8861	16.2024	13.004	13.0752	14.5999	11.8507	10.0221	18.0912	4.32464	5.10527	7.9484	6.78135	6.8926	13.9448
ENSMUSG00000003808	Farsa	32.427	34.0019	30.5675	33.5397	33.9193	33.8785	37.3744	35.7587	31.9429	37.8624	36.9451	39.5813	33.5806	40.9128	42.6593	34.0821	36.9128	32.6662	17.9142	26.0281	28.4928	24.8495	21.0842	22.6614
ENSMUSG00000003809	Gcdh	55.038	47.9708	49.2463	48.461	48.6614	48.706	50.5708	51.2371	46.0855	52.4636	51.914	63.9128	57.0406	58.8447	63.2423	50.895	46.5856	55.4611	34.0601	36.1873	20.345	23.1438	13.0284	15.3758
ENSMUSG00000003810	Mast2	76.7776	71.973	72.1038	75.2501	76.6123	77.2998	67.5912	75.4595	72.5262	74.4305	74.671	76.3142	75.4386	75.7212	95.1654	79.9731	86.9521	76.7787	62.9306	38.5207	34.2702	67.6139	72.0663	45.8449
ENSMUSG00000003812	Dnase2a	50.1007	49.6002	48.111	49.9	56.7741	54.3129	50.5981	51.4008	51.3631	52.7163	51.5334	65.0454	64.5518	64.7203	66.3019	67.2658	67.3876	56.738	15.0853	21.9179	15.9956	19.1058	27.7418	24.6955
ENSMUSG00000003813	Rad23a	135.895	141.742	140.943	139.391	146.812	132.397	140.49	142.962	130.954	136.884	139.963	157.702	156.12	172.117	158.706	163.513	171.023	149.759	46.106	78.778	75.2623	64.6873	95.1419	68.0748
ENSMUSG00000003814	Calr	231.901	228.056	244.045	213.759	229.37	223.919	228.541	218.988	228.659	231.633	242.737	234.975	267.965	263.491	237.234	297.045	275.869	235.677	282.273	212.751	211.011	277.492	294.848	163.834
ENSMUSG00000003824	Syce2	4.01144	5.0304	6.6755	5.77156	4.33632	6.99063	6.13215	7.63768	8.99882	5.62203	7.31705	6.86817	6.76796	8.77171	4.85767	3.349	4.11507	6.00312	0	1.87556	0	4.98264	0	0
ENSMUSG00000003847	Nfat5	22.5263	20.5998	17.7029	23.4394	23.2693	21.3535	18.5817	21.7989	22.7168	21.4076	19.1222	22.244	18.1399	16.6201	20.1408	16.4251	17.1394	25.3004	35.0476	16.8709	18.0581	28.5457	34.4914	18.4329
ENSMUSG00000003848	Nob1	41.1258	43.8713	38.9054	41.8692	39.5314	39.1692	43.3201	40.8302	37.9136	41.2604	41.5047	49.7167	45.625	51.3393	48.4199	45.7538	42.4278	43.1697	12.5571	12.7061	18.5457	15.4711	8.57719	6.94122
ENSMUSG00000003849	Nqo1	17.2836	19.1239	22.6412	19.9303	22.1839	19.2677	21.0022	22.5177	22.8071	17.1823	20.0901	21.4687	8.57652	10.662	10.5802	7.35614	5.48918	31.8782	0	2.37676	0	0	0	0
ENSMUSG00000003863	Ppfia3	71.1996	65.3013	66.0866	69.6691	68.1036	65.7921	65.8191	67.7275	61.6554	65.1739	69.5783	86.1291	84.3599	87.7295	86.3071	76.4855	90.0063	81.9758	45.9171	34.5793	34.3754	36.0007	39.3671	42.8863
ENSMUSG00000003865	Gys1	19.2541	18.2484	14.6037	16.8396	16.9618	15.3692	15.8008	17.5508	16.1616	17.5313	16.3231	18.6907	15.7876	14.6393	14.3478	14.5882	10.1463	17.6209	11.7521	10.7905	8.09985	13.3092	14.9844	3.78948
ENSMUSG00000003868	Ruvbl2	54.5162	55.0526	52.0606	55.6767	53.6948	51.3183	56.4212	55.2834	53.3411	54.7219	59.4268	72.0387	66.6858	67.2552	70.0027	63.5917	61.5411	66.1058	28.0133	21.6226	32.6742	16.895	26.7885	6.25355
ENSMUSG00000003872	Lin7b	69.9337	79.1016	60.2172	70.6505	70.2137	61.3589	86.2785	68.5637	61.6461	76.7386	73.5864	102.45	107.643	107.4	115.782	116.229	113.915	97.0956	38.4695	37.8446	64.8123	33.5128	40.875	28.9439
ENSMUSG00000003873	Bax	79.3459	83.8271	78.7008	72.6118	81.6246	75.9459	90.6471	79.0243	73.6655	88.1679	83.5386	78.5226	86.5022	94.3343	86.629	76.1123	71.9406	68.7159	35.7112	28.1049	19.1435	40.4429	22.7666	23.0302
ENSMUSG00000003882	Il7r	1.15125	0.512463	0.66291	1.09614	0.81339	0.221278	0.489631	0.131569	0.281327	1.0468	0.441162	0.0644152	0.0840114	0.151105	0.704742	0.282686	0.0914078	0.301618	0	0	0	0	1.28244	0
ENSMUSG00000003923	Tfam	41.9808	44.8447	41.2687	46.3884	43.0875	43.0893	42.1852	43.1308	42.3433	46.5613	40.5587	45.9554	44.3119	47.6296	46.7844	41.5825	40.4337	47.5998	29.5904	17.4658	17.4809	12.1523	20.2119	17.7198
ENSMUSG00000003929	Zfp81	15.6263	14.58	12.4056	17.941	15.1751	15.3987	13.5942	15.2699	16.422	15.4321	14.9463	13.8904	9.00034	10.6884	11.5715	8.80071	8.72557	14.0437	10.1307	6.52331	10.7909	9.38703	4.40355	13.3636
ENSMUSG00000003934	Efnb3	227.088	219.646	265.851	253.629	229.183	257.927	229.124	246.714	251.403	223.589	223.508	226.102	242.333	254.458	201.323	203.888	216.398	213.507	21.611	48.7045	58.2252	20.0245	28.1811	34.2089
ENSMUSG00000003948	Mmd	98.1469	92.5645	93.874	103.878	96.1184	98.3506	87.6207	96.6263	95.1543	94.1444	95.9347	91.0079	88.3916	97.0032	95.689	92.1476	85.9373	95.8314	29.6868	18.5535	19.2573	32.8595	43.4182	16.8927
ENSMUSG00000003949	Hlf	54.6389	51.3005	59.9746	75.9099	57.0543	73.7711	49.6984	71.9479	84.1369	56.0626	50.0865	60.8739	58.753	67.9184	57.9518	48.9305	47.7209	74.522	2.80801	8.83965	5.16093	7.3386	5.37047	1.81089
ENSMUSG00000003955	Fam162a	113.31	105.625	120.919	106.235	104.117	101.159	107.442	106.462	109.962	99.539	115.361	90.4638	101.854	109.006	98.4107	98.2162	90.7629	101.926	29.4279	56.4522	25.353	51.9132	49.2472	14.2336
ENSMUSG00000003970	Rpl8	282.32	301.936	325.265	254.081	282.579	290.792	293.764	278.088	281.382	290.217	308.041	245.555	293.16	287.751	248.186	312.324	308.307	226.853	340.511	453.58	418.633	360.774	347.624	565.311
ENSMUSG00000003974	Grm3	11.9104	11.3082	14.8272	14.063	13.7872	13.1981	10.5904	13.8839	11.0789	10.3527	13.0441	20.3923	10.6641	10.0525	12.5417	9.79941	11.8826	19.5583	0	2.42119	4.24075	6.43217	5.88392	3.96804
ENSMUSG00000003992	Ssbp2	33.8125	31.4226	39.7282	43.7766	31.1518	40.8764	30.2677	40.4524	38.977	27.9568	31.645	34.2311	35.912	32.0313	29.8186	26.6879	26.4762	36.1431	18.7955	10.1696	7.5567	16.5784	13.4803	6.06063
ENSMUSG00000004018	Fancl	18.4486	17.0079	15.9279	19.537	16.872	17.1358	15.3796	19.1949	17.3121	16.0199	16.6751	14.965	13.3602	13.1643	18.0736	11.5971	12.0084	17.518	5.56355	4.37854	2.55636	4.36203	3.54687	5.38191
ENSMUSG00000004031	Brinp2	42.0705	44.7014	26.4442	33.8797	47.1923	27.8541	47.5462	33.2752	29.5524	51.7058	44.3089	37.3105	33.6024	40.0241	79.4659	75.2277	71.3227	43.5714	14.9791	23.9983	16.2234	27.9623	30.6948	28.2902
ENSMUSG00000004032	Gstm5	217.192	229.185	193.802	175.754	215.165	180.851	234.797	185.541	176.809	235.023	218.913	180.503	183.918	192.139	189.814	203.879	188.437	172.999	97.8628	274.378	242.818	118.928	121.659	293.47
ENSMUSG00000004035	Gstm7	129.389	132.839	134.671	132.491	130.89	135.127	135.273	130.481	132.125	140.655	124.85	152.904	152.685	169.439	129.687	121.854	117.141	156.018	3.90596	16.1385	37.6891	3.06241	18.6759	11.3353
ENSMUSG00000004038	Gstm3	31.3131	30.4658	31.2416	29.0242	32.065	30.1701	30.6012	32.7579	33.5212	31.7721	34.2595	30.4721	28.6862	30.3661	26.2059	25.1366	25.3595	29.1802	4.76997	8.44647	3.28758	7.47966	0	4.61424
ENSMUSG00000004040	Stat3	67.4518	66.5404	70.4488	73.1437	67.6131	72.2391	63.2334	72.3498	76.1114	60.4925	66.9014	36.8879	32.6078	32.1719	35.5285	31.5463	29.8861	48.2446	43.3218	20.1467	19.4532	49.4049	65.2799	16.509
ENSMUSG00000004043	Stat5a	23.4633	28.1886	13.8133	18.1929	29.1123	17.5031	28.1215	16.4279	17.0117	33.0754	22.3027	12.9277	13.5653	14.3232	17.9256	14.8454	17.2693	15.7345	8.76691	31.5656	36.8584	8.93564	5.86852	29.6824
ENSMUSG00000004044	Cavin1	33.2771	30.6446	29.6232	27.074	38.0658	35.1898	33.8258	40.6212	35.4746	34.2925	32.8806	65.9855	57.0089	33.8845	22.8204	32.3386	28.3998	120.53	0	4.1161	2.40313	0	0	1.68644
ENSMUSG00000004054	Map3k11	43.4171	40.0976	40.724	44.5365	44.8959	42.6694	39.8703	42.5951	42.777	41.853	36.5255	42.6655	39.0586	39.7772	36.9948	31.5063	31.0483	46.3586	17.082	10.9229	9.8111	13.3929	24.5027	17.9013
ENSMUSG00000004056	Akt2	31.3965	32.1219	31.3732	35.2412	33.8187	34.4855	34.5329	34.0265	36.5163	34.5906	32.8865	33.3602	26.5888	28.0615	29.5353	25.0164	25.8215	34.9491	7.89243	16.5637	12.6925	12.3759	25.9964	22.056
ENSMUSG00000004069	Dnaja3	84.4342	81.5038	79.7086	86.669	82.2492	83.6989	79.3732	79.9035	81.9893	83.3504	82.3837	89.6037	87.622	93.9288	92.251	81.6552	87.4914	87.8668	35.1676	47.1767	47.3749	48.8788	36.6872	38.6584
ENSMUSG00000004070	Hmox2	125.913	118.103	135.595	130.133	126.456	131.711	126.523	123.006	128.254	124.178	119.543	136.432	130.935	141.588	140.278	139.724	132.465	138.678	50.7721	43.2877	54.4342	61.9223	80.9204	51.8431
ENSMUSG00000004071	Cdip1	80.744	80.0168	84.483	78.1216	80.0038	80.2774	79.8446	79.9555	81.3232	81.9827	78.9038	86.2063	88.2145	89.8726	87.6351	94.3723	92.2228	84.6598	55.1373	49.3659	44.4068	73.8303	89.4574	42.5498
ENSMUSG00000004085	Map3k20	5.71043	5.90484	5.31648	6.36296	6.52331	5.7464	5.0327	5.09499	5.60831	6.26846	5.7957	5.5498	3.27257	3.53166	3.20033	2.89327	3.14178	7.98943	9.83341	3.62762	5.08307	3.85487	7.64032	5.94523
ENSMUSG00000004096	Cwc15	128.845	131.465	144.375	124.719	127.353	125.009	131.421	132.777	127.342	131.119	131.381	126.763	130.665	141.055	129.311	137.326	115.851	120.322	47.7665	86.9325	46.6393	71.7805	68.5171	34.6553
ENSMUSG00000004098	Col5a3	3.75653	2.15583	1.13495	1.126	3.89923	4.69766	3.73635	3.6041	1.58945	3.29765	3.47438	8.02864	4.77528	3.62183	8.20468	3.93636	6.25987	7.27079	0	1.08419	0	0	0	0
ENSMUSG00000004099	Dnmt1	55.3055	52.2912	52.5877	58.432	58.441	55.9944	51.2436	58.174	55.7932	54.7874	52.3324	64.4548	54.2719	56.9736	55.9669	47.9473	49.2854	60.8182	24.5831	29.5209	26.8755	35.225	47.8272	31.9807
ENSMUSG00000004100	Ppan	18.7702	22.6787	16.3088	17.3752	22.5764	20.7016	23.1345	19.9957	16.9548	23.6504	21.4927	25.1307	26.025	24.7244	30.4417	22.2767	22.7808	19.6705	15.618	14.7497	15.07	9.79604	4.48053	15.1081
ENSMUSG00000004105	Angptl2	13.7143	17.3239	4.30283	4.15596	16.5929	5.19793	17.7974	5.80715	7.25199	22.3122	13.2539	5.06507	2.80441	3.13854	3.46938	3.35518	2.9157	16.0647	7.95856	75.161	78.8502	15.5995	19.9778	93.347
ENSMUSG00000004110	Cacna1e	40.2174	36.3322	32.4701	41.6576	38.5753	38.2276	33.524	38.6543	39.2202	36.9814	36.1638	23.336	20.8699	20.151	27.7573	19.4544	25.1233	25.3325	35.1985	37.0164	35.877	38.0915	48.356	30.9321
ENSMUSG00000004113	Cacna1b	77.627	76.0897	62.6889	85.0569	86.6633	77.6302	74.0447	78.3393	75.1445	82.8433	74.7649	66.6176	70.6103	63.1816	75.5731	57.8073	63.0649	73.392	100.01	94.6724	79.767	94.6852	117.892	91.2684
ENSMUSG00000004127	Trmt10a	9.42274	8.73122	7.65424	10.2177	9.55025	6.9426	8.46489	7.96115	8.14136	8.89427	9.199	5.34758	5.35359	6.18381	8.16534	7.10645	5.3974	6.34804	1.56806	3.70222	4.32299	3.07354	5.99801	4.5506
ENSMUSG00000004151	Etv1	8.33627	7.95922	9.21231	11.8744	7.22662	10.761	6.77055	10.1513	9.44702	7.73402	10.2888	6.6869	4.41951	4.8489	10.2458	6.60933	6.44353	5.07742	0.940649	1.38805	2.26911	0.368751	1.34928	0.454969
ENSMUSG00000004187	Kifc2	117.173	116.685	112.616	113.238	123.068	116.95	109.081	118.583	101.673	114.955	120.68	193.421	216.098	175.881	192.149	174.772	188.51	142.433	15.904	30.0395	41.6533	38.6547	39.5423	53.8465
ENSMUSG00000004207	Psap	459.516	479.839	531.573	426.769	455.675	487.957	466.067	450.853	475.801	465.947	478.549	454.712	552.07	514.2	466.52	612.806	605.023	433.824	619.874	574.382	567.025	687.909	699.558	588.613
ENSMUSG00000004221	Ikbkg	36.8346	33.4639	33.5415	39.9156	35.5432	37.0657	35.4718	34.6848	39.832	37.1159	31.9605	34.1109	36.1314	34.6219	39.968	31.7486	33.4786	39.9909	23.1323	25.0322	27.1037	16.3229	22.8583	20.1394
ENSMUSG00000004231	Pax2	0.0583806	0	0	0.0524978	0.058434	0.127173	0	0	0.0606317	0	0.0633863	0.388718	0.362124	0.390794	0.607546	0.406164	0.866811	0.520039	0	0	0	0	0	0
ENSMUSG00000004233	Wars2	5.2577	3.38733	3.76906	5.58752	4.57148	4.16475	4.05922	4.43674	5.35012	5.30867	2.99841	4.7485	4.0848	4.08825	4.37117	3.10365	3.94263	5.34572	1.0517	3.72463	2.89944	2.47372	3.01716	0
ENSMUSG00000004263	Atn1	156.174	145.381	146.242	151.302	159.134	160.679	144.15	159.646	155.708	151.036	151.528	187.077	201.919	191.774	182.625	182.06	189.211	185.651	35.3455	32.899	21.5501	28.778	36.4001	30.2463
ENSMUSG00000004264	Phb2	74.9109	80.0639	82.7245	75.3817	78.2948	79.0005	86.5852	79.205	77.8876	83.8485	82.6249	72.4664	71.964	71.3508	70.4682	67.3618	64.5428	64.4589	21.8652	48.6456	28.9808	35.6048	45.0351	29.2864
ENSMUSG00000004266	Ptpn6	7.66349	8.77191	7.99816	7.49932	6.65529	7.61036	6.98424	6.56861	9.01238	6.61981	7.21931	5.78868	3.63504	2.89183	4.478	3.7635	3.65083	4.81865	0	0	1.53819	0	0	0
ENSMUSG00000004267	Eno2	218.261	221.222	239.638	206.468	214.968	221.203	219.684	215.804	211.064	213.993	222.183	250.7	289.833	276.075	254.236	305.937	302.305	232.385	241.897	180.437	199.699	218.834	280.889	167.142
ENSMUSG00000004268	Emg1	29.9283	30.0692	26.6939	29.1195	28.9321	26.731	30.7715	28.0794	27.0466	28.0313	26.5728	31.9044	24.6109	25.1752	23.7346	23.9994	24.2932	26.6593	12.1505	13.5468	13.9573	9.5264	21.9474	13.0597
ENSMUSG00000004270	Lpcat3	23.8671	25.0703	27.9036	28.3266	28.4347	27.3636	24.9513	29.0985	27.196	25.9895	24.8644	22.7022	18.94	16.1705	15.9063	13.983	13.6948	25.0474	3.82707	10.1652	11.8697	10.502	7.31949	5.55319
ENSMUSG00000004285	Atp6v1f	168.733	186.583	201.376	166.156	168.293	169.219	187.168	179.493	183.878	186.739	180.298	174.061	190.898	198.853	178.18	223.621	199.284	160.623	117.656	114.588	48.655	101.471	95.6353	96.7428
ENSMUSG00000004296	Il12b	0	0	0	0	0.160686	0.174855	0	0	0	0	0	0	0	0	0.151879	0	0	0	0	0	0	0	0	0
ENSMUSG00000004317	Clcn5	30.2766	29.0042	30.3663	36.2266	32.0154	32.5859	27.8829	33.7237	33.4486	29.8649	27.1842	23.8417	17.309	20.1499	23.5564	17.5341	17.8652	28.8363	27.8489	21.5949	16.5596	21.8345	26.1091	12.1492
ENSMUSG00000004319	Clcn3	51.4432	49.5732	50.4523	54.0442	50.4719	52.6859	45.3584	50.1524	53.9839	49.4672	47.9207	37.9177	36.5562	37.2092	40.1631	33.6664	35.8795	43.0559	30.0382	33.0818	31.5595	32.7416	37.1321	37.2077
ENSMUSG00000004328	Hif3a	2.306	2.18764	0.863772	0.931019	2.1668	1.3327	2.47904	1.23433	0.83089	2.81284	2.09495	1.52198	2.51044	2.15266	3.7399	2.94672	3.87486	2.09604	0	0	0	0	0.89121	0
ENSMUSG00000004341	Gpx6	0.230834	0.249542	1.41226	0.622721	0	0.502835	0.238424	0.672707	1.19867	0.237877	0.250626	0.658702	0	0	0.436764	0	0.311575	0	0	0	0	0	0	0
ENSMUSG00000004344	Gpx5	0	0	0	0	0	0	0	0	0	0	0	0	0	0	0	0	0.25462	0	0	0	0	0	0	0
ENSMUSG00000004347	Pde1c	2.13906	1.86325	2.37259	2.94755	2.72633	2.44713	1.95508	2.69083	2.97271	2.29948	2.02172	14.2865	13.0964	14.0096	16.8445	11.6271	11.8399	20.3427	3.65698	0.359757	0.21004	1.4336	1.74854	0.884396
ENSMUSG00000004356	Utp20	17.8031	16.1332	13.8661	19.4059	16.7347	15.5799	15.6702	16.6626	16.303	15.379	15.699	14.6959	10.3707	10.9846	14.2065	8.35781	11.1584	15.9413	19.0074	16.6478	13.9455	18.7483	19.9354	18.98
ENSMUSG00000004359	Spic	0.0822131	0	0.301792	0	0.164577	0	0.0849164	0	0.0853833	0.0847217	0.0892622	0	0.203981	0.275163	0.155557	0	0.11097	0.0732332	4.88422	8.64878	1.12211	2.55294	0	1.57492
ENSMUSG00000004360	9330159F19Rik	63.4628	54.9915	56.7497	68.6883	60.4517	63.1579	53.4463	62.6062	62.1566	55.4116	60.4621	64.3237	63.6493	66.9536	66.8774	58.133	57.0579	72.9683	39.0365	58.8836	32.1364	34.8569	58.0685	38.811
ENSMUSG00000004364	Cul3	99.212	98.3559	93.2483	108.736	97.9408	98.1776	88.3514	98.3905	100.547	94.76	92.5916	91.1645	81.1949	83.5024	96.803	88.9055	91.4047	103.557	44.9149	50.7499	64.5663	52.3193	74.8576	59.5865
ENSMUSG00000004366	Sst	382.353	400.558	447.488	348.945	375.689	410.723	382.711	375.678	390.728	375.515	384.227	133.312	135.834	136.816	91.9858	124.93	125.92	85.0499	60.713	220.135	167.379	61.2015	182.469	276.874
ENSMUSG00000004371	Il11	0.455234	0.164043	0	0.68227	0.607534	0.330552	0.626937	0.884443	0.945576	0.781874	1.31804	0.577353	0.752994	0.169294	0.287118	0	0	0.81102	3.00501	0	4.14226	0	0	0
ENSMUSG00000004383	Large1	39.7893	35.3957	32.5063	38.5569	36.9725	36.3085	32.9599	35.6906	34.9914	35.1691	35.6354	42.2534	41.6008	37.9421	54.2733	45.2279	45.584	49.2326	23.5209	20.3622	22.1553	24.5884	29.2403	20.4777
ENSMUSG00000004393	Ddx56	74.8	71.9674	77.4923	74.8858	74.4941	69.7926	78.8047	75.4473	73.4116	78.1101	77.9649	89.5294	79.4935	88.0404	88.1026	79.9676	84.1363	88.9508	24.6879	39.3446	39.1356	25.163	35.4127	50.1519
ENSMUSG00000004394	Tmed4	177.319	189.182	196.568	182.397	184.447	194.393	191.086	181.686	198.16	179.591	179.299	176.525	176.987	191.679	195.187	197.301	187.676	179.777	129.203	116.936	120.712	150.824	107.08	122.207
ENSMUSG00000004415	Col26a1	1.54492	0.709803	1.27601	1.5629	2.04889	2.10335	1.63561	2.06354	1.60449	1.23384	1.25803	3.63704	3.97687	2.62847	3.87318	2.52584	2.34596	3.3028	3.05941	1.35437	0.527155	0	4.38847	0
ENSMUSG00000004446	Bid	34.7804	40.7725	37.9863	39.0346	40.5103	37.688	38.4965	34.8231	35.29	43.2666	35.9275	44.9283	43.0368	47.1388	49.3142	42.4536	47.186	47.3041	21.1384	20.795	10.9268	11.0488	8.42256	20.4482
ENSMUSG00000004451	Ralb	17.0381	16.2724	15.0482	16.358	17.1178	16.3947	17.6645	17.4222	17.2294	17.69	16.7603	20.4713	17.9583	14.9353	16.725	16.8447	15.9946	20.0839	3.80534	8.98444	5.24546	10.9396	8.4909	1.22703
ENSMUSG00000004455	Ppp1cc	137.785	136.29	143.092	136.175	132.834	142.337	140.887	130.442	140.416	140.659	142.389	132.99	136.264	141.476	140.212	143.083	137.306	125.611	74.8805	73.3047	76.7848	68.7325	71.6065	106.004
ENSMUSG00000004460	Dnajb11	68.5037	70.6799	66.7473	65.3742	63.4874	60.5826	65.6158	64.3653	66.686	68.8844	70.6691	66.3669	54.9606	67.6077	64.1622	57.707	55.5844	72.2346	25.122	19.3909	25.306	27.2721	22.1756	26.1711
ENSMUSG00000004462	Tbccd1	13.0153	12.2499	12.529	16.0007	13.1183	12.6394	12.7382	12.9085	13.848	12.3338	12.1055	11.8173	10.1056	12.2866	12.0119	11.9044	11.3024	15.5664	2.7036	6.91518	5.59017	7.77232	7.75619	9.58956
ENSMUSG00000004473	Clec11a	3.71132	4.01211	2.98424	4.48158	5.20061	4.50424	5.3667	4.12027	3.85443	3.82457	5.18084	5.44657	7.6297	7.09806	5.91876	4.72143	4.72322	4.15605	0	2.47892	2.89457	0	0	4.06264
ENSMUSG00000004500	Zfp324	16.3973	14.5098	12.3782	16.826	14.2946	15.0509	14.6828	14.3871	16.5489	16.2163	15.5061	12.0122	12.2215	11.2122	13.3861	11.3159	13.2975	14.2529	5.23738	17.7754	17.1462	18.4783	17.5294	7.59958
ENSMUSG00000004508	Gab2	36.708	34.7572	42.348	49.2144	38.9963	47.6764	36.593	45.5556	46.9498	34.6625	34.5191	51.7171	46.9993	53.0621	45.771	33.8374	34.7594	60.1068	8.11081	17.3544	13.2766	12.7183	19.3905	22.5573
ENSMUSG00000004530	Coro1c	54.6996	53.9048	55.4162	55.8284	54.488	55.6267	51.0981	53.9931	54.4333	54.9207	49.9526	64.8974	62.8722	64.6346	65.7527	61.4707	65.673	64.4135	29.1189	24.4444	19.6234	31.9623	34.0336	18.7788
ENSMUSG00000004535	Tax1bp1	56.9233	57.2657	55.8069	54.4843	51.5025	54.6667	52.7229	53.5461	55.1464	54.6866	58.3038	60.0075	58.2658	59.7687	67.0693	69.266	64.1634	64.9236	43.8135	39.161	44.8646	41.7123	38.9051	42.9885
ENSMUSG00000004540	Psg17	0	0.162559	0	0	0	0	0	0	0	0	0	0	0.373091	0	0.14226	0	0	0	0	0	0	0	0	0
ENSMUSG00000004542	Psg19	0	0	0	0	0	0	0	0	0	0	0	0.187437	0.122229	0	0	0	0	0	0	0	0	0	0	0
ENSMUSG00000004552	Ctse	1.295	0.86151	0.487563	0.985353	1.29619	0.542491	1.1318	0.967679	1.55185	1.95044	0.973409	0	0	0.222272	0.188484	0	0	0	0	0	0	0	0	0
ENSMUSG00000004558	Ndrg2	291.983	296.453	309.616	262.729	279.69	280.355	274.124	275.329	269.259	277.71	305.412	221.142	229.489	233.45	212.473	235.151	258.1	206.764	71.7939	131.476	144.64	95.2583	121.466	97.9423
ENSMUSG00000004561	Mettl17	22.5899	25.9685	21.3149	28.1815	28.9001	27.5498	29.9874	27.8938	22.2218	25.8202	26.3403	29.5829	26.1493	24.5812	34.8412	26.0091	26.841	21.4686	22.0524	7.438	26.0555	28.4048	6.02521	10.6662
ENSMUSG00000004562	Arhgef40	24.8274	22.1633	23.8561	27.3113	25.2161	29.2975	25.4235	30.0658	27.335	23.0736	23.781	28.8314	28.1168	27.087	27.8112	22.8044	24.2188	28.4925	18.7012	16.3796	9.14725	28.8518	17.8835	12.8385
ENSMUSG00000004565	Pnpla6	36.0129	33.5812	34.942	35.0193	33.7319	35.1812	33.5984	35.2998	35.5755	34.7965	35.8482	52.7766	50.3719	44.9367	48.7643	41.9091	41.7532	48.061	18.0549	13.3212	19.1102	26.2891	34.5309	13.7228
ENSMUSG00000004567	Mcoln1	28.1298	28.1051	28.9987	31.7224	29.4524	30.8202	32.5085	30.98	30.864	31.874	30.224	38.7636	41.0153	36.2793	39.7406	35.0115	33.907	36.3013	13.2435	16.6112	19.3965	16.2241	18.2052	13.6119
ENSMUSG00000004568	Arhgef18	22.5996	20.0562	18.3613	23.0824	20.4812	22.4357	20.6186	23.08	21.3459	20.7353	21.3776	25.6272	20.3925	21.4338	24.8006	20.2785	20.9603	27.179	10.3556	11.9591	13.654	11.2962	15.9306	11.7597
ENSMUSG00000004591	Pkn2	12.1143	11.3464	11.1624	14.5983	13.4263	13.702	11.2462	14.2455	14.0586	11.4984	12.0613	10.4733	6.6016	7.44162	8.72321	6.21019	7.84481	10.2887	10.6838	9.17259	13.0536	11.0418	11.6099	8.92569
ENSMUSG00000004609	Cd33	3.37277	4.04148	2.63529	3.98298	3.21317	4.24889	3.02198	3.71058	4.47349	2.30316	3.26488	2.70567	1.76439	1.13338	2.1913	2.26168	2.30367	1.52028	0	0	0	0	0	3.11377
ENSMUSG00000004610	Etfb	140.799	133.441	148.051	137.345	133.325	127.352	144.308	128.078	134.113	132.794	133.431	131.863	125.197	142.555	141.674	147.973	144.275	123.728	48.3513	57.079	55.5415	67.3941	66.7872	20.7879
ENSMUSG00000004612	Nkg7	0.345493	0	0.845501	0.310679	0.345809	0.376301	0.356853	0.335617	0.71763	0	0	0.32863	0	0	0.326856	0	0	0.615512	0	0	0	0	0	0
ENSMUSG00000004626	Stxbp2	18.9058	21.5051	19.0456	16.1132	20.0631	20.0955	25.0171	19.9881	18.7674	23.7079	18.6308	24.9163	27.1274	20.7535	30.0255	18.3827	21.3169	15.2176	16.5395	14.2	4.14524	12.9676	4.31355	11.636
ENSMUSG00000004630	Pcp2	6.90986	6.16265	9.30051	8.38834	9.50976	5.45636	8.74291	7.7192	5.92045	6.0526	9.00279	6.90124	5.78617	3.85449	5.71999	4.56694	4.19706	7.6939	0	4.03841	11.7889	5.36424	3.27135	0
ENSMUSG00000004631	Sgce	16.8127	17.5319	16.6763	17.5268	16.6494	15.6866	17.3962	17.1993	18.2027	19.1042	16.7357	15.1713	13.4741	14.4081	14.0196	14.1605	12.1299	17.0438	12.9642	13.2173	14.2151	6.46823	5.07163	8.55061
ENSMUSG00000004633	Chn2	34.2295	34.7717	19.0139	24.038	33.5539	18.5817	35.9723	23.6452	20.0318	36.8977	37.4593	42.4298	29.7921	29.52	29.9158	30.0133	28.0147	34.4593	0	4.44559	4.44943	3.37434	0	5.20412
ENSMUSG00000004637	Wwox	15.2412	14.8657	14.8131	17.8644	14.7891	15.924	12.7926	16.0117	15.6354	13.0512	12.807	12.8143	11.745	11.9477	12.7158	11.6617	12.0249	13.8806	7.99122	7.98234	8.04977	3.37368	5.29049	2.9732
ENSMUSG00000004642	Slbp	32.4304	31.5754	31.1608	33.3687	29.1309	33.0014	31.5106	32.0083	30.4963	31.7061	31.0354	32.2812	31.7858	36.9927	34.9587	31.3849	28.7617	32.5917	22.6425	9.71984	20.5712	13.7178	16.7315	8.96041
ENSMUSG00000004651	Tyr	0	0	0	0	0.0889335	0	0.0917738	0.0431562	0.0461392	0	0	0.0422578	0	0.049564	0	0	0.119931	0.0395736	0.879774	0	0	0	0	0
ENSMUSG00000004654	Ghrhr	0	0.195798	0.22162	0	0.362569	0.0986347	0.0935371	0	0.0940514	0.0933227	0.196648	0.0861394	0.112345	0	0.257023	0.126008	0	0	0	0	0	0	0	0
ENSMUSG00000004655	Aqp1	0.601029	0.259896	1.0296	0.432373	0.360948	1.0474	0.869108	0.934158	1.62293	0.743242	1.43564	1.02905	0.447368	0.268215	0.113722	0.669034	0.973509	1.17784	4.7609	0	0	0	0	0
ENSMUSG00000004661	Arid3b	3.80077	3.38121	3.1489	2.63454	3.28909	3.06164	3.31235	3.42291	3.24832	3.50875	2.96603	3.38931	3.33986	2.9594	3.37101	2.80953	2.29791	3.17402	1.56806	2.31388	2.70187	7.99122	5.24826	4.5506
ENSMUSG00000004665	Cnn2	12.0664	13.0444	13.1939	10.1579	14.1332	11.4646	9.81144	14.7142	12.5317	12.3023	8.78047	15.8731	8.59929	7.30379	6.07209	8.75204	7.79698	33.7318	2.54205	0	3.50408	0	0	0
ENSMUSG00000004667	Polr2e	64.4571	67.7633	62.9518	65.7258	67.7123	65.181	68.0424	68.0144	66.6969	69.9584	62.9212	78.0732	76.4417	86.4258	75.7496	74.0542	69.9216	74.589	11.7106	23.5014	22.5993	29.3808	22.3971	22.6564
ENSMUSG00000004668	Abca13	0.0799971	0.121073	0.0978857	0.143872	0.0960844	0.174261	0.214832	0.170963	0.199396	0.181364	0.173712	0.0608741	0.198483	0.124948	0.0605455	0	0.15117	0.0285037	0	0	0	0	0	0
ENSMUSG00000004677	Myo9b	27.1716	33.0626	24.6393	27.6157	36.3042	29.3192	34.1567	31.7967	28.7444	37.2041	30.9193	37.8265	41.7562	30.925	39.1368	31.5356	33.3778	32.6844	44.2145	59.0892	48.8729	49.0553	55.8433	46.806
ENSMUSG00000004698	Hdac9	12.0881	10.7901	14.1662	15.9032	12.3548	16.3184	11.4305	15.133	14.1014	9.58396	12.7318	11.8018	9.18772	9.97211	7.44954	6.01131	7.69854	13.1943	5.90026	2.98513	2.0333	8.59118	6.44833	1.22306
ENSMUSG00000004707	Ly9	1.43233	0.929048	0.93473	0.686933	1.24249	0.31201	0.887655	0.556555	1.48756	1.18083	0.933083	0.363312	0.236919	0.426127	0	0	0.515554	0.0850586	0	0	0	0	0	0
ENSMUSG00000004709	Cd244a	0.129524	0	0	0.116473	0.259286	0.282149	0.0668917	0.251644	0.269038	0	0.0703151	0.0616013	0.321366	0.144504	0	0.0901124	0	0	0	0	0	0	0	0
ENSMUSG00000004730	Adgre1	7.31425	5.58764	7.15986	9.12042	6.34482	7.43537	6.54745	8.24201	9.4194	8.03993	5.92957	2.0408	1.20984	1.08802	1.38394	2.17116	0.789811	1.65055	0	2.27987	0	0	3.69365	0
ENSMUSG00000004748	Mtfp1	86.6671	77.192	85.1489	82.182	74.9256	71.0438	78.4445	77.3063	75.8566	75.4561	84.6291	80.0175	89.2584	87.3657	74.6007	73.0628	77.9877	81.5705	3.59806	16.9901	9.91949	8.46303	27.526	13.9224
ENSMUSG00000004768	Rab23	22.7545	22.1676	20.9404	26.391	23.5765	24.1193	20.865	23.5851	23.434	23.056	23.6709	19.1424	19.1026	20.0707	20.265	13.895	18.778	22.8834	12.0766	9.80137	13.5257	10.6521	17.3229	10.2221
ENSMUSG00000004771	Rab11a	141.426	141.136	144.769	149.573	139.337	145.53	131.141	143.637	150.496	138.345	137.051	127.496	127.92	131.406	132.799	132.609	135.193	134.44	81.512	60.4493	74.9067	96.6819	97.9348	64.6981
ENSMUSG00000004788	Eif2b2	89.9598	89.1012	90.6027	95.0553	89.3714	92.5078	94.9942	91.1312	90.123	93.05	91.6709	100.07	88.1167	101.485	99.8464	94.4044	88.6387	96.25	29.8573	19.5815	27.4378	18.2071	22.207	44.9283
ENSMUSG00000004789	Dlst	40.7981	38.8906	38.2392	38.8259	38.7193	37.0241	37.465	38.1558	39.1119	39.66	40.0997	49.3648	46.1865	44.7793	50.3797	44.541	46.0613	47.112	18.3174	18.5347	20.7408	21.5423	21.2701	20.2507
ENSMUSG00000004791	Pgf	12.6182	17.4038	13.1771	12.7161	15.896	10.7814	15.9543	10.8838	11.862	14.4604	12.4009	21.3144	20.3767	21.8443	22.5372	24.3684	21.7302	23.4488	2.15413	2.54296	0	0	0	4.1676
ENSMUSG00000004798	Ulk2	74.7054	69.2799	63.5478	70.7883	72.1826	67.4988	66.4115	67.0784	67.2156	72.847	68.7204	62.4657	57.8737	52.8716	61.4288	54.4733	53.9835	71.8635	33.48	54.3446	38.9394	28.7104	39.0197	34.4111
ENSMUSG00000004814	Ccl24	0	0	0	0.657824	0	0.53118	0	0.473752	0	0.251287	0.264754	0	0	0	0	0	0	0.217211	0	0	0	0	0	0
ENSMUSG00000004815	Dgkq	41.0704	43.2118	38.3223	47.0832	45.7683	41.5272	43.3736	43.566	41.7873	44.4058	44.4011	69.3993	69.1508	61.8449	72.5569	53.1129	55.7917	61.6261	42.6232	46.2095	54.5572	32.7361	58.228	36.1829
ENSMUSG00000004821	Tmed11	0	0	0	0	0	0	0	0	0	0	0	0	0	0	0	0	0	0	0	0	0	0	0	0
ENSMUSG00000004837	Grap	11.0955	10.8524	8.18905	9.0272	7.75631	7.28928	13.4613	7.86988	8.96258	10.3451	9.56097	14.2394	10.2688	6.48406	5.83164	7.35173	5.70532	18.0414	0	6.17586	7.21141	0	0	0
ENSMUSG00000004842	Pou1f1	0.0811567	0	0.0993045	0.0729789	0.081231	0.0883935	0.0838252	0	0.168572	0.083633	0	0	0.402719	0	0.307116	0.564621	0.328631	0.289169	0	0	1.10769	0	0	0
ENSMUSG00000004843	Chmp2b	122.512	112.434	105.817	113.702	109.182	107.57	97.7815	105.805	108.865	105.153	105.987	80.7006	82.0877	76.9287	86.1531	81.5876	75.8291	90.8936	16.2174	38.2895	31.2968	30.5161	24.8134	78.4397
ENSMUSG00000004846	Plod3	54.3654	53.3325	53.3547	56.302	52.5267	57.8433	52.2555	54.5085	56.9698	54.8001	57.0542	58.5582	53.2267	53.7143	56.2588	53.1855	50.6501	55.6478	37.3629	21.2367	25.7514	19.5292	60.8721	20.0795
ENSMUSG00000004849	Ap1s1	161.769	162.145	179.133	161.101	151.995	161.173	169.611	165.519	163.829	160.043	164.409	165.899	183.575	189.774	157.664	193.307	188.877	156.513	73.9715	58.7756	39.2176	75.8413	116.989	22.0174
ENSMUSG00000004864	Mapk13	0.902231	0.758608	0.613324	0.72117	0.702377	1.31024	0.517721	0.194765	1.5617	0.516533	0.435373	0.476775	0.870545	0.223683	0.0948402	0.278977	0.405938	0.178596	0	0	0	0	1.89842	0
ENSMUSG00000004865	Srpk1	19.2898	17.9844	17.6088	18.585	18.7966	17.2025	16.4979	18.6888	19.2651	16.2235	18.2011	22.547	20.6698	20.9798	23.6323	20.3079	18.5978	20.6375	21.7274	21.4738	23.6814	17.4312	23.1934	16.6189
ENSMUSG00000004872	Pax3	0	0	0	0	0	0	0	0	0	0.0525968	0	0.145645	0	0.0569421	0	0	0.068892	0	0	0	0	0	0	0
ENSMUSG00000004880	Lbr	16.7806	18.4274	14.7708	17.4754	15.8002	17.0489	16.0307	17.654	16.2566	16.3357	15.843	19.7469	14.7285	13.0235	14.6832	11.7207	9.66884	18.0791	15.7617	13.1798	0.905276	14.4173	6.28021	7.62353
ENSMUSG00000004885	Crabp2	2.86639	5.42273	6.43016	8.59186	7.88979	7.02447	6.41472	11.3699	24.3115	1.72308	2.07477	3.40811	2.96328	6.12928	4.51962	2.32656	1.28967	33.6185	0	2.79206	3.26023	0	13.5704	4.57585
ENSMUSG00000004891	Nes	14.8145	13.4613	12.8878	11.8169	15.4192	16.4572	16.0133	14.1998	18.5549	21.0993	13.7335	71.3936	26.4379	32.5614	12.5719	17.7371	25.5767	91.0155	0.974663	5.17768	1.34352	2.29251	1.8641	1.88568
ENSMUSG00000004892	Bcan	186.562	192.443	182.738	167.065	202.366	182.21	195.907	179.795	185.606	194.897	185.011	186.474	165.991	139.481	141.287	143.58	168.648	158.571	10.7712	61.7607	76.3586	34.9864	32.3722	47.632
ENSMUSG00000004894	Hapln2	9.98884	14.9738	14.0151	11.1381	16.1301	15.8116	16.095	14.1022	12.7255	9.88189	16.6295	109.582	88.3947	62.7039	92.3582	79.316	79.9977	47.6922	0	1.55677	5.45342	4.13574	0	0
ENSMUSG00000004895	Prcc	109.372	114.333	105.296	117.156	112.032	108.31	108.462	105.515	113.121	117.826	114.177	116.055	112.914	131.085	116.994	116.598	111.077	119.806	11.917	26.3776	51.3342	51.3884	31.3388	23.0558
ENSMUSG00000004896	Rrnad1	25.842	25.3527	23.4566	26.3723	27.4605	24.079	27.7203	26.5544	27.459	26.4253	26.0034	33.0585	33.294	36.0522	35.9419	29.7221	28.0258	28.6079	30.5671	20.9524	15.6308	27.8311	22.6302	29.5691
ENSMUSG00000004897	Hdgf	177.84	175.38	179.681	166.146	170.631	167.48	181.076	172.436	173.51	173.525	177.932	158.914	174.261	183.569	169.39	186.583	195.685	160.373	47.8857	75.8007	79.5096	44.3703	58.2807	77.9057
ENSMUSG00000004902	Slc25a18	182.76	159.165	186.019	165.087	162.252	175.839	152.073	169.188	155.14	148.489	172.056	120.556	81.998	102.132	79.8847	88.2915	84.5332	140.424	6.54467	15.452	13.5322	7.69689	28.1634	28.4895
ENSMUSG00000004929	Thop1	49.3115	43.861	45.4446	46.9245	45.3581	42.6949	48.0317	44.8702	45.3137	49.0794	47.3045	60.7386	55.5986	66.1565	59.584	55.7595	52.658	61.0506	18.5415	29.1845	18.7429	18.4138	23.6411	20.3277
ENSMUSG00000004931	Apba3	33.1078	31.3024	33.1577	34.095	31.3882	34.7509	36.4536	34.9212	35.1788	32.992	34.7602	40.0144	37.9546	38.7653	42.8996	36.7931	37.9039	32.8981	21.6382	10.2176	14.9136	28.8407	22.7613	16.7454
ENSMUSG00000004933	Matk	54.9901	51.3472	55.4274	58.4116	55.3156	56.5995	54.1003	54.954	51.5422	48.947	56.5705	108.208	112.22	109.893	103.787	95.6439	97.9765	82.4151	32.6692	20.0866	25.331	37.3535	42.9562	25.0187
ENSMUSG00000004934	Pias4	23.7583	28.7327	24.2607	24.0541	23.609	24.5737	24.4513	24.7396	22.5443	22.7219	22.5478	28.9394	30.1098	24.5037	28.5406	22.1181	24.8012	24.8174	13.5392	10.9884	4.66578	14.596	14.5657	16.3715
ENSMUSG00000004936	Map2k1	244.262	258.22	226.868	208.26	244.579	213.707	249.793	213.941	209.482	261.696	248.523	207.627	223.425	222.227	240.425	272.755	271.88	207.877	119.868	387.507	376.221	122.898	114.627	378.191
ENSMUSG00000004937	Sgta	151.851	153.95	167.402	154.915	157.815	152.118	157.298	154.657	154.514	161.916	151.281	163.448	166.179	174.558	157.06	167.139	167.915	155.022	43.487	77.005	49.4543	52.8479	60.2992	42.0672
ENSMUSG00000004939	Nmrk2	0.170324	0.368256	0	0.612645	0.68192	0.556536	1.05555	0.496366	0.707567	0.877605	0.369856	0.162011	0.633892	0.190022	0.805682	0	0	0.15172	0	1.99089	0	0	0	3.26282
ENSMUSG00000004945	Tmem242	91.7947	91.6152	97.3872	94.1383	91.0184	96.9845	91.9722	92.3436	98.3693	97.43	94.6261	69.6553	62.2698	67.8903	65.2136	69.3645	68.6802	66.9152	17.0208	38.177	35.1934	21.3518	16.2766	26.3441
ENSMUSG00000004947	Dtx2	4.98459	5.14585	4.83542	6.62252	6.20273	5.52689	6.35445	5.45283	5.5499	6.66381	4.68063	7.26146	7.35358	6.56305	7.09481	5.56108	6.48565	5.88018	7.11426	5.24902	1.22583	4.18338	7.65361	0.860249
ENSMUSG00000004948	Zp3	0	0	0.584118	0	0	0.259969	0	0.231863	0	0	0.518301	0.227036	1.48052	0.798867	0.22581	0.332115	0.966519	0	0	0	0	0	4.52004	0
ENSMUSG00000004951	Hspb1	35.8354	38.7398	41.9749	36.0804	38.6273	46.7037	43.0245	35.1086	58.2116	33.1413	25.9387	46.3225	36.0968	27.3366	18.8347	30.2585	21.4978	88.3973	0	3.58012	8.36085	9.511	5.80021	0
ENSMUSG00000004952	Rasa4	9.78772	9.39518	9.49853	9.8637	10.9368	10.3388	12.3319	10.6964	11.0414	11.1733	11.6805	17.8576	18.4228	15.0145	20.4353	14.0299	15.1474	12.6646	4.17731	4.43821	2.8791	9.17045	11.1851	1.61637
ENSMUSG00000004961	Syt5	240.285	248.428	281.678	243.634	232.803	257.954	241.471	252.363	256.578	240.507	232.797	228.557	253.482	252.235	199.834	228.556	223.505	222.785	149.767	52.7301	47.0842	173.044	178.396	63.5427
ENSMUSG00000004980	Hnrnpa2b1	146.475	151.606	154.933	142.282	147.666	150.865	151.341	143.546	146.296	146.447	156.379	124.864	141.371	134.842	129.998	148.687	144.366	113.686	94.0295	91.3807	85.7552	101.275	127.157	143.33
ENSMUSG00000004988	Fxyd4	1.29088	0.697749	0.197442	0.4353	0	0.702992	0.833326	0.470242	0.167582	1.49655	0	0.76742	1.60141	0	1.06859	0.673564	1.089	0.718674	12.7817	13.2027	26.4283	7.51597	9.16712	9.27328
ENSMUSG00000004994	Ccdc130	16.4103	19.2609	19.3627	23.0837	19.945	16.7246	20.582	18.7878	18.6256	19.81	17.5628	24.9749	24.4296	24.9775	24.8401	21.8552	20.2517	25.5812	9.28498	16.4415	20.7982	9.0997	13.3185	8.98184
ENSMUSG00000004996	Mri1	16.3052	21.5901	18.4166	16.1371	23.2731	17.549	25.9098	18.3696	16.5331	22.6688	18.0175	25.7878	22.5017	21.743	29.2996	25.2383	25.2641	21.2277	17.1955	15.7884	18.4358	14.9799	23.752	18.4823
ENSMUSG00000005034	Prkacb	190.757	191.896	195.928	180.179	186.932	193.221	184.536	181.248	186.112	192.274	195.427	150.424	168.854	156.391	173.894	195.551	197.52	155.459	181.786	212.495	201.449	194.507	221.558	219.986
ENSMUSG00000005043	Sgsh	28.2586	31.5542	31.7764	40.4647	32.2228	33.3498	30.8134	34.9564	38.5613	28.8997	26.3317	41.0335	29.8202	35.9963	34.653	22.8952	23.6582	37.9173	9.91709	6.68982	7.81154	8.88612	9.48349	17.8162
ENSMUSG00000005045	Chd5	171.549	164.542	165.839	182.561	173.685	175.684	161.669	179.802	174.263	168.124	167.117	166.781	169.322	155.875	178.693	146.723	173.643	171.421	134.426	133.27	141.673	138.651	156.006	121.2
ENSMUSG00000005054	Cstb	115.21	118.32	111.497	113.019	120.557	118.639	151.453	113.952	122.916	121.424	121.108	127.519	106.544	123.86	127.327	142.819	120.166	108.69	31.1116	42.8487	50.0334	146.356	49.5856	60.1917
ENSMUSG00000005057	Sh2b2	16.0052	16.8603	13.7947	17.8592	17.3061	18.2594	17.1348	17.8741	16.4403	19.0217	13.9527	16.0019	13.2611	12.5123	15.9155	12.4355	13.4036	12.9041	16.1946	4.77946	7.17539	9.0694	5.53091	7.83294
ENSMUSG00000005069	Pex5	73.5994	69.9543	71.0463	75.4732	71.5025	72.8352	75.9367	73.2849	80.4298	71.7186	74.0841	95.9076	85.0454	100.07	98.3447	83.4648	91.0194	88.9595	38.063	48.6781	32.7924	37.3035	48.5317	30.6836
ENSMUSG00000005078	Jkamp	91.6139	88.6404	88.8476	93.1417	86.6491	84.8349	85.5393	87.286	87.9588	87.6399	92.4642	72.8605	74.7983	80.4847	79.3477	78.9985	69.8252	85.3689	39.4905	47.9899	60.8398	30.962	39.9853	67.4139
ENSMUSG00000005087	Cd44	8.10889	9.42102	16.0237	19.0676	9.79555	16.801	7.07587	14.5772	19.5051	7.44385	6.52722	6.29461	2.13911	1.76774	2.86578	1.16721	1.57259	8.34402	2.76864	1.08947	0	2.17071	2.64759	2.67825
ENSMUSG00000005089	Slc1a2	216.74	204.803	208.982	200.587	214.628	213.623	179.734	209.634	206.219	196.295	208.617	122.773	97.6604	84.2592	90.1495	89.5639	95.5158	125.277	59.5203	91.6243	128.319	97.812	83.3278	100.875
ENSMUSG00000005102	Eif2ak4	25.1964	25.5904	21.9701	25.3992	27.1268	24.2146	25.4563	25.8337	24.5407	25.0488	24.6901	20.4623	23.1149	18.8032	24.7987	18.2072	16.9762	22.2934	31.8668	24.7493	20.2294	42.737	51.3238	16.2244
ENSMUSG00000005103	Wdr1	74.1636	74.305	80.0229	74.1572	71.3901	74.6702	72.3139	74.2498	73.6697	73.6108	72.7785	83.0662	80.9992	80.1673	76.9443	78.21	81.329	81.5829	54.1088	36.0857	54.2445	61.7066	67.8708	37.3873
ENSMUSG00000005107	Slc2a9	1.7395	2.55207	2.12847	2.68151	2.79818	2.50359	1.86086	3.1985	2.96794	1.66453	1.68629	1.24095	1.54139	1.03964	1.1167	1.2102	1.00626	2.04755	2.46053	0.726167	0.847928	0	3.52942	0
ENSMUSG00000005124	Ccn4	0.28372	0.0613429	0.277731	0.102052	0.397572	0.247216	0.293049	0.165366	0.530389	0.116951	0.0616094	0.377822	0.211183	0.189919	0.214733	0.315823	0.076592	0.556007	0	0.663272	0	0	1.07458	0
ENSMUSG00000005125	Ndrg1	45.5287	44.6125	53.2492	51.3161	44.9475	51.1007	45.6906	51.7148	51.4608	42.1817	43.6627	92.442	75.1895	78.1941	58.8344	52.6919	50.3391	93.2654	12.3248	12.3112	8.49458	15.6097	14.5058	4.58556
ENSMUSG00000005131	4930550C14Rik	0.71383	1.63983	2.402	1.20356	1.96483	3.01275	1.10595	2.34031	1.76072	1.47122	1.45319	0.848737	0.774857	0.696836	1.01299	0.248312	0.361318	1.74862	0	1.04298	0	0	0	0
ENSMUSG00000005142	Man2b1	27.5806	28.1997	29.7041	31.2406	28.1572	30.64	30.1537	28.8562	30.1152	29.0709	27.5532	27.5443	25.0881	23.5716	27.8051	25.8399	25.9161	29.4046	17.9204	10.1177	8.59211	13.4393	11.9213	6.78338
ENSMUSG00000005148	Klf5	18.5789	15.687	18.053	19.7642	14.9497	17.0614	14.7373	17.694	18.4756	12.6387	16.1507	8.7783	9.11386	9.00903	8.44372	5.06889	8.11329	13.4668	6.01176	4.25815	0	6.59881	14.9472	6.97858
ENSMUSG00000005150	Wdr83	62.8648	65.2946	62.5251	64.6923	64.6047	55.411	69.3301	64.9866	59.9354	69.4021	59.8599	72.4806	65.6153	73.2605	73.6795	72.3478	63.3756	66.579	26.6293	41.9146	13.7651	27.8377	23.3429	25.7598
ENSMUSG00000005161	Prdx2	140.393	147.854	148.097	133.694	137.931	136.673	146.613	137.084	138.495	139.022	139.503	133.738	148.478	146.465	139.187	161.061	142.544	134.189	106.616	130.702	121.528	114.134	111.758	124.952
ENSMUSG00000005198	Polr2a	89.6358	82.6987	82.7792	96.1939	93.1616	95.7306	82.3371	93.7582	96.7583	95.2718	83.9311	92.0613	79.103	66.3523	85.3079	68.703	83.2325	104.324	33.6254	50.6633	38.4224	60.3585	66.849	47.0794
ENSMUSG00000005202	Shbg	0	0	0	0	0.209874	0	0	0	0	0	0	0	0	0	0	0	0	0	0	0	0	0	0	0
ENSMUSG00000005204	Senp3	59.9044	61.0938	61.5975	62.6246	65.0066	60.5113	60.0781	63.5975	63.4785	64.9578	66.9287	72.4456	71.1872	65.8624	68.4354	63.7548	65.1322	66.4498	44.7658	48.7812	28.4803	33.7481	31.2831	23.3177
ENSMUSG00000005220	Corin	16.7832	18.8388	12.5936	13.7774	15.745	16.56	21.9255	12.7246	12.0251	16.8132	17.5873	1.11247	0.362727	0.130482	0.221294	0.89505	0.315729	0.312543	2.31609	5.46831	0.798152	0	0	1.12024
ENSMUSG00000005225	Plekha8	12.9378	14.1325	10.2597	14.1068	14.2581	12.6185	12.3854	12.0425	13.2962	12.6357	13.7045	12.9066	8.83594	9.80708	16.6752	11.1023	14.1774	10.8821	13.3907	14.227	8.61388	5.59934	13.6589	5.18139
ENSMUSG00000005232	G6pc2	0.15997	0	0	0	0	0	0	0	0	0	0	0	0	0	0	0	0.215924	0	0	0	0	0	0	0
ENSMUSG00000005233	Spc25	0.297159	0.214162	0.363608	0.712574	0.495718	0.431542	0.920789	0.288665	0.617234	0.918678	0.645275	0.188437	0.737287	0	0.468549	0	0.267399	0.529402	0	0	0	0	0	0
ENSMUSG00000005237	Dnah2	1.24473	1.04912	1.0584	1.10033	1.18252	2.02209	1.22028	2.31582	1.29272	1.52186	1.21402	6.42155	3.952	3.83652	3.07369	2.37777	3.07545	7.42311	0.417787	0.9864	0.575898	0	0	0.404147
ENSMUSG00000005251	Ripk4	2.11048	1.61608	2.47481	3.00488	2.90457	4.21424	3.17899	3.16065	2.73983	2.2655	2.38691	1.5056	1.63636	0.981065	1.33109	0.978865	2.01782	2.89827	0	0	0	0	0	0
ENSMUSG00000005262	Ufd1	75.1581	75.1085	78.1521	79.6348	78.2885	74.8797	76.5011	84.1876	79.1908	83.0051	76.6208	74.3993	72.6391	79.7064	74.6178	71.7451	70.2855	69.0248	25.9598	28.9432	27.8322	19.2227	23.4456	37.6684
ENSMUSG00000005267	Zfp287	8.44068	7.20141	7.64485	9.97137	9.6494	8.69762	7.82075	8.96308	9.49666	9.72155	8.31085	10.3901	9.23928	7.52424	8.57253	7.94491	5.36144	10.541	13.9293	5.31999	12.4241	10.2787	14.8874	11.0967
ENSMUSG00000005268	Prlr	37.5297	34.3621	34.3596	45.4663	38.4913	43.1185	31.5341	39.9367	44.6855	36.7231	37.8865	21.0311	21.0443	20.556	40.2964	25.5515	30.7887	27.2688	94.9899	38.261	39.8998	101.964	130.602	29.9723
ENSMUSG00000005299	Letm1	35.5376	32.4393	33.1538	33.5751	35.1771	32.897	33.8332	32.3284	33.6453	32.4067	32.5802	48.8993	46.7253	46.2554	47.0874	43.3014	46.5104	48.6207	9.07234	21.4199	10.7192	21.3391	20.4498	15.6717
ENSMUSG00000005312	Ubqln1	165.917	158.987	164.081	163.055	163.272	161.353	152.422	160.061	153.409	152.442	163.024	171.386	167.688	166.635	167.07	156.269	165.425	180.737	93.6738	82.9368	91.9523	113.504	120.795	70.0211
ENSMUSG00000005320	Fgfr4	0.624072	0.867409	0.545446	0.561187	0.17847	1.16524	0.552508	0.519629	0.555546	0.459368	1.25837	0.169604	0.2212	0.696246	0.0843441	0.620254	0	0.555907	0	0	0	0	1.68832	0
ENSMUSG00000005338	Cadm3	121.729	115.487	120.002	124.899	118.046	119.392	108.856	124.725	115.156	109.954	118.306	137.752	149.121	143.001	129.671	132.702	135.433	130.515	59.5319	47.3611	51.7345	79.8212	98.1819	49.2421
ENSMUSG00000005339	Fcer1a	0	0	0	0	0	0	0	0	0	0	0	0	0	0	0.299345	0	0	0	0	0	0	0	0	0
ENSMUSG00000005354	Txn2	60.3345	61.9794	62.6237	63.3648	61.5915	62.2	65.3413	64.6604	61.5699	64.5728	63.7152	68.3109	69.4492	74.5122	69.4331	78.6263	73.7402	63.9718	38.6381	28.9464	35.8485	29.1286	27.001	15.8132
ENSMUSG00000005355	Casp14	0	0.142595	0	0	0	0	0	0	0	0	0	0	0	0	0	0	0	0	0	0	0	0	0	0
ENSMUSG00000005357	Slc1a6	58.4018	49.3342	52.9676	57.3991	51.2585	53.0612	53.5018	57.1601	52.272	50.6572	51.301	61.4136	56.2497	72.6865	69.9667	71.2577	64.7671	68.7537	8.71761	6.8608	10.014	6.83492	16.6729	14.055
ENSMUSG00000005360	Slc1a3	155.985	150.713	158.595	141.465	149.02	156.116	142.393	149.443	148.67	142.067	153.336	98.4104	87.4624	83.6492	77.3025	73.0855	84.3782	114.927	19.7778	24.6449	28.7772	22.9726	22.4154	19.8406
ENSMUSG00000005362	Crbn	39.9362	41.3149	39.7905	43.802	40.697	40.3939	38.353	41.211	41.711	42.0869	39.8248	34.8895	32.3182	32.142	37.4396	28.3192	33.4541	36.9035	16.1217	28.5477	17.9018	21.7689	19.6993	36.3892
ENSMUSG00000005364	Il5ra	0.529982	0.286467	0	0.158859	0	0.0962067	0.182469	0.0858054	0.0917363	0.182051	0.0959039	0.168038	0	0	0	0.122906	0	0	0	1.03248	2.4112	0	0	0
ENSMUSG00000005370	Msh6	34.7315	30.7126	26.3167	35.1521	30.7633	27.2239	27.468	30.986	32.7504	29.3518	29.0315	37.1832	30.4671	30.7229	34.2328	24.4666	25.3034	38.2517	14.3889	22.0821	23.8013	22.5629	16.5118	22.2707
ENSMUSG00000005371	Fbxo11	120.294	119.795	112.131	130.194	121.123	122.025	116.164	123.204	123.068	122.632	118.132	115.994	118.94	112.012	126.171	111.121	106.147	130.313	83.9101	67.1569	65.6746	74.709	91.1215	75.6675
ENSMUSG00000005373	Mlxipl	0.855311	1.54105	0.697714	0.71785	1.08439	1.18	1.47239	0.997035	1.77658	0.822648	0.742917	3.20002	4.8809	2.86268	3.45247	3.96703	3.38648	1.21902	0	0.666506	0	0	0	0
ENSMUSG00000005374	Tbl2	18.4524	19.1656	20.7585	20.7141	20.6823	19.1345	19.0176	21.2053	20.7922	21.1697	19.9036	19.2343	14.1637	16.3704	16.5442	11.8587	13.2944	21.9874	11.9416	7.51849	3.84088	8.11431	5.32911	5.39082
ENSMUSG00000005378	Bud23	51.6664	52.8292	51.2377	51.8275	51.3403	49.4679	57.411	54.2663	49.5907	51.6091	49.5147	60.8543	61.5501	62.2197	64.1432	57.3566	55.5137	56.3242	25.8559	9.81098	11.456	13.032	15.8949	14.2924
ENSMUSG00000005397	Nid1	9.59668	9.19442	5.78784	5.80764	8.10318	5.9445	7.93918	8.08527	8.69136	10.1238	5.82703	10.5559	7.44785	4.9727	4.86222	4.93623	5.77071	28.8865	1.80136	2.12652	4.3454	4.237	3.44521	0
ENSMUSG00000005410	Mcm5	2.68884	3.07775	2.12889	3.20016	3.32455	3.27315	3.59409	4.07162	5.01011	2.68939	2.23247	5.4161	3.53189	2.73512	2.46898	0.990356	2.02816	4.79029	1.5661	0	0	2.45576	0	0
ENSMUSG00000005413	Hmox1	20.5591	19.4959	20.3017	18.4875	18.0508	22.5888	19.5587	22.0737	19.1043	17.8412	15.2729	15.0956	9.17279	8.85278	6.48337	6.27339	8.03298	11.2451	3.57135	4.216	4.92292	5.60013	3.4152	0
ENSMUSG00000005417	Mprip	90.064	84.6838	85.9362	93.8155	89.6009	85.5009	80.7395	88.9857	87.9507	89.5401	88.962	134.126	111.73	88.2139	116.97	100.327	102.409	121.764	70.8538	93.3371	83.4385	81.6724	105.897	84.4274
ENSMUSG00000005442	Cic	64.0212	58.8632	53.4135	63.5009	65.1852	67.291	58.2051	64.5751	60.3092	63.8567	60.6177	73.4142	68.31	66.2232	71.0155	62.1905	72.999	74.1888	47.3837	32.9883	33.4954	48.5815	39.5028	22.9184
ENSMUSG00000005447	Pafah1b3	74.7862	72.9084	85.4578	79.5144	73.0546	77.2108	82.6633	77.5985	84.2073	80.0026	79.2459	85.8195	92.591	98.4836	85.498	87.3771	80.5132	86.2423	56.3907	38.5403	26.5924	53.5202	45.4107	40.1945
ENSMUSG00000005465	Il27ra	0.542113	0.390699	0.221112	0.568734	0.452174	0.393636	1.02655	0.526617	0.656853	0.465545	0.294297	1.20319	0.336262	0.201603	0.427392	0.502876	0.365867	1.69015	0	0	0	0	0	1.73084
ENSMUSG00000005469	Prkaca	282.4	291.155	305.636	285.673	288.884	292.099	289.195	285.918	288.808	285.655	287.872	255.458	278.064	288.864	264.525	286.627	298.775	260.599	191.021	170.61	166.303	232.534	218.723	158.04
ENSMUSG00000005470	Asf1b	0.810387	0.730054	0.826334	1.57891	0.946317	2.05952	1.25555	1.44324	1.96382	0.9743	0.733226	1.15625	2.01067	1.9589	1.53334	0.375867	0.364615	1.92499	0	0	0	0	0	0
ENSMUSG00000005474	Myl10	0	0	0	0.472088	0	0	0	0	0	0	0	0	0	0	0	0	0	0	0	0	0	0	0	0
ENSMUSG00000005481	Ddx39	16.2331	17.6812	18.1391	16.7457	16.5546	16.0794	18.0956	19.9941	17.1772	18.5591	18.3566	24.6471	17.4025	20.5708	21.9062	17.729	16.2887	23.1906	6.06541	10.0243	4.18043	7.6088	18.5607	5.86738
ENSMUSG00000005483	Dnajb1	93.2361	84.8106	75.4939	83.0435	69.9418	77.6117	98.236	81.4756	81.0681	69.7755	76.7253	102.091	94.1461	103.689	87.4608	77.2083	76.0943	95.6944	19.5176	16.1284	21.5232	55.089	31.7292	39.6488
ENSMUSG00000005493	Msh4	0	0.0495103	0.0560397	0.0823672	0.275043	0	0.141913	0.222447	0.237822	0.330372	0.198901	0.174253	0.227263	0.153285	0.21664	0	0.30909	0.0815921	6.34867	1.07066	2.50037	1.42217	1.7346	0.877341
ENSMUSG00000005501	Usp40	9.62957	10.8989	8.98363	11.2666	10.943	9.9957	10.166	9.63856	8.97869	11.5956	10.5419	9.66562	8.08505	6.94451	10.5698	6.32932	8.4378	7.2982	10.5357	20.2108	14.8859	14.8686	13.0975	18.8546
ENSMUSG00000005503	Evx1	0	0	0	0	0	0	0	0	0	0	0	0	0	0	0	0	0	0	0	0	0	0	0	0
ENSMUSG00000005505	Kbtbd4	64.2828	60.2488	58.7161	61.8761	58.6023	61.359	59.4348	58.4387	57.9854	57.9508	57.2337	64.4945	66.0189	65.0954	71.5698	63.2697	59.4746	67.9251	17.9296	23.5177	17.8497	15.6194	19.0507	28.907
ENSMUSG00000005506	Celf1	102.182	93.8514	87.8833	103.249	98.159	94.8826	90.2492	97.3725	99.7928	95.8602	94.3403	82.6848	76.67	83.5494	88.959	70.5955	76.3044	94.318	40.7221	52.0059	39.2933	51.6647	54.5183	48.7036
ENSMUSG00000005510	Ndufs3	94.2412	98.7444	101.477	97.3915	92.8763	97.7494	101.533	97.4628	97.2729	102.645	98.2288	101.226	108.279	113.066	105.069	108.334	102.938	97.25	60.2948	61.0101	65.3033	60.78	65.8955	49.994
ENSMUSG00000005514	Por	109.082	111.216	123.192	118.57	117.357	126.593	115.508	120.917	129.437	111.359	109.397	148.802	160.654	169.535	135.146	128.068	129.641	162.785	26.4383	23.8669	21.4375	24.3866	28.2567	31.5928
ENSMUSG00000005533	Igf1r	18.468	15.7767	14.3365	16.3872	17.9014	16.4483	16.3364	16.0036	18.0278	16.7059	16.1923	19.2124	14.955	14.1206	17.7743	14.4709	17.3378	25.8154	13.7798	20.4439	21.305	13.7238	18.5195	20.8956
ENSMUSG00000005534	Insr	24.9022	24.7102	22.3471	26.8963	27.5923	25.7717	24.7008	25.5071	26.8884	26.0645	23.4208	25.9812	21.1462	19.4783	24.6239	17.8364	20.6203	28.71	20.9267	29.2689	28.2192	29.6044	26.1022	24.6442
ENSMUSG00000005540	Fcer2a	0.510641	0.552027	0.249931	0.275512	0.613331	0.444941	0.316459	0.396836	0.212133	0.315734	0.22177	0.874293	0.253393	0.683636	0.579715	0.568419	1.51636	0.909731	0	1.19376	0	1.58568	0	0
ENSMUSG00000005547	Cyp2a5	2.89428	1.31741	3.91426	3.5615	0.304939	12.4435	9.59768	3.1075	24.9962	6.59309	1.32313	1.01427	0.37795	0.169947	0	1.27175	0.82245	1.35692	18.0997	0	0	7.0954	2.88472	0
ENSMUSG00000005553	Atp4a	1.93112	1.99687	2.36295	3.09556	3.02539	2.19477	2.86185	3.09935	2.96478	2.07657	1.82322	2.71537	2.29152	1.40508	3.57448	2.68703	1.69995	1.94457	0	0	0	0	1.59001	0
ENSMUSG00000005566	Trim28	137.385	136.861	137.719	135.493	145.416	140.289	136.568	138.327	129.826	140.716	135.724	158.636	168.079	170.812	160.079	155.551	160.53	155.798	45.1186	100.312	75.6689	60.1368	74.7862	78.5619
ENSMUSG00000005575	Ube2m	135.047	138.027	143.935	128.909	139.999	139.794	142.532	136.003	132.741	134.198	131.935	130.368	135.457	149.171	128.143	143.542	166.19	113.852	61.0221	57.9427	56.6867	104.008	81.1882	38.4977
ENSMUSG00000005580	Adcy9	17.0134	16.0932	12.7137	17.7032	18.2453	17.0083	18.2632	16.2319	18.1743	18.2213	15.5034	15.7784	14.1713	12.541	15.6933	10.991	14.4347	20.2428	9.62622	19.8867	16.5866	21.6985	19.5613	32.5918
ENSMUSG00000005583	Mef2c	13.6038	11.1655	7.40086	12.1788	11.7659	8.03218	10.2737	10.7945	10.2884	11.2441	12.1085	11.3343	9.79675	9.79671	11.026	9.03101	9.8727	13.9794	2.78549	16.2066	10.9705	5.9278	4.18582	10.0083
ENSMUSG00000005609	Ctr9	47.3671	46.5975	36.0795	43.2685	50.4921	37.1024	45.2145	40.3382	41.2406	49.3412	48.1713	44.3043	37.4117	38.4888	42.2353	37.4578	40.3325	50.4913	23.4504	49.3686	57.6465	25.1275	32.1426	53.6873
ENSMUSG00000005610	Eif4g2	153.107	151.479	151.616	140.919	150.262	146.223	149.671	142.605	149.655	155.314	155.307	128.468	136.991	132.277	141.38	145.353	143.644	132.786	125.487	144.507	128.885	133.111	170.589	228.499
ENSMUSG00000005611	Mrvi1	1.61891	2.40017	1.69794	1.66375	3.1482	1.41062	2.00657	2.42636	2.35387	2.19264	2.05905	6.51157	4.36101	2.78662	2.45054	3.66854	2.18518	15.2861	0	2.70332	1.26264	0	0.875937	2.65824
ENSMUSG00000005615	Pcyt1a	32.4216	31.6411	30.9136	36.1272	31.6837	33.271	29.8793	33.3159	32.4771	33.1475	29.0956	25.5305	22.8853	22.5297	24.6269	20.3333	22.0823	29.3737	4.21845	14.4417	13.3743	7.27632	14.5224	8.9776
ENSMUSG00000005621	Zfp592	27.7352	25.93	23.3025	28.9248	28.4002	26.0785	28.1191	28.3909	25.5746	26.4302	25.4876	29.0561	24.7351	24.3835	32.4865	24.8979	22.7724	32.7513	20.2486	19.4216	14.5373	20.506	14.5224	18.7713
ENSMUSG00000005625	Psmd4	107.172	114.034	116.689	108.204	110.534	108.277	111.625	110.882	107.217	103.721	112.21	131.358	146.207	150.054	137.032	153.974	144.052	122.212	80.1723	70.9829	84.4199	89.0487	95.8336	71.0918
ENSMUSG00000005628	Tmod4	0.367828	0.397639	0.90016	0.82691	0.368165	1.60251	0	0.714629	1.71905	0.758104	1.59747	0.174938	1.14078	1.2311	1.73993	0.767714	0.496488	0.982955	0	2.14974	5.02041	2.85551	0	0
ENSMUSG00000005640	Insrr	0.165793	0.17923	0.270489	0.198783	0.44252	0.481539	0.285408	0.429477	0.803535	0.284753	0.480023	0.89364	0.822706	1.04815	1.35937	1.07655	1.56649	1.18147	0	6.45976	2.26287	0	0	15.8801
ENSMUSG00000005649	Cabp5	0	0.135144	0.152967	0.22483	0	0	0	0	0	0	0.135731	0	0.310171	0.278939	0.118269	0	0	0.222715	0	0	1.70626	0	0	0
ENSMUSG00000005656	Snx6	82.5791	73.3304	72.6905	78.236	69.0546	72.5048	70.3896	77.9676	78.8716	71.5308	79.0239	62.3179	60.6304	60.1661	84.4024	68.004	73.3613	71.6827	29.2022	25.855	21.5645	32.7079	39.8934	34.3021
ENSMUSG00000005667	Mthfd2	24.2699	22.7125	25.3755	24.756	23.4764	19.9242	24.1326	25.1597	24.2653	22.8641	27.0391	23.6022	21.9072	24.0458	26.9874	24.3194	27.9919	23.2323	12.5535	5.29267	3.70807	23.903	6.85979	5.20442
ENSMUSG00000005672	Kit	7.58356	7.96832	2.94858	4.81182	8.61912	4.36148	7.10086	4.2686	6.36703	9.75043	6.34848	19.82	17.2771	14.9444	23.0656	19.4276	19.994	21.2127	0.701766	3.31375	0.483674	1.65063	0	6.10969
ENSMUSG00000005674	Tomm40l	34.6221	30.9131	35.0651	34.8937	32.561	30.0737	33.6644	31.9001	31.4226	30.0384	33.8516	47.6728	40.5859	43.2915	40.7831	35.6816	32.8703	38.1808	4.87123	7.18814	5.87539	9.54804	9.31649	11.7805
ENSMUSG00000005677	Nr1i3	28.4732	23.8204	27.6621	27.9844	26.2795	23.2981	27.1188	25.5744	25.2618	22.8543	27.1085	41.1016	33.6365	36.7146	33.0286	29.8633	27.4243	32.0544	4.25018	7.52605	6.8351	7.77536	9.48349	9.59331
ENSMUSG00000005681	Apoa2	25.874	24.7925	38.1357	33.3138	28.252	27.5407	35.2281	30.8468	30.536	27.8755	17.2386	20.6958	24.8032	32.1466	22.253	29.4562	34.9243	18.8574	0	0	0	0	11.136	0
ENSMUSG00000005682	Pan2	6.5974	7.45445	6.70443	8.11125	9.66266	9.13436	8.1618	9.23304	9.0196	9.14176	7.1226	18.188	16.1378	17.6732	17.173	14.055	15.1436	11.0895	6.64317	16.556	9.15726	9.25952	9.882	7.85434
ENSMUSG00000005683	Cs	101.909	98.7673	105.508	97.782	96.861	93.6771	90.3032	96.9257	93.3534	95.2204	101.807	115.074	113.409	108.757	103.597	110.398	110.486	112.34	36.7913	50.4581	50.7149	32.2393	51.7392	39.7772
ENSMUSG00000005686	Ampd3	35.9161	33.1849	25.0638	27.4524	33.983	27.2609	32.1701	29.547	31.939	34.1204	31.2574	27.8109	21.3034	20.3479	24.1036	21.3174	18.8613	38.3917	18.8926	51.1652	35.2338	15.6838	19.1293	45.1518
ENSMUSG00000005687	Bcas2	68.623	67.4971	73.7581	71.6694	70.8457	73.9587	70.5822	69.6661	70.8208	65.8986	71.2266	59.7999	59.3418	66.8488	60.9743	63.4561	63.0128	55.8733	32.7629	26.9056	26.5081	25.6873	25.8816	23.4254
ENSMUSG00000005696	Sh2d1a	17.094	16.9291	18.881	25.0174	18.1431	18.3059	15.6416	21.3976	19.4213	16.0196	16.3176	21.2249	16.4384	17.2151	20.5134	16.2027	17.5759	20.6943	2.27191	3.35251	1.56586	3.56252	7.60402	1.09887
ENSMUSG00000005698	Ctcf	63.2861	58.3707	58.9926	67.0755	64.0594	58.3847	59.7296	64.8224	61.0702	59.124	61.5166	65.6978	58.117	60.1666	68.1093	61.659	51.306	70.1486	19.3007	30.3795	26.6051	37.3267	34.4528	46.0541
ENSMUSG00000005699	Pard6a	42.7162	45.5308	48.6045	48.4636	44.1539	46.5253	52.78	45.955	46.851	45.4595	42.4778	52.0233	54.7255	54.1144	50.0429	43.6055	48.497	42.6734	7.90573	16.3323	10.8976	24.7935	22.6802	11.4714
ENSMUSG00000005705	Agrp	171.451	175.236	165.161	147.447	151.639	151.089	209.608	148.078	133.061	171.863	201.043	13.3431	13.1484	11.1289	27.4269	24.7237	22.7213	14.4393	0	32.7937	21.2735	38.72	23.6131	23.8866
ENSMUSG00000005716	Pvalb	0.910031	2.2955	2.22705	1.90944	1.51811	4.6255	0.939954	8.25084	1.26016	2.1882	15.4796	17.3123	12.0421	8.1222	9.75734	16.4612	16.3779	15.402	0	0	0	0	0	0
ENSMUSG00000005718	Tfap4	13.6702	13.569	10.1883	12.6279	14.5534	11.2345	13.2211	13.1587	12.5194	11.9102	10.6594	12.8847	14.3378	15.9443	14.1085	11.0668	12.2452	12.2877	2.46101	7.2631	6.78476	3.85905	2.35341	4.76133
ENSMUSG00000005732	Ranbp1	121.119	121.509	128.489	117.777	113.072	117.261	115.117	123.549	115.75	121.494	126.153	122.058	128.857	138.932	121.041	143.474	134.062	116.5	60.057	64.251	75.0243	47.0868	68.1995	65.3583
ENSMUSG00000005763	Cd247	9.30335	8.7121	6.09065	10.1243	9.43049	8.19671	8.936	9.95843	9.16975	8.61018	8.68561	6.03104	7.93929	4.95826	7.9606	4.28752	5.43891	8.39274	11.7347	8.31175	2.42636	8.2804	2.24433	9.08128
ENSMUSG00000005774	Rfx5	37.225	37.1369	32.053	38.6397	38.5816	37.2283	37.203	37.1096	36.274	38.5385	33.1817	41.3095	40.6925	36.7874	47.8799	39.1669	40.3205	38.1226	14.7889	22.8302	18.8176	16.0547	22.8453	12.1051
ENSMUSG00000005779	Psmb4	153.116	162.55	170.322	142.49	149.854	156.721	161.494	151.883	155.322	158.622	157.985	153.186	162.441	167.934	146.847	176.116	164.508	143.888	121.799	75.6762	130.339	120.625	76.6276	108.521
ENSMUSG00000005800	Mmp8	0	0	0	0	0	0	0.269001	0	0	0	0	0	0	0	0	0.181191	0	0	0	0	0	0	0	0
ENSMUSG00000005802	Slc30a4	47.6378	46.2679	44.8984	56.4089	49.1228	52.0112	46.1699	50.0252	56.1152	48.0823	48.7204	28.5465	24.6538	25.5132	31.7711	22.282	20.2932	31.8644	33.0809	23.566	25.945	25.0423	43.6339	20.9661
ENSMUSG00000005803	Sqor	14.6137	13.4577	16.3678	17.9388	14.008	20.7172	14.3755	16.9751	17.0242	11.3147	11.5853	12.0618	8.7289	8.19504	6.58355	6.56285	5.94892	17.2878	1.5312	0.903797	1.05534	1.20052	1.46426	0
ENSMUSG00000005804	Bloc1s6	44.9495	40.0998	42.8115	49.3053	46.1256	42.8711	39.568	44.5301	47.1034	45.3196	39.6584	45.2209	40.0888	48.5215	44.517	37.1885	39.4641	47.6149	20.8501	12.3069	25.4246	15.0898	16.871	12.4119
ENSMUSG00000005813	Metap1	42.2244	38.4289	37.3698	39.4706	39.8248	41.4201	40.3045	37.2926	38.371	42.9549	41.4856	32.6114	34.1378	34.3241	42.5501	32.3892	38.1784	33.1117	23.227	21.6193	22.1658	16.81	31.6087	22.4687
ENSMUSG00000005823	Gpr108	56.4919	58.3269	54.1383	63.1024	55.9914	57.3232	61.0845	56.8063	60.0453	62.65	60.1376	62.7604	53.5194	52.8082	60.3339	48.5139	51.8273	53.5648	28.4048	36.1115	28.613	18.8442	33.4313	31.7048
ENSMUSG00000005824	Tnfsf14	0.17097	0	0	0.153742	0	0	0.176591	0	0	0	0	0	0	0	0.161747	0	0	0	0	0	0	0	0	0
ENSMUSG00000005836	Gata6	0.0970438	0.0524544	0.0593721	0	0.0485663	0	0.100235	0.28281	0	0.150007	0	0.138461	0.180583	0	0.183618	0.0675151	0	0.605108	0	0	0	0	0	0
ENSMUSG00000005846	Rsl1d1	110.202	115.202	110.032	119.47	115.622	110.28	113.536	105.965	112.563	120.049	110.236	113.869	112.249	122.01	126.617	117.339	101.556	121.335	58.1586	63.7525	59.1721	56.4552	55.6158	91.0873
ENSMUSG00000005864	Cnga2	0.714205	0.110298	0.374534	0.917482	0.408491	1.11127	0.421537	0.69379	1.05964	0.630855	0.996997	0.970495	0.379721	0.113829	0.386102	0	0.688586	0.999734	4.04099	0	1.39257	0	0	0
ENSMUSG00000005871	Apc	52.493	50.6892	44.4032	54.3395	53.8158	51.0061	46.2045	50.8783	50.8338	48.8649	49.8456	50.8814	43.2194	38.2555	51.478	42.641	41.92	61.3858	54.3237	53.3649	54.8246	56.5862	64.5646	48.0458
ENSMUSG00000005873	Reep5	297.04	300.422	326.798	296.307	300.522	315.996	293.661	297.993	304.435	293.814	302.815	284.735	306.21	314.287	282.06	309.845	312.067	283.342	275.858	194.454	188.76	270.742	294.162	174.701
ENSMUSG00000005881	Ergic3	188.486	196.197	221.707	194.261	194.47	200.428	204.371	198.429	204.413	202.522	200.282	212.424	232.166	241.677	218.32	255.429	242.558	204.634	153.314	116.598	105.668	157.189	121.236	119.788
ENSMUSG00000005882	Uqcc1	52.4037	52.5277	56.77	58.164	50.7259	54.8573	55.8537	55.1183	53.7732	53.9489	49.3522	52.9769	53.2136	53.1598	55.5084	52.5608	53.6672	53.3816	26.9009	20.1533	23.5325	33.2594	19.7883	19.0166
ENSMUSG00000005883	Spo11	1.53018	0.60944	0.886903	0.362103	0.886704	0.877172	0.998206	2.03408	0.836412	1.57687	0.612087	0.383025	0.199819	0.449248	0.304766	0.22412	0.108706	0.860869	1.59486	0	1.09921	0	0	0
ENSMUSG00000005886	Ncoa2	31.8163	28.9825	26.0857	34.2016	31.8454	32.4765	29.7138	33.672	32.3512	30.8107	31.2783	25.6548	21.7386	20.0903	26.7577	19.0452	21.309	29.5999	27.1854	23.5974	24.5232	33.2252	30.2021	20.4968
ENSMUSG00000005891	Prl4a1	0	0	0	0	0	0	0	0	0	0	0	0	0	0	0	0	0	0	0	0	0	0	0	0
ENSMUSG00000005892	Trh	31.0305	11.0996	25.1268	37.1365	20.5537	12.4255	14.3757	29.7002	38.1511	19.2804	28.7365	110.902	136.715	144.586	109.008	95.2431	104.711	92.8822	0	2.66699	0	3.54257	8.64165	13.1126
ENSMUSG00000005893	Nr2c2	40.5958	38.2402	34.4611	41.5056	40.3579	39.0343	33.9813	40.4008	39.8116	37.9343	38.2686	33.8279	29.1153	28.0944	37.5859	27.7725	32.1923	38.1769	13.8174	30.8931	30.59	20.6819	25.2254	36.4536
ENSMUSG00000005897	Nr2c1	11.9266	12.0781	10.4	13.9916	12.4864	11.8703	11.9648	10.6535	13.0984	12.785	10.6422	12.844	9.18353	7.18825	6.29009	8.01142	8.23418	11.0513	0	8.81315	5.61322	5.32116	5.19212	10.5045
ENSMUSG00000005899	Smpd4	15.415	16.2109	14.6705	16.0306	16.9336	16.0282	15.7053	16.5703	14.8114	15.6692	15.5223	15.7266	14.8303	14.39	16.5676	11.3811	13.7769	12.5481	8.99875	11.0317	11.4501	15.1961	11.915	14.0618
ENSMUSG00000005907	Pex1	13.9046	12.9548	13.2828	16.1229	15.1076	13.3511	14.1728	14.5143	14.6624	15.2087	14.5671	18.3597	16.039	15.5807	18.1452	12.8558	13.7057	17.4651	8.45385	9.6234	19.5607	14.6766	11.5489	12.2668
ENSMUSG00000005917	Otx1	0.291203	0.0629608	0.35632	0.314232	0.174882	0.190302	0.120311	0.396031	0.302432	0.360106	2.59261	0.83097	0.433507	0.324881	0.385693	0.162076	0.707509	0.311275	0	0	0	0	0	0
ENSMUSG00000005936	Kctd20	44.6155	42.2079	42.6362	45.2754	41.9891	42.3053	42.913	43.2617	41.6394	42.6482	41.5145	47.6994	42.0246	48.3788	46.7926	40.5624	39.4026	51.6829	31.9828	17.934	15.9814	28.2101	32.1136	26.2978
ENSMUSG00000005947	Itgae	0.551462	0.819714	0.421735	0.495893	0.82795	0.300318	1.21039	0.200887	0.357954	0.426216	0.374216	0.393409	0.598607	0.384524	0.4565	0.287746	0.093044	0.245613	0	1.61149	0.940847	0	1.3054	0
ENSMUSG00000005949	Ctns	26.2607	30.9058	26.2078	31.7373	31.2248	31.8481	25.4891	30.5759	29.6912	28.1176	23.9625	19.0443	22.4119	18.4929	23.4346	17.1039	17.0946	25.9638	25.8178	16.3275	10.1681	18.7962	15.8715	24.9749
ENSMUSG00000005950	P2rx5	2.24145	1.56789	2.74267	2.72697	1.58365	2.58493	1.63422	1.79314	1.64321	1.4946	2.00417	5.76907	4.90704	4.56005	16.0912	12.2919	10.8561	8.45628	10.4442	0	3.59918	2.04715	12.4844	0
ENSMUSG00000005951	Shpk	10.2615	9.94958	10.744	9.13241	9.63563	8.41124	8.74141	10.7904	8.78947	9.59351	9.53336	13.182	6.03695	7.43549	11.3093	10.1567	8.85312	13.6639	2.09495	9.89242	12.995	6.57007	4.00671	8.10622
ENSMUSG00000005952	Trpv1	0.0857867	0.185479	0	0.154285	0.0858652	0.0934363	0.177215	0.0833345	0	0	0	0.163199	0.106424	0.191416	0	0	0.115793	0.305666	0	1.00275	0	0	0	0
ENSMUSG00000005958	Ephb3	9.17718	6.68251	6.57469	6.75588	8.61446	7.30243	8.00553	9.60772	7.70386	6.12513	7.48595	7.01055	5.8399	4.0848	5.26327	4.69757	4.74949	7.32766	0	1.11161	0.649001	3.6914	0.90047	0.910897
ENSMUSG00000005968	Tuft1	5.36939	5.80455	5.70232	8.92787	4.36028	7.17229	5.9645	6.69211	5.78686	5.63762	7.03972	8.6728	9.67738	11.7547	12.5556	9.02177	11.4866	9.92678	0	0	1.38275	1.57296	1.91852	0
ENSMUSG00000005973	Rcn1	148.603	163.317	140.243	134.339	155.167	136.995	157.979	135.717	142.429	164.439	156.302	111.463	116.935	122.578	162.647	167.726	162.305	123.482	84.1357	160.533	156.434	119.658	76.7149	177.92
ENSMUSG00000005980	Dnase1	16.0809	15.3911	15.6663	17.5	17.0184	16.9571	14.7054	16.9148	15.9564	14.5661	12.6778	23.6748	18.1705	22.283	20.3493	18.385	12.4428	22.9009	4.05672	20.3532	6.98997	11.1322	25.2158	27.4699
ENSMUSG00000005981	Trap1	102.724	88.6271	94.1582	95.9044	97.6585	94.7737	92.2842	91.6805	90.6248	94.7286	99.2724	123.976	115.712	104.882	124.352	115.781	115.131	126.924	43.7473	84.6387	56.9532	41.9216	69.7243	75.2338
ENSMUSG00000005982	Naa60	78.421	74.7123	72.6605	79.0414	74.799	76.8268	75.4552	73.6536	76.9153	74.5907	78.7704	97.3304	98.9508	97.5961	91.9648	94.1796	87.7375	93.3147	18.2703	38.2346	43.5008	20.8358	14.2949	35.3477
ENSMUSG00000005983	1700037C18Rik	29.846	25.1772	24.5462	28.7745	26.6411	26.4323	28.7049	28.3275	26.9317	28.1348	26.8803	41.6997	40.0607	43.4508	38.8824	38.3971	31.9643	36.1744	11.6271	18.3011	22.7054	21.2708	9.2656	16.8712
ENSMUSG00000005986	Ankrd13d	99.3554	95.7511	93.4571	100.31	95.2064	96.6105	99.5728	99.6328	102.387	97.0957	93.2402	127.84	136.155	123.162	134.315	119.314	123.712	112.173	50.8409	58.5176	40.2969	53.8125	70.4962	27.0496
ENSMUSG00000005994	Tyrp1	0.334987	0.482848	0.819789	0.10041	1.22941	0.121619	0.576669	0.542352	0.115968	0.230139	0	0	0	0.249152	0.422555	0	0	0	0	0	0	0	0	0
ENSMUSG00000006005	Tpr	69.3779	65.276	63.7977	71.8559	65.3761	72.1564	61.5286	64.8229	66.0539	63.8989	62.9136	64.8756	55.761	56.591	65.6924	55.3003	53.4418	80.8277	54.8129	54.5086	51.3293	66.7985	73.4968	54.176
ENSMUSG00000006007	Pdc	0	0	0	0	0	0	0	0	0	0	0	0	0.116939	0	0	0	0	0	0	0	0	0	0	0
ENSMUSG00000006010	Odr4	64.6195	67.109	64.1791	71.9598	66.6059	66.6906	65.3919	68.7579	66.3913	64.8451	60.2089	53.6267	44.7163	53.4466	65.5057	55.7273	47.7175	63.1185	47.2821	38.7116	39.9465	27.5042	51.0489	41.3121
ENSMUSG00000006014	Prg4	5.3122	5.90225	6.50008	6.23652	5.02167	7.31272	5.10584	6.09208	8.73531	6.08254	5.68757	6.24597	4.94258	4.69185	5.79345	5.13304	4.7802	20.3737	10.2276	2.58723	4.02805	10.3099	8.3832	4.24014
ENSMUSG00000006019	Dhx34	16.1463	15.8208	13.7878	17.3614	15.3358	18.3344	15.8256	17.4869	15.1991	16.2142	13.4278	19.6063	18.411	18.6269	17.6804	16.826	18.6408	20.0134	17.6881	8.83425	6.56443	13.8681	15.6136	13.162
ENSMUSG00000006021	Kptn	28.4496	31.3684	28.1035	32.0423	25.6375	26.148	30.2636	27.82	25.1293	29.8046	29.4522	35.7817	32.7138	37.8557	44.4409	33.5361	33.2976	36.624	1.87173	18.7815	18.0605	2.935	10.7393	3.62123
ENSMUSG00000006024	Napa	106.261	116.045	126.451	114.529	113.872	118.098	118.198	114.972	112.611	117.239	113.018	143.678	150.035	155.027	139.51	146.579	142.529	134.924	82.5863	67.2706	71.7198	81.5858	80.5549	60.7164
ENSMUSG00000006050	Sra1	50.7134	54.9733	58.3236	48.3444	53.1175	48.4442	58.2487	48.7253	52.9567	59.8286	52.9554	55.7506	59.4752	66.008	66.9853	61.6956	56.6692	56.5293	54.8788	30.7727	39.715	47.3296	60.3512	18.5805
ENSMUSG00000006056	Calcoco2	0	0	0	1.40141	0	0	0	0.189238	0	0.20075	1.48056	1.85298	0	0.652006	0.368596	0	0	3.64409	0	0	0	0	0	0
ENSMUSG00000006057	Atp5g1	62.809	58.5867	59.0761	57.8674	60.6787	59.7972	60.1597	58.703	54.0809	58.763	60.656	55.1572	60.3728	60.462	63.3742	67.5363	62.9113	54.6887	40.739	41.3296	47.3821	44.9168	46.2624	36.9459
ENSMUSG00000006058	Snf8	54.7337	57.1294	60.1891	55.1586	60.5692	53.3189	59.0921	56.3777	54.5166	57.741	54.9441	61.4874	59.5593	66.3278	61.0439	59.745	60.0263	55.5853	44.3837	22.0612	30.5903	40.2929	35.7416	15.818
ENSMUSG00000006095	Tbcb	152.416	152.458	153.003	143.753	152.117	145.494	155.844	149.123	148.513	150.748	162.393	176.638	183.376	199.36	162.011	186.481	178.238	153.909	73.7229	71.672	77.7118	47.6011	66.3525	62.9258
ENSMUSG00000006127	Inpp5k	30.9275	31.4674	31.0977	34.3053	32.7768	31.4637	33.2541	32.6676	31.3758	32.837	28.0127	36.4972	32.5543	31.6136	34.1097	34.9792	30.5091	36.4379	17.4677	27.0647	26.3357	16.2632	20.88	22.1778
ENSMUSG00000006134	Crkl	83.9869	81.1795	78.4743	88.421	81.9324	85.0639	80.6677	82.9855	87.8759	82.0317	79.3561	78.7558	70.9368	71.3405	83.9596	70.6751	69.7429	84.8553	17.3638	31.4791	40.1767	42.7863	41.5114	35.9933
ENSMUSG00000006143	Upk3bl	1.45409	1.04796	0.296542	0.653785	0.727712	2.37563	0.750953	1.17711	3.02033	0.499487	1.31564	0.23052	0.601298	0	1.14638	0.674425	0.327118	0.431756	0	0	0	0	0	0
ENSMUSG00000006154	Eps8l1	6.95806	8.48344	3.77688	2.02292	10.9965	6.89474	7.18685	1.88037	9.12803	12.4538	13.9733	14.68	13.5644	15.1169	15.2442	12.3023	15.606	12.6757	10.3602	12.8418	5.71242	6.49823	3.9629	11.0242
ENSMUSG00000006169	Clint1	47.0999	48.3447	41.315	44.9379	46.2442	43.9154	49.2979	43.5728	44.9058	46.4087	44.0697	43.9469	41.4973	41.677	46.5557	35.2985	43.3325	49.6345	24.8964	43.0358	33.7055	23.0053	39.9632	26.6639
ENSMUSG00000006179	Prss16	0	0	0	0	0	0	0	0	0.0784024	0	0	0	0	0	0	0	0	0	0	0	0	0	0	0
ENSMUSG00000006191	Cdkal1	4.63839	4.48088	4.49822	5.90152	4.86489	4.70266	4.43414	5.56036	5.35534	4.72907	4.52713	5.53847	4.31566	4.89956	5.13511	4.0166	3.23031	5.56028	0.977176	3.46068	1.68373	4.59684	6.07393	3.78109
ENSMUSG00000006200	Rhox6	0	0.337994	0	0	0	0	0	0	0	0	0	0	0	0	0	0	0	0	0	0	0	0	0	0
ENSMUSG00000006204	Cdcp3	0.0686331	0.0741955	0.125971	0	0.137392	0.0373766	0.0354449	0	0.0356398	0.0707273	0.0372589	0.456983	0.383146	0.267997	0.324654	0.238746	1.20431	0.85591	0	0	0	0	0	0
ENSMUSG00000006205	Htra1	90.1604	83.4758	87.9083	78.5109	83.8754	82.1918	83.6085	81.8296	78.4864	78.5565	97.6527	83.8819	62.8643	57.8806	53.129	54.4847	58.1835	84.1229	2.17209	10.2566	2.99411	10.218	6.23135	2.10117
ENSMUSG00000006215	Zbtb17	25.3309	26.5914	24.5171	29.1505	24.8649	27.6784	24.8177	25.8728	23.4316	29.2933	27.2375	35.8706	33.4454	35.8934	34.367	28.2197	29.7936	31.4881	25.8073	15.2328	22.2338	17.7046	26.2214	23.4044
ENSMUSG00000006216	Clcnkb	0	0	0	0	0	0	0	0.116239	0.124273	0	0	0.113819	0	0	0.566023	0.332996	0.484541	0.106589	0	0	0	0	0	0
ENSMUSG00000006218	Fam131c	31.2916	29.7779	28.3122	27.1477	29.1146	29.0416	31.1825	29.755	23.3438	31.338	26.5576	61.2055	65.0631	67.8541	69.2142	65.0037	60.6782	50.8401	8.72775	2.57579	6.01538	10.2643	4.17308	4.2214
ENSMUSG00000006219	Fblim1	0.354252	0.689334	0.606856	1.40165	0.567323	0.771683	1.24406	1.58298	1.03015	0.949161	0.769253	2.42613	1.4942	1.81802	1.20652	1.97168	1.43449	6.87918	0	0	0.967022	0	1.34171	2.7145
ENSMUSG00000006221	Hspb7	0.114041	0	0.139543	0	0.684875	0	0.117791	0.553908	0	0.352563	0.12382	0.542377	1.41475	0.636151	1.51046	0.158681	0.307862	2.53962	0	0	0	0	0	0
ENSMUSG00000006235	Epor	1.90516	1.88794	2.52545	2.71255	2.22472	1.03752	1.96781	1.69648	2.80305	1.79969	2.58564	5.43653	8.46911	4.42811	4.05539	2.43	4.07162	6.64685	0	0	0	0	0	0
ENSMUSG00000006241	Ccdc159	7.81134	12.0411	7.61106	12.2274	13.61	13.0769	11.9529	12.0847	11.7181	13.4161	10.5228	19.8136	19.2014	18.075	24.4964	19.1213	21.8682	17.653	14.323	23.6718	23.6923	15.7217	27.3936	19.3976
ENSMUSG00000006262	Mob1b	8.33932	8.40206	6.50287	9.04791	9.1459	9.17445	7.94093	8.42743	9.59896	8.4206	7.61751	5.09505	4.7688	3.91367	5.2464	4.64729	3.65757	6.30575	3.32784	6.38388	5.16067	5.2183	7.95586	4.02399
ENSMUSG00000006269	Atp6v1b1	0	0	0	0.129633	0	0.157014	0	0	0.299436	0	0	0.137123	0.268258	0	0.0681914	0	0	0	1.4274	2.52758	1.9676	0	4.09497	1.3808
ENSMUSG00000006270	Vax1	18.9412	16.1977	13.145	10.4229	25.4667	18.4748	15.476	12.6327	7.92734	17.7712	14.4264	16.1344	14.0285	15.4545	12.0355	15.3412	19.0794	11.584	0	3.30448	0	0	0	0
ENSMUSG00000006273	Atp6v1b2	185.956	190.732	208.092	182.902	186.782	196.379	184.14	184.746	189.789	187.459	194.339	213.06	248.118	239.339	215.233	249.221	249.554	208.117	182.711	160.029	168.988	167.281	205.158	189.289
ENSMUSG00000006276	Eps15l1	33.0822	31.8122	28.3818	34.8051	36.7239	33.6845	33.2504	32.5918	33.4819	35.2506	31.3908	44.9728	47.2024	48.8275	48.0992	44.2713	45.982	45.2049	28.7664	33.4111	23.6638	29.1018	30.1707	38.599
ENSMUSG00000006281	Tep1	8.38297	6.60055	7.10758	8.04279	7.79603	7.65667	6.88599	7.43802	7.98641	9.04689	6.09172	7.81685	6.79659	5.67039	7.99322	3.90343	6.68219	11.2598	5.8822	6.5582	4.50462	6.66157	10.625	6.95464
ENSMUSG00000006288	Ttc5	33.0929	32.4158	30.037	36.6041	33.2787	29.3596	35.7055	35.9955	31.9486	33.2221	33.9061	38.5713	38.3554	35.7067	34.9089	31.6705	27.2622	35.0833	16.922	9.98824	11.663	33.7716	16.1821	10.4169
ENSMUSG00000006289	Osgep	24.0692	24.1515	25.0651	27.5729	21.4002	24.7513	25.2574	25.0602	23.8671	23.2864	24.1869	23.7469	19.6945	26.5672	23.6793	21.1099	21.1692	22.6947	7.60604	11.972	8.73711	14.9085	12.1225	13.4891
ENSMUSG00000006299	Aamp	150.22	156.669	165.15	146.743	152.551	150.884	154.782	146.369	151.27	156.121	152.788	161.824	173.102	175.641	158.013	180.431	174.66	152.765	74.1443	90.73	83.5082	116.264	89.9251	76.9716
ENSMUSG00000006301	Tmbim1	8.33168	7.65859	8.24128	8.27724	8.33931	8.85727	8.60564	9.18397	10.2851	7.7633	7.85436	14.806	10.0884	9.18392	8.77903	8.74681	8.5523	12.8434	20.7476	6.12318	4.76659	24.4003	18.8957	5.25649
ENSMUSG00000006304	Arpc2	185.15	187.562	193.102	175.153	179.101	182.205	183.858	179.405	178.255	183.917	191.919	160.009	172.653	172.078	160.468	177.441	162.485	167.556	39.9875	56.2835	55.1207	91.6433	73.5369	95.2172
ENSMUSG00000006307	Kmt2b	35.0465	37.3177	29.0319	30.9528	39.4922	33.1179	35.927	33.5013	33.2879	38.1167	32.7278	54.1201	54.6223	41.5961	53.0808	36.9973	47.8381	44.7025	35.8419	31.926	22.9065	33.2107	29.9126	22.0638
ENSMUSG00000006310	Zbtb32	1.74168	1.59317	1.31148	1.44571	1.60918	2.18884	1.38381	2.08234	2.08713	2.20902	0.872778	0.637183	1.82826	1.4947	1.26749	0.559255	0.361676	1.67079	2.65313	1.56602	3.65721	4.1603	2.53713	2.56651
ENSMUSG00000006311	Etv2	0	0	0	0	0	0	0	0	0	0	0	0	0	0	0	0	0	0	0	0	0	0	0	0
ENSMUSG00000006313	Upk1a	1.55557	0.480469	0.271917	0.799327	0.667283	0	0.459063	0.431744	0	0.45801	0.965113	1.9024	0	0.991698	1.6819	3.09211	1.49977	0.395903	0	0	0	0	0	0
ENSMUSG00000006315	Tmem147	168.397	172.836	177.908	169.304	163.72	158.67	182.441	164.963	165.748	168.268	170.811	166.931	156.064	168.863	157.702	163.19	159.838	145.451	89.9775	79.6642	104.65	83.7729	80.6657	87.0398
ENSMUSG00000006333	Rps9	130.469	141.991	145.855	118.111	133.346	136.785	136.441	127.226	131.469	136.515	139.073	105.284	112.304	116.083	102.82	124.917	116.446	94.3578	156.212	201.972	198.24	136.084	135.155	213.475
ENSMUSG00000006335	Tfpt	84.9269	82.9984	92.0139	86.7724	78.1621	82.1903	95.0519	82.7547	84.6517	88.0601	87.0701	83.2828	92.6359	88.5885	86.8132	79.7557	78.078	87.8296	41.6549	27.6603	14.3548	24.4942	14.9376	5.03686
ENSMUSG00000006342	Susd2	83.1969	88.2503	77.2788	81.5922	91.0023	76.9983	85.4578	74.9248	73.134	89.3355	76.6561	83.0712	90.0957	81.4342	104.105	94.913	84.1302	88.6858	7.28202	24.7148	25.0947	11.4187	15.6682	22.8939
ENSMUSG00000006344	Ggt5	3.14608	3.22812	1.76167	2.01391	2.295	2.14889	3.08429	2.12376	3.21201	3.24207	3.01056	2.23171	2.11683	1.36827	1.66475	1.92909	0.863697	2.51744	0	1.24657	0.727798	0	1.0098	2.04298
ENSMUSG00000006345	Ggt1	2.96247	2.40192	1.92574	2.41421	3.24317	1.91581	1.8168	1.97848	2.21138	2.57585	2.81442	2.02535	1.95241	2.99523	4.204	2.06104	1.99934	3.46354	0	0	0	1.43738	0	0
ENSMUSG00000006356	Crip2	135.7	131.085	143.402	133.255	136.125	133.053	141.094	141.613	141.089	132.864	128.877	134.371	132.137	140.82	111.158	119.319	114.326	136.423	20.8547	26.3776	24.6404	18.6867	48.4327	8.64593
ENSMUSG00000006360	Crip1	5.26301	6.28846	4.91466	5.60449	5.82234	5.58147	7.00966	9.14881	7.0482	5.4236	4.51127	8.69487	8.59091	7.41685	7.73073	6.35957	6.91697	22.9472	2.74273	0	0	2.1504	0	0
ENSMUSG00000006362	Cbfa2t3	2.97942	2.77241	2.49197	2.64528	3.66162	2.46463	3.11634	3.00416	1.88008	2.95374	2.9073	12.2328	8.98305	10.0982	5.35197	4.513	5.95598	11.2206	0	5.73085	7.20653	0	0.714203	1.44495
ENSMUSG00000006369	Fbln1	7.44629	5.39258	8.66909	7.54108	10.1304	10.2363	5.9737	11.728	22.8999	5.811	5.88696	11.9652	8.07168	6.77501	6.29228	4.32548	7.02585	36.2559	2.86329	0.845034	0	1.12246	0	0
ENSMUSG00000006373	Pgrmc1	423.081	440.274	503.748	410.879	420.745	462.475	432.251	428.993	451.405	433.187	448.464	382.86	457.775	438.241	378.38	451.219	436.563	377.475	889.018	685.747	668.436	744.547	975.738	772.039
ENSMUSG00000006378	Gcat	13.3783	11.0259	11.9938	11.6729	13.7883	11.9744	15.1863	13.3819	12.9312	11.3295	10.7862	23.9387	15.9393	15.8121	17.1679	18.4307	11.8001	19.9404	0	3.09657	3.61579	2.05659	2.5084	0
ENSMUSG00000006386	Tek	11.8619	11.2294	9.26624	9.16003	11.4703	10.5839	9.89844	11.2624	9.95286	12.2238	9.45911	28.6217	16.9601	15.8505	8.93958	12.7751	11.9404	43.5186	1.32713	3.91671	1.82938	2.08103	0	1.2838
ENSMUSG00000006389	Mpl	0.100089	0	0.12247	0	0	0	0.10338	0	0.103948	0.103143	0.108671	0.190408	0.124167	0.111664	0	0	0	0.26747	0	0	0	0	0	0
ENSMUSG00000006390	Elovl1	18.9978	22.4159	23.246	19.0627	18.5514	18.0423	22.6137	22.7309	23.4599	16.1156	18.7401	25.5632	20.2627	18.0932	19.9457	18.375	20.483	22.2885	16.058	5.41615	7.90539	7.1943	13.1622	11.0955
ENSMUSG00000006392	Med8	29.7787	31.0546	28.7124	33.0231	28.1208	27.1621	29.5623	30.3586	29.9434	28.5186	28.2191	30.6273	28.0657	29.1138	31.7561	26.7937	28.6902	27.8383	12.5027	18.4494	21.5429	19.6051	19.9268	12.0945
ENSMUSG00000006395	Hyi	60.8975	65.5239	70.8418	64.2736	64.6734	64.6151	75.598	66.6555	62.9488	67.617	68.4471	48.8149	60.8278	57.0953	57.4773	58.0812	54.22	49.5343	33.9707	36.7607	29.2668	24.4147	40.6067	24.6462
ENSMUSG00000006398	Cdc20	1.85952	1.64473	1.65479	3.04027	2.87644	2.5777	2.61909	2.95588	2.45792	1.91626	2.38604	4.34151	2.30685	2.07458	2.71879	1.17609	1.14089	2.40933	0	0	0	2.62469	0	0
ENSMUSG00000006403	Adamts4	10.1759	9.93603	8.35446	9.32761	13.4707	11.5123	12.7482	9.50237	12.4092	7.91553	9.05255	30.4739	17.1032	16.9192	19.5024	15.8034	13.1149	22.1054	5.20036	0.767382	0	0	0	3.77293
ENSMUSG00000006411	Nectin4	2.19175	2.36938	2.57871	2.34992	2.78438	2.57082	2.69917	3.02987	3.32685	2.3455	2.56273	5.69304	6.27462	4.51426	4.78505	3.98804	2.61703	6.00724	0	0.985347	0	1.30884	0	0
ENSMUSG00000006412	Pfdn2	134.496	136.937	151.605	149.677	147.673	145.779	142.623	149.497	143.238	145.488	143.904	143.284	149.458	166.056	151.764	161.963	152.054	140.281	29.0557	22.867	31.1514	45.5614	58.6579	28.1071
ENSMUSG00000006418	Rnf114	53.6338	53.6066	46.6298	54.9984	51.8935	59.1337	53.7451	51.7351	53.9429	53.428	53.4308	74.1075	64.5516	68.1296	61.957	53.8106	58.8041	64.8741	13.0435	30.7959	34.6754	26.2969	24.9464	41.458
ENSMUSG00000006423	C330007P06Rik	22.416	21.8416	20.3502	24.9384	19.3286	21.5888	18.0568	22.519	22.441	19.9878	21.2438	19.1371	15.3553	16.2768	16.3377	13.435	14.4681	21.9757	7.58094	3.97749	5.22497	5.94373	5.63849	4.07413
ENSMUSG00000006435	Neurl1a	80.5492	75.4546	81.7453	85.7262	76.3705	83.5294	70.7495	83.5531	79.1077	70.5872	74.9822	64.3705	67.227	69.1155	62.0953	58.1508	70.3954	64.0662	25.7555	22.8034	24.2601	44.4251	32.8392	13.2878
ENSMUSG00000006442	Srm	116.319	118.915	100.042	104.598	117.019	103.461	129.731	106.472	98.2436	121.7	119.217	128.488	120.537	120.298	136.762	128.601	124.752	108.012	39.1084	53.0929	70.0816	52.1261	67.3173	41.6147
ENSMUSG00000006445	Epha2	1.2161	2.84843	1.15736	2.06561	2.02869	2.0604	2.44239	1.9689	1.96466	3.62038	0.880247	2.95613	1.67627	0.904494	0.57525	1.03408	0.638349	4.51362	0	0.789711	2.76638	0	0	0
ENSMUSG00000006456	Rbm14	45.3077	37.5424	30.3383	43.9377	41.7115	36.1532	37.121	43.8557	38.1638	37.6184	46.2111	51.6234	49.0934	53.3406	49.511	43.3769	45.5668	59.9268	52.7784	46.2569	26.4554	48.9038	52.0002	55.6966
ENSMUSG00000006457	Actn3	1.85049	2.82419	2.26429	2.74075	2.83275	3.31965	2.47349	1.69185	2.48709	2.1313	2.71827	4.34866	3.37595	2.18594	4.94307	5.14967	3.37932	5.52688	2.15561	3.81707	2.9714	3.38016	0	0
ENSMUSG00000006462	A530013C23Rik	0	0.057239	0	0	0	0	0.0546888	0.0514343	0	0	0	0.0503635	0.065685	0	0	0.0736734	0	0.0943289	0	1.2378	0	0	0	3.04289
ENSMUSG00000006463	Zdhhc24	33.2458	39.1011	29.9468	33.4988	37.7203	32.436	37.6945	32.6111	34.9776	38.8357	33.1569	38.0095	31.8394	35.52	39.7509	36.465	35.6657	38.682	23.5898	12.6581	19.2148	23.5394	14.3553	12.4471
ENSMUSG00000006464	Bbs1	32.9607	27.9362	30.4624	34.9678	29.5311	32.0006	25.544	32.3783	31.4111	28.6658	29.4426	38.7887	35.0192	31.9981	38.229	28.3421	29.271	40.9801	11.4084	12.9867	11.7944	13.4169	20.2607	19.707
ENSMUSG00000006469	Slc34a3	0	0	0	0.120424	0	0.291721	0	0	0	0	0	0.891678	0.166135	0.298813	0.126695	0.186339	0.903805	0.119291	0	0	0	0	0	0
ENSMUSG00000006471	Ndor1	18.0214	20.5936	14.0386	20.488	21.613	21.9862	21.2412	20.5029	17.9294	22.029	17.9801	29.1874	28.6004	23.3056	30.1051	28.4642	25.7129	24.2964	13.9322	22.1403	17.7276	16.8052	17.4225	24.8813
ENSMUSG00000006476	Nsmf	119.45	115.883	113.803	112.865	117.106	111.204	118.381	114.97	105.635	120.369	127.451	130	134.022	124.485	131.678	124.834	133.46	101.634	44.7039	51.2654	43.1354	66.0933	51.2992	55.5999
ENSMUSG00000006488	Prl7a1	0	0	0	0	0	0	0	0	0	0	0	0	0	0	0	0	0	0	0	0	0	0	0	0
ENSMUSG00000006490	Prl8a9	0	0	0	0	0	0	0	0	0	0	0	0	0	0	0	0	0	0	0	0	0	0	0	0
ENSMUSG00000006494	Pdk1	42.8267	41.9531	41.0783	47.0165	43.4753	44.2138	40.5871	42.5489	43.4662	44.7609	39.7994	38.1493	37.8199	37.8613	64.4423	46.0344	52.7656	44.2599	17.6855	25.1483	21.6083	8.19359	15.3748	28.7727
ENSMUSG00000006498	Ptbp1	47.3005	43.86	41.8186	38.9997	45.41	45.5683	54.9111	46.3367	51.3384	51.6272	43.6165	45.9424	34.7116	32.5544	36.8076	32.0735	31.6529	50.3827	23.7472	49.8378	42.7365	37.2374	44.1563	54.8773
ENSMUSG00000006517	Mvd	45.6939	56.5589	46.5585	58.1975	53.5567	45.1432	59.3025	50.8232	45.6917	57.4161	50.9028	60.5907	60.69	49.2728	57.5316	57.9075	52.9641	61.8866	23.5471	9.92767	6.95538	7.91219	19.3008	3.25404
ENSMUSG00000006519	Cyba	29.7849	23.3277	29.7512	25.4171	31.9416	32.1098	26.9972	28.343	33.1429	25.9957	23.0991	13.2983	10.9342	8.81599	5.17559	4.22895	7.38424	23.8243	0	10.6577	8.29647	0	0	5.8222
ENSMUSG00000006522	Itih3	245.385	225.017	239.823	214.337	229.363	222.265	203.875	223.868	217.887	212.978	236.267	187.751	181.659	156.976	197.166	171.262	189.919	145.979	20.6271	32.4671	59.2361	43.1263	49.313	21.6164
ENSMUSG00000006526	Stimate	26.496	26.2956	24.8915	27.016	27.6072	26.099	25.7222	25.598	27.4425	26.1109	22.8728	31.2625	26.0445	24.7951	26.0256	20.3476	22.9631	29.1478	10.0353	10.1544	11.857	15.7361	12.3384	6.93405
ENSMUSG00000006527	Sfmbt1	26.9092	25.2167	24.8738	31.595	24.8479	26.3221	21.3364	26.9214	29.1619	22.1164	25.0483	27.2651	23.9483	22.2304	22.7943	20.4	21.2204	28.7249	23.8929	12.3934	9.48134	11.921	18.6941	8.40468
ENSMUSG00000006529	Itih1	0	0	0	0	0	0	0	0	0	0.0988206	0	0	0	0.106985	0.0907217	0	0	0	0	0	0	0	0	0
ENSMUSG00000006538	Ihh	0.310808	0.335998	0.887387	1.21112	0.518487	0.789886	1.07009	0.704488	0.43039	0.640583	0.337457	0.591276	0	1.04026	8.13516	6.9195	5.45379	0.738291	0	0	0	0	0	0
ENSMUSG00000006542	Prkag3	0.171527	0.0927141	0	0.0771214	0.257526	0.280233	0.5315	0	0.0890704	0.353521	0.0931169	0.0815774	0.319184	0	0.162274	0.596671	0	0.152791	0	0	0	0	1.62412	1.64293
ENSMUSG00000006546	Cryba2	0	0	0.323884	0	0.264937	0	0	0	0	0	0	0	0	0	0	0	0	0	0	0	0	0	0	0
ENSMUSG00000006567	Atp7b	7.81563	7.55692	8.67233	7.33365	9.42621	7.24361	7.52107	8.67683	5.44495	6.40327	6.64103	7.94209	4.03489	4.49515	5.83256	4.32296	5.04536	9.42674	4.80664	5.67426	3.31285	3.01486	9.19296	1.85988
ENSMUSG00000006570	Defb2	0	1.11926	0	0	0	0	0	0	0	0	0	0	0	0	0	0	0	0	0	0	0	0	0	0
ENSMUSG00000006574	Slc4a1	0	0.0697963	0.079001	0	0.0646227	0	0.0666866	0	0	0.0665337	0	0.0614124	0	0.432182	0.122162	0	0.52288	0	0	0	0	0	0	0
ENSMUSG00000006575	Rundc3a	193.914	203.129	209.16	193.974	190.867	193.429	200.512	194.837	189.794	198.835	199.582	212.433	228.574	223.048	213.115	230.526	234.639	177.037	140.336	160.647	106.981	156.707	142.333	129.583
ENSMUSG00000006576	Slc4a3	61.1437	63.7966	60.9315	62.9079	68.404	65.516	63.6094	64.1048	60.2215	64.4096	63.2763	81.004	81.0005	74.4424	81.6438	69.5438	77.1773	69.0873	47.2698	34.3399	33.582	48.4647	54.9391	38.6917
ENSMUSG00000006585	Cdt1	3.41928	2.60922	5.16833	3.5269	3.01977	4.49092	4.05108	2.54	3.96891	3.93816	2.29299	5.45254	3.99231	4.37571	2.37856	4.05804	3.25784	4.92703	0	3.52654	5.49047	1.56144	0	0
ENSMUSG00000006586	Runx1t1	8.64935	8.02071	6.40834	9.34762	8.89554	8.21063	7.45845	8.40212	8.32358	7.97288	8.05555	8.41589	6.59554	6.15276	7.95757	8.39138	6.05158	8.48214	3.92853	12.0579	4.87375	5.5442	6.76218	9.8807
ENSMUSG00000006587	Snai3	0	0.209689	0	0	0	0	0.200346	0.565272	0	0	0.2106	0.184501	0.24063	0	0.183505	0.539789	0	0.518346	0	0	0	0	0	0
ENSMUSG00000006589	Aprt	77.8209	80.1118	71.0582	72.7924	73.9779	59.8433	81.3895	74.6467	74.5265	81.0014	80.2475	74.9525	65.2505	81.1491	76.0278	73.186	68.8837	67.7532	27.1047	47.9958	48.0374	39.4662	22.2168	41.2025
ENSMUSG00000006599	Gtf2h1	64.9763	65.4375	58.5288	68.8967	70.8615	62.9326	64.1616	68.1562	68.4709	70.2306	65.0324	57.376	54.7446	59.9761	64.2746	56.6905	49.5655	64.3835	18.8609	39.5829	34.665	24.646	42.0846	20.2724
ENSMUSG00000006611	Hfe	8.57523	9.07908	10.7091	9.46006	9.91036	12.5174	11.8705	11.7652	17.9954	11.1144	7.87072	6.55899	7.56731	6.21359	6.27268	5.90443	3.81845	13.3872	1.75068	2.06669	3.61984	2.74519	5.02241	3.38705
ENSMUSG00000006638	Abhd1	78.7116	83.5759	73.7349	78.1312	86.2646	75.3003	84.6772	74.1928	80.7764	79.6692	78.6135	41.1007	44.6219	45.8616	53.2529	36.724	38.462	44.3155	69.3798	32.7613	38.2546	21.7585	44.2309	4.47431
ENSMUSG00000006641	Slc5a6	43.9925	44.9918	43.4705	47.2438	42.6072	43.8649	40.4538	45.6557	45.4423	44.8456	42.1805	45.9094	42.4039	47.2265	48.8055	32.3679	37.3796	50.8871	4.70065	24.9712	21.5987	11.0564	17.9805	6.06291
ENSMUSG00000006642	Tcf23	0.230161	0.497629	0.187752	0.482927	0.307162	0.58493	0.396215	0.0745273	0.0796786	0.395306	0.166597	0.437854	0.190352	0.342372	0.943563	0.213503	0.103556	1.16179	0	0	2.09428	0	0	0
ENSMUSG00000006649	Nphs1	4.6747	5.05357	5.42819	4.16076	4.86996	4.41614	4.43425	4.68009	4.26047	4.47324	4.66119	3.03998	3.84644	5.21533	4.10664	4.97796	4.31386	3.01684	2.83388	6.69083	4.55742	4.44373	2.70998	3.65515
ENSMUSG00000006651	Aplp1	386.326	406.095	449.533	366.598	384.585	413.821	395.245	378.334	398.288	394.231	407.291	400.823	491.986	466.27	397.966	530.557	523.716	375.456	532.692	375.595	355.716	505.405	584.722	338.855
ENSMUSG00000006673	Qrich1	43.7897	42.898	40.9915	46.7291	46.9035	45.3054	41.5635	45.2499	42.9103	44.4272	43.4308	44.6114	41.2624	43.1143	47.0117	43.617	42.2574	49.7709	34.7501	41.955	44.6352	48.9177	46.8251	35.1435
ENSMUSG00000006675	P4htm	69.3256	71.8727	72.2129	75.1146	73.6954	70.1141	75.9652	72.0754	73.432	73.9506	69.9815	92.3497	97.4832	103.788	94.2319	96.4621	98.5051	90.4608	40.1892	37.9548	47.6429	31.5098	43.0438	41.9872
ENSMUSG00000006676	Usp19	91.0423	86.0215	83.1668	91.7796	88.7489	92.1823	84.9192	92.7488	87.9919	89.711	88.9733	106.885	100.215	103.371	100.543	84.5361	97.9711	105.603	53.2358	65.9875	61.1524	67.4777	53.4536	56.6475
ENSMUSG00000006678	Pola1	3.00982	2.82767	2.98137	3.31873	2.72567	2.2245	2.70169	3.02821	3.49801	2.84319	3.42351	3.06742	1.82249	1.9188	2.2034	1.04699	1.54766	3.25558	2.12871	2.51295	2.93431	1.11266	1.35709	1.37281
ENSMUSG00000006699	Cdc42	244.554	241.24	255.598	239.73	235.614	242.358	240.939	242.321	244.365	239.838	246.218	209.731	215.156	224.256	211.822	223.398	214.267	214.239	170.778	145.603	123.517	125.631	125.004	134.61
ENSMUSG00000006705	Pknox1	9.8838	8.2229	9.02868	9.05169	8.8443	9.17766	8.09176	8.58363	8.42007	8.54258	8.60479	8.57823	8.81469	8.23203	7.54084	5.76725	9.22187	10.1837	7.21585	2.66198	2.48667	8.48623	9.48799	2.6176
ENSMUSG00000006711	D130043K22Rik	55.4831	45.7451	54.0483	62.8632	51.3404	57.823	44.9434	60.2345	53.2091	45.4571	47.3734	55.4508	48.337	49.079	53.6793	39.8081	48.0685	63.6579	5.9263	9.09485	5.71837	12.0807	22.6688	5.73282
ENSMUSG00000006715	Gmnn	7.7598	7.92266	9.495	10.0792	9.27713	8.45175	9.12814	9.00371	10.9692	7.55232	5.85079	17.2225	11.7657	15.3906	16.3138	11.3971	16.8748	13.4404	0	0	5.88398	3.3467	0	4.12919
ENSMUSG00000006717	Acot13	116.296	118.38	130.875	123.279	120.225	122.505	123.627	136.473	122.984	107.16	129.954	144.532	156.909	159.103	164.632	177.763	155.255	137.242	33.6206	34.7282	11.5861	59.3095	56.2636	56.9152
ENSMUSG00000006720	Zfp184	8.00014	7.87112	7.25932	8.24481	7.01777	7.73447	7.70612	9.16857	9.33553	6.02108	7.22214	8.63569	5.68717	8.72478	8.41899	6.0036	7.40117	9.84871	1.78008	2.1014	2.45375	0	8.51127	3.44393
ENSMUSG00000006724	Cyp27b1	0.613405	0.530495	0	0.330957	0.245586	0.400861	0.506859	0.357522	0.382234	0.758546	0.2664	0.116693	0	0	1.04457	0.170702	0.496777	0	2.42946	1.434	1.67444	5.71436	4.64648	0
ENSMUSG00000006728	Cdk4	90.0981	88.0489	87.2924	86.9625	93.9746	87.4403	93.161	86.673	84.8913	94.8504	89.0645	85.2384	84.2813	84.1444	92.2262	92.9085	80.0256	83.6334	88.5374	77.2531	66.3284	64.8893	60.7389	87.5087
ENSMUSG00000006731	B4galnt1	102.396	99.3284	101.129	104.163	105.235	103.361	101.702	102.932	101.027	96.287	95.4915	106.529	109.902	110.974	115.555	103.932	104.399	98.2964	39.8308	44.8832	57.4004	32.6483	43.2833	35.0276
ENSMUSG00000006732	Mettl1	30.8503	27.0093	24.5899	27.2532	31.4221	23.6628	28.7231	25.9586	22.3376	30.4483	28.5419	28.5179	25.8738	24.6017	30.8304	31.1366	30.9376	31.2543	6.45349	10.1578	23.7222	16.8659	26.7424	20.8093
ENSMUSG00000006736	Tspan31	114.62	116.126	122.807	117.961	118.472	114.49	118.984	115.82	120.386	118.562	115.536	96.4246	86.6377	93.9789	100.536	96.3729	98.7356	97.7392	111.21	47.1277	49.1338	73.7785	73.6254	35.8598
ENSMUSG00000006740	Kif5b	112.329	103.896	106.269	111.506	107.759	108.168	93.2598	107.12	105.155	99.529	111.006	101.578	91.2485	83.9589	99.0083	85.169	87.4259	113.665	73.6528	75.3854	69.6645	82.9337	73.4296	78.8277
ENSMUSG00000006763	Saal1	7.89452	7.56261	7.5079	7.38017	8.13645	7.36404	6.49906	7.06142	7.99598	7.00772	7.46816	6.84007	6.54525	5.581	8.02327	6.25367	6.48847	6.89297	2.32182	2.2841	4.80076	1.21359	5.92081	3.74336
ENSMUSG00000006764	Tph2	6.58105	8.5373	1.61053	1.57811	10.21	1.43358	8.94997	2.13098	1.93653	9.38157	8.21712	0.625984	0	0.122369	3.00926	1.98404	1.4805	0.586222	0	8.97456	10.4794	0	0	8.40468
ENSMUSG00000006777	Krt23	0	0	0	0	0	0	0	0	0	0.207934	0.219077	0	0	0.225112	0	0	0	0	0	0	0	0	0	0
ENSMUSG00000006782	Cnp	179.628	187.432	202.169	166.912	185.264	187.234	187.417	185.62	181.417	154.526	178.447	252.824	211.751	196.336	202.613	197.296	197.481	204.841	18.9029	38.5441	34.3475	30.9885	36.1529	14.9611
ENSMUSG00000006784	Ttc25	3.75012	3.16549	3.01723	2.63312	3.90781	4.14047	3.82037	3.39341	4.21484	3.86455	3.68123	8.89328	5.73566	7.22139	6.31805	4.28881	6.79535	11.0282	1.01732	1.20095	0.701158	0.797612	0.972835	0
ENSMUSG00000006800	Sulf2	73.2572	75.8802	71.6714	72.6951	81.9919	67.0186	71.555	76.1791	78.8192	68.6195	72.3555	78.5838	59.4524	47.7055	63.81	56.729	60.3306	94.9607	2.13028	34.5786	30.0989	12.5266	11.2043	35.0324
ENSMUSG00000006818	Sod2	91.8503	90.9033	80.7304	89.8301	92.1554	81.7233	87.1139	84.0448	85.0041	91.6615	91.9491	82.4752	79.8913	83.3933	93.7016	85.4366	84.0289	84.9375	37.4906	75.9761	89.1461	37.2324	58.5573	84.6221
ENSMUSG00000006850	Tmco6	16.9956	16.2414	14.3619	17.2251	15.7894	17.2839	16.2936	17.878	15.6031	18.6754	17.1275	25.5442	19.4533	21.3706	20.3428	18.0302	13.308	17.3976	3.71896	6.58539	5.1264	7.2895	10.6691	8.99386
ENSMUSG00000006906	Stambp	14.7502	16.404	15.306	17.4309	15.9763	16.4943	15.2039	16.7411	17.3635	17.6036	15.5216	18.4381	17.4719	17.8414	22.2642	18.2481	17.4975	19.6141	5.39813	4.24835	8.26783	6.11336	9.17709	5.8021
ENSMUSG00000006920	Ezh1	34.0822	32.3938	30.9531	35.2279	36.4075	35.3647	33.0548	36.5714	33.8096	33.1102	31.9815	47.8409	42.2285	44.4637	42.0815	36.2023	35.1185	52.4014	10.9267	25.7981	15.6412	15.8159	15.2716	13.0092
ENSMUSG00000006930	Hap1	422.187	430.297	479.247	398.872	414.097	448.6	425.07	412.888	425.926	432.995	437.629	462.915	560.052	523.867	469.935	611.83	597.362	440.83	488.186	331.278	321.592	522.058	568.467	345.351
ENSMUSG00000006931	P3h4	102.071	106.425	113.541	116.296	102.89	121.279	117.108	107.885	121.968	107.725	99.0159	90.469	89.033	98.9935	92.1753	95.4227	85.3252	93.6338	40.1966	28.8103	13.8522	38.2689	74.1325	16.6647
ENSMUSG00000006932	Ctnnb1	203.688	199.025	200.788	187.648	193.343	188.928	186.954	188.058	188.487	202.382	205.304	217.64	225.676	221.341	221.126	237.635	246.694	228.412	95.1505	97.3964	95.4646	94.4322	96.7492	81.5579
ENSMUSG00000006941	Eif1b	234.66	241.237	220.159	209.752	230.942	217.981	230.779	217.046	231.756	231.696	240.761	224.809	235.047	258.041	240.325	294.878	260.666	218.53	94.4964	147.644	68.9603	148.177	132.889	86.0341
ENSMUSG00000006948	Klk4	0	0	0	0	0	0	0	0	0	0	0	0	0	0	0	0	0	0	0	0	0	0	0	0
ENSMUSG00000006958	Chrd	5.75248	7.36424	6.66835	6.94247	7.778	6.43031	5.73315	6.76448	6.97001	7.488	6.79357	13.1993	12.3946	11.6533	15.0853	10.8127	11.3744	10.3382	14.9891	7.07787	6.19849	8.6181	7.64464	1.93329
ENSMUSG00000006998	Psmd2	176.581	176.943	186.881	173.485	176.586	174.184	166.394	175.028	173.968	178.826	176.947	192.063	188.209	188.452	188.215	195.102	204.673	189.825	74.335	85.9248	89.6586	101.992	93.299	83.8928
ENSMUSG00000007021	Syngr3	255.4	261.264	279.86	265.588	259.296	267.379	266.16	251.654	261.131	258.479	265.047	292.246	317.217	305.35	274.368	328.003	299.455	276.943	126.82	106.937	89.4886	130.208	170.363	113.917
ENSMUSG00000007029	Vars	41.1055	46.6284	40.7891	44.1537	50.7808	43.9123	44.8417	45.2364	44.3865	47.3501	46.0973	65.7189	54.0676	56.2249	63.3931	51.6328	51.6832	60.9927	34.5679	40.8075	29.2048	27.1024	23.4594	40.9901
ENSMUSG00000007030	Vwa7	0.512512	0.791499	0.895882	0.855899	0.879396	1.91387	0.907481	0.924601	2.05306	1.2072	0.476962	0.626783	0.999119	1.06188	1.039	0.509376	0.592953	1.17394	1.4499	0	0	0	0	1.40257
ENSMUSG00000007033	Hspa1l	13.6685	12.981	13.2862	16.7711	12.5303	12.2438	13.8541	15.2633	13.5322	10.7945	17.0596	20.2919	16.3227	14.2516	17.4027	13.331	17.9322	18.8891	2.52971	7.46583	5.2306	11.9003	7.25731	14.6827
ENSMUSG00000007034	Slc44a4	0	0	0	0	0.101565	0.884162	0.419234	0.394286	0.105385	0	0	0.193039	0.377647	0.226414	0.0959983	0.282383	0	0	0	0	0	0	0	0
ENSMUSG00000007035	Msh5	0.342867	0.0617759	0.139846	0.308318	0.114394	0.497921	0.0590235	0.111022	0.356088	0.117776	0.186133	0.0543554	0.354457	0.38252	0.54062	0.318052	0.462796	0.254514	0	0	0	0	0	0
ENSMUSG00000007036	Abhd16a	93.6554	98.2774	103.798	99.0335	92.367	104.463	111.422	104.601	103.683	106.013	91.4638	121.267	130.298	127.682	116.53	108.482	107.618	108.759	69.9142	45.8523	36.1399	86.7908	68.7145	41.3304
ENSMUSG00000007038	Neu1	64.7972	67.3968	66.3484	65.2661	71.7994	66.8898	71.3839	66.4785	61.146	70.7843	64.3831	74.3478	79.8602	80.7847	82.9896	83.9228	75.5873	74.4477	21.7773	46.4726	36.9463	34.1484	35.2425	45.3736
ENSMUSG00000007039	Ddah2	34.0956	29.5728	37.3538	29.2339	34.1268	32.1701	38.6974	35.6243	47.5569	33.2974	27.1186	43.1791	30.2478	33.1733	19.6914	24.8242	21.9405	45.0274	0	0	2.7056	12.3112	0	7.59481
ENSMUSG00000007041	Clic1	26.6807	24.6685	24.2704	20.8354	28.2864	29.6334	26.6515	28.3053	30.9909	28.5802	29.5401	28.0499	17.6383	19.1915	14.9456	18.318	14.4526	43.624	0	8.20702	0	2.72536	3.32408	13.4503
ENSMUSG00000007050	Lsm2	7.614	10.0723	7.72297	7.74766	9.52621	9.38412	8.48523	9.24545	8.53188	9.49819	7.83174	12.96	10.6885	12.183	12.511	13.243	9.73633	10.709	0	7.02622	1.36739	3.11099	0	3.83837
ENSMUSG00000007080	Pole	0.905464	0.94826	0.519347	0.356223	0.906293	0.955386	0.818332	0.769634	0.881605	1.31216	0.706603	0.9151	0.842463	0.50509	0.776313	0.708691	0.611089	0.756153	1.12069	4.29968	2.31721	0	0	2.1682
ENSMUSG00000007097	Atp1a2	270.599	261.875	275.658	237.199	274.304	262.572	241.958	263.125	281.312	247.507	263.841	243.777	221.254	200.528	196.023	211.578	204.336	289.882	28.4328	48.7742	78.9986	45.9779	61.1767	47.2733
ENSMUSG00000007107	Atp1a4	3.70291	3.53755	3.26649	3.25235	3.7063	3.28276	3.64677	2.92784	3.66682	3.46093	3.55291	2.9488	2.35026	2.40183	2.28113	2.03698	2.55718	4.21895	0	1.00657	4.70141	1.33704	1.63077	1.64965
ENSMUSG00000007122	Casq1	0.485567	0.349947	0.792197	1.01882	0.81002	0.881443	1.83896	1.41506	0.840485	1.66795	1.0544	1.53956	2.81109	1.44459	2.75625	2.70254	1.52929	1.29759	0	1.89191	0	0	9.19531	3.1006
ENSMUSG00000007207	Stx1a	88.2433	75.2917	88.1198	84.677	75.52	75.7285	78.4213	80.6582	82.0508	76.7767	81.0201	115.258	113.733	129.635	114.747	117.346	107.758	109.308	46.9125	16.6141	12.9333	45.9764	24.6737	15.8833
ENSMUSG00000007209	Ceacam9	0.223799	0	0.273844	0.603744	0	0.243756	0.231158	0.217402	0.232429	0.230628	0	1.27726	0.83291	1.24841	1.27036	0.622804	0	1.19613	0	0	0	3.47478	0	0
ENSMUSG00000007216	Zfp775	15.8486	13.5938	15.0224	15.2552	15.0438	17.8291	15.0632	16.8411	14.296	15.5654	14.0568	16.9859	14.3997	18.0135	16.1199	13.045	17.0735	16.1721	8.84086	4.34862	3.04667	3.46578	2.81811	7.12685
ENSMUSG00000007279	Scube2	2.05299	2.30158	2.04687	3.89737	2.28319	2.98141	2.35611	3.17612	2.68494	2.35071	2.14646	2.24209	1.13194	1.86627	2.30193	1.2696	0.923697	2.84472	0	0.888781	2.07562	1.18057	0	1.4566
ENSMUSG00000007338	Mrpl49	94.9362	88.4368	97.8343	89.7595	90.1372	87.8181	94.7544	88.9522	91.4294	92.4556	85.3486	98.7885	88.5395	95.9625	88.5411	92.9835	93.608	94.6126	33.3339	43.2859	29.8669	36.5889	41.4394	19.3473
ENSMUSG00000007379	Dennd2c	0.874866	0.945771	0.957815	1.20077	0.829579	1.20364	0.808514	1.20769	0.956422	0.474506	0.899885	0.74457	0.456979	0.873303	0.392056	0.704764	0.497212	1.23048	0	0.538219	0	0	0.871977	0
ENSMUSG00000007411	Mark3	26.6949	24.1777	23.9007	27.3715	26.6867	26.2032	24.2774	24.4455	25.6956	24.6914	25.1664	29.6652	26.4933	30.9807	30.4598	25.6838	25.8817	30.8258	23.2086	27.3979	30.2146	22.24	27.7424	21.8273
ENSMUSG00000007415	Gatad1	73.869	72.4026	73.1441	74.7373	70.2967	73.1118	76.5327	71.7575	72.3111	73.9369	74.9381	63.6337	53.2917	57.308	58.3445	49.2309	50.825	56.8247	19.5045	23.0251	20.6815	34.1134	34.4339	34.8326
ENSMUSG00000007440	Pcdha11	77.8403	70.9629	72.5345	84.4623	75.6114	78.7485	74.3744	77.5615	79.7403	78.2723	74.598	81.6638	84.2117	86.3166	78.4356	67.5603	69.1965	90.7011	25.6719	27.5507	28.149	40.2553	25.6653	21.4473
ENSMUSG00000007457	2310003L06Rik	0	0	0	0	0	0	0	0	0	0	0	0	0	0	0	0	0	0	0	0	0	0	0	0
ENSMUSG00000007458	M6pr	116.998	118.539	126.667	122.777	115.589	130.73	119.202	122.628	128.037	119.319	120.041	117.77	114.705	119.292	111.69	115.906	115.911	122.431	49.4876	58.4204	49.6117	81.1274	107.554	52.2239
ENSMUSG00000007476	Lrrc8a	70.6622	65.7707	63.3227	67.4308	67.7187	69.698	65.7173	63.8715	70.1895	66.2465	67.8868	62.6813	52.1054	50.9478	59.7771	55.5865	55.2087	67.2534	37.7413	40.2698	36.0169	40.9715	31.9268	47.7426
ENSMUSG00000007480	Mc5r	0.808864	0.961862	0.593843	1.38198	1.37633	0.880991	1.33674	1.02147	1.09207	1.00025	0.790396	0.923263	0.501723	0.541446	0.382616	0	0.764253	1.87334	0	0	3.312	0	0	0
ENSMUSG00000007564	Ppp2r1a	252.088	256.005	274.135	239.922	257.6	263.374	251.006	249.738	245.848	255.486	254.303	272.365	319.736	303.964	267.567	329.251	325.143	267.435	133.832	160.154	174.372	166.737	171.809	189.76
ENSMUSG00000007570	Fance	28.0958	32.084	31.3521	33.449	31.2901	34.4801	35.7636	31.8094	33.3916	35.1719	30.2899	36.605	31.4182	33.8835	35.6587	32.8991	36.7213	31.7243	15.6728	18.5018	13.5026	15.36	3.74688	9.47567
ENSMUSG00000007589	Tinf2	23.9809	22.7444	22.7705	23.8072	25.6671	22.2188	24.9676	24.2894	24.5735	23.2628	24.3707	27.6159	23.0858	22.1169	25.7123	21.5334	23.8236	25.2921	7.59834	11.9598	13.0924	8.93606	18.1653	8.57531
ENSMUSG00000007591	Tssk4	1.65523	1.39174	0.67512	0.661528	0.184083	1.00157	1.32973	0.357314	0.764024	0.758104	0.998417	0.524813	1.36894	0.615551	0.173993	1.27952	0.248244	0.655303	0	6.44923	0	5.71103	0	3.52316
ENSMUSG00000007594	Hapln4	90.292	87.7793	75.6245	82.5686	93.2744	77.658	80.7929	73.3271	77.309	91.3056	78.5494	96.525	94.4422	110.341	126.381	119.253	125.676	104.372	25.4982	28.2195	28.5577	29.9873	48.7667	30.8322
ENSMUSG00000007603	Dus3l	74.8692	81.053	81.3737	76.681	88.7873	87.5035	89.8502	87.3166	78.3131	85.2228	83.2684	132.839	139.586	133.309	136.486	118.056	124.511	93.4445	33.9861	46.3896	46.848	43.3002	46.7189	36.986
ENSMUSG00000007610	Gtpbp3	24.175	25.8772	24.8285	25.3027	27.2118	24.3451	29.0633	24.0999	25.1895	29.8135	25.3011	38.9031	35.6937	37.317	37.8682	33.7482	30.0632	31.4897	12.5571	15.7502	19.473	19.6904	16.5111	16.7023
ENSMUSG00000007613	Tgfbr1	29.3356	26.1751	24.9553	33.2026	25.4926	27.5825	24.8591	28.4501	31.3201	28.637	27.2333	16.9629	13.7297	14.3422	20.4834	14.1218	15.7212	24.2802	15.313	14.6876	19.7889	18.7593	29.2869	19.4421
ENSMUSG00000007617	Homer1	13.8167	11.1739	8.54996	11.6183	10.6887	10.2814	11.9288	11.1421	11.3098	11.1678	11.8809	8.17635	6.47675	6.70712	9.57905	10.0161	8.50619	8.52604	16.7092	16.0269	10.0769	11.4631	15.9787	15.1535
ENSMUSG00000007646	Rad51c	5.11415	4.43848	4.495	5.69994	4.75835	5.02101	4.53832	5.38779	5.90981	3.19181	5.94368	3.08316	4.73597	4.82163	4.08869	4.40992	4.76403	7.69951	5.70569	4.20975	0	1.11837	4.09217	0
ENSMUSG00000007653	Gabrb2	22.4423	16.2635	19.988	30.4499	18.9344	22.1722	13.6927	25.3217	25.8859	14.2753	22.5336	21.2525	18.4786	13.4605	19.2588	15.6826	16.1513	27.4212	17.6984	7.54472	10.1651	19.2725	22.5661	3.80457
ENSMUSG00000007655	Cav1	16.7793	15.7603	17.1656	18.5514	16.6111	16.4779	15.5316	20.3968	18.569	14.3622	15.331	21.4549	19.1095	13.6051	8.93464	11.7374	10.1484	44.8396	0	0	0	4.27083	0	3.51293
ENSMUSG00000007656	Arpp19	79.1204	77.1999	77.1696	81.9173	73.3904	75.8373	70.9309	78.9009	78.2678	73.6568	74.0769	60.11	57.0587	60.8371	62.0757	60.807	56.665	63.1581	26.4923	28.2958	27.8234	39.5636	34.985	30.5087
ENSMUSG00000007659	Bcl2l1	87.3802	87.2415	88.6364	85.6341	88.1494	82.0474	91.6047	87.0899	84.814	88.1306	85.7515	102.044	99.0895	106.781	99.8645	100.218	95.2661	97.2796	25.9083	59.56	47.9309	22.4512	40.4232	50.1248
ENSMUSG00000007670	Khsrp	108.136	106.704	99.3942	107.365	111.601	108.302	105.726	109.164	105.168	110.607	109.39	118.784	110.204	117.624	117.866	112.619	123.656	123.157	43.4367	48.7134	46.9023	42.0023	52.6142	50.4223
ENSMUSG00000007682	Dio2	10.8066	11.565	7.90729	7.86203	9.40328	14.1952	14.5273	9.65366	22.503	17.1242	10.9667	3.09924	1.75157	1.87813	2.36326	2.3424	1.90578	2.3219	3.22619	0.634756	0	0.84315	2.05676	5.20144
ENSMUSG00000007721	Ccdc124	106.315	109.9	117.559	105.313	105.481	111.334	115.773	106.17	103.067	102.076	115.431	115.118	118.725	135.021	109.74	120.987	119.376	100.508	36.8717	32.6454	30.4954	37.5813	21.1557	24.9675
ENSMUSG00000007739	Cct4	106.814	100.437	102.37	104.229	98.5602	95.1338	100.155	96.4586	100.784	99.848	105.689	110.824	107.611	115.057	107.381	111.704	102.678	112.489	65.4966	83.4695	95.4134	59.5213	54.0921	79.1978
ENSMUSG00000007777	0610009B22Rik	95.8733	98.8546	93.6947	101.008	90.5771	91.3265	95.1039	90.9812	92.6692	96.1901	97.2228	75.5435	69.0854	75.8964	75.1357	73.0846	60.2195	76.6639	18.7979	36.9851	34.5492	24.5637	29.96	18.1842
ENSMUSG00000007783	Cpt1c	69.9732	73.2689	69.0063	73.156	73.6462	75.9059	74.8926	72.9533	72.7883	72.0502	71.6909	83.6529	84.1501	78.6312	84.374	80.9791	74.6766	67.7	43.5119	54.0002	48.4445	54.2339	41.6094	59.3595
ENSMUSG00000007805	Twist2	1.29337	1.07553	0.486949	1.16304	1.29455	0.650168	1.23313	0.676522	1.44657	0.820204	1.6203	0.378536	1.11081	1.33195	0.282369	1.38434	1.2086	0.354491	0	3.48876	4.07374	1.54471	0	0
ENSMUSG00000007812	Zfp655	39.3739	34.1495	35.133	44.334	38.9582	36.4951	38.8041	37.7004	38.1972	37.9013	35.7065	36.9156	35.8295	36.5013	41.5193	30.4542	30.2278	47.0825	22.3417	27.0338	29.257	21.02	28.8425	25.9347
ENSMUSG00000007815	Rhoa	57.5602	58.7177	62.1303	54.602	56.8959	57.2314	56.1451	56.0377	56.0599	55.1045	58.012	53.9091	54.1041	56.8833	56.01	59.4528	56.763	58.63	32.5439	27.0898	29.9067	43.1802	36.7068	46.0113
ENSMUSG00000007817	Zmiz1	61.855	57.0819	46.2204	57.3001	65.5965	59.2686	58.3152	54.6245	54.7861	66.107	57.8774	53.0555	51.2088	45.518	58.2321	45.5423	52.722	62.0619	17.9768	64.5494	62.2944	19.9672	13.3706	58.9324
ENSMUSG00000007827	Ankrd26	26.4711	21.8389	19.9776	27.249	22.1811	23.9946	22.7096	23.6843	24.0553	26.202	24.1555	24.3508	24.4672	20.7407	32.7044	20.779	27.9729	29.5522	12.9328	17.3029	24.3638	20.2795	10.7184	15.0127
ENSMUSG00000007833	Aldh16a1	8.31297	9.10815	7.97255	7.4248	7.92704	6.79069	8.93441	7.42059	8.80852	7.75627	6.83029	10.4183	8.57074	8.83571	9.83069	8.04998	9.32531	10.7572	1.11232	7.87857	3.06654	3.48838	4.25473	4.304
ENSMUSG00000007836	Hnrnpa0	260.36	272.155	282.509	254.271	265.673	285.503	277.081	266.892	264.154	265.023	263.352	208.284	221.765	227.982	215.303	243.485	260.707	203.877	53.7076	78.5635	91.7368	82.3866	69.2235	83.5784
ENSMUSG00000007837	Prrg2	11.6231	10.4489	9.43154	10.8919	11.5113	10.9272	12.7635	13.1925	12.3254	10.9691	12.8853	13.7324	12.1424	15.8337	12.2693	7.66078	13.0463	13.841	0	4.29032	0	5.69886	2.31694	0
ENSMUSG00000007850	Hnrnph1	154.161	157.188	159.068	148.251	154.843	152.188	155.377	149.229	157.074	147.78	163.329	117.073	133.108	129.414	124.674	131.245	130.234	107.903	111.324	97.9325	87.7939	95.6749	104.41	118.045
ENSMUSG00000007867	Ift43	24.0996	19.0226	28.7865	24.767	23.9302	27.7068	30.226	26.3835	29.5976	26.0175	27.6196	30.3825	27.0497	32.6481	29.8566	25.2828	24.7841	31.8601	15.1507	29.0638	13.0528	11.8787	10.8662	21.984
ENSMUSG00000007872	Id3	69.2919	75.6702	63.2124	56.7605	69.3553	46.6651	81.0402	59.7751	57.864	62.6848	64.3214	75.9725	53.1514	50.3568	33.1941	39.989	31.1763	94.0771	10.4748	10.3046	7.21946	2.73753	0	6.75519
ENSMUSG00000007877	Tcap	0	0.360099	0	0.599073	1.00022	0.362805	1.03216	0	0.691893	0.343266	0	1.58422	1.2397	0.74325	0	0.926979	0	3.56062	0	0	0	0	0	6.38109
ENSMUSG00000007880	Arid1a	67.7459	64.3422	53.9389	69.2581	73.3163	71.9287	65.2271	70.7545	69.2436	67.4028	64.6515	71.4277	67.3504	58.6042	64.5601	52.99	68.2659	79.0236	35.4194	37.9532	33.4256	41.4415	36.9973	43.7513
ENSMUSG00000007888	Crlf1	3.26537	2.90707	3.99556	3.28179	4.4219	3.34734	5.15831	3.54521	4.18923	3.56295	2.0855	2.74059	0.953152	1.71436	0.908597	0.534535	1.03707	10.0949	3.80379	2.2452	0	2.98231	0	0
ENSMUSG00000007891	Ctsd	313.094	327.579	364.042	309.084	321.716	338.087	336.985	317.584	338.001	328.6	332.94	314.039	342.59	333.569	324.797	379.582	376.377	308.808	321.848	251.203	252.991	310.734	361.192	192.98
ENSMUSG00000007892	Rplp1	408.173	437.15	474.668	368.751	400.313	414.243	420.287	397.736	415.369	403.02	439.048	355.145	421.578	411.606	358.616	464.043	455.277	323.003	388.49	606.555	803.27	599.355	455.392	787.981
ENSMUSG00000007907	Cabs1	0	0	0	0	0	0	0	0	0	0	0	0.19958	0	0	0	0	0	0	0	0	0	0	0	0
ENSMUSG00000007908	Hmgcll1	25.8466	23.556	24.677	29.2351	24.0141	26.5734	25.4993	24.8263	24.195	23.8881	26.0493	20.1752	16.8949	20.3014	25.7682	18.3851	20.025	24.4173	10.3287	12.8704	7.90974	8.09805	17.5592	8.88129
ENSMUSG00000007944	Ttc9b	97.258	94.3269	101.494	100.604	102.738	95.8739	105.065	96.1223	96.5332	99.4327	90.5595	118.127	122.564	129.452	105.26	118.412	104.482	101.028	51.8072	26.9818	31.506	38.2294	34.9709	23.5839
ENSMUSG00000007946	Phox2a	0.155175	0.167751	0.379748	0.418615	0.46595	0.338024	0.160277	0.150739	0.161158	0	0.336959	0.295202	0	0.865603	0.587217	0.647747	0.418904	0.414676	0	0	0	0	0	0
ENSMUSG00000007950	Abhd8	139.194	146.709	164.068	139.022	138.779	148.992	140.733	146.722	141.989	137.937	145.245	156.775	179.21	175.157	150.509	169.874	167.087	149.575	55.1909	75.1071	73.9645	48.0796	41.0494	57.8381
ENSMUSG00000007987	Ift22	76.407	71.151	78.928	80.5133	73.6737	74.0689	79.0098	74.5631	78.717	72.7857	72.7904	92.7412	87.7301	98.9137	90.0049	88.7788	81.1594	91.528	20.7986	21.4837	16.724	19.0246	29.8338	8.38313
ENSMUSG00000007989	Fzd3	48.3141	39.139	38.2652	49.1897	42.5327	44.0803	35.1026	44.7769	44.6958	36.7249	41.0228	33.4994	25.3943	27.3223	29.3054	23.5754	25.1999	40.2469	52.7469	28.8278	34.3347	47.4822	52.3088	32.5992
ENSMUSG00000008028	1700008O03Rik	3.00744	1.95071	1.99768	2.39532	1.72011	3.18202	3.19508	3.08841	2.58796	3.2763	3.73177	4.08664	3.09132	4.31388	3.98329	3.46728	3.9434	1.83699	3.40323	2.00877	2.34559	2.66825	0	3.29212
ENSMUSG00000008035	Mid1ip1	234.61	247.688	268.369	230.585	238.092	245.509	236.5	246.787	240.728	222.806	240.064	220.336	209.311	221.843	194.298	224.65	208.711	231.323	11.7546	39.8945	54.6854	32.256	25.2914	28.427
ENSMUSG00000008036	Ap2s1	157.676	165.121	192.934	162.236	155.458	165.194	167.07	167.965	161.305	157.623	166.071	184.261	204.389	213.247	178.193	212.53	203.562	167.589	76.4686	82.749	70.272	99.9236	109.688	53.4243
ENSMUSG00000008090	Fgfrl1	24.2908	24.787	27.6392	22.9659	25.6764	25.4678	23.7999	25.471	28.4104	21.4059	22.3066	17.8148	12.9549	15.9561	13.3158	11.8455	12.5634	17.2899	0	3.98035	6.19701	1.76237	10.7477	2.17443
ENSMUSG00000008129	4930432K21Rik	3.67492	4.82406	6.10265	5.54703	5.51743	6.14687	4.06688	4.97233	5.72494	5.00432	4.41752	11.8599	10.909	9.0784	7.32588	8.03536	9.56636	11.5742	0	12.273	10.7482	6.11336	0	17.5997
ENSMUSG00000008136	Fhl2	13.1506	11.877	12.0175	13.9211	9.99693	9.60926	14.2707	13.5832	16.5967	13.8949	10.8442	20.584	15.4881	18.5715	24.2525	22.2358	21.1207	32.177	9.88946	9.7288	15.9041	12.9228	12.6094	9.56658
ENSMUSG00000008140	Emc10	171.909	180.927	199.356	174.056	177.051	184.881	183.265	175.303	181.911	179.721	174.778	191.321	207.624	211.719	170.215	192.204	213.044	183.412	77.1764	55.6766	65.0123	80.6788	84.0524	47.6974
ENSMUSG00000008153	Clstn3	227.78	232.392	247.498	220.993	228.796	241.76	226.875	225.765	239.47	237.004	228.376	257.773	301.137	280.303	262.186	293.874	305.636	252.954	260.071	131.488	125.62	244.018	288.452	100.013
ENSMUSG00000008167	Fbxw9	29.2165	29.1626	31.6379	33.9947	33.9147	35.7867	38.083	33.7312	32.185	35.6871	30.3027	33.7393	35.4343	37.0733	40.1802	27.7946	27.5925	29.6006	20.3334	16.3661	16.5623	21.7392	19.4443	21.4577
ENSMUSG00000008193	Spib	0.110105	0	0	0	0	0.119923	0.113725	0	0.11435	0	0	0.104731	0	0	0	0.459611	0.148617	0.294235	0	0	0	0	0	0
ENSMUSG00000008200	Fnbp4	26.5749	28.8843	29.5239	30.8419	34.5694	29.5716	30.0747	32.0128	28.7953	32.4279	26.4577	43.9852	40.4064	34.1972	45.1546	36.6435	40.7264	40.8495	25.6483	27.4745	26.1888	21.5988	25.4353	26.6488
ENSMUSG00000008206	Cers4	32.8037	32.8458	34.3419	39.3618	36.9057	37.8041	34.6004	39.4198	38.5612	35.1579	34.5261	33.8967	34.4342	33.2364	37.0023	28.5903	32.7044	33.8308	36.203	30.699	19.6804	37.5794	36.5706	30.5818
ENSMUSG00000008226	Scrn3	25.0526	22.6164	23.7534	29.6051	23.3032	24.4293	21.4056	27.267	26.4273	21.8296	25.0645	25.2022	21.8043	22.5355	26.6173	22.1747	23.901	29.8523	11.6887	9.19902	9.84636	16.2921	12.4196	15.0761
ENSMUSG00000008301	Phax	106.397	111.181	105.159	109.982	109.338	108.612	114.884	101.01	110.057	108.472	105.494	102.014	105.029	124.724	110.602	109.699	105.456	107.935	28.1306	51.4729	27.1436	46.3164	43.0411	54.4244
ENSMUSG00000008305	Tle1	26.4993	23.9835	26.7916	31.3592	24.274	28.5859	27.8949	28.6999	27.6341	25.7016	25.1504	23.6198	21.1815	19.5745	21.4003	19.6718	20.7466	26.2205	7.89666	8.89832	11.8747	11.2568	9.61087	8.33328
ENSMUSG00000008307	1700109H08Rik	2.16571	2.22974	1.38809	2.78211	3.0967	2.80812	3.1956	3.50634	3.21317	3.08199	2.12746	4.12001	2.94257	5.29256	4.68316	4.44841	4.31524	3.85831	4.08454	14.4655	7.03791	12.8097	9.76489	5.92678
ENSMUSG00000008318	Relt	51.3144	47.0429	60.1973	70.0379	47.6032	65.0129	49.4218	60.8832	64.7915	53.9714	49.3379	86.9969	87.5455	90.1159	63.9391	61.2196	61.856	82.5	36.2242	14.6294	18.3964	17.9375	51.0489	23.9758
ENSMUSG00000008333	Snrpb2	48.9642	46.8388	50.0405	52.1804	50.1154	46.95	49.4326	51.6447	47.7529	47.2691	51.2424	36.9021	38.9414	41.0627	37.2257	37.218	34.7612	37.4133	8.75525	21.9632	18.103	5.14832	18.838	23.2909
ENSMUSG00000008348	Ubc	449.93	482.855	548.137	402.63	450.014	492.191	469.347	439.932	458.437	465.459	484.597	447.697	572.655	519.987	444.557	633.339	614.526	420.523	2150.77	1445.57	1644.75	1801.52	2131.14	1515.98
ENSMUSG00000008373	Prpf31	26.9972	27.4279	29.4111	28.6623	26.6152	26.8752	29.4441	29.8351	26.7117	28.539	28.4295	35.2335	35.0043	35.3013	34.7686	33.2833	31.9735	37.5466	16.0964	17.6446	10.3016	6.31006	12.0942	10.0098
ENSMUSG00000008384	Sertad1	10.808	13.7159	10.9248	12.2543	9.87718	13.819	15.2889	11.412	17.0811	13.8011	9.18365	20.5609	18.0716	14.1549	10.225	15.3655	11.7341	21.7664	18.6114	2.74636	0	10.944	4.44942	0
ENSMUSG00000008393	Carhsp1	66.1836	60.678	67.4634	62.992	67.3501	65.1053	64.2513	69.4437	60.1293	59.8911	70.6586	113.295	94.4411	96.6423	63.4497	57.3449	59.2075	113.677	0	12.915	6.03222	6.86203	8.36952	10.583
ENSMUSG00000008398	Elk3	21.6535	20.0322	20.8058	21.4687	21.5344	24.8694	20.7168	23.7313	26.9574	20.8123	18.0094	12.7409	10.8483	8.74944	9.06089	6.95296	7.68159	17.4955	1.37438	6.48986	8.52531	1.07756	1.31429	2.65902
ENSMUSG00000008429	Herpud2	33.7508	38.1182	32.3919	38.6404	37.3974	37.2302	36.9211	34.1478	37.404	33.3361	35.7081	33.5908	31.1684	32.0601	32.8484	27.9822	30.5649	36.6919	17.083	16.3853	25.7556	16.7421	13.273	22.7222
ENSMUSG00000008435	Rdh13	18.5303	19.5662	16.4635	19.7201	20.2246	16.3756	19.3868	18.1866	17.9021	19.2931	18.9234	20.3585	19.3051	19.3912	24.6426	16.5895	18.5488	17.7858	4.74104	13.9921	12.417	5.20401	15.4148	8.25526
ENSMUSG00000008438	Adam21	1.30174	0.703621	0.663679	2.0485	1.08578	2.71748	1.45659	1.47529	1.91524	0.894307	1.41335	1.44457	1.34574	1.93638	1.84728	1.05658	1.75706	1.93259	0	1.26799	0	0	4.10857	6.23422
ENSMUSG00000008450	Nutf2	71.5707	76.1964	75.4171	76.7839	75.6765	66.2852	77.6123	74.0493	70.2996	77.1143	73.6618	71.7694	70.6837	66.511	66.0944	66.5347	73.7633	63.4767	49.1912	25.4059	27.5468	45.7991	44.1004	41.6371
ENSMUSG00000008461	Fut1	0	0	0.138691	0	0.113449	0.246905	0.117072	0	0	0	0	0	0	0	0	0	0.305983	0	0	0	0	0	0	0
ENSMUSG00000008475	Arpc5	162.746	167.237	177.069	167.682	156.785	164.716	161.219	164.968	163.114	171.573	164.348	121.282	129.951	129.868	133.885	119.307	117.982	132.488	63.1938	77.8441	62.4915	62.4713	68.3131	71.762
ENSMUSG00000008482	Rnf151	0	0.285668	0	0.237624	0	0	0	0	0.274441	0	0.286909	0.754062	0	0	0	0	0.356682	0	0	0	0	0	0	0
ENSMUSG00000008489	Elavl2	37.5685	31.3326	34.3957	40.3755	34.4472	34.216	28.5634	36.7529	31.4425	30.1028	39.6349	36.855	38.9248	34.5393	34.1764	32.2419	29.6359	40.9769	15.7972	9.76836	9.85088	15.3345	16.5452	10.1876
ENSMUSG00000008496	Pou2f2	23.6366	21.7008	23.6252	26.9734	26.0739	22.907	23.9786	27.836	26.5771	22.5813	23.5004	25.6896	24.2376	25.7291	25.3697	20.2557	21.5625	30.9169	7.58636	7.16459	8.36592	16.6543	11.6075	10.2741
ENSMUSG00000008540	Mgst1	37.9627	34.2561	31.2877	34.9837	37.3694	36.393	39.535	35.2013	47.5725	34.7563	41.5583	20.89	12.2603	12.9509	13.06	14.1879	11.2223	30.183	0	1.83364	0	0	0	3.0051
ENSMUSG00000008575	Nfib	14.9477	12.9182	11.8835	12.6251	14.6233	14.7169	12.4299	13.5155	16.0284	12.6407	12.0115	10.6636	7.30741	6.99561	6.13193	5.52283	6.89636	14.3494	0.836188	1.97425	7.20402	2.29461	1.19944	2.42666
ENSMUSG00000008590	Htr3b	9.4302	4.67247	5.44894	8.36218	3.80175	5.84882	4.73486	5.85263	4.48884	6.34366	7.53687	0.249165	0.487448	0.292244	0	0	0.176788	0	0	1.53094	0	0	0	0
ENSMUSG00000008601	Rab25	0.377502	0	0.461917	0.339463	0.377848	0.822329	1.55966	0.183356	1.37221	0.194511	0	0.538616	0.702472	0.21058	0.535708	0.52527	0	0	0	2.20628	0	0	0	0
ENSMUSG00000008604	Ubqln4	56.2725	50.2964	47.7052	56.5594	55.2569	50.4256	54.4262	52.4448	49.8223	54.2229	59.8572	83.4396	77.3666	75.1835	72.0392	60.6053	63.3134	75.6977	19.6032	27.5921	43.651	36.6507	38.9343	32.0916
ENSMUSG00000008658	Rbfox1	91.074	77.8176	62.5256	77.0566	85.4107	72.618	71.8302	74.1788	69.6164	84.7561	78.3894	63.0773	60.4534	64.7753	63.2121	61.2148	62.7727	64.8882	8.52741	37.75	44.0797	8.9144	13.591	49.494
ENSMUSG00000008668	Rps18	85.0327	89.9744	93.4849	81.4461	84.5948	87.0021	93.684	84.9801	87.3749	89.6189	94.0022	72.7942	77.6778	79.3431	73.3764	83.3601	79.9951	65.6455	51.0276	129.513	109.025	76.0142	92.7135	130.808
ENSMUSG00000008682	Rpl10	176.117	186.567	193.103	156.573	174.739	175.236	183.02	169.589	173.324	178.955	184.872	142.064	158.187	155.987	143.916	181.705	170.66	126.052	271.094	350.592	342.198	284.193	340.8	371.265
ENSMUSG00000008683	Rps15a	80.028	78.946	74.1359	81.4746	81.2607	81.0753	75.6888	75.8324	73.0188	77.3836	80.82	69.9901	69.6645	71.1906	67.2776	53.8899	64.3091	73.8439	39.8943	70.6432	53.6175	34.4064	39.1038	68.5005
ENSMUSG00000008690	Ncaph2	117.195	115.553	122.14	121.485	118.056	122.32	124.545	120.13	117.652	122.632	117.933	131.867	135.59	135.952	132.863	120.366	116.864	121.28	49.1575	50.1175	58.521	65.4034	48.4327	47.5526
ENSMUSG00000008730	Hipk1	65.9685	62.0253	55.017	65.5394	65.1021	65.9894	57.14	63.2396	63.0733	69.2635	64.0539	59.8314	51.9025	48.7423	54.6087	51.0083	55.9643	74.6392	42.973	43.9659	41.0704	35.9386	45.4775	47.1127
ENSMUSG00000008734	Gprc5b	153.594	142.3	156.727	145.108	144.655	146.49	135.326	150.86	149.033	130.588	144.103	141.361	99.9247	98.0811	84.7202	75.2559	81.1043	157.838	6.75317	13.5527	26.0649	10.5895	2.58316	20.9046
ENSMUSG00000008763	Man1a2	61.8168	57.017	53.3358	69.2353	59.9696	57.5749	55.8273	59.7033	65.8466	57.741	57.8669	43.4967	45.7176	40.628	51.8093	36.7214	41.2917	54.394	37.6666	32.4228	37.8594	41.2217	50.2775	27.3276
ENSMUSG00000008789	Ceacam5	0	0	0	0	0	0	0	0	0	0	0	0	0	0	0	0	0	0.0859422	0	0	0	0	0	0
ENSMUSG00000008813	Tppp2	0	0	0	0.382697	0	0.46353	0.879148	0	0	0	1.38621	0.404809	0	0.474799	0	0.592167	0	0.379095	0	0	0	0	0	0
ENSMUSG00000008822	Acyp1	30.2051	31.6636	36.3994	34.1576	25.8811	31.4031	29.7802	33.5651	34.4593	28.7687	33.0434	28.0779	20.4389	30.3795	27.7098	29.9293	25.327	30.9825	18.1259	16.0483	6.2464	14.2114	34.6668	17.5341
ENSMUSG00000008843	Cldn13	0	0	0	0	0	0	0	0	0	0	0	0	0	0	0	0	0	0	0	0	0	0	0	0
ENSMUSG00000008845	Cd163	1.32997	1.00018	0.495286	0.831967	1.33119	0.503848	1.07507	0.730234	0.840762	0.65548	1.25565	0.330014	0.860821	0.32256	0.60176	1.28735	0.234152	1.23621	0	0	0	0	0	0
ENSMUSG00000008855	Hdac5	62.257	58.5156	59.8955	61.9345	60.55	63.0294	56.3543	63.3423	61.1464	59.1531	60.8785	91.342	85.131	83.0193	79.008	74.716	77.1883	78.8762	30.6262	29.0076	33.8714	36.2972	33.3737	27.5593
ENSMUSG00000008859	Rala	105.442	96.4418	100.364	106.473	93.0002	96.6921	91.3574	108.777	97.6292	92.0459	96.1511	91.9029	77.9707	85.675	87.3878	83.6641	82.0417	90.3346	43.142	50.9294	26.7611	38.8986	66.0092	41.7335
ENSMUSG00000008874	Clec3a	0	0	0	0	0	0	0	0	0	0.550619	0	0	0	0	0	0	0	0	0	0	0	0	0	0
ENSMUSG00000008892	Vdac3	70.3224	71.6128	77.2075	67.7943	68.2874	69.8666	70.5886	69.5008	67.8908	70.1266	72.683	71.2682	75.2411	75.4651	71.6	81.8786	74.7877	68.7653	61.1498	51.0762	59.6405	52.4667	56.2696	53.5729
ENSMUSG00000008932	Slc1a7	0.187965	0.304798	0.114998	0.338049	0	0.614177	0.194145	0.182592	0.585638	0.1937	0	0.804557	0.932727	0.524257	0.622389	0	0.126856	0.334868	0	1.09854	0	2.9184	0	0
ENSMUSG00000008958	Vps72	39.1363	39.7753	38.2253	40.2648	38.8247	38.562	42.1261	40.3779	39.8343	39.6151	39.9481	47.5438	46.5056	49.4712	45.2348	42.9849	44.9778	45.5288	12.0291	13.1862	13.0284	17.5152	3.28663	13.2988
ENSMUSG00000008976	Gabpa	38.1469	34.6956	33.0205	35.3016	35.7364	36.8917	34.6409	33.928	37.0228	35.4198	37.8004	28.7851	25.4183	27.1334	29.2075	27.9688	26.3071	34.8211	14.2948	31.1541	21.2204	21.5532	13.6698	24.4651
ENSMUSG00000008999	Bmp7	14.3787	15.9687	17.0171	15.2614	19.7396	16.1743	14.2022	21.7529	27.4182	12.3883	13.4788	9.26739	9.25997	8.32758	8.47403	7.76227	6.99962	34.8549	3.11194	0	2.14482	0	0	0
ENSMUSG00000009013	Dynll1	63.6432	63.3603	68.1404	61.537	57.8513	64.5438	61.0404	63.0069	65.5071	55.6303	63.1948	68.7218	73.2131	72.996	61.4389	71.8383	67.058	64.212	62.6951	31.3127	42.103	59.2383	61.4912	48.2075
ENSMUSG00000009030	Pdcl	41.3352	34.4923	33.1695	38.6084	36.8228	32.5509	35.3902	37.7821	39.1695	35.2223	38.6639	24.3434	17.5455	19.16	22.3005	20.265	18.863	29.9961	13.3371	14.7605	17.2355	10.4568	7.97123	16.1271
ENSMUSG00000009035	Tmem184b	78.3743	75.651	79.4647	82.6156	82.8826	81.8519	81.1595	79.7222	89.9057	84.1569	73.6463	70.269	70.1509	63.9865	66.4588	58.7782	62.367	75.2576	29.259	24.3353	10.9996	28.1537	29.2515	19.298
ENSMUSG00000009047	Gm5965	0	0	0	0	0	0	0	0	0	0	0	0	0	0	0	0	0	0	0	0	0	0	0	0
ENSMUSG00000009070	Rsph14	1.57261	1.02004	1.92427	1.69698	2.41355	2.51217	2.05747	3.87007	2.17767	1.94472	1.59362	2.99171	3.51166	5.73132	3.57068	3.93874	4.38688	7.56454	0	0	0	0	0	0
ENSMUSG00000009073	Nf2	45.2503	42.2153	39.2905	46.8899	44.9213	41.7262	43.3929	46.9682	43.3912	41.6723	42.3986	48.587	44.0821	35.2042	40.577	36.4386	37.2838	51.3945	15.5763	21.092	20.8396	18.6778	20.1524	12.4088
ENSMUSG00000009075	Cabp7	37.8504	31.1757	31.3173	38.1424	31.631	29.9703	33.3859	33.7336	29.0769	30.2137	36.0077	84.35	75.4274	84.7237	70.7079	66.2092	65.3625	77.6006	9.51817	0	4.92011	14.9252	9.10201	6.90556
ENSMUSG00000009076	Zmat5	46.3044	41.0305	52.9434	53.0151	40.2685	44.6459	59.5876	51.6173	43.3597	49.8033	48.901	77.4988	61.2102	80.171	67.0265	69.3585	57.3777	68.9699	15.0323	5.91524	6.90708	19.6431	9.58336	9.69434
ENSMUSG00000009079	Ewsr1	102.32	107.723	107.277	101.528	107.978	105.738	112.586	101.68	105.1	110.731	106.334	115.123	123.088	116.002	119.762	121.916	123.462	104.477	66.6948	98.7295	91.9354	78.8517	83.0136	101.384
ENSMUSG00000009090	Ap1b1	157.094	153.78	152.546	158.45	152.009	156.254	152.85	153.037	151.243	159.393	155.347	165.424	170.386	167.302	166.7	165.934	173.779	167.116	74.4306	72.9733	73.9059	90.9963	107.368	70.7802
ENSMUSG00000009092	Derl3	5.54557	6.50888	3.29588	2.84958	5.39206	5.00463	4.09137	3.38615	4.60753	7.34758	6.70918	8.13842	7.07618	6.01015	5.54623	4.40931	3.20799	6.35123	3.1377	7.40815	4.32516	2.46007	3.00051	3.03526
ENSMUSG00000009093	Gstt4	0	0	0	0	0.319585	0	0	0	0	0	0	0	0	0	0.302069	0	0.430975	0	0	0	0	0	0	0
ENSMUSG00000009097	Tbx1	2.42425	3.39723	1.64797	1.53405	2.69607	2.24925	1.94752	2.52939	2.42448	3.42348	1.94971	7.25939	7.68565	5.20888	4.41707	3.99785	5.57486	10.3174	0	1.0495	0	0	0	0
ENSMUSG00000009108	Gnat2	1.68698	0.569906	1.16112	2.08586	1.16086	0.574189	2.72257	1.33149	1.20452	1.19518	2.28952	0.501449	0.915599	0.352889	0.897736	0.146707	1.56547	0.657436	2.08796	3.69727	0	3.27407	1.99667	0
ENSMUSG00000009112	Bcl2l13	32.9018	30.911	29.1209	33.0231	31.9582	29.7054	27.5601	30.0376	30.0931	30.7192	30.6681	27.198	24.1366	27.3654	33.9866	24.3648	26.2616	32.4028	20.6407	23.9603	16.5971	15.1042	20.3961	15.9734
ENSMUSG00000009114	2610028H24Rik	2.59292	1.60175	1.35974	1.83201	1.48303	1.21034	2.48688	2.5188	1.9235	1.33602	1.40762	4.05189	3.44644	4.95907	2.10262	1.28853	2.24992	3.79451	0	4.32975	7.58361	0	0	0
ENSMUSG00000009115	Spatc1l	0.474145	0	0	0	0	0	0	0	0	0	0	0.225502	0.294103	0.52898	0.448569	0	0.319996	0	0	0	0	0	0	0
ENSMUSG00000009145	Dqx1	0.184721	0.698922	0.226027	0.332215	0.277335	0.502982	0.38159	0.179441	0.767376	0.285536	0.501398	1.40564	1.03121	0.721294	1.04854	1.28514	2.244	1.31636	0	2.15917	0	0	0	0
ENSMUSG00000009185	Ccl8	2.47186	1.3361	1.5123	0.555696	1.23706	2.01921	3.82971	0.600302	0.641795	0	0	0	0	0	0	0	0	0	0	0	0	0	0	0
ENSMUSG00000009207	Lnpk	20.4219	18.9445	18.6148	21.7763	19.1285	20.0262	16.9959	19.6036	20.0271	18.2011	19.4013	14.2407	14.1223	13.2777	19.5488	15.0239	15.7847	18.4064	17.7616	20.5644	18.8334	14.4613	26.1307	12.5558
ENSMUSG00000009210	Prr29	1.28217	0.594037	0.448253	0	0.916676	1.197	0.37838	0.177932	0.760921	0.188756	0.79549	6.79487	4.31738	3.67831	2.25273	4.07785	1.97789	8.48435	0	0	0	0	0	0
ENSMUSG00000009214	Mymk	10.4494	13.1037	14.5761	15.2223	12.3416	17.9823	15.5419	12.5869	12.1546	15.7216	7.26102	0.993938	0.518525	2.33157	1.97715	0.872379	0.564176	1.11696	0	2.44282	0	0	0	0
ENSMUSG00000009216	Fam163b	46.3159	46.3779	30.8175	39.1538	57.4672	33.5919	48.5002	43.5407	32.696	52.898	44.3778	83.2382	78.9051	80.1278	137.006	141.068	132.955	76.525	0	6.23709	5.82632	3.3139	0	6.13309
ENSMUSG00000009246	Trpm5	1.97425	1.76076	2.17414	1.81969	1.92665	2.25781	1.47839	1.96576	2.30667	1.78018	1.76841	1.92483	1.22459	1.70699	1.02726	0.892786	1.06592	1.27499	0	0	0	2.29896	0	0
ENSMUSG00000009248	Ascl2	0.778264	0.841339	0.238074	0.17496	0.778977	0	0.401927	0.378009	0.808274	0.200503	0.844994	1.11042	0.241371	0	0.736283	0	0.262621	0.693257	0	0	0	0	0	0
ENSMUSG00000009281	Rarres2	48.2707	46.2705	46.699	46.9348	48.1959	52.1865	48.1387	52.0882	50.2555	51.5814	48.0205	67.1757	54.868	64.8626	46.9041	50.6223	56.0075	76.0412	4.70891	12.5075	17.8502	9.22989	6.75454	2.27759
ENSMUSG00000009291	Pttg1ip	78.6805	80.0383	77.8369	78.5159	78.9155	81.1721	77.3977	78.6468	88.9891	80.3258	76.4949	63.0641	52.7447	54.3399	61.9531	55.7593	59.807	78.0673	33.8721	30.4657	43.3559	61.9662	49.3579	34.3265
ENSMUSG00000009292	Trpm2	9.25114	8.30212	7.07102	9.48131	9.64014	8.22649	8.56053	8.46966	7.2388	8.51478	8.806	16.1045	15.8157	13.488	18.0317	13.9304	15.6002	15.3525	3.51345	3.85139	4.84311	2.75467	4.31978	0.485534
ENSMUSG00000009293	Ube2g2	86.3818	90.2934	78.9954	83.9851	83.3405	78.2387	97.5406	81.5151	85.8004	90.2223	85.7493	78.0883	73.3213	78.2568	77.9126	78.2621	73.4646	75.4423	38.5856	19.7385	37.2318	32.2693	29.5188	34.8374
ENSMUSG00000009350	Mpo	1.47561	0.997002	1.01564	1.57572	1.56927	1.30584	0.666807	1.25425	2.39455	1.14048	0.6008	0.526346	0.800881	1.54337	0.610756	0.898282	0.871391	1.23228	0	0	0	0	0	0
ENSMUSG00000009356	Lpo	6.2451	7.2957	7.02534	8.96718	6.75492	6.14373	4.05754	7.43647	7.32281	6.43566	4.37456	3.83245	3.24893	2.58466	2.57294	3.36374	2.31132	3.76846	0	0	0	1.56393	0	0
ENSMUSG00000009376	Met	0.78133	0.577921	1.40891	1.44218	0.823205	0.940581	0.807021	0.878838	1.40937	0.635661	0.759025	1.56462	0.561167	0.458784	0.62247	0.801072	0.999118	2.56416	0	0	0	0	0	0
ENSMUSG00000009378	Slc16a12	2.12035	3.02897	3.15045	3.541	4.32038	2.96926	3.05045	4.78154	5.74122	3.19953	2.87769	1.94483	1.5031	1.35175	3.86866	3.47717	3.06644	7.62246	0	0.885158	0	1.17576	0	0
ENSMUSG00000009394	Syn2	154.23	149.736	156.789	157.105	145.605	150.372	134.947	152.701	152.901	143.246	143.121	165.884	172.054	166.054	149.565	153.233	166.772	157.427	171.656	58.2724	50.8792	170.148	186.264	62.8071
ENSMUSG00000009406	Elk1	36.9125	32.6719	34.4674	39.2616	35.3603	32.0226	29.7615	37.8526	35.3494	31.5075	31.3483	33.1572	32.6879	29.0037	29.2584	21.0671	24.5554	32.2533	16.2699	19.2067	13.6165	12.7562	17.7811	14.6145
ENSMUSG00000009418	Nav1	26.5193	24.332	19.8188	27.409	25.7876	23.546	23.5079	24.8156	24.195	24.1632	23.3989	32.074	31.6495	26.6838	36.601	27.9785	33.6203	31.8607	29.9144	27.8589	29.5521	27.1023	31.1492	20.5779
ENSMUSG00000009470	Tnpo1	60.779	56.6622	47.5928	57.5165	59.3688	53.8363	55.0976	54.6642	57.9161	62.9238	59.4464	24.5663	22.1169	20.4241	29.6295	19.6729	21.0228	33.0662	66.9294	69.7926	60.3526	80.4617	63.4697	75.5349
ENSMUSG00000009471	Myod1	0	0	0	0	0	0.184814	0.175263	0	0	0.174861	0	0	0	0	0	0	0	0.151149	0	0	0	0	0	3.25055
ENSMUSG00000009487	Otog	0.152566	0.131945	0.0373363	0.0823154	0.0610822	0.0997021	0.189099	0.0889229	0.158449	0.0943326	0.0993882	0.203167	0.189267	0.034042	0.115469	0.0849141	0.0411861	0.108721	0	0.356663	0	0	0	0
ENSMUSG00000009535	Rnmt	57.8723	57.5856	54.2289	64.0353	60.1217	61.4863	57.1531	57.6392	58.2717	59.6382	54.7524	53.5743	51.6171	50.6921	63.6246	53.0451	52.4445	60.0982	24.7104	45.7679	46.9821	26.7225	48.0748	38.7404
ENSMUSG00000009545	Kcnq1	1.08012	1.75149	0.283211	0.555017	0.926664	0.504186	1.27501	0.824407	1.2019	1.74912	0.502599	1.39433	0.765689	0.688591	0.145979	0.429405	0.728962	2.13046	3.05567	2.70543	8.42417	2.39576	2.92207	1.47795
ENSMUSG00000009549	Srp14	192.639	208.252	217.933	192.238	187.79	208.954	216.442	194.32	199.793	199.607	209.444	164.134	186.202	199.293	172.248	201.126	189.755	174.423	109.893	138.996	104.595	102.572	110.092	101.243
ENSMUSG00000009551	6330409D20Rik	9.48887	10.735	7.29045	11.5092	9.05581	10.5753	9.34502	8.78891	6.64623	10.2332	6.70858	14.4832	17.7942	18.7106	18.9979	19.3441	13.7015	13.9563	0	2.57939	9.03568	0	0	16.9092
ENSMUSG00000009555	Cdk9	59.8552	59.968	55.5583	57.5188	59.8414	60.4187	61.8233	62.7346	60.6696	59.9878	59.5593	70.4181	74.2541	72.737	64.2069	66.5133	70.6231	64.7861	33.905	24.8155	25.2376	39.3424	28.5319	17.055
ENSMUSG00000009563	Tor2a	27.8508	28.0934	26.6042	29.6995	27.7727	30.8981	31.4401	30.9772	35.1613	29.981	23.7189	36.9305	37.3764	35.9231	31.6378	31.4054	36.0553	32.1868	10.2515	12.102	14.1312	24.1127	21.5673	11.9002
ENSMUSG00000009566	Fpgs	9.46844	12.4805	10.3662	11.1284	12.0542	12.3029	16.2138	12.8285	10.7824	11.8971	10.4606	15.0895	11.8492	12.602	15.951	12.4813	12.444	11.6156	6.5791	7.76667	6.80171	9.02694	17.3015	4.77323
ENSMUSG00000009569	Mrtfb	75.7663	62.8826	58.8402	76.0282	72.0737	69.0556	56.8882	71.0073	70.4068	65.771	62.6981	78.1158	76.2574	71.5182	90.3551	79.9598	83.6349	95.6194	23.6504	57.4811	62.3251	45.8115	40.5763	69.3075
ENSMUSG00000009575	Cbx5	152.14	140.097	137.336	154.687	140.628	139.814	126.322	141.864	147.628	141.968	141.353	109.028	97.8276	105.346	110.463	90.0634	93.5198	116.501	92.3503	103.692	87.1001	124.669	109.561	96.0521
ENSMUSG00000009580	Odam	0	0	0	0	0	0	0	0	0	0	0	0	0	0	0	0	0	0	0	0	0	0	0	0
ENSMUSG00000009585	Apobec3	2.83915	1.58879	2.73835	2.43292	2.20654	2.0373	2.76001	2.59576	3.33022	2.27179	2.24848	3.14538	2.44478	2.12409	2.7176	1.67315	2.16409	2.91584	1.32292	1.17128	2.27947	0.518608	1.89762	0.639864
ENSMUSG00000009588	St6galnac1	0	0	0	0	0	0	0	0	0	0	0	0	0	0	0.124894	0	0	0.117596	0	3.08621	0	0	0	0
ENSMUSG00000009596	Taf7l	1.12528	0.912357	1.20479	1.51783	1.54867	1.99163	1.45285	1.36639	2.04517	1.44951	0.91632	0	0.52349	0.313854	0.931504	0.782874	2.08845	0.626479	5.57099	3.28829	0	6.55178	2.66371	2.69455
ENSMUSG00000009614	Sardh	18.8934	14.0773	14.8668	14.8985	17.6887	15.576	17.7733	18.4662	13.4636	15.1565	14.7065	11.9439	8.14934	6.80993	8.24963	9.70666	9.10221	15.4833	0	0.679512	3.96725	0	2.20177	0
ENSMUSG00000009621	Vav2	10.5032	9.52785	9.89034	11.1695	10.8328	10.5942	10.3769	10.203	11.5722	9.88248	10.0155	11.5543	11.5569	8.35536	12.9608	10.8656	12.4511	11.5119	3.61732	2.66891	0.623285	8.50832	1.72958	0.874804
ENSMUSG00000009628	Tex15	0.262549	0.496698	0.361416	0.619744	0.821216	0.393196	0.474568	0.860774	0.647598	0.47348	0.42759	1.06137	1.30283	1.13504	0.993546	0.593644	0.531575	0.760082	1.29982	0.767223	0.447934	2.03821	1.24299	0.628691
ENSMUSG00000009630	Ppp2cb	233.88	242.145	262.769	244.141	237.321	243.731	236.463	248.494	250.712	230.826	247.865	204.471	213.073	221.597	194.013	197.411	202.527	209.866	106.423	95.4814	85.0855	100.128	105.841	86.477
ENSMUSG00000009633	G0s2	33.3546	40.761	44.8057	41.7302	32.2964	39.4878	50.1791	45.432	48.1958	38.8557	40.1508	35.52	43.1774	40.4478	43.2171	40.8616	36.2128	41.9834	14.3592	0	14.8451	0	6.86569	6.9452
ENSMUSG00000009640	Dmap1	54.6267	56.4639	54.9688	62.5877	51.4393	51.5387	58.1552	59.2329	57.1063	60.8612	53.4575	67.1156	63.1608	66.9585	65.1667	65.1748	56.2707	61.9988	11.8616	12.6024	21.2558	26.0398	20.4174	16.0641
ENSMUSG00000009646	Pla2g12b	0	0	0	0	0	0	0	0	0	0	0	0	0	0	0	0	0	0	0	0	0	0	0	0
ENSMUSG00000009647	Mcu	11.9738	11.1724	11.9216	12.5277	12.7594	10.8101	9.64008	11.72	13.0975	10.4625	11.7152	12.2988	9.48864	11.1237	11.4571	10.0725	9.46369	11.112	5.40955	5.85383	1.86419	6.36192	6.0352	6.10509
ENSMUSG00000009654	Oit3	0.113264	0.122444	0	0.101851	0	0.123364	0.116988	0	0	0	0	0	0.140511	0	0	0	0	0	0	0	0	0	0	2.16975
ENSMUSG00000009670	Tex11	0.0871359	0.47099	0.319862	0.156711	0	0.0949059	0	0	0.271488	0.269384	0.283821	0.082883	0.216195	0.0972132	0.164871	0	0	0.543328	0	0	0	0	0	0
ENSMUSG00000009681	Bcr	97.2671	88.813	92.176	101.229	93.4588	101.951	84.3781	98.9433	101.818	88.6343	89.701	82.0319	74.9917	78.2795	79.1454	69.6284	97.205	90.5921	54.9685	45.9642	30.519	54.4702	60.596	36.1878
ENSMUSG00000009687	Fxyd5	4.97174	3.90886	3.04175	3.92885	4.2977	3.11777	4.51276	3.65881	5.16345	3.26037	2.37186	11.966	11.3075	11.5136	7.62545	9.32861	7.01579	15.0978	0	0.880512	1.02815	1.16959	0	1.44305
ENSMUSG00000009731	Kcnd1	10.0343	10.9766	9.20855	11.1178	9.26628	11.0591	8.94529	9.80546	11.0415	11.2637	10.8298	11.6466	12.8927	9.79538	11.5272	7.72898	10.6418	11.8113	3.54838	2.09444	0.815211	5.56412	6.78648	5.72089
ENSMUSG00000009733	Tfcp2	17.1147	18.5018	13.8973	17.5384	17.444	16.4227	18.1225	16.8918	17.2459	17.2737	17.6467	22.6496	21.3291	21.4972	25.0839	18.4191	18.8192	24.4902	20.1649	18.7691	16.5708	16.4181	12.6083	22.5075
ENSMUSG00000009734	Pou6f2	4.20438	3.51881	3.37438	4.02464	4.11773	3.44678	3.6422	2.94238	3.56832	3.63385	3.58318	3.01013	2.46769	2.72358	2.30957	2.01295	3.05107	2.8592	0	1.5853	1.23408	0	0.856123	0.866037
ENSMUSG00000009739	Pou6f1	36.0814	36.5494	32.3617	40.0054	41.2542	39.7938	37.5025	39.023	33.9803	39.477	33.1064	47.1581	42.3935	37.5165	47.8064	41.2895	45.1444	39.8719	23.3975	29.7456	22.3285	21.1667	20.6534	16.54
ENSMUSG00000009741	Ubp1	74.3482	76.0681	66.3619	74.8553	81.8579	70.0603	78.6441	78.2201	77.5598	78.2586	80.2905	83.0322	82.1043	76.1331	89.8689	64.5643	73.9213	65.9908	38.1227	59.7468	70.6709	52.5644	79.1972	49.5946
ENSMUSG00000009772	Nuak2	3.38336	2.69964	2.9571	4.49122	1.6126	3.86054	2.16333	3.13015	4.26679	3.56962	3.49853	4.29097	2.09864	3.14554	2.8198	2.46595	1.84847	4.73599	0	3.76644	4.39798	0	0	0
ENSMUSG00000009828	Cilk1	8.98786	8.79798	6.23649	8.23003	9.68176	7.78966	8.4626	7.55972	8.253	10.1375	8.44943	10.6604	6.01692	7.64276	9.82515	6.29114	6.87953	9.2754	5.42645	8.64803	6.35806	5.53089	7.26486	7.87392
ENSMUSG00000009863	Sdhb	109.444	116.79	119.076	109.957	110.533	111.369	116.393	106.453	106.341	118.743	118.828	124.762	136.122	136.892	137.431	153.266	148.107	119.099	61.4451	75.8334	113.574	56.9343	80.1253	81.0532
ENSMUSG00000009876	Cox4i2	9.21695	9.53073	9.3166	8.64855	9.62649	5.23765	9.93393	10.1213	8.73997	11.976	6.09136	13.3412	5.96567	4.47082	3.03296	1.6728	2.70453	9.99504	0	0	0	0	0	0
ENSMUSG00000009894	Snap47	270.04	279.692	299.816	259.967	264.087	276.864	271.66	264.172	271.174	279.261	274.958	298.782	343.867	334.892	303.142	371.433	357.581	286.594	181.635	221.383	260.129	231.182	286.482	193.96
ENSMUSG00000009900	Wnt3a	0	0	0	0	0	0	0	0	0.237564	0	0	0.326369	0	0	0	0	0	0	0	0	0	0	0	0
ENSMUSG00000009905	Kdsr	26.3183	26.9847	24.5201	29.975	28.1658	27.3564	26.7032	26.6579	30.634	27.0415	23.6511	20.6833	18.6568	22.6593	22.6251	16.5033	17.9974	24.0996	14.5839	16.7633	17.9871	10.2307	19.0844	8.91018
ENSMUSG00000009907	Vps4b	39.5745	40.6735	41.4381	44.1327	41.137	43.3738	38.7148	42.577	42.8315	42.3169	39.0406	36.8672	35.0613	38.3357	38.7482	34.2925	32.548	42.675	19.6627	24.0409	22.264	14.8657	16.7884	18.3414
ENSMUSG00000009927	Rps25	94.699	99.0757	107.26	92.1211	95.138	97.3919	96.1159	97.1218	95.1819	98.435	101.29	78.5801	82.5417	92.4282	81.9305	90.784	94.2436	76.3065	72.0388	124.82	110.513	91.0984	97.7781	179.837
ENSMUSG00000009941	Nxf2	0.245935	0.664668	0.752325	0.442307	0.36924	0.937529	1.52413	0.836168	0.255418	0.633598	0.400533	0.701795	0.457646	1.09751	0.465338	0	0.497938	0.876289	0	0	0	0	0	0
ENSMUSG00000009995	Taz	32.3787	31.3753	29.2461	34.1981	33.0565	34.4965	36.8485	34.9416	35.2169	35.9753	34.0683	44.1257	43.3812	37.6996	50.5152	37.6806	37.1088	36.2361	43.1352	41.2876	39.3719	38.3897	49.0531	30.4493
ENSMUSG00000010021	Kif19a	7.6073	6.04201	5.50906	6.14271	8.00275	12.0903	10.343	7.54067	11.9316	9.03934	8.76525	20.0836	11.5559	12.211	7.05007	7.23673	11.316	21.4355	6.1489	0	0	2.41048	8.82009	1.48704
ENSMUSG00000010025	Aldh3a2	45.9144	46.5371	49.7175	49.6767	45.7314	46.642	43.535	49.8428	49.2607	45.2305	41.6748	48.1637	42.1794	41.8823	48.1164	37.6127	41.6449	56.2177	14.4678	26.9328	12.2727	11.3433	21.285	10.7657
ENSMUSG00000010044	Zmynd10	10.531	4.81034	8.16709	12.2707	8.31372	10.9854	9.34523	12.5353	14.1719	9.6295	10.4677	32.0261	21.1605	28.6275	20.4871	13.0021	17.618	30.6524	0	0	0	0	0	0
ENSMUSG00000010045	Tmem115	87.509	87.1327	91.0509	96.8107	91.7668	94.0581	90.6837	85.0076	96.713	93.1455	86.7298	87.6188	80.8845	87.5131	77.3419	72.497	82.3717	88.3355	31.3527	42.0591	19.6446	37.9898	16.3537	16.5431
ENSMUSG00000010047	Hyal2	30.6862	29.4413	29.2171	32.9405	31.1942	31.8559	37.1429	31.3927	35.0565	31.3261	27.1745	28.094	25.4581	29.4208	28.3959	27.7536	19.6744	30.495	11.3941	8.96716	9.1619	14.8889	10.8959	9.18504
ENSMUSG00000010048	Ifrd2	14.1305	15.4052	10.8431	13.1374	13.664	10.043	17.1926	15.9368	11.9393	14.1914	13.1318	17.4275	15.5985	14.2951	17.6733	12.1636	14.0623	15.4672	2.37142	9.79816	11.4411	3.71856	2.26774	11.47
ENSMUSG00000010051	Hyal1	13.377	10.3036	9.41176	12.1794	12.0503	11.0184	10.1899	11.7764	12.8508	10.942	11.6192	10.8155	8.71237	8.3015	8.22601	8.14328	7.56095	13.033	0	2.93178	6.84673	3.8943	3.16654	3.20321
ENSMUSG00000010054	Tusc2	139.58	135.019	148.28	146.196	131.209	140.466	145.814	140.231	141.104	136.183	143.673	141.686	142.433	141.907	140.754	138.586	142.556	126.383	52.5499	41.357	50.7061	60.4281	67.003	40.6674
ENSMUSG00000010057	Nprl2	82.9846	82.5876	87.5289	86.0487	82.7465	71.2482	89.7639	83.3555	80.4823	82.4452	84.6496	99.6751	95.747	98.8822	100.176	87.5284	87.6608	86.0775	27.9587	33.0054	42.8218	48.7125	32.6777	21.0357
ENSMUSG00000010064	Slc38a3	54.5749	61.521	45.9836	44.2327	65.5259	46.2757	68.5457	48.4808	47.0463	64.8736	55.6159	59.3109	42.7602	41.6592	33.4583	35.8038	43.2131	60.9806	4.74014	153.184	128.231	6.50378	4.53289	154.757
ENSMUSG00000010066	Cacna2d2	93.1011	93.6876	94.0337	100.835	97.0044	107.419	92.3044	99.0476	98.7957	96.0238	89.8234	123.519	126.54	114.109	110.334	102.784	106.733	126.15	29.115	26.0101	36.3371	38.251	44.3968	39.5825
ENSMUSG00000010067	Rassf1	14.0467	13.6082	13.2213	14.7203	12.4914	12.7102	16.35	14.9572	14.3078	14.0856	11.9076	17.8833	17.0237	17.178	15.129	13.7567	13.1261	17.5655	7.48914	4.42049	7.37386	10.9047	4.0924	1.03495
ENSMUSG00000010080	Epn3	0.854091	1.17512	1.04508	1.39641	0.932588	1.35309	1.68415	1.2068	2.74171	2.00034	3.28778	3.54504	1.73381	2.59873	3.67281	2.26879	2.41047	1.72909	0	2.72273	0	0	2.94075	1.4874
ENSMUSG00000010086	Rnf112	134.909	147.844	143.999	152.223	153.08	149.832	150.819	152.556	141.449	148.233	146.564	165.229	176.65	174.848	166.013	162.629	161.997	146.345	41.4452	65.8622	48.3408	73.7375	74.6931	33.924
ENSMUSG00000010095	Slc3a2	114.626	111.244	124.601	109.11	110.79	120.754	108.044	113.436	113.191	101.249	105.898	105.712	108.01	100.429	92.7816	91.5133	89.9815	115.815	24.8082	30.3321	34.1968	31.9544	45.7525	18.8558
ENSMUSG00000010097	Nxf1	121.262	120.294	115.909	120.396	118.303	117.236	129.301	119.251	118.011	126.947	132.744	92.2748	98.7549	87.538	98.1876	76.1262	84.727	76.1837	56.5027	85.0447	74.9653	63.1277	70.2419	84.7198
ENSMUSG00000010110	Stx5a	34.9599	38.7337	37.4552	37.0107	36.8421	35.6493	38.6927	36.4957	34.5575	38.66	37.0719	39.0458	38.581	37.5472	42.3327	33.2113	38.1615	35.8876	38.761	28.5985	43.7829	40.52	53.5401	41.6616
ENSMUSG00000010122	Slc47a1	0.373374	0.201817	0.571082	0.419688	0.280286	0.203334	0.192825	0.544051	5.42879	0.0961916	0.202694	0.35515	1.04218	1.24966	3.2674	1.16893	1.25993	4.65627	0	0	0	0	0	0
ENSMUSG00000010136	Pifo	12.0484	8.48133	7.54274	8.06277	8.41357	13.7331	8.10345	11.4318	9.894	11.2611	12.1688	13.5925	10.0804	14.3796	9.01277	5.84811	9.45507	14.9754	5.54875	0	0	4.35042	0	0
ENSMUSG00000010142	Tnfrsf13b	1.78156	2.64817	3.13366	3.10394	2.45188	2.06169	1.61012	2.37962	1.96589	1.60643	2.0552	1.05913	0.966931	1.49069	1.36943	2.01412	0.150294	0.892666	0	3.90456	0	0	0	0
ENSMUSG00000010154	Spire2	63.2819	56.1702	61.1149	65.8427	61.0732	61.7994	62.6339	69.4169	59.973	57.3043	61.3317	80.0583	66.9557	72.0041	71.2945	61.0942	65.3786	66.7921	14.9485	10.2939	29.1914	31.2537	42.8846	24.1007
ENSMUSG00000010175	Prox1	37.6377	39.3861	33.7577	45.7586	38.9154	40.666	32.4998	43.399	40.5353	34.7912	37.3914	7.26755	4.71589	4.78692	9.07991	6.44157	6.95997	7.27529	1.49069	14.0781	10.7879	8.76565	5.70204	12.2572
ENSMUSG00000010205	Raver1	65.3402	78.1125	65.9208	74.3863	74.6908	78.8978	74.9143	75.3183	75.5152	76.8995	69.5593	72.3653	65.8177	73.709	73.3522	68.7573	66.2076	70.4438	34.2407	17.0195	33.5362	22.6071	34.467	26.1496
ENSMUSG00000010277	2610507B11Rik	111.087	109.614	102.945	112.545	109.644	108.522	101.801	110.91	114.028	107.19	111.882	121.95	108.467	104.393	114.195	101.731	109.974	121.429	83.1612	72.9999	75.9324	98.6379	100.596	72.1952
ENSMUSG00000010290	AI597479	79.7214	71.7694	79.7817	87.9474	72.0251	77.5802	70.1752	82.0554	77.9586	74.5314	75.1547	68.9683	62.6475	66.6294	64.9675	58.9578	57.1929	72.8846	34.3595	36.292	28.667	32.6105	34.5866	27.9897
ENSMUSG00000010307	Tmem86a	42.0037	45.5888	38.2913	42.1352	46.0621	38.0939	48.2246	39.1774	41.1902	58.4611	43.0614	43.933	34.2544	45.1811	45.9123	33.5304	38.3995	55.0056	6.62791	27.385	22.8406	5.19652	12.6762	19.2346
ENSMUSG00000010311	Optc	4.7827	5.03774	3.7514	6.61656	4.41884	3.87349	4.17996	5.59901	4.33031	3.15938	4.39389	5.94904	5.7811	3.14676	4.64073	2.73018	2.81398	6.77278	2.42852	1.43344	0	0	0	0
ENSMUSG00000010342	Tex14	0.377879	0.748925	0.308252	0.339802	0.25215	0.342979	0.715557	0.428257	0.719491	0.519212	0.547038	1.43774	0.859433	0.63237	1.60873	0.701058	1.61517	1.45862	1.24719	0.73616	0	0	2.38533	1.20648
ENSMUSG00000010358	Ifi35	14.8108	16.6042	15.4379	17.5934	13.5432	16.5298	22.2857	18.2951	16.9011	16.2049	15.0881	14.7836	8.16609	5.91588	6.05451	6.61499	6.17016	18.0794	0	8.54918	12.4783	8.51694	0	3.50276
ENSMUSG00000010362	Rdm1	14.4357	15.1722	15.7011	15.3249	14.2482	16.1597	14.4962	14.6073	19.7815	14.2563	14.8027	20.9781	9.45163	18.1183	10.2427	10.6011	14.8844	23.9319	0	0	8.20956	0	0	0
ENSMUSG00000010376	Nedd8	141.488	146.458	149.532	146.597	141.868	139.376	147.175	153.742	144.863	148.902	144.647	148.874	158.127	178.804	150.913	165.859	162.922	143.879	74.3866	102.449	68.3587	81.6505	66.392	43.1748
ENSMUSG00000010392	Gosr1	88.4981	81.503	80.3598	91.8288	85.4103	88.2101	84.1836	87.5419	89.0814	83.9906	84.495	74.1641	67.4069	71.2979	70.2114	62.0819	71.4532	83.0291	33.5344	34.424	38.1862	34.2941	23.7026	36.6708
ENSMUSG00000010406	Mrpl52	61.7894	71.4145	64.1086	62.4765	65.551	63.5776	73.5266	66.3851	65.9463	63.0879	58.74	62.5654	54.3993	61.9464	60.8808	70.524	61.4946	55.0403	45.1104	36.6115	27.2048	30.9472	26.9613	49.0924
ENSMUSG00000010435	Spaca7	0	0	0	0	0	0	0	0	0	0	0	0	0	0	0	0	0	0	0	0	0	0	0	0
ENSMUSG00000010453	Kansl3	82.1067	80.9635	81.8408	90.7226	84.9478	86.1633	79.243	87.2671	82.2568	80.6542	79.637	101.534	98.6627	98.6044	95.4022	87.4605	95.906	107.392	43.5941	49.2732	47.3066	51.6326	49.6709	61.9104
ENSMUSG00000010461	Eya4	3.4867	2.93569	4.10228	3.82875	3.99324	4.0167	3.08192	4.13609	4.8398	2.72936	2.62084	1.40314	1.58046	1.08469	1.30042	0.55979	1.22182	2.83708	0	0.783758	0	0	1.26978	0
ENSMUSG00000010476	Ebf3	1.02671	0.628953	1.92632	1.75417	3.59676	0.335478	1.20186	1.79525	0.355432	0.916963	2.08084	1.92064	0.59439	1.25999	0.712304	1.28574	0.64672	0.670679	0	0.400033	0	0	0.6481	0
ENSMUSG00000010492	Uckl1os	14.1488	12.9944	12.2567	12.3853	14.663	16.7742	14.3554	18.1231	13.394	13.9353	14.4103	18.6986	25.0083	21.5124	18.0054	16.3769	20.2808	16.6186	32.2342	33.662	29.0525	34.9931	42.6806	26.3846
ENSMUSG00000010505	Myt1	20.5953	23.119	18.5916	24.6013	23.5591	22.8145	21.8168	20.092	22.6209	24.7083	19.5005	14.9537	14.9267	16.1183	19.8167	15.2756	17.3078	15.4511	23.4797	50.303	49.7471	34.7725	39.9167	55.521
ENSMUSG00000010517	Faf1	57.7247	53.6894	55.6868	62.2785	53.6195	51.6618	54.4994	58.6646	55.8937	51.4353	58.0291	61.5716	58.9964	57.2756	57.4851	51.6775	56.2399	67.7678	25.7848	37.6866	28.7729	34.6564	54.0116	34.4451
ENSMUSG00000010529	Gm266	21.3119	14.8912	22.2614	16.5936	18.7301	18.4	16.9122	22.975	17.2751	15.5343	21.4462	13.5969	13.8642	10.4385	7.86823	5.78618	4.91135	12.7332	0	3.03795	0	0	4.92183	0
ENSMUSG00000010538	Tsacc	2.83975	3.06991	2.77981	1.53216	2.27388	1.54649	4.98632	3.3103	2.06448	4.38961	4.93318	3.78161	3.1706	2.21772	0.268657	5.927	2.29983	3.79436	0	56.4288	11.6277	0	10.7554	16.32
ENSMUSG00000010554	Mettl16	23.6316	19.2219	21.4492	24.7852	20.8624	20.0135	19.9707	22.6896	22.0268	18.8179	22.5312	22.7608	19.9885	22.2339	21.3622	18.5079	19.0336	24.4909	10.4096	18.1657	17.4684	13.839	16.0137	17.0747
ENSMUSG00000010592	Dazl	0.743986	0.804283	0.708052	0.669018	0.661926	0.360146	0.512299	0.481813	0.772674	0.766687	0.628271	1.25809	0.615307	0.645577	0.469236	0.575115	1.22738	0.662722	0	0	0	0	0	0
ENSMUSG00000010601	Apol7a	0	0	0.127565	0.281242	0	0	0	0.101272	0.216545	0.107434	0.113191	0	0	0	0.0986288	0	0	0	0	0	0	1.61866	3.94851	0
ENSMUSG00000010607	Pigyl	96.3192	101.489	100.95	100.501	97.6277	95.6124	105.363	89.618	89.4812	94.6513	102.813	87.7523	89.2393	94.3095	87.6631	88.7824	84.4789	77.4721	16.0964	42.7542	22.188	18.9302	15.3926	7.78542
ENSMUSG00000010608	Rbm25	39.0909	37.8976	37.314	40.267	39.5633	37.8658	36.8474	38.1854	38.8996	38.1487	38.8515	30.3376	33.4796	30.0275	35.4521	31.7606	33.4836	29.3819	30.2307	26.5532	22.8201	23.9841	28.9089	27.8511
ENSMUSG00000010609	Psen2	28.5019	29.7874	28.5425	30.4806	29.4035	28.1852	31.1708	28.3245	32.0992	28.8457	29.0462	28.3589	24.5971	27.3253	29.9988	25.0528	25.7787	30.7781	14.4354	12.7808	17.9087	11.3179	17.9456	11.1713
ENSMUSG00000010651	Acaa1b	38.4667	42.8022	41.3571	38.9324	38.663	39.2673	42.0589	37.0544	39.2813	40.6355	39.3184	55.2665	54.9082	54.0481	51.3138	51.2843	45.4042	55.7703	9.56183	13.1691	8.78699	7.49682	12.1917	9.24965
ENSMUSG00000010660	Plcd1	13.1703	13.0236	13.8667	12.8531	13.9999	15.4567	14.9742	15.67	16.1169	13.3617	10.7524	24.5694	22.2914	20.0468	21.2494	21.0247	18.8795	25.4642	2.0218	0	1.39348	6.34066	3.86681	7.82317
ENSMUSG00000010663	Fads1	156.447	155.079	155.537	147.291	161.122	148.24	146.814	156.692	148.235	147.222	151.977	131.208	118.696	108.502	108.398	102.725	102.307	135.442	42.8852	50.6262	60.9063	33.6235	43.4956	52.7991
ENSMUSG00000010721	Lmbr1	34.8168	33.3204	34.4782	37.5217	35.335	34.3939	32.8952	35.3423	38.6261	32.5416	36.1611	29.7801	24.7771	25.5945	35.39	29.2174	28.1971	34.1393	20.3103	15.143	17.6821	13.4097	13.2889	16.545
ENSMUSG00000010751	Tnfrsf22	1.87207	2.02379	2.47395	2.22213	2.7732	2.20212	1.93363	2.61872	2.41088	2.3922	2.3578	3.20526	2.7869	1.33669	1.27518	2.81325	1.41505	2.13451	7.41455	7.00234	6.13235	3.48797	1.41807	7.17248
ENSMUSG00000010755	Cars	28.3018	25.7728	29.6413	29.4184	28.6638	28.1609	28.9846	27.0734	29.0942	29.6597	26.5619	36.776	37.1929	37.4082	37.7574	31.4373	33.0861	37.773	19.9487	11.2141	22.9152	16.3853	18.1681	11.0271
ENSMUSG00000010760	Phlda2	0	0	0	0.25331	0	0.306815	0	0	0.292558	0	0	0	0.349461	0	0	0	0	0	0	0	0	0	0	0
ENSMUSG00000010796	Asz1	0	0	0	0	0	0	0	0	0	0	0	0.106175	0	0	0.211203	0	0	0	0	0	0	0	0	0
ENSMUSG00000010797	Wnt2	0.280072	0.151385	1.19945	0.5037	0.560656	0.457569	0.578561	0.136033	0.872613	0	0	1.99801	1.04234	0.468693	0.397446	0.779403	0.567053	0.12474	0	0	0	0	0	0
ENSMUSG00000010803	Gabra1	49.8283	38.7691	53.4812	62.366	43.3161	48.2623	32.6342	52.5912	53.1375	34.6915	52.1351	58.3024	56.4678	50.4454	51.9116	43.9028	41.5413	63.123	19.6327	5.5422	10.5897	20.0775	34.2835	6.60581
ENSMUSG00000010825	Grid2ip	1.35208	1.10885	0.969835	1.29969	1.21332	1.37108	1.1076	1.22285	0.920004	0.816783	1.51863	6.34175	5.37905	4.57736	3.74922	3.24367	2.07674	4.44381	1.84658	0.544974	0	0	0	0.893145
ENSMUSG00000010830	Kdelr3	1.56659	1.9355	2.19075	1.20749	1.79203	3.41258	5.08548	3.26103	5.34586	3.69005	1.94391	3.40602	4.44219	2.24713	2.329	1.24561	1.5104	9.569	0	18.3117	9.16375	3.47478	0	0
ENSMUSG00000010841	Cfap97d1	0	0	0.484203	0	0.396077	0	0	0	0.410974	0	0	0	0	0	0	0	0.534129	0.352492	0	4.62545	0	0	0	0
ENSMUSG00000010911	Apip	41.3673	37.5511	35.1618	39.4706	34.7677	37.4894	45.663	35.5835	34.7635	36.4466	42.5142	49.2604	41.1333	53.1974	53.7744	47.8933	39.2136	51.1946	31.2672	36.9111	38.7902	14.7088	29.9001	12.0985
ENSMUSG00000010914	Pdhx	38.89	41.5207	37.2629	40.3904	35.6282	35.2691	36.6001	39.4956	39.3048	38.8346	37.8625	40.6605	33.9911	35.499	40.6691	36.448	35.0315	43.6606	14.3208	15.9666	25.224	17.4659	19.7812	9.23553
ENSMUSG00000010936	Vac14	20.9613	22.1697	21.7624	22.6434	21.6617	24.0659	20.5258	21.9488	21.0628	21.4606	21.9704	24.8149	25.1032	25.7645	26.9559	22.0325	21.2505	28.6139	10.7818	18.5616	13.6236	23.2466	16.3248	6.08404
ENSMUSG00000011008	Mcoln2	0.480202	0.415296	0.117516	0.172726	0.672898	0	0	0.37318	0.0997436	0.0989708	0.104275	0.182706	0.357432	0.428589	0.363439	0.400902	0.518534	0.684401	0	0	0	0	0	0
ENSMUSG00000011034	Slc5a1	0.384723	0.415903	0	0	0.385075	0	0.158949	0.0747452	0	0.31717	0.083542	0	0	0.0858432	0	0	0.519292	0.0685402	0	0.899393	0	0	0	0
ENSMUSG00000011096	Akt1s1	81.4122	90.8996	79.4925	84.3933	90.9524	89.2316	90.141	89.1704	79.4271	90.358	88.281	68.2477	63.5056	75.1162	70.9912	76.6641	64.1017	63.1801	34.6056	38.449	30.866	43.0921	29.1993	25.5991
ENSMUSG00000011114	Tbrg1	50.6739	51.893	52.7936	50.9543	47.3983	50.4315	51.4204	48.439	49.9376	47.2149	44.0326	55.5154	54.2278	53.1025	54.6796	52.9383	44.5793	55.1617	33.6637	17.0315	14.363	41.4756	39.8566	29.4632
ENSMUSG00000011118	Panx3	0	0	0	0	0	0	0	0	0	0	0	0	0	0	0.0869967	0	0	0	0	0	0	0	0	0
ENSMUSG00000011148	Adssl1	49.8601	49.001	60.6398	64.4007	57.9209	69.9398	54.7768	58.5622	58.0594	51.6929	52.6588	97.44	96.1557	100.128	92.7687	95.8665	86.4706	92.8657	11.9683	8.8304	6.18663	9.38358	0	2.89439
ENSMUSG00000011154	Cfap161	9.31097	7.17441	9.3326	7.48203	6.74176	11.1122	7.87786	6.73551	7.92117	10.2075	7.9584	13.4732	8.97033	12.0454	10.1207	10.1991	11.3645	15.3527	7.84622	1.15781	4.05585	0	1.87579	3.79502
ENSMUSG00000011158	Brf1	20.5168	21.4783	21.334	20.1996	20.4139	19.8291	22.741	21.3877	20.4657	20.4743	18.4899	22.1381	19.5168	20.2659	21.9035	16.6435	19.5385	20.9125	15.2562	15.1663	9.96152	23.2933	13.0535	11.6511
ENSMUSG00000011171	Vipr2	2.19341	1.4533	2.59731	2.7359	2.76198	3.23671	1.24239	3.09297	3.23328	1.67703	1.61326	12.8547	10.0943	9.78832	7.69793	7.97456	6.49428	9.20192	2.80235	1.65409	0	8.78856	4.01973	0
ENSMUSG00000011179	Odc1	132.062	136.148	120.854	114.168	137.196	121.313	137.937	120.63	119.143	142.017	134.525	126.587	129.431	137.713	187.057	190.466	193.902	151.177	34.8944	43.361	60.758	63.3564	54.4436	53.2975
ENSMUSG00000011254	Thg1l	13.93	14.1531	12.1749	17.1413	14.1524	12.6624	15.0371	16.4823	11.9653	15.5423	14.5558	12.5527	10.6544	12.6197	14.2685	13.9905	14.1371	16.5135	8.29643	18.3637	14.2953	1.62618	15.8674	12.0383
ENSMUSG00000011256	Adam19	10.2079	9.06811	7.98312	10.0574	11.2834	8.89456	9.21419	8.66586	10.6938	9.60469	10.0713	14.1002	10.296	10.6458	12.4285	10.8072	12.1011	15.6952	13.1836	8.81923	9.69224	14.471	9.24529	7.65192
ENSMUSG00000011257	Pabpc4	59.4392	56.4576	51.8134	56.6229	59.7291	51.4158	56.21	58.7305	51.5512	59.2327	58.1502	54.0767	53.212	52.3158	57.1973	53.4642	51.1228	50.9212	37.269	40.33	48.1626	26.7852	50.4894	36.0523
ENSMUSG00000011263	Exoc3l2	0.550415	1.10504	0.769709	0.919196	0.629621	2.65491	1.38067	0.458298	3.51149	1.53957	0.512235	0.448757	0.195092	0.263173	0.148778	0	0	0.980589	0	0	0	0	0	0
ENSMUSG00000011267	Zfp296	1.55022	2.5138	1.5175	1.11521	1.70681	0.675384	1.44108	1.6565	1.288	1.75728	1.68314	1.91693	1.92315	1.38361	1.31994	0.647111	0.836985	0.828539	3.06992	0	0	2.40693	5.8714	2.9697
ENSMUSG00000011305	Plin5	5.90103	8.34214	6.66516	7.07521	8.17813	6.75683	7.50161	7.0552	6.6	7.79626	6.73556	15.2559	15.0166	14.3486	15.7461	13.0532	9.80319	18.4651	5.99275	15.9176	4.13035	14.0956	8.5961	8.69564
ENSMUSG00000011306	Sugp1	34.8915	37.6075	37.697	40.858	40.9768	38.9036	39.6693	39.6185	35.8611	39.7914	33.3371	48.4798	53.0322	52.0175	49.9297	50.2754	47.2354	43.6046	17.4019	33.2315	19.7545	26.4849	23.4933	26.736
ENSMUSG00000011349	Dmrtc2	0	0	0	0	0	0.212439	0	0	0	0	0	0	0	0.435208	0.184525	0	0	0	0	0	0	0	0	0
ENSMUSG00000011350	Gm5893	0	0	0	0	0	0	0	0	0	0	0	0	0	0.168807	0	0	0	0	0	0	0	0	0	0
ENSMUSG00000011382	Dhdh	20.2904	18.5249	16.4301	21.6957	20.7783	19.7319	20.3412	20.6628	20.0989	21.0413	19.6698	18.8946	18.1912	20.6872	25.1241	19.158	18.8146	24.7191	7.59732	8.47042	8.72709	7.28025	5.65067	5.7161
ENSMUSG00000011427	Zfp790	28.7466	28.2767	24.6117	30.0418	25.2303	25.6685	24.5203	25.5768	26.9861	26.0653	27.7434	21.842	23.6675	22.4401	26.9509	18.2578	21.2069	26.9139	25.6428	21.1901	25.9214	16.0839	22.8869	26.4594
ENSMUSG00000011463	Cpb1	0.0961573	0	0	0.086468	0	0.104732	0.0993191	0	0	0.0990914	0.208804	0.0914641	0	0	0.272911	0.267593	0.259583	0.256963	0	0	0	0	0	0
ENSMUSG00000011486	Slc25a41	0.474501	0.256479	0	0	0.237468	0	0.490104	0	0	0.48898	0	0.225671	0.588648	0	0.897811	0.990356	0.320236	0	0	2.77318	0	0	0	0
ENSMUSG00000011589	Fsd1	84.2335	86.5415	85.4003	86.1109	83.2964	82.7772	86.8724	84.4097	77.8783	84.0626	91.0433	104.34	96.3257	106.552	103.057	94.6456	92.8381	87.3316	57.6931	35.5341	32.8481	60.9669	69.563	41.2505
ENSMUSG00000011632	Pinlyp	0	0	0	0.336846	0	0	0	0	0	0	0	0	0	0	0.70877	0	0	0	0	0	0	0	0	0
ENSMUSG00000011658	Fuz	64.5069	64.2762	63.8712	63.8529	65.324	64.1405	65.7152	67.4455	64.8966	65.1743	61.5401	73.1258	72.3511	76.4034	69.0288	65.4296	70.031	64.9388	33.7483	36.889	31.0135	27.4399	38.2492	31.4373
ENSMUSG00000011751	Sptbn4	45.6351	48.1557	43.8395	47.6584	49.2134	47.8343	43.8955	51.516	45.2343	47.47	47.2893	116.529	105.32	80.0901	110.839	92.7204	94.8476	86.3015	40.543	37.0539	36.0558	60.4982	45.649	41.7496
ENSMUSG00000011752	Pgam1	331.713	346.024	375.282	321.641	333.93	344.46	337.354	328.732	340.533	340.029	348.392	338.104	385.421	375.408	348.789	435.841	428.17	319.75	321.822	243.963	180.49	385.901	295.682	238.064
ENSMUSG00000011831	Evi5	60.2177	59.1686	53.6924	62.8519	60.3905	58.0771	56.3705	59.6002	59.8542	58.4618	62.6585	32.3101	31.1549	28.0179	35.0638	27.8025	30.4604	37.447	17.8448	37.5522	33.154	40.7563	32.6453	26.2685
ENSMUSG00000011832	Evi5l	68.4982	68.8834	65.9553	67.8921	72.5655	70.6923	69.8704	69.995	65.3298	67.3433	67.0911	74.9158	77.8068	73.6095	77.105	68.1969	73.1059	70.2562	31.546	34.642	40.4507	36.8121	31.5698	32.645
ENSMUSG00000011837	Snapc2	78.722	75.8393	81.0357	76.7288	74.6847	71.9375	80.9418	80.1133	75.825	87.9304	72.0987	105.273	98.5453	103.758	103.185	105.811	81.9219	111.943	49.4902	33.3848	31.6734	27.7158	40.5654	20.5176
ENSMUSG00000011877	Git1	119.642	116.425	118.202	119.501	120.796	123.912	113.8	123.45	115.171	116.297	119.341	140.437	137.006	132.022	130.91	139.5	140.962	125.993	55.5804	55.6947	62.3607	54.7246	76.6352	66.2694
ENSMUSG00000011884	Gltp	59.8585	60.6413	63.1563	64.7856	62.604	65.7818	59.6054	67.0263	67.7505	56.8832	54.678	87.6216	69.8116	60.183	58.3251	58.8511	50.7998	75.1913	17.7453	2.09484	9.78438	19.4781	6.78776	6.86637
ENSMUSG00000011958	Bnip2	62.5163	60.7655	53.905	59.4222	60.8354	54.1542	63.7223	57.5331	57.9976	68.474	62.4187	39.5564	29.8203	38.748	36.1436	33.4469	36.27	46.0809	30.7694	44.8702	49.8989	29.8007	39.8091	40.2701
ENSMUSG00000011960	Ccnt1	28.5537	24.2693	25.1913	29.1496	26.4743	28.4707	25.5745	27.101	28.0789	27.0795	23.888	21.3541	18.9948	17.9671	23.1963	16.2185	19.131	26.0185	16.3899	18.9453	14.5911	17.6691	16.9794	16.5154
ENSMUSG00000012017	Scarf2	24.5945	29.1666	26.6721	31.732	29.9686	29.2962	32.7098	32.4413	29.1309	33.9063	20.8982	16.4307	13.1636	14.7748	14.3965	13.3911	12.213	18.3178	1.62892	14.4221	16.8404	8.93994	6.23081	11.0302
ENSMUSG00000012042	4930579F01Rik	0.663684	0.143495	0.324837	0	0.265716	0	0.137101	0.257885	0	0.410361	0.432353	0	0.164668	0	0.37673	0.554083	0	0.118238	0	0	0	0	0	2.54278
ENSMUSG00000012076	Brms1l	75.7691	77.8588	73.9237	77.9146	70.624	66.4982	70.9914	68.8088	73.6598	76.0089	78.197	74.6791	64.1759	70.868	81.3663	68.0384	71.6765	77.4257	32.5794	39.5285	38.6717	35.477	53.6557	36.7684
ENSMUSG00000012114	Med15	21.0213	21.6401	18.8849	20.8056	20.7148	20.0892	20.3677	21.9223	20.367	22.082	20.5561	25.723	23.2517	21.9999	25.7124	22.0411	21.9305	26.0462	10.7429	10.4627	17.0298	14.7399	11.8142	9.35293
ENSMUSG00000012117	Dhdds	93.6326	90.9367	88.3274	99.5814	94.6372	93.2562	95.4185	94.4421	91.0896	95.7157	93.5063	97.3974	96.3834	98.2233	95.8453	89.4104	84.481	104.814	21.4838	25.3617	35.3093	47.9408	34.7676	39.9661
ENSMUSG00000012123	Crybg2	0.202398	0.306322	0.297188	0.291205	0.283616	0.529069	0.292674	0.432547	0.504485	0.208573	0.219751	0.462046	1.10478	0.767736	0.804215	0.619571	1.58452	0.901451	0	0	0	0	0	0
ENSMUSG00000012126	Ubxn11	14.8501	13.678	15.1559	14.7909	16.7966	16.3919	17.677	17.2719	16.5984	17.2247	15.1834	25.7169	26.5184	23.9226	24.1291	21.4968	21.123	20.287	9.23114	8.56225	11.8157	14.4751	11.3497	6.37839
ENSMUSG00000012187	Mogat1	5.26977	5.91597	5.70415	7.10813	4.66598	4.19438	6.90848	5.90669	5.68347	8.14585	5.28148	4.2414	7.29179	6.33146	8.62876	5.35839	2.18862	5.41634	0	7.1074	0	3.14693	0	7.76543
ENSMUSG00000012211	Tex22	0.248646	0.268798	0	0.223591	0.497748	0.812455	0.256822	0.724616	0	0	0	0.709531	0	0	0.470467	0.69195	0.671236	0.221487	0	0	0	0	9.41735	0
ENSMUSG00000012282	Wnt8a	0	0	0	0	0	0	0.186806	0	0	0	0	0	0	0	0	0.251654	0	0.161105	3.58158	0	0	0	0	0
ENSMUSG00000012296	Tjap1	9.40423	8.56883	7.64404	10.9936	11.2282	10.755	9.78284	11.4845	10.5343	9.20662	10.0647	26.9635	21.4997	22.0328	22.433	16.9175	20.3098	13.8819	13.3024	13.348	9.1683	14.6013	15.2649	11.5812
ENSMUSG00000012350	Ehf	0.169896	0.244888	0	0	0.170052	0.30841	0.350965	0.16504	0.294079	0.17508	0.184464	0.053868	0	0.189545	0.750081	0.551599	0.382205	0	0	0	0	0	0	0
ENSMUSG00000012396	Nanog	0.563391	0.152263	0.172343	0.379965	0.140977	1.07385	0.436437	0.410465	0.585115	0.580582	0.305849	0.80384	0.698921	0.628547	0.13325	0.587941	0	1.00371	2.78922	0	0	0	0	0
ENSMUSG00000012405	Rpl15	216.565	231.079	221.712	209.44	215.357	209.034	221.443	207.273	214.041	228.436	227.647	162.998	175.2	178.358	188.695	199.706	179.767	164.929	141.606	234.332	263.167	130.85	140.251	308.212
ENSMUSG00000012422	Tmem167	19.9865	17.4999	16.6971	20.3373	18.1622	17.0585	17.9576	19.5855	18.1473	18.4584	18.6228	12.0903	10.9473	11.3772	13.1032	10.2864	10.1757	12.7799	5.78647	12.2957	9.97043	17.2398	14.9404	11.1951
ENSMUSG00000012428	Steap4	0.500445	0.865606	0.979763	0.630024	0.400722	0.981126	0.93042	0.583368	2.49476	2.166	0.760695	0.190408	0	0.111664	0.0946899	0.557069	0.135098	1.87229	0	0	0	0	0	0
ENSMUSG00000012429	Mplkip	16.7603	12.6603	15.2738	17.6569	13.4767	15.1996	14.7762	15.1913	16.3869	14.2365	14.3904	9.67208	11.1356	11.5008	10.615	9.85525	10.2228	10.432	2.77745	6.5576	9.57144	13.0657	11.9521	5.37355
ENSMUSG00000012443	Kif11	1.73529	1.32688	0.932193	1.33208	1.1438	1.47514	1.00546	1.31566	1.23077	1.22124	1.4705	1.77137	1.73269	2.21929	1.44148	0.412239	1.02831	2.48828	4.19075	0.49472	0.577673	1.31428	2.40451	0
ENSMUSG00000012483	Rpa3	25.2958	20.7348	26.5306	30.2458	27.823	24.5238	26.1276	26.733	25.1164	25.2083	25.9557	22.2103	21.3805	19.2277	18.6717	16.245	23.2628	20.7995	16.5144	9.74765	11.3821	8.6319	10.5282	0
ENSMUSG00000012519	Mlkl	0.137117	0.44469	0	0.246601	0	0.149344	0.424877	0.266395	0.427213	0.282602	0.148874	0.130425	0.340204	0.305949	0.778324	0.763158	0.370156	0.732841	0	0	1.87148	0	0	0
ENSMUSG00000012520	Phox2b	0	0	0	0	0	0	0	0	0	0.0892774	0	0	0	0	0	0	0	0	0	0	0	0	0	0
ENSMUSG00000012535	Tnpo3	31.0477	29.2643	28.4929	32.9481	30.2558	29.2742	28.5829	31.3545	31.2936	29.8588	29.8887	26.9873	24.7308	26.0326	27.0468	23.9483	23.4266	31.0921	16.7077	18.0329	21.3856	20.959	25.107	21.7035
ENSMUSG00000012609	Ttll5	10.0055	9.09612	9.20043	10.3746	10.1142	8.42786	9.57432	9.21712	9.21379	9.71636	10.9282	14.9853	12.8073	12.361	14.4716	11.9569	12.7535	14.4055	7.87834	11.393	13.3034	7.41229	7.53388	10.6696
ENSMUSG00000012640	Zfp715	32.8797	33.6105	29.5891	36.5005	31.1809	33.9303	30.9024	35.6552	34.7882	31.1494	31.1444	26.7568	22.7287	24.9136	28.9467	20.4287	23.3975	28.519	25.6539	26.6792	14.3134	32.5648	31.5414	27.1798
ENSMUSG00000012705	Retn	1.19993	0.648588	0.244708	0.719343	1.20102	0.435642	1.03282	0.388542	0.207699	0.41218	0.86854	1.52181	0.496194	0.223116	1.3244	1.39135	2.15952	0.356287	0	2.33762	0	0	3.78722	0
ENSMUSG00000012777	Acp4	12.9995	15.029	13.2554	13.3132	12.65	13.7654	14.9189	14.5572	14.2509	13.7683	11.1737	12.8803	9.63125	12.8915	14.1772	15.5758	9.99178	9.97136	10.7263	23.2145	22.1785	5.60654	17.0955	17.2935
ENSMUSG00000012819	Cdh23	0.484698	0.58444	0.50184	0.85495	0.503801	0.690355	0.577656	0.56139	0.774443	0.422643	1.35612	8.9371	9.22761	6.26026	6.20809	6.53674	6.13975	9.4156	3.69174	0.435812	1.27222	5.21002	5.64852	0
ENSMUSG00000012848	Rps5	176.83	189.193	204.116	161.304	172.617	185.854	184.901	178.852	181.19	177.346	191.596	147.239	168.988	171.68	150.579	179.151	171.084	132.858	133.435	257.569	216.247	155.514	131.05	233.738
ENSMUSG00000012889	Podnl1	1.15671	0.865698	0.979866	0.960138	0.890588	1.16294	1.92996	1.29651	0.646858	1.192	0.579639	0.677077	0.993437	1.29048	0.505066	0.866643	1.0809	0.871845	0	1.04004	1.21443	0	1.68499	8.5225
ENSMUSG00000013033	Adgrl1	164.565	164.902	146.692	154.861	173.77	157.49	163.063	151.93	157.887	174.323	164.461	165.348	172.538	154.098	165.047	160.21	170.107	167.456	112.15	124.226	132.508	135.32	131.62	138.076
ENSMUSG00000013076	Amotl1	70.0654	65.1269	53.444	66.3064	69.6899	62.233	61.3178	65.0451	63.2517	78.2499	68.5099	61.9002	50.3695	51.7039	75.0429	55.1855	66.6203	71.7756	21.7478	133.869	114.774	23.3843	29.71	141.254
ENSMUSG00000013083	2200002J24Rik	0.512631	0	0	0	0	0	0	0	0	0	0	0	0	0	0	0	0	0	0	0	0	0	0	0
ENSMUSG00000013089	Etv5	60.5702	44.1797	53.208	58.6885	46.6825	68.0669	46.981	54.9511	65.4635	47.4284	56.6553	39.1657	31.6986	38.3813	43.9783	35.3395	39.6836	31.6733	47.2475	8.09651	8.40364	46.6034	37.8943	4.42306
ENSMUSG00000013091	Tmem190	2.1753	0.783866	0.887242	1.9561	0.362881	0.394878	1.12341	0.704373	0.376529	0.747224	0	1.03456	0.449765	0.404478	1.02898	0	1.95745	1.2918	0	0	0	0	0	0
ENSMUSG00000013150	Gfod2	40.2264	38.0045	36.1406	41.1645	37.5882	37.0212	40.275	38.6771	39.8559	38.2053	39.2856	41.3267	34.8558	48.319	38.1862	37.4739	37.3695	41.5096	12.2137	14.4184	14.9653	6.38401	7.78648	15.7533
ENSMUSG00000013155	Enkd1	8.71655	9.70288	10.7713	11.1753	10.1066	11.2798	13.1036	13.0783	11.1142	10.3166	11.6191	22.6569	18.3079	17.6198	16.5744	16.2114	18.1723	16.7589	5.12717	7.06143	2.35584	4.01988	4.90299	3.30652
ENSMUSG00000013158	4933405L10Rik	3.8225	4.13229	4.41741	4.58309	4.46366	5.08854	5.26425	5.36356	4.63154	1.96957	2.76683	8.88783	8.4303	10.6614	6.42898	8.27362	8.31258	8.13411	4.2054	2.48225	0	3.29719	0	0
ENSMUSG00000013160	Atp6v0d1	256.957	267.692	280.152	254.345	252.785	263.181	264.133	252.349	259.549	262.257	259.867	278.088	293.864	304.161	282.085	319.8	293.586	267.013	142.995	154.397	144.228	191.413	196.777	145.075
ENSMUSG00000013236	Ptprs	85.7811	85.9924	84.1612	83.4833	92.9232	86.0421	84.2282	86.0917	84.6913	90.3524	86.9606	98.0254	105.685	94.1035	106.046	100.863	113.966	89.6409	99.2874	152.914	146.351	97.7967	126.861	148.104
ENSMUSG00000013275	Slc41a1	65.3805	62.4786	60.256	69.545	70.9098	67.9896	62.351	72.9416	78.8513	64.063	60.4466	53.8119	47.5326	43.8941	43.7294	43.8315	40.4368	75.3616	11.4578	13.526	18.4264	20.9612	18.2615	7.38917
ENSMUSG00000013338	Fer1l4	0	0	0	0.0411776	0	0	0	0	0	0	0	0.0435569	0	0	0.216609	0.191149	0.061809	0	0	0	0	0	0	0
ENSMUSG00000013353	4931406B18Rik	0	0.0606024	0	0	0	0	0	0	0	0	0	0.106646	0	0	0	0	0	0	0	0	0	0	0	0
ENSMUSG00000013367	Iglon5	32.2766	31.5074	33.3047	35.3056	38.5745	33.843	30.9744	32.7579	30.019	35.9919	32.4288	52.5816	62.4522	54.014	50.1329	54.7978	53.6451	41.9466	11.9249	2.81549	16.4379	20.5691	25.0878	9.22848
ENSMUSG00000013415	Igf2bp1	0.0326152	0	0	0	0	0	0.0336877	0.0316829	0	0	0	0	0.0404612	0.0363872	0	0	0	0	0	0	0	0.506395	0	0
ENSMUSG00000013418	B4galnt2	0	0.198242	0.224387	0	0.183548	0.399465	0.56823	0.178138	0.380903	0.377951	0.199104	1.04658	0.454989	1.84129	0.693953	1.02065	0	1.14345	0	0	0	0	0	3.51293
ENSMUSG00000013419	Zfp651	37.2427	41.6627	40.6471	41.2091	43.8551	39.4924	41.2381	40.087	40.2575	39.4388	38.3001	44.3557	41.8757	40.0534	39.5058	35.4596	39.7087	46.835	17.7076	20.3813	18.3067	14.5776	22.0134	8.56473
ENSMUSG00000013465	Nelfb	74.1606	72.9099	75.3198	83.4838	78.1886	78.8695	79.3552	78.2974	77.3069	78.6991	74.2256	103.886	99.7627	109.324	103.673	103.318	101.715	104.008	36.4419	25.8119	40.1867	37.1433	55.7578	31.7269
ENSMUSG00000013483	Card14	8.98312	8.22855	9.90108	10.6678	7.75589	9.93353	7.7911	10.1252	11.3236	8.2679	7.07304	12.4583	9.35765	12.0876	9.60141	6.96533	7.31217	11.8502	4.0739	0.801544	0	1.06469	3.89578	3.94089
ENSMUSG00000013495	Tmem175	46.7172	48.4879	47.0608	55.9491	53.7446	52.6236	54.9109	51.8502	49.5144	49.6798	52.1109	62.1207	62.8458	56.815	64.9099	54.0341	54.7893	56.3242	37.9763	41.0953	33.4448	28.1206	36.3159	22.4501
ENSMUSG00000013523	Bcas1	62.7379	66.1948	75.2317	63.4869	61.958	70.1545	59.4439	68.4204	65.9389	48.9633	65.3925	130.332	86.2359	78.486	88.9513	72.8628	71.8107	83.1572	1.65654	6.84444	3.42518	10.3903	1.58411	0
ENSMUSG00000013539	Tango2	27.546	27.9659	26.818	28.8628	28.3704	27.3499	31.0495	28.814	26.9082	28.7567	28.5208	35.2012	36.5992	37.6797	36.0309	35.6066	33.5168	31.7917	21.3455	33.1313	30.5134	18.5951	21.9242	27.5314
ENSMUSG00000013562	4833413E03Rik	0	0	0	0	0	0	0	0	0	0	0.249713	0.218768	0.285321	0	0	0	0.31044	0	0	0	0	0	0	0
ENSMUSG00000013584	Aldh1a2	1.39479	2.56332	11.7761	10.6611	18.2885	8.81116	4.03383	20.5948	38.2423	4.02458	2.72589	6.36823	4.67188	5.13512	8.70905	8.34527	6.02452	94.0529	0	0	1.90372	0	0	0
ENSMUSG00000013593	Ndufs2	190.588	194.375	196.12	185.992	192.812	186.319	193.611	187.925	192.265	192.464	201.297	211.673	218.314	217.96	211.564	219.979	230.347	196.89	105.441	161.177	98.7596	97.5072	118.928	138.613
ENSMUSG00000013611	Snx31	0.645548	1.0468	2.89631	1.7415	1.93842	0.117185	1.77807	1.14968	0.5587	0.221749	1.63543	0.30702	0.266947	0.360103	3.56257	1.64677	1.1618	1.15007	4.26128	0	0	0	0	0
ENSMUSG00000013622	Atraid	110.872	112.315	124.901	111.975	108.393	116.629	109.035	115.806	113.887	109.254	106.875	107.048	101.794	107.788	103.6	108.264	106.866	101.194	48.0571	56.7317	41.4027	61.2276	43.0837	52.2992
ENSMUSG00000013629	Cad	21.8033	20.7753	16.81	20.2309	22.5957	19.3342	19.7699	20.6552	18.3557	20.8779	22.0806	25.0337	21.0163	19.0724	26.505	19.0081	22.9186	29.0467	16.8124	15.7875	10.5341	17.3756	19.0004	13.3065
ENSMUSG00000013643	Lypd8	0	0	0	0	0	0	0	0	0	0	0	0	0	0	0	0	0	0	0	0	0	0	0	0
ENSMUSG00000013646	Sh3bp5l	34.7001	35.0402	36.559	38.0432	35.5777	37.4153	39.4354	36.8955	36.193	37.552	34.9765	46.0577	44.1577	42.4846	42.1406	34.8633	39.7246	43.7964	15.7517	18.595	17.6418	13.8937	18.8288	12.3804
ENSMUSG00000013653	1810065E05Rik	0	0	0	0	0	0	0	0	0	0	0	0	0	0	0	0	0	0	0	0	0	0	0	0
ENSMUSG00000013662	Atad1	88.8611	91.6783	92.1673	93.501	90.2077	91.851	88.0289	90.6192	91.5763	93.2552	94.936	71.3468	69.5928	71.9293	75.8951	71.4601	71.6671	78.8735	47.983	51.1029	59.6716	53.1592	57.8551	52.4707
ENSMUSG00000013663	Pten	85.9499	85.0838	77.6011	86.8638	83.7487	85.0956	79.0254	83.0665	84.305	82.5206	83.1293	55.5474	48.7852	54.8642	68.8257	56.0165	59.9329	66.5149	35.8675	55.4933	58.4308	42.1821	64.9607	60.9816
ENSMUSG00000013668	4933402N03Rik	0	0	0	0	0	0	0	0	0	0	0	0	0	0	0	0	0	0	0	0	0	0	0	0
ENSMUSG00000013698	Pea15a	253.541	253.046	283.716	241.598	248.943	261.183	254.021	249.392	249.472	249.309	257.431	249.412	274.658	263.883	224.931	258.444	254.571	232.331	124.712	131.928	130.607	146.034	179.664	144.142
ENSMUSG00000013701	Timm23	110.329	112.772	120.288	108.433	108.66	108.42	118.522	105.458	119.174	115.153	114.029	103.935	98.4847	112.239	101.534	104.558	98.3251	102.53	42.0164	62.0007	48.2645	41.1779	83.7069	74.5151
ENSMUSG00000013707	Tnfaip8l2	7.599	9.73614	6.54321	6.5802	6.47915	9.19623	9.30236	8.47539	8.76891	7.2508	5.80594	4.28332	3.14234	3.13993	2.39636	1.17483	6.07821	4.26195	0	3.28976	0	8.7396	5.32979	0
ENSMUSG00000013736	Trnt1	63.2563	67.4547	52.0095	60.0352	64.3886	56.6607	62.6016	55.4007	54.9196	68.3573	66.2716	46.488	45.0955	47.4205	52.2621	41.0215	41.8218	52.2038	25.5069	55.2035	40.0432	17.7763	36.5875	52.0898
ENSMUSG00000013766	Ly6g6e	0.744181	0.804494	1.82118	0.446129	1.9863	0.54036	0.256217	0.24097	1.80338	1.02252	1.07732	0.943812	0	1.10699	1.40808	1.38064	0.669654	0.662896	0	0	0	0	0	0
ENSMUSG00000013787	Ehmt2	127.946	119.036	124.457	121.727	128.409	128.014	119.793	127.698	123.201	124.084	125.112	153.878	166.362	161.613	149.673	144.888	161.75	138.364	78.6094	90.109	77.7358	85.7497	79.5302	81.5533
ENSMUSG00000013822	Elof1	82.9342	81.4322	87.631	82.7524	82.6387	78.6089	91.2186	81.1042	87.8663	90.4358	87.8292	110.123	110.25	115.295	101.279	102.748	106.433	101.476	33.0675	36.8677	43.0495	25.9261	21.0811	42.6505
ENSMUSG00000013833	Med16	56.6821	54.1014	46.6523	57.4255	53.4126	54.4343	52.6703	53.1541	54.8588	52.8286	49.5572	54.8173	50.4069	46.1625	49.2038	52.9565	54.6619	56.2819	10.7286	17.4146	15.7131	16.8232	19.2366	18.1621
ENSMUSG00000013846	St3gal1	22.4932	24.2664	14.1563	20.3096	23.8978	14.7094	23.3756	20.91	21.6372	22.942	21.6694	20.65	19.5558	19.0266	27.7336	21.3569	26.0681	30.7114	4.56389	9.15908	9.43662	8.5878	4.36434	16.7765
ENSMUSG00000013858	Tmem259	86.8854	90.4131	93.2218	84.22	93.9465	90.355	95.1982	91.1777	91.7126	91.1416	87.7912	92.8867	90.2283	92.4761	90.9758	88.5749	92.3219	79.9287	34.868	42.745	28.6533	45.2124	58.9923	31.135
ENSMUSG00000013878	Rnf170	38.479	36.0694	36.4277	43.2975	37.0952	39.7044	38.0708	38.4611	40.1205	37.7226	39.0846	29.6178	29.7091	28.0733	33.0983	28.3204	26.9258	30.6229	33.087	30.1822	33.1699	25.1553	39.3107	26.1873
ENSMUSG00000013921	Clip3	236.093	237.096	238.612	231.498	244.743	251.989	230.097	235.659	237.029	241.891	232.811	281.132	310.011	306.193	279.387	326.722	328.206	278.787	71.5132	105.058	85.4337	90.9563	110.938	96.8498
ENSMUSG00000013928	Thap8	0.519376	0.140367	0.158879	0.23352	0.519852	0.848534	0.670567	0.756795	0.539403	0.267612	0.140977	0.494027	0.805398	0.724302	0.6142	0.903347	0.175261	0.462646	0	0	0	2.016	0	0
ENSMUSG00000013936	Myl2	0	0.52519	0.396301	0.291242	0.162087	0.352758	0.167264	0.47193	0.336366	0.33376	0.351647	0.61614	0.200895	0.903335	0	0.225327	0	0.432752	0	0	0	0	0	0
ENSMUSG00000013973	Dedd	25.7538	24.5211	22.7446	28.8273	26.5324	26.7593	27.0458	25.7504	25.8516	26.3731	26.8505	25.6243	21.2549	26.1475	26.5054	19.9415	21.599	24.5726	19.2052	11.3359	19.8551	16.7307	15.3046	11.3533
ENSMUSG00000013974	Mcemp1	0	0.685489	0.25863	0	0.423119	0	0.436632	0	0.878065	0	0.458978	0.20105	0	0	0.399929	0	0.285298	0.188279	4.1857	0	0	0	0	4.04904
ENSMUSG00000013997	Nit1	57.3041	56.2726	52.4123	60.3388	57.677	55.0916	58.4609	56.8478	55.7235	58.1289	59.6453	59.5011	52.8999	57.8596	58.6348	52.0281	49.4335	54.9802	24.0907	22.452	23.595	24.8526	32.7373	19.6246
ENSMUSG00000014030	Pax5	0.0713387	0.0771204	0.0436455	0.160375	0	0.0777	0.0368422	0.138599	0.0740895	0.0735154	0	0.373212	0.177	0.079589	0.101236	0.0496316	0	0.254186	0	0	0	0.553814	0	0
ENSMUSG00000014039	Prdm15	9.98901	8.33205	6.97954	9.83317	8.10435	7.12183	8.162	8.78449	8.64034	7.94257	8.97245	7.96641	6.62747	7.45018	8.26562	6.7753	5.52088	6.89033	6.61214	9.43186	6.4561	10.8003	5.79612	9.5944
ENSMUSG00000014074	Rnf168	54.3522	52.2542	47.8013	60.5215	52.8436	51.6448	51.0225	54.5173	52.8465	54.4062	50.2528	47.0545	45.0393	48.242	48.3405	43.5252	46.5209	50.5589	28.0297	24.817	20.2847	23.0751	36.1857	21.6917
ENSMUSG00000014075	Tctex1d2	22.1113	21.3269	27.7037	28.2175	22.264	23.9387	25.5734	27.0098	25.5765	25.2419	23.7196	19.5208	20.5317	21.8618	21.2943	20.818	17.6928	20.5217	7.86596	12.3811	9.03568	4.11146	10.0294	10.1455
ENSMUSG00000014077	Chp1	137.268	137.564	143.89	142.183	130.168	142.038	123.512	135.273	138.437	132.994	133.164	164.906	164.468	165.125	155.905	155.588	158.239	154.11	89.3603	75.9531	77.6025	96.6852	102.544	82.9851
ENSMUSG00000014104	Sval2	0	0	0	0	0	0	0	0	0.271488	0	0	0	0	0.29164	0	0	0.352843	0	0	0	0	0	0	0
ENSMUSG00000014158	Trpv4	1.62694	1.84255	1.51676	1.881	1.70597	1.77201	2.40062	2.48354	3.62072	2.7943	2.01878	3.38983	2.7872	2.67942	2.19882	4.09636	2.40515	4.14066	0	0	0	2.40575	1.46713	0
ENSMUSG00000014164	Klhl3	15.526	11.8889	11.3459	15.2413	15.0222	13.9981	11.3592	14.328	15.7663	11.9553	12.5961	17.2295	13.5896	12.6543	14.5252	11.1017	11.759	16.2504	12.8109	4.53701	7.06367	8.03538	7.35047	8.26177
ENSMUSG00000014177	Tvp23b	81.665	78.8137	81.428	85.76	82.164	80.1755	82.7449	81.5266	85.9879	89.3984	89.8943	52.2788	48.3766	53.5938	59.6157	47.1826	46.7237	61.4179	33.5755	51.1966	25.0695	32.9055	58.8637	40.5991
ENSMUSG00000014195	Dnajc7	50.9172	50.7014	51.897	49.9193	52.4489	53.3291	50.0497	52.0632	48.7087	50.9791	50.8037	62.5107	64.1985	68.4737	62.6868	68.2799	66.1382	59.0881	35.1156	33.4171	28.6478	46.0737	38.3774	27.7299
ENSMUSG00000014198	Zfp385c	0.407328	0.44034	0.872221	0.457854	0.917326	0.776386	0.631081	0.593527	0.846068	0.734574	0.552816	2.0341	1.64227	0.113609	1.63776	1.41692	0.962155	1.17922	0	0	0	1.58108	0	1.95075
ENSMUSG00000014226	Cacybp	155.776	154.404	163.773	155.406	142.694	157.435	151.073	155.046	151.903	146.914	155.074	137.993	146.7	152.713	138.998	148.546	134.112	136.29	109.893	81.853	70.3308	96.4172	92.5777	83.5255
ENSMUSG00000014232	Cluap1	55.8401	51.0787	54.085	55.6957	56.7234	54.0282	55.2432	54.3786	54.8274	55.2593	57.0173	66.9535	56.0373	66.3172	72.491	62.8524	60.4097	69.7359	27.4394	24.2943	34.0414	38.7242	31.4876	26.5435
ENSMUSG00000014243	Zswim7	36.6685	42.4385	41.1731	49.6544	38.861	46.0465	44.5579	50.2876	44.8029	37.7874	41.2177	45.5476	37.9972	46.2034	48.9749	54.0231	50.659	37.6589	0	5.0425	5.888	6.69798	16.3389	16.5281
ENSMUSG00000014245	Pigl	11.1386	11.8909	11.0739	13.7724	12.9605	10.7671	11.3611	14.7426	8.38691	11.622	13.1519	17.4817	15.0273	12.8928	15.1481	13.5614	14.8468	13.0226	16.5435	9.76484	9.5018	2.16178	7.91008	29.3395
ENSMUSG00000014294	Ndufa2	183.285	206.495	205.356	188.149	184.006	179.786	199.006	193.598	193.793	192.86	190.01	190.093	193.133	221.112	198.468	231.217	215.353	173.593	109.326	109.701	143.165	77.1438	115	63.4539
ENSMUSG00000014301	Pam16	40.2021	47.6661	41.099	40.3493	43.3541	39.5495	49.6948	44.3439	43.7725	45.3043	42.3818	48.9717	45.6902	52.9536	41.9595	48.1793	46.2119	43.2041	28.2496	36.3805	30.0905	40.2704	27.0145	32.2959
ENSMUSG00000014303	Glis2	18.9916	18.8134	18.1136	18.8961	19.8763	17.8537	20.6603	20.6935	20.9239	19.6455	18.1111	23.9031	21.7686	20.0601	18.1038	17.1817	21.5408	22.3204	12.8701	10.1288	11.8272	8.96944	15.0424	17.9832
ENSMUSG00000014313	Cox6c	48.0709	49.2872	51.3459	48.4811	51.1276	52.3574	49.2858	51.3407	50.3842	50.2675	53.0577	42.609	43.4907	47.2104	45.6453	51.1203	50.0679	42.1894	38.569	51.7397	71.2899	60.4789	55.324	50.877
ENSMUSG00000014329	Bicc1	3.60722	3.62431	3.47915	3.81616	5.18217	5.6391	3.59433	5.56536	7.22819	4.46075	3.64005	5.89353	4.1591	3.45625	3.53309	2.53913	3.66604	11.2652	0.840403	5.9526	2.3169	0.658906	0.803658	2.43889
ENSMUSG00000014349	Ube2z	121.588	118.546	125.576	129.512	120.592	123.309	123.056	122.794	129.312	121.878	120.347	133.238	135.45	136.971	129.529	136.972	122.741	140.961	65.7104	36.0153	39.8976	62.5591	65.8296	49.9439
ENSMUSG00000014351	Gip	0	0	0	0	0	0	0	0	0	0	0	0	0	0	0	0	0	0	0	0	0	0	0	0
ENSMUSG00000014353	Tmem87b	41.6026	37.9394	40.3194	42.3489	42.0548	44.7797	40.9113	41.9846	44.9647	41.9804	39.2478	31.6648	28.6518	26.3963	31.0312	26.1173	26.4524	35.1485	23.8368	34.7347	25.6702	18.1049	24.9316	23.0586
ENSMUSG00000014355	Anapc1	34.4234	32.8424	30.0303	35.219	33.9632	34.5503	31.6134	35.0728	36.359	33.8383	33.662	32.5995	27.3992	25.2095	32.1911	23.7649	24.6346	37.126	30.3056	27.8258	28.1077	38.4278	36.1363	26.4208
ENSMUSG00000014361	Mertk	15.9493	13.9352	12.2085	13.4908	13.8499	14.8332	14.7436	15.1396	14.2195	12.3832	17.6331	18.6345	13.4617	9.66877	11.8507	12.7682	11.0098	19.2672	0	5.95889	3.97603	0	1.37916	4.18538
ENSMUSG00000014402	Tsg101	105.839	103.287	108.983	105.991	98.8731	101.67	101.553	101.802	98.267	102.154	105.871	101.773	103.461	111.626	103.412	104.133	98.9864	103.757	71.0097	70.3068	53.6779	61.062	56.9526	55.3962
ENSMUSG00000014418	Hps5	14.6298	14.7121	14.214	17.0455	17.3189	17.3637	15.9141	16.1474	15.6483	14.8759	15.1982	16.4123	12.9637	12.2007	13.4728	10.4149	12.0713	17.6644	12.5126	9.65813	13.2677	11.3197	17.4881	11.173
ENSMUSG00000014426	Map3k4	39.8564	36.7829	37.3073	43.7056	40.8553	41.5862	38.8283	39.7717	41.7476	38.4516	38.9632	43.5166	38.8629	37.3028	38.1466	32.9725	33.1158	45.477	39.3105	23.2031	27.5171	37.0813	32.8928	20.2019
ENSMUSG00000014444	Piezo1	2.41563	3.02374	1.86682	2.22939	3.94491	2.97723	3.21732	3.08761	2.97093	3.50473	2.20864	7.6188	4.29796	3.51059	3.15736	4.33418	3.26058	9.54145	1.25887	4.45831	4.33822	1.4805	4.2134	2.43554
ENSMUSG00000014453	Blk	0	0	0	0	0.11715	0	0	0	0	0	0	0	0	0	0	0.162857	0.157982	0.208517	0	0	0	0	0	0
ENSMUSG00000014470	Rnf166	77.3146	84.0965	88.3742	88.2639	77.863	87.8474	89.0584	90.0946	87.0697	87.3787	75.6529	70.212	66.5079	76.672	63.6624	61.3151	66.1362	60.7924	56.7062	29.752	26.0555	56.8096	18.0756	21.3324
ENSMUSG00000014496	Ankrd28	17.9664	16.9389	16.1405	19.7076	18.1121	18.0221	17.5707	17.5783	18.9541	16.5461	17.6851	21.411	16.0759	13.2764	18.8777	14.4032	14.3902	20.6489	7.15672	9.35374	7.04654	10.4207	9.77686	11.3736
ENSMUSG00000014498	Ankrd52	48.1508	42.2196	37.7149	45.5297	45.3356	42.0456	42.2798	44.1455	46.5331	44.3133	43.6682	41.0812	36.0922	31.5775	42.0329	30.6489	39.7264	44.2977	16.3761	28.1194	27.1909	32.0986	31.3202	34.5631
ENSMUSG00000014503	Pkd2l2	25.245	21.9975	23.3674	25.7346	21.7829	23.9999	22.31	24.5763	26.6705	23.4362	23.2745	24.1164	27.6058	26.5257	24.1406	24.3011	22.7658	23.7477	7.54205	12.7192	12.6241	18.5845	11.3336	14.5916
ENSMUSG00000014504	Srp19	36.2756	36.4884	33.7429	35.5929	33.5225	34.5834	35.7612	36.0838	32.5247	33.7967	35.2301	32.6019	34.4261	38.2387	32.426	35.9499	34.8737	30.7635	22.3952	10.1683	10.686	32.416	19.7687	21.6641
ENSMUSG00000014529	Tmbim7	0.134661	0.145575	0.164774	0.121092	0.134785	0.293338	0.139089	0.130812	0.139854	0.13877	0.146207	0	0.501167	0.30047	0.127397	0	0	0.119953	0	0	0	0	0	0
ENSMUSG00000014542	Clec4f	0	0	0	0	0	0	0	0	0	0	0	0.121557	0	0	0.120901	0	0	0	0	0	0	0	0	0
ENSMUSG00000014543	Klra17	0	0	0	0	0	0	0	0	0	0	0	0	0	0	0	0	0	0	0	0	0	0	0	0
ENSMUSG00000014547	Wdfy2	24.1004	21.5565	20.2767	24.6398	22.0234	21.1194	20.17	23.4449	23.8157	21.5055	21.5755	17.8553	14.9703	15.2274	16.8807	12.2943	14.0145	17.4255	16.34	10.4484	10.3234	12.8111	9.11489	11.1963
ENSMUSG00000014550	Rbsn	35.9177	30.8219	32.1592	39.1525	34.5831	34.2647	32.0111	36.3229	36.5932	34.8647	33.8836	38.9182	31.6679	33.9746	40.2388	31.8673	32.9515	41.8907	14.2399	18.9115	23.5547	13.9557	23.1493	20.6624
ENSMUSG00000014551	Mrps25	73.1347	67.4337	66.3968	71.2925	69.2123	66.633	63.5365	70.5777	69.272	67.4981	70.2292	68.9714	62.0144	63.7527	73.0966	67.2847	63.5204	69.5095	19.019	30.3102	23.595	23.1129	32.7373	44.1553
ENSMUSG00000014554	Dguok	14.7241	15.029	13.8267	16.7507	14.8747	15.2166	18.9573	17.6961	17.2122	14.0442	14.4995	14.6569	14.1881	16.9618	16.2623	13.7219	15.807	13.9699	8.1372	13.6085	14.0209	12.7597	11.6721	13.1192
ENSMUSG00000014592	Camta1	81.9036	78.7479	75.2633	83.4147	82.5209	78.9148	76.9183	80.2783	79.8172	79.4667	81.6313	79.8645	81.468	74.2322	83.0422	75.4228	80.5663	88.8657	40.7739	46.3605	51.1759	34.9968	48.8416	52.3135
ENSMUSG00000014599	Csf1	44.8467	48.4167	42.2904	49.5762	48.6583	51.516	49.8418	44.2618	49.1222	48.8648	43.5631	43.4541	35.3839	36.0906	33.0935	27.8726	23.9712	45.8073	4.73655	13.9788	11.4259	10.2125	14.7207	16.0367
ENSMUSG00000014601	Strip1	71.2866	67.5485	69.8669	76.2888	70.4245	68.3085	70.6998	71.6679	68.3219	69.2248	68.2192	88.2431	90.5907	82.9551	89.1912	75.3398	82.5424	87.5385	35.5504	50.0902	44.2621	43.1579	37.286	33.2804
ENSMUSG00000014602	Kif1a	283.492	280.234	281.658	269.869	282.667	289.012	263.099	277.657	275.336	278.679	286.302	308.61	337.371	293.999	308.897	326.315	352.866	307.126	349.2	330.736	310.894	342.626	366.621	348.173
ENSMUSG00000014603	Alx3	0.500709	0.72172	0.40845	0.450255	0.167056	0.363572	0.172391	0.810661	2.25341	0.343992	0	1.42881	1.03527	1.48964	1.1053	1.85788	0.90113	4.75753	0	0	0	0	0	0
ENSMUSG00000014606	Slc25a11	189.766	199.188	194.473	192.075	185.616	194.845	192.006	195.339	191.979	199.701	186.792	197.506	201.971	205.232	189.535	200.626	199.446	190.135	85.5423	106.206	77.255	53.192	70.5191	77.0426
ENSMUSG00000014609	Chrne	0.560557	0	0.228635	0	0.187024	0	0	0	0	0	0.202874	0.888663	0	0	0.53032	1.03997	0.25221	0.332886	0	0	7.65092	2.90113	0	0
ENSMUSG00000014633	Cmc2	22.1031	19.0487	23.8305	21.9607	21.6592	19.0236	18.3597	20.12	20.8685	18.9547	21.1453	19.407	19.942	21.9002	16.3777	15.485	14.8129	22.1672	6.12182	9.03355	10.5483	11.9993	2.92708	5.92195
ENSMUSG00000014668	Chfr	35.4426	37.3918	32.8309	38.271	38.1107	36.6651	39.4749	38.0937	36.0701	37.3308	38.9451	38.3838	35.6694	28.8224	41.7451	33.0754	30.164	28.5283	38.0534	31.6119	9.71381	32.0452	37.7373	29.9941
ENSMUSG00000014686	Ceacam16	10.4295	9.60439	10.871	10.0732	9.66574	9.46621	9.57545	11.6323	10.4304	7.96125	9.64611	7.34846	8.14639	13.1439	9.50142	9.40586	7.56013	8.43006	15.2989	0	2.6361	5.99745	3.6575	0
ENSMUSG00000014704	Hoxa2	0	0	0	0	0	0	0.183754	0	0	0.183333	0	0.169221	0	0	0	0	0	0	0	0	0	0	0	0
ENSMUSG00000014725	Adam28	0.0343838	0.0371705	0	0	0.0688305	0.449398	0.248601	0	1.03558	0.141732	0.0746638	0.0327056	0.0426552	0	0.0650581	0.0478428	0	0	0	0	0.469296	0	0	0
ENSMUSG00000014747	Ankrd53	1.27111	0.981522	1.11097	1.30632	1.63578	1.18668	1.87558	1.58757	1.13154	0.935641	1.97157	1.55452	0.901082	1.41812	1.37434	1.516	1.71572	1.77929	7.19199	4.24509	7.43534	16.9163	0	0
ENSMUSG00000014748	Tex261	46.8109	45.8449	46.8814	49.5264	51.2608	49.639	44.2013	47.3488	49.1775	47.5228	47.386	35.2683	32.2941	31.283	34.1279	28.3754	34.7202	40.3905	24.4753	13.5437	21.0862	37.1797	29.2565	23.6762
ENSMUSG00000014763	Fam120b	56.7989	53.3434	54.1739	60.8074	55.1465	52.8788	53.7809	55.9473	57.928	54.4765	53.7806	58.5979	56.5672	54.9243	60.3937	49.2304	51.2299	65.8307	38.2175	51.7507	45.4502	42.302	45.1457	38.4196
ENSMUSG00000014767	Tbp	16.6776	17.6269	17.2192	17.4861	16.2971	15.986	18.4753	17.6018	17.4898	18.1932	16.4912	17.3238	14.6299	17.0753	17.8685	13.5933	14.0341	16.1198	11.055	13.8661	8.88925	11.1955	11.0121	9.80288
ENSMUSG00000014769	Psmb1	63.7746	67.9032	71.4766	64.9495	61.7007	65.4195	68.569	65.1561	65.4487	66.358	68.4966	64.1918	67.607	72.5302	63.9754	76.7854	68.2718	64.7056	43.5495	46.5907	40.3331	45.8815	48.1525	42.1277
ENSMUSG00000014771	Pdcd2	43.0499	47.7288	44.7451	42.2312	39.6617	40.3616	50.7815	42.0569	41.4074	46.0019	44.4837	44.4387	40.358	46.3912	42.8103	34.5452	34.0063	38.7834	24.2193	22.8729	20.0311	22.7866	27.7925	28.1143
ENSMUSG00000014773	Dll1	19.5351	17.3964	16.5767	15.6821	18.8039	17.9347	22.1102	16.2138	16.6349	22.2909	20.2349	14.1676	17.3634	16.0326	14.4452	12.6016	12.2243	16.8013	4.44662	44.6188	49.0355	10.4589	18.4262	40.1468
ENSMUSG00000014776	Nol3	75.5646	77.8194	86.6223	88.5142	80.1121	85.335	85.2381	83.8359	74.8643	76.231	68.5497	94.2906	90.5356	101.053	93.6876	92.4154	90.7225	93.0839	7.87586	13.9463	27.1412	20.0686	22.5945	28.5702
ENSMUSG00000014778	Fhod1	4.73739	5.26766	5.38268	4.80774	5.89328	4.12786	4.96306	5.71959	5.34178	5.30039	4.92314	16.0291	14.6926	10.7215	12.6772	12.336	13.1543	14.7698	2.68043	3.95532	1.84741	5.25388	5.12646	5.18583
ENSMUSG00000014782	Plekhg4	3.51636	4.92306	4.30267	4.19876	5.19282	4.58334	5.71591	4.4238	3.53221	6.53446	4.44374	4.11238	3.93319	3.85871	8.78025	5.29383	7.00276	1.74586	0	5.39045	5.50751	1.79004	1.09164	5.52142
ENSMUSG00000014786	Slc9a5	20.7306	19.6094	13.1993	19.4546	22.8608	16.5406	20.1674	20.2551	17.8999	19.6243	20.8069	34.164	33.1937	33.4148	34.8348	27.8391	31.5609	28.3436	3.58021	2.81764	4.11261	4.67836	10.271	3.46332
ENSMUSG00000014791	Elmo3	9.42358	10.0894	7.98289	9.61474	12.4251	11.843	10.6694	11.0027	10.8221	9.61775	8.36235	14.9969	14.5008	10.4123	12.2585	11.4733	8.806	12.9143	17.9439	9.53227	19.7877	7.03432	20.5912	15.6222
ENSMUSG00000014813	Stc1	17.8318	18.789	7.7334	7.10409	18.1493	5.49057	16.6307	5.84712	8.43921	19.6165	14.541	6.87046	3.64024	5.79193	8.47054	5.33924	6.19498	4.55746	0	12.3125	9.24236	0	1.42483	14.4133
ENSMUSG00000014837	4931428F04Rik	48.7918	44.7288	47.3798	56.7922	49.6179	49.4864	48.5416	54.2982	46.7815	49.0739	44.3297	60.3707	56.9459	65.9312	65.5101	60.6128	57.9553	58.483	21.6435	14.6002	18.1138	20.6056	22.1756	31.4054
ENSMUSG00000014846	Tppp3	196.167	218.9	191.315	167.641	196.517	174.947	217.972	174.292	171.432	210.605	201.669	169.363	171.495	187.589	194.8	227.065	213.117	154.191	84.5973	351.534	333.513	145.92	126.202	317.521
ENSMUSG00000014850	Msh3	12.262	11.6481	10.1285	13.0702	10.7566	11.6439	11.1581	11.6116	11.336	11.8265	10.9066	9.87526	10.1992	7.95134	9.60959	7.9257	8.1808	10.8226	10.0019	8.52753	8.04251	4.3566	5.31368	8.06283
ENSMUSG00000014852	Adamts13	1.02589	1.03972	0.470734	0.461256	0.577589	0.558683	0.86094	0.622851	0.665903	0.858966	0.626539	0.853838	0.636338	1.5022	1.03121	0.802943	1.47127	0.571145	7.6184	5.99571	6.12591	3.98207	1.21422	6.14139
ENSMUSG00000014856	Tmem208	60.3975	58.7406	58.3043	60.5132	55.8508	53.9468	64.542	57.859	62.5094	59.8714	62.6263	61.823	57.297	53.393	62.0824	63.6837	56.1355	61.0607	24.8316	29.3139	42.7864	35.693	59.3649	28.0244
ENSMUSG00000014859	E2f4	35.6734	33.4134	28.5225	39.1431	35.5772	35.488	37.1125	37.6562	37.9852	37.6909	32.3001	45.8147	43.7758	39.2243	43.8617	36.3768	40.6766	36.9392	17.8524	15.0535	15.8198	17.996	29.266	14.8025
ENSMUSG00000014867	Surf4	138.304	139.317	135.785	138.821	141.899	137.534	147.027	138.652	142.738	141.136	135.742	124.505	112.234	127.026	129.205	120.661	115.49	128.513	120.075	68.6247	81.445	143.456	129.406	82.9677
ENSMUSG00000014873	Surf2	41.6037	45.3762	42.2902	43.9106	44.3314	40.3684	46.8956	40.0545	44.1703	42.3958	40.5432	43.363	42.8759	48.4827	47.9503	45.5117	48.4016	38.3801	12.8445	35.7414	21.4995	12.9478	29.8299	30.1753
ENSMUSG00000014905	Dnajb9	121.902	125.755	116.267	119.979	115.07	114.691	116.569	107.105	120.813	128.941	114.599	63.0431	61.3207	69.9349	69.7349	63.9517	65.0472	73.1638	53.9724	34.7535	62.5621	48.0867	60.9967	45.0907
ENSMUSG00000014907	Naf1	43.6827	46.23	40.5876	43.0438	42.9054	44.4653	47.0165	46.0032	44.3071	46.1725	45.101	31.8425	26.4624	30.8576	35.2432	35.2192	31.6852	36.3657	4.0423	21.4738	9.75117	14.2619	27.0589	17.5965
ENSMUSG00000014932	Yes1	14.5946	15.0044	11.4765	15.5067	15.071	13.6971	12.3376	14.5451	13.1043	12.6994	12.558	9.04145	6.10472	6.33465	7.79893	6.43749	6.52863	12.2886	13.3264	10.3241	14.3514	12.4075	7.96486	5.63997
ENSMUSG00000014956	Ppp1cb	58.2486	54.8988	59.5187	59.3786	53.8995	56.3829	51.616	57.2301	57.9101	54.1217	57.1479	46.4878	45.1586	48.2303	47.3319	43.2423	43.5491	50.7779	37.2467	32.8083	35.5449	30.1013	40.002	31.5961
ENSMUSG00000014959	Gorasp2	104.676	103.853	103.753	102.281	106.373	104.634	108.275	105.384	102.066	111.246	107.448	105.509	106.891	117.037	115.535	120.421	106.43	108.783	72.4161	42.7438	46.7915	81.6167	64.9218	37.9448
ENSMUSG00000014980	Tsen15	22.8837	22.8667	22.6586	25.1808	24.1856	23.1206	24.2582	22.1565	23.2971	22.9614	21.9853	24.2729	20.6378	26.538	24.2843	25.7663	21.5403	23.6698	11.9255	16.7178	14.3839	22.2063	7.12756	8.65211
ENSMUSG00000015001	Oc90	0.330315	0.178543	0	0.148515	0	0	0	0	0	0	0.179318	0.157096	0.204888	0	0	0	0	0.294235	0	1.9305	0	0	0	0
ENSMUSG00000015002	Efr3a	30.7775	30.1274	29.3888	33.6797	31.7761	32.5262	28.9567	32.6157	33.7768	28.7476	29.3559	24.9538	23.6099	21.1708	23.1156	18.5407	19.8927	29.8094	8.22893	14.8953	15.8804	10.3228	14.6891	12.7364
ENSMUSG00000015013	Trappc2l	63.48	64.9485	61.0304	62.7626	58.5134	60.6744	63.8947	64.6544	62.3959	60.9112	62.7691	61.614	65.09	66.4854	62.3538	63.9929	59.4543	58.71	28.862	22.7145	19.8924	22.6289	30.6668	21.7153
ENSMUSG00000015016	Acsf3	28.9065	32.707	30.9363	35.012	31.8853	34.8804	32.9907	34.1384	28.7083	30.8307	29.8295	40.5621	44.8516	45.6007	43.2932	41.2769	40.4963	45.1173	15.0203	17.7315	17.2539	17.0104	14.3635	8.07215
ENSMUSG00000015023	Ddx19a	51.046	46.1784	47.9562	54.449	56.9716	57.6915	51.9524	53.9439	51.1289	55.3549	48.1181	50.4846	42.6588	44.7971	48.5956	39.2284	38.4865	56.0295	16.9183	13.7309	17.4908	19.8969	20.2233	16.366
ENSMUSG00000015027	Galns	27.0499	32.8491	22.3088	25.7172	31.4877	25.9577	31.8779	27.3185	25.9891	35.4888	28.2048	31.5103	35.331	30.9759	40.4717	37.1407	32.0078	33.0116	11.7989	50.1434	39.0341	9.25079	11.2831	25.1102
ENSMUSG00000015053	Gata2	5.38196	4.67981	4.08011	2.94587	5.56255	10.2583	5.43808	4.88716	11.9688	6.87244	2.09601	9.57083	6.89437	4.24223	3.43133	4.47691	2.52677	12.0374	0	0	0	0	0	0
ENSMUSG00000015083	C8g	5.92221	4.57299	4.91727	5.89604	6.35103	5.29846	4.15078	5.95839	7.24888	6.7568	5.51142	4.22487	7.08448	5.1913	7.20354	8.24037	9.13564	6.78258	0	2.47228	8.66045	0	4.00537	0
ENSMUSG00000015085	Entpd2	56.0926	50.3718	53.7465	56.1783	54.0646	58.9933	47.6678	56.2191	49.471	41.4416	55.9075	33.5938	30.9273	28.1443	23.3045	18.5831	17.4259	35.6898	0	1.73454	2.02538	0	2.81016	0
ENSMUSG00000015087	Rabl6	78.4625	76.2592	79.4715	79.9488	78.9803	75.3226	80.8379	78.4318	76.8095	79.3262	78.8478	99.9187	92.0562	101.509	95.7263	99.2567	100.829	95.4239	35.2914	63.0711	49.323	39.1987	36.5607	55.002
ENSMUSG00000015090	Ptgds	117.388	148.639	230.337	169.447	214.291	205.237	139.841	225.834	302.699	118.208	140.137	140.803	189.577	174.548	170.479	202.241	176.542	244.273	0	42.5294	15.6823	2.97327	10.8794	22.0107
ENSMUSG00000015092	Edf1	153.694	167.447	172.513	146.4	162.475	153.297	168.407	156.754	154.142	161.843	165.05	169.912	179.067	190.194	155.611	182.161	179.621	154.848	71.2236	100.896	68.7247	104.238	118.057	110.237
ENSMUSG00000015093	Clic3	2.80833	2.6986	3.43631	1.68356	2.8109	3.05875	2.57837	3.6374	2.26848	2.2509	2.03274	3.56168	10.0646	4.5256	3.54245	4.77596	4.63299	3.05749	6.17928	7.29468	4.25891	4.84478	5.90911	0
ENSMUSG00000015094	Npdc1	142.691	153.207	158.772	140.09	146.302	149.78	148.636	140.969	146.179	144.213	147.641	155.49	173.407	172.362	161.993	182.122	189.11	142.229	132.882	78.4337	78.3439	139.33	140.85	72.7895
ENSMUSG00000015095	Fbxw5	97.3623	97.9827	89.3821	95.9252	98.3834	98.4937	103.235	98.7001	93.4871	104.811	95.8245	113.081	110.9	113.009	112.568	104.52	108.654	100.645	57.371	66.5174	39.5415	51.4067	68.5782	51.5338
ENSMUSG00000015112	Slc25a13	2.57746	2.78636	3.56076	3.514	3.41202	4.34678	3.26336	4.36144	4.1448	2.39907	3.06928	4.58698	5.46669	4.54522	6.45003	4.16482	5.1624	5.33249	3.29302	0.971856	1.13481	6.45461	1.57452	3.1855
ENSMUSG00000015120	Ube2i	70.2632	73.0267	75.0341	72.5205	75.2932	73.5756	73.7652	74.6992	70.3963	76.4496	72.2792	70.2908	73.8548	71.9532	69.0927	69.432	66.9642	66.3398	61.689	62.0354	52.7532	37.6183	50.2523	61.8851
ENSMUSG00000015126	Tsr3	103.847	105.104	110.213	103.15	112.162	102.72	126.963	110.143	112.254	117.117	102.684	114.906	113.054	109.651	130.326	141.916	134.092	105.483	78.6926	71.2211	83.1631	98.7165	105.353	76.1234
ENSMUSG00000015127	Unkl	62.2321	65.3502	55.9873	64.6708	62.2334	63.6587	62.5536	63.8598	62.9553	62.2381	62.0079	64.4894	61.0441	62.2255	67.6696	50.4216	63.1125	64.6573	34.1718	38.388	37.9871	31.9774	56.9224	36.2551
ENSMUSG00000015133	Lrrk1	4.59562	5.26617	4.64857	5.23455	5.30514	4.10444	5.06318	5.98211	7.19107	5.05157	4.22458	4.25475	3.23065	2.70028	1.39127	1.66257	1.69551	9.36083	1.21343	1.43247	0.836328	1.42706	0.58019	0
ENSMUSG00000015134	Aldh1a3	0.205186	0.221815	0.0836894	0.36902	0.205373	0.297976	0.141288	0.265761	0.355163	0.704822	0.445557	0.390342	0.424242	0.610441	0.194117	0	0.276956	0.670171	1.35444	0.79946	2.80053	1.06193	1.29522	1.31022
ENSMUSG00000015143	Actn1	41.2062	44.9159	34.7775	41.7755	48.3844	42.8914	43.0327	43.2439	42.6172	46.0511	43.6858	63.244	57.0661	52.7209	61.3907	54.3974	46.298	80.8331	36.1666	56.7042	41.2852	47.8506	57.282	45.9189
ENSMUSG00000015149	Sirt2	77.5184	79.6651	82.0368	77.0388	77.8404	83.2695	84.8609	76.8866	78.6837	78.9142	77.6278	88.2313	79.2049	76.8274	79.3889	78.3656	78.9825	70.7831	23.5979	32.9891	17.1202	15.5803	13.0646	18.0217
ENSMUSG00000015165	Hnrnpl	84.9261	86.4759	83.6008	81.854	86.7559	86.4325	88.9239	88.579	81.5899	84.8935	87.6003	105.101	113.977	110.194	108.749	112.19	102.961	93.6999	63.0281	61.3841	58.6446	80.7132	73.3313	56.9056
ENSMUSG00000015176	Nolc1	88.5077	83.5596	77.162	94.1054	88.2703	81.1561	86.7361	87.5227	81.0189	90.8805	79.2602	106.199	103.19	105.841	114.729	110.539	108.625	119.783	29.9207	46.4758	43.4149	40.7445	39.154	33.514
ENSMUSG00000015189	Casd1	111.153	115.595	111.697	125.908	114.308	119.531	114.969	116.334	124.781	116.802	110.407	83.7043	76.8547	83.5154	83.8444	73.9025	73.8018	98.4546	48.0199	58.5165	51.2462	32.7914	38.5139	41.9568
ENSMUSG00000015202	Cnksr3	5.92552	5.69401	5.74002	4.9584	8.81404	6.4539	8.33048	6.39571	5.98306	4.83417	6.43358	8.61102	6.33	3.39722	4.59371	5.49665	3.44365	10.2633	0	0	0	1.2778	0	1.57656
ENSMUSG00000015214	Mtmr1	29.1042	30.6473	28.358	32.0359	30.4795	34.165	31.3972	29.9477	32.4095	29.9367	30.8389	30.247	22.0645	25.3748	28.554	22.3481	23.1341	28.8058	26.683	27.7195	15.4481	25.9414	27.5577	14.4546
ENSMUSG00000015217	Hmgb3	102.763	102.534	89.2476	97.8737	104.413	94.5294	105.12	92.96	89.6964	115.221	107.43	92.1003	91.5359	106.92	99.6268	96.571	97.3051	93.8049	55.9842	67.7419	54.0199	32.9202	58.8901	62.2799
ENSMUSG00000015222	Map2	164.472	150.502	151.026	151.851	150.026	155.228	137.236	153.34	152.579	154.284	162.323	145.457	148.476	128.516	163.588	149.097	161.496	157.43	216.985	261.311	236.244	236.267	288.172	233.795
ENSMUSG00000015224	Cyp2j9	49.113	38.3623	41.8005	40.5051	38.6444	36.6923	34.796	40.9067	37.7391	36.4716	43.5634	22.1428	16.67	14.3581	15.846	18.9607	17.499	28.2385	5.62191	2.21223	5.16634	7.3463	3.58407	0
ENSMUSG00000015242	Nipsnap3a	0	0	0	0	0	0	0	0	0	0	0	0	0	0	0	0	0	0	0	0	0	0	0	0
ENSMUSG00000015243	Abca1	31.1118	28.6592	27.0323	32.3063	32.8788	33.5542	30.1835	31.3474	33.9255	33.0346	27.3279	16.4923	13.2686	10.0968	10.7817	8.60714	9.17209	24.4835	2.41375	15.672	12.893	9.93547	10.964	8.75606
ENSMUSG00000015247	Nipsnap3b	44.7372	49.5771	48.3279	52.8534	52.2723	51.5807	45.6281	53.0956	53.0719	49.1886	48.9795	45.0463	30.8845	40.0959	43.9177	31.5151	29.0557	42.0183	25.9479	0	10.2194	5.81259	17.7238	17.9291
ENSMUSG00000015289	Lage3	27.5	24.1546	22.3692	25.9934	25.6484	22.6343	29.5339	28.9906	23.043	25.9238	30.0275	18.2807	19.5776	17.955	20.5472	15.0014	16.4504	18.7897	6.18846	18.2638	2.13262	12.1299	14.7947	8.97962
ENSMUSG00000015290	Ubl4a	67.6386	66.0583	62.3494	69.2279	68.0023	62.8329	67.7865	69.2199	67.1153	63.2811	64.7084	72.9411	69.8209	73.1063	75.0195	65.0272	69.4564	77.8871	15.9222	22.3205	21.9479	17.1649	22.839	30.8047
ENSMUSG00000015291	Gdi1	220.297	226.708	242.396	212.442	221.749	224.089	219.265	216.927	222.15	228.761	227.853	248.489	289.706	270.458	259.734	308.983	303.504	236.568	225.624	218.236	227.741	245.374	224.112	235.155
ENSMUSG00000015305	Sash1	60.4067	51.3176	51.4109	60.9813	60.0193	58.0457	46.3284	61.222	53.7409	51.8433	53.7814	63.6985	51.2543	48.8484	58.8219	45.026	57.2591	77.7418	24.8152	19.8169	22.6367	29.7563	34.8974	25.4171
ENSMUSG00000015312	Gadd45b	11.5263	14.6088	15.0764	18.5852	16.9074	17.7489	19.5	13.8995	19.6073	10.6492	9.49382	30.0557	14.7921	13.081	11.0925	7.74252	13.1438	40.8922	0	0	2.71241	6.17107	3.76339	0
ENSMUSG00000015314	Slamf6	0.145763	0.126061	0.071343	0.20972	0	0.0952564	0.150556	0.0849578	0.151383	0.120168	0.0633043	0	0	0.0325241	0	0	0.0393496	0.0259683	0	0	0	0	0	0
ENSMUSG00000015316	Slamf1	0.102593	0.332723	0.062767	0.18451	0.205373	0.223482	0.158949	0.199321	0.213098	0.0528616	0.222779	0.439135	0.190909	0.286144	0.970587	0.499629	0.415433	0.365548	2.03166	1.19919	1.40027	1.59289	0.971413	0.982662
ENSMUSG00000015335	Zdhhc12	13.6219	16.2559	14.0704	13.5219	16.8216	14.4512	19.5516	14.7792	16.7194	15.6783	13.0612	17.1639	16.8988	18.7499	14.226	11.8155	10.9842	15.7585	3.50333	18.6106	2.41458	13.7337	0	3.38895
ENSMUSG00000015337	Endog	96.8434	99.2327	91.9639	91.8932	100.5	102.243	111.687	102.155	93.7902	111.125	96.1159	119.243	116.086	113.015	110.168	115.737	119.089	109.816	29.4141	38.1959	16.2183	36.8987	56.2561	28.4538
ENSMUSG00000015340	Cybb	0.761179	0.646541	0.864862	0.880044	0.544197	0.296091	1.01084	1.21476	1.46813	0.560289	0.177095	0.155149	0.134899	0.121316	0.308623	0	0.513713	0.678038	0	0.635521	0	0	0	2.08308
ENSMUSG00000015341	Golga7	42.0665	46.2372	47.3944	44.1604	44.0317	45.7154	44.2741	42.0499	43.7374	43.3017	44.348	37.6465	31.4515	30.4845	31.447	28.0252	28.3903	31.4913	25.103	23.0488	17.3016	21.1396	16.8927	21.5853
ENSMUSG00000015342	Xk	34.4646	27.17	26.1098	36.3622	34.8698	33.4724	30.5859	32.2104	33.6615	30.1952	29.7196	18.5807	19.2168	17.0043	22.4825	19.1302	19.1453	25.5465	2.46392	11.6347	9.34007	6.76131	7.06858	7.15044
ENSMUSG00000015354	Pcolce2	3.75523	5.46198	5.34686	5.34153	4.64708	4.9081	5.43019	5.57132	6.66551	4.15125	5.04091	3.24722	2.03284	3.1231	3.87563	1.99506	3.1334	3.34506	1.35209	3.19231	3.72758	5.30045	5.17191	7.8477
ENSMUSG00000015355	Cd48	2.12468	3.15821	0.974921	2.62706	1.32914	4.04975	1.64591	4.1279	2.75826	2.4632	0.288357	0.252622	0.988424	0	1.25629	0.369544	0	2.36576	0	0	0	0	0	0
ENSMUSG00000015357	Clpx	49.7983	48.656	44.3457	51.4445	44.0544	52.0732	44.6212	46.6189	45.899	48.3374	45.1385	47.2818	45.8569	50.8184	55.1493	47.1581	39.5249	52.8926	16.1079	26.4103	24.671	25.2583	35.9417	20.776
ENSMUSG00000015363	Trabd	24.5124	27.5981	21.7696	22.855	27.8702	23.8684	27.3019	23.702	21.9968	27.4139	25.3264	26.6469	27.0459	26.15	29.8159	25.8556	25.3103	25.1052	17.8957	44.2326	40.086	15.7847	22.4612	22.7213
ENSMUSG00000015365	Mov10l1	0.0754914	0	0	0	0.0755605	0	0	0	0.156805	0.0777949	0	0.0718069	0	0.168444	0	0	0.407588	0	1.49496	1.76481	1.03037	0	0	0
ENSMUSG00000015377	Dennd6b	35.5093	39.1977	35.1267	37.8069	42.8324	42.059	42.1535	41.3099	36.6004	42.6088	41.2288	66.7372	67.6385	58.7964	79.8043	57.3828	65.8582	40.8384	48.7887	34.432	36.5504	47.3993	57.8123	25.6499
ENSMUSG00000015396	Cd83	79.3135	73.6634	95.6971	102.014	77.5428	89.7291	71.1423	90.6428	95.2504	69.967	78.7823	110.01	114.691	114.922	91.6451	84.3926	87.5007	111.116	26.7449	27.2671	15.0817	26.6877	18.6004	28.2237
ENSMUSG00000015401	Cltrn	0.409042	0	0.250255	0.551737	0.409417	0.445517	0.422492	0	0.212407	0.210762	0.222057	0	0	0	0	0.569156	0.552117	0	0	0	0	0	0	0
ENSMUSG00000015405	Ace2	3.10576	3.17599	2.05419	2.33992	3.61271	3.01701	3.64138	1.79388	1.39482	2.85453	3.00751	2.55497	1.56198	1.03012	1.35	1.75195	2.1527	3.73855	0	0	0	0	0	0
ENSMUSG00000015437	Gzmb	0	0	0.269077	0.395489	0	0.239512	0	0.213617	0	0	0.238758	0	0	0	0	0.305981	0	0	0	0	0	0	0	0
ENSMUSG00000015441	Gzmf	0	0	0	0	0	0	0	0	0	0	0	0	0	0	0	0	0	0	0	0	0	0	0	0
ENSMUSG00000015443	Gzmn	0	0	0	0	0	0	0.329459	0	0	0	0	0	0	0	0	0	0	0.28413	0	0	0	0	0	0
ENSMUSG00000015451	C4a	7.68335	9.57122	9.58825	9.28844	11.5101	11.472	9.88057	10.8249	13.3698	9.07138	7.84492	17.9563	8.0167	6.41475	7.79842	7.15085	6.73074	24.4757	2.01529	8.92147	4.86145	3.16011	1.92717	5.84847
ENSMUSG00000015452	Ager	3.8348	2.23224	1.80474	1.98945	2.80492	4.65868	4.11323	4.44156	6.12718	5.31974	4.1636	3.92821	3.29352	3.29099	2.51165	2.46271	4.18072	4.07284	2.9208	1.72401	4.02617	0	0	0
ENSMUSG00000015461	Atf6b	68.3791	74.0447	59.7039	58.8109	74.1738	56.8865	81.6297	61.8627	59.7151	75.4229	77.9728	72.9948	68.0617	70.1534	82.2447	70.9205	75.909	68.0521	38.5595	30.7927	35.9559	35.5671	34.7045	48.2713
ENSMUSG00000015467	Egfl8	5.02093	8.14179	6.80194	7.41749	6.28191	5.85927	7.22339	6.96773	5.21454	5.17413	5.45143	13.3042	8.89825	8.20234	8.14301	6.48728	5.32491	9.26448	17.7554	12.5762	2.44748	2.78417	16.979	10.3054
ENSMUSG00000015468	Notch4	6.73791	6.90285	6.18345	4.15673	7.41064	5.88805	9.10394	6.58336	5.65513	8.47753	4.8062	13.4515	8.1644	8.34753	5.59617	5.99587	7.50841	14.5163	0.775764	3.20528	4.2774	1.21645	2.22554	3.00175
ENSMUSG00000015474	Ppt2	49.1671	43.3573	38.8759	43.235	46.4311	42.3674	44.4202	41.6594	44.6644	49.9204	43.2833	46.5375	45.4089	46.9015	53.4864	49.2505	44.678	40.0304	35.8843	35.3013	34.6252	35.6371	22.8769	39.3411
ENSMUSG00000015476	Prrt1	159.671	157.067	123.157	128.681	172.015	134.98	161.385	125.043	125.722	168.353	159.236	183.66	189.417	192.344	198.214	227.125	207.203	163.577	13.5591	86.4353	93.4523	34.0185	28.5257	76.0749
ENSMUSG00000015478	Rnf5	150.118	156.53	165.97	155.863	149.19	156.547	156.374	167.339	158.339	155.796	154.898	131.854	141.324	143.248	114.019	123.846	115.828	119.306	29.5172	19.9116	34.8754	33.0608	20.1619	24.4745
ENSMUSG00000015484	Fam163a	2.27766	2.98988	3.18511	3.07222	2.60542	2.03776	2.52059	3.55588	4.98441	2.34715	4.50429	3.40448	1.71553	1.36129	1.77001	2.71646	3.18413	2.17379	4.83264	2.85248	6.66154	2.52598	1.54045	7.79143
ENSMUSG00000015488	Cacfd1	54.4357	53.3191	53.3525	59.1762	57.9203	55.9185	56.8511	53.9255	56.0455	54.1551	56.4	55.747	55.427	54.2001	52.0085	46.2514	47.4099	53.2249	23.9851	15.7303	19.2863	24.0288	33.1303	23.202
ENSMUSG00000015501	Hivep2	26.1923	23.9857	19.8548	27.1957	25.0183	23.6897	22.7031	23.9456	24.8119	24.9043	26.3889	26.6872	20.6723	17.1271	29.4174	21.8093	23.0204	28.3339	33.7284	66.9888	49.6343	39.6665	39.6634	56.4363
ENSMUSG00000015519	2310057J18Rik	0	0	0	0	0	0	0	0	0	0	0	0	0	0	0	0	0	0	0	0	0	0	0	6.51159
ENSMUSG00000015522	Arnt	12.423	12.364	10.5683	12.1642	13.6975	13.1442	12.3019	14.6347	13.6393	12.2331	10.9618	16.5808	13.2588	15.0917	16.0436	12.5665	13.042	15.352	15.6199	14.2905	12.3805	10.4096	16.4307	11.3325
ENSMUSG00000015533	Itga2	0.841137	0.813592	0.541699	0.71657	0.664664	1.39832	0.731617	1.20414	1.37932	1.09491	0.624861	1.01063	0.219681	0.197561	0.251294	0	0.239021	1.18305	0.876691	1.55241	3.02118	3.43679	2.51508	2.5442
ENSMUSG00000015536	Mocs2	25.3559	25.111	24.5817	25.9999	25.1697	23.7042	25.3251	25.8847	26.2974	25.6264	25.4851	20.7677	17.783	20.8952	19.7977	21.6443	18.3129	20.6912	11.7416	11.415	15.2331	10.2889	19.8145	13.3626
ENSMUSG00000015542	Nat9	34.5433	27.7593	34.5996	33.9488	33.963	34.9599	31.2587	36.377	33.3354	28.9819	31.033	41.5805	32.6138	39.9024	39.3316	40.1957	33.6284	39.7562	9.0805	16.0794	14.6032	9.49258	17.3669	17.5681
ENSMUSG00000015568	Lpl	2.13976	2.08512	1.25381	1.95125	3.40865	1.44429	3.23736	1.75656	2.06577	2.76408	1.73424	4.09932	2.80406	3.05968	5.5598	3.98376	4.31198	5.02014	1.79045	0.704544	0.82268	0.467925	0	0.577331
ENSMUSG00000015575	Atp6v0e	18.2901	18.7608	21.8596	18.3595	17.5405	18.0679	21.7033	19.9985	21.9993	19.1112	20.4125	16.0218	14.5638	14.9006	13.7623	12.9023	10.1047	15.7619	21.9005	11.9325	11.611	7.92498	11.277	16.2965
ENSMUSG00000015579	Nkx2-5	0	0	0	0	0	0	0	0	0	0	0	0	0	0.204945	0	0	0	0	0	0	0	0	0	0
ENSMUSG00000015597	Zfp318	24.6604	23.7161	21.5814	26.6805	26.7208	23.3462	23.2974	24.3999	23.7819	24.7292	23.2727	27.6128	23.6114	22.5356	30.0175	22.6633	24.3007	30.6068	33.0702	22.9959	17.1726	19.8901	25.5593	13.1468
ENSMUSG00000015599	Ttbk1	41.0826	37.8255	33.7961	40.2666	41.0754	38.2073	36.5798	39.6254	37.7347	40.1432	37.7709	37.586	32.1244	31.4389	39.7566	33.1326	36.7365	36.7549	28.834	20.9469	33.6314	26.7805	27.5733	16.3065
ENSMUSG00000015605	Srf	55.4499	51.8019	49.5514	59.4816	49.7102	54.6879	62.0084	60.7571	52.9402	51.0677	46.8124	60.9458	52.8105	50.6592	48.8445	39.3369	45.5259	67.1865	4.32315	6.37938	8.93886	27.116	16.5365	12.546
ENSMUSG00000015619	Gata3	0.238145	0	0	0	0	0.345841	0.327968	0	0.494656	0.163608	0	0.151015	0.196956	0	0	0.220909	0	0.0707111	0	0	0	0	0	0
ENSMUSG00000015627	Gata5	0	0	0	0.173305	0.0964509	0	0	0.0936083	0	0	0	0	0	0	0	0	0	0	0	0	0	0	0	0
ENSMUSG00000015647	Lama5	8.29105	11.9607	5.15735	5.43585	13.461	7.82229	10.9409	7.16514	7.71799	13.859	8.58044	17.1707	12.8655	10.147	14.1661	10.5719	13.6614	23.5395	4.94213	9.07543	16.2742	1.72213	9.9772	7.96795
ENSMUSG00000015652	Steap1	2.29325	2.72702	3.08666	2.4746	2.75442	3.74661	3.78985	2.2277	1.42901	1.41794	4.23279	2.83572	1.13797	0.767539	0.650864	1.27636	0.928616	2.45132	0	0	0	0	4.34279	0
ENSMUSG00000015653	Steap2	11.7014	11.2442	10.818	13.2113	12.2586	12.5748	11.3609	11.9226	12.6927	11.7636	11.0672	10.5119	9.0646	9.83448	10.8488	7.27248	8.03753	11.6046	7.72411	4.86312	3.54909	3.63359	7.38639	6.9738
ENSMUSG00000015656	Hspa8	264.827	283.115	306.887	237.877	260.072	273.088	267.847	255.545	269.015	269.427	284.664	251.063	309.225	290.949	254.501	345.912	337.341	238.451	702.257	595.589	671.405	632.671	652.088	779.19
ENSMUSG00000015659	Serac1	19.0462	14.1742	15.3679	19.6712	18.9946	14.2055	15.2533	18.3677	17.5589	18.2051	18.8811	19.2981	15.4096	15.0128	21.0219	13.3468	21.0509	18.81	24.5983	12.0994	19.7794	10.7144	13.0682	15.8635
ENSMUSG00000015665	Awat1	0	0	0	0	0	0	0	0	0	0	0	0	0	0	0	0	0	0	0	0	0	0	0	0
ENSMUSG00000015668	Pdzd11	55.0798	55.8524	54.1351	58.0738	49.4834	49.4807	58.2709	53.6496	50.5735	58.7493	54.6442	55.2158	52.6747	55.8182	58.71	55.1559	43.6855	54.7502	2.94003	32.9718	28.3687	18.4407	5.62296	19.9083
ENSMUSG00000015671	Psma2	79.8694	82.2531	83.3172	85.4279	73.1444	77.0656	80.4532	77.3358	83.4849	78.4082	78.0364	74.4991	81.5914	80.4738	76.2931	77.1591	79.0269	79.0335	44.2661	36.1775	39.8967	49.3896	60.2398	39.5269
ENSMUSG00000015672	Mrpl32	19.2054	18.6378	17.7608	19.4931	16.7488	17.121	19.0513	18.0407	18.3661	17.9626	19.9575	17.0623	13.2888	14.0015	18.1095	17.2862	13.0899	14.7928	7.53124	13.336	19.8977	9.84126	6.00163	4.8569
ENSMUSG00000015697	Setdb1	30.5505	28.1448	25.7107	30.1654	30.9013	27.7038	28.8898	30.0353	28.5222	30.2006	30.1181	34.7573	33.3267	29.6111	32.0413	27.3135	26.558	34.8892	17.3377	33.3939	34.5908	23.6096	31.4141	17.6544
ENSMUSG00000015702	Anxa9	3.5036	4.28158	2.60951	4.65734	5.18397	2.48871	4.40549	4.43928	3.32229	4.08144	1.9847	5.79582	3.96848	4.07873	6.62921	5.08698	8.2245	2.30676	9.04983	12.4639	10.3956	16.5559	5.76944	5.83625
ENSMUSG00000015709	Arnt2	106.246	97.4528	101.611	110.755	105.603	109.1	92.3898	107.358	105.352	94.8866	99.8827	127.585	112.75	106.895	116.756	104.118	110.813	129.871	33.3452	32.6434	28.5877	37.6216	38.1091	23.6023
ENSMUSG00000015711	Prune1	42.0692	38.0247	40.7967	47.3268	40.6226	42.4933	39.3055	42.0537	44.7791	39.1255	39.5166	52.4689	51.8646	50.4399	50.5343	44.9347	48.5375	55.9001	20.7411	12.2425	9.53017	17.6169	24.7928	13.3759
ENSMUSG00000015714	Cers2	70.6984	70.2992	69.059	68.1321	73.7725	71.1082	73.4667	67.8431	77.7961	77.813	68.2728	77.7068	71.614	64.499	74.6867	59.5254	61.4539	65.5779	23.8161	45.185	29.3119	36.0116	40.6693	32.9122
ENSMUSG00000015721	Nlrp5	0.130299	0.281719	0.159436	0.292924	0.0652094	0.141918	0.134584	0.126575	0.270648	0.402826	0.49515	0.18591	0	0.0726843	0.0616354	0	0	0	0	3.80762	0.889214	9.10383	2.46751	1.24804
ENSMUSG00000015733	Capza2	87.4964	85.2564	93.2856	89.6718	84.8398	86.8899	80.1843	87.0266	87.9749	84.5861	86.791	76.6984	79.8788	76.5013	78.3132	75.2704	75.1157	75.9814	28.666	43.8672	30.7336	33.2966	39.5961	38.0005
ENSMUSG00000015745	Plekho1	32.4213	29.548	26.8626	27.7162	27.0667	21.8525	34.088	29.941	22.498	29.9646	29.992	35.4025	26.5132	30.656	25.9959	21.848	24.9226	28.362	2.87911	37.3869	19.8435	11.2866	22.0259	33.4214
ENSMUSG00000015747	Vps45	44.5464	44.1365	46.5686	47.3149	42.528	42.3137	40.2086	49.5757	42.4019	41.7472	45.7886	56.7471	49.4712	54.9063	53.5214	43.4874	44.2148	59.9792	34.4715	20.3469	16.199	22.1129	23.974	19.7045
ENSMUSG00000015748	Prpf3	20.6393	17.9099	17.0639	20.3653	19.709	19.1989	20.7417	19.3449	21.2034	16.6703	19.3807	19.5258	22.0058	20.039	19.7898	20.4132	19.0492	22.6581	15.4651	13.0405	15.2271	11.2591	16.9017	8.54869
ENSMUSG00000015749	Anp32e	129.73	118.61	126.667	133.54	127.722	134.354	116.435	134.968	136.848	122.099	122.298	112.617	112.053	114.206	124.408	113.728	121.081	126.761	33.3189	28.9823	30.2161	28.873	43.6008	15.2674
ENSMUSG00000015750	Aph1a	72.2177	72.0348	74.4788	72.019	78.9716	70.3829	80.1701	76.4663	70.9148	75.0815	67.5775	65.2974	58.9321	58.6146	58.3639	56.8021	57.6961	66.5309	18.1259	41.7256	32.4813	25.5804	31.2001	57.8626
ENSMUSG00000015755	Tab2	57.7001	55.0315	52.149	59.6619	60.9986	56.6224	56.0885	56.4508	59.7646	58.8242	51.6939	52.6317	47.1882	48.1793	53.2242	44.7624	42.5193	56.3495	27.5212	22.261	26.6961	21.5776	18.52	26.6227
ENSMUSG00000015757	Ppil4	37.3062	33.661	32.4691	37.9495	31.362	34.8205	30.6948	35.3838	35.7956	34.6101	36.0398	30.4559	26.9059	32.1167	30.2915	27.7939	27.4244	34.7577	21.3295	18.3125	15.3691	19.7637	14.8342	21.571
ENSMUSG00000015759	Cnih1	159.544	147.865	149.034	152.391	147.421	154.275	152.33	147.802	150.541	146.167	147.029	99.5675	104.031	114.612	107.313	109.915	115.028	114.387	42.3831	77.3245	42.4894	42.2926	47.8991	48.4538
ENSMUSG00000015766	Eps8	27.118	22.878	25.8951	29.189	23.7148	26.5853	22.1227	26.7898	27.8186	20.913	23.6433	14.8786	11.7318	11.7766	10.9295	11.4159	13.4546	19.0106	17.209	5.67633	5.93042	19.445	15.0045	4.40659
ENSMUSG00000015776	Med22	60.028	64.7986	67.7846	67.8866	59.9081	59.9562	62.2726	61.1132	68.6949	61.3194	62.234	57.1813	49.3205	56.4422	47.8623	41.8233	42.8122	58.6083	25.955	25.5334	25.0444	20.3497	21.5109	31.803
ENSMUSG00000015787	Abo	0	0	0	0	0	0	0	0	0	0	0	0.156442	0	0	0	0	0	0	0	0	0	0	0	0
ENSMUSG00000015790	Surf1	116.549	118.4	129.165	121.813	119.36	122.233	125.405	121.792	121.23	116.021	117.154	117.2	117.993	118.572	113.159	110.286	103.58	102.374	14.2691	56.8511	76.2182	50.3437	37.5244	44.8605
ENSMUSG00000015804	Med28	49.5948	48.028	51.4318	54.0041	49.0094	48.7321	47.3201	53.0744	48.6929	47.4714	46.5261	45.9753	45.3427	47.8077	42.1501	37.266	39.808	43.897	29.9506	19.8882	13.7618	17.6118	20.2874	14.4864
ENSMUSG00000015806	Qdpr	187.914	194.17	216.752	192.166	179.071	199.092	198.289	190.092	191.859	183.82	194.63	228.804	221.507	224.621	201.671	220.923	203.343	202.157	55.9592	66.0601	38.5684	41.1319	86.9578	64.2819
ENSMUSG00000015812	Gnrh1	15.248	21.2694	25.2781	24.3269	23.1391	17.1434	26.4183	14.3343	9.7059	23.3164	29.3724	14.9716	10.3733	13.7189	6.04939	13.0037	9.95875	7.01031	19.4811	0	0	0	0	0
ENSMUSG00000015829	Tnr	62.3855	54.017	45.1048	64.5516	63.7937	55.5189	51.3568	53.8078	59.9738	60.7231	53.2124	45.1941	35.378	30.8301	45.461	32.7484	35.1138	50.9149	14.0942	11.1878	12.7287	11.0503	13.0132	7.05207
ENSMUSG00000015837	Sqstm1	269.486	281.155	305.108	256.715	265.212	281.423	274.363	265.257	277.239	274.703	278.801	278.172	318.906	319.548	271.329	341.455	332.758	265.112	309.318	282.662	226.032	317.024	345.686	250.551
ENSMUSG00000015839	Nfe2l2	24.4572	21.5831	20.4597	20.1974	22.8976	22.8326	21.0511	23.2732	24.0179	18.9455	20.1415	19.861	15.1703	11.9723	10.3885	10.186	10.5548	34.3089	0	5.83421	4.54164	2.5832	1.57535	3.18718
ENSMUSG00000015843	Rxrg	70.1124	60.933	72.8379	77.1404	58.7557	71.4231	57.7922	76.5216	75.1003	55.5347	57.9139	65.3827	58.668	64.2638	46.3012	39.0227	35.2567	61.7195	2.72244	9.64155	5.62911	19.2104	7.81021	7.90066
ENSMUSG00000015846	Rxra	43.036	39.5371	43.3413	46.8087	46.034	50.5295	42.7951	48.522	47.9734	40.6835	43.6254	50.4188	45.8683	47.0628	40.5723	32.8339	42.6032	53.7318	5.95282	4.09928	8.88946	9.33445	3.79503	2.87923
ENSMUSG00000015850	Adamtsl4	4.73897	4.55381	4.32599	4.05852	5.49621	5.81698	4.27323	7.08794	6.56227	3.95336	5.63532	19.5332	12.2245	11.9168	12.9519	12.2459	10.6609	18.2255	5.95849	8.79254	10.2668	7.00751	14.2449	11.5279
ENSMUSG00000015852	Fcrls	42.3476	37.7354	37.4143	40.2704	36.4279	33.3034	38.5695	35.6171	34.9877	44.4763	32.3172	8.87978	12.5882	8.15091	11.6478	16.7547	11.6877	10.003	0	1.58145	1.84662	4.2013	0	2.5918
ENSMUSG00000015854	Cd5l	0	0	0.379562	0	0.465722	0	0	0	0.161079	0	0	0	0	0	0	0.21581	0	0	0	0	0	0	0	0
ENSMUSG00000015869	Prpsap1	56.2603	55.5095	60.4485	58.5924	55.7552	56.7343	58.8761	59.0639	63.2427	56.1622	62.6943	84.4593	81.5226	82.5171	88.3876	79.9591	82.8199	74.5535	40.3803	34.6685	21.5058	20.147	52.6565	21.3065
ENSMUSG00000015879	Fam184b	5.65599	4.52624	5.79726	5.51541	5.95526	5.4403	3.98316	5.49432	4.61535	4.27681	5.46305	3.17905	3.69055	3.11408	3.57885	2.40187	2.47869	3.50057	0.727313	2.14649	2.00513	2.8512	1.39103	0.703567
ENSMUSG00000015880	Ncapg	4.46902	4.58965	3.17165	4.3	4.65203	3.35859	4.20053	4.64516	3.38818	4.46722	3.5421	1.61534	1.82955	1.29632	2.07169	1.43022	1.20644	1.59235	0.885004	4.17901	1.8299	0	1.69262	3.42444
ENSMUSG00000015882	Lcorl	19.3928	17.7337	12.2507	14.2884	18.1808	14.431	15.6402	14.516	12.881	18.0682	16.1883	4.56419	4.40788	4.26043	6.89573	4.82844	4.19086	5.22083	3.94559	13.7793	10.4244	4.12465	7.86059	16.2213
ENSMUSG00000015889	Lta4h	29.5495	30.9933	31.7879	34.8552	29.6801	32.8044	29.9866	33.7319	29.7752	30.7711	30.5098	39.9211	36.0801	35.9691	39.8525	33.6994	33.2494	39.598	12.2978	7.25882	13.4202	18.4804	11.7601	13.879
ENSMUSG00000015890	Amdhd1	0.130434	0.423015	0.638404	0.586454	0.130553	0	0.269446	0.633528	0.948244	0.268828	0.141618	0.496271	0.161811	0.436556	0.370194	0.18149	0.704229	0.348561	0	0	0	0	0	0
ENSMUSG00000015932	Dstn	231.506	236.693	245.06	229.427	228.576	233.792	238.095	231.791	229.621	233.802	237.183	228.538	232.874	252.749	239.967	259.816	239.325	246.993	85.0808	123.616	103.747	102.625	90.7486	72.8065
ENSMUSG00000015937	Macroh2a1	65.8089	66.0788	75.1337	70.4376	68.7007	70.7679	70.1284	69.4691	72.007	68.5816	66.4665	65.2878	66.8539	74.0923	65.1109	71.2417	68.3578	62.7932	57.8597	36.3202	34.8144	53.2848	45.6691	34.6485
ENSMUSG00000015942	Gtf2ird2	23.6836	23.2905	21.3763	25.1901	24.7758	25.4071	23.6206	23.5508	23.8562	25.141	22.4516	24.9015	25.5898	26.5362	24.7189	20.6938	22.4117	29.0816	12.1034	11.9068	9.7323	8.69873	6.75163	16.5867
ENSMUSG00000015943	Bola1	44.9448	48.2719	45.3531	44.8774	36.2224	45.4559	55.7674	41.959	39.1002	41.8048	43.7284	53.8553	51.7741	56.9802	51.0796	45.888	48.8476	50.6944	5.77952	3.41138	35.8504	9.0627	11.0536	16.7725
ENSMUSG00000015944	Castor2	123.597	112.888	115.509	127.745	126.679	123.427	115.538	124.203	125.066	126.163	122.086	126.623	121.825	122.56	122.423	110.486	125.672	124.571	55.4207	60.0537	54.1603	70.6902	59.3256	44.0092
ENSMUSG00000015947	Fcgr1	8.29397	7.77947	7.31298	8.33566	7.93532	6.24378	7.93678	5.45025	8.10709	5.40475	6.09169	3.82856	6.20377	3.67405	1.84625	3.56398	2.46949	4.67185	0	4.27707	0	0	0	0
ENSMUSG00000015950	Ncf1	7.75874	10.0651	8.96628	9.38009	8.88757	8.45059	9.9728	8.03942	8.41604	9.94993	9.17279	4.26403	6.4168	4.42419	5.38282	5.99765	5.46902	4.22356	0	3.02302	5.88318	0	0	6.60581
ENSMUSG00000015957	Wnt11	0.305323	0.165034	0.840596	0.686393	0.305603	0.997648	0.946088	0.963937	0.713467	1.02258	0.74588	2.25076	0.757545	1.27738	0.21664	1.1683	1.33939	3.19569	0	0	0	0	1.4455	0
ENSMUSG00000015961	Adss	64.6755	70.9719	69.672	70.6925	68.5015	65.3568	64.4266	71.4248	67.3141	66.9362	69.0101	58.5357	55.5066	53.1056	57.4944	48.7778	53.9026	63.0122	22.0823	27.6976	32.3418	25.97	30.3554	22.6964
ENSMUSG00000015962	1700016C15Rik	0.411173	0	0	0.369741	0.823098	1.34351	0	1.59768	0	0	0.892855	0	1.02017	0	0.388993	0.57212	0	0	0	0	0	0	0	0
ENSMUSG00000015966	Il17rb	0.937035	2.11804	1.5635	1.14902	2.72841	1.76284	1.14382	1.8205	1.32705	1.31676	1.84978	3.07904	2.11354	1.71066	2.57888	1.65941	1.8397	2.42817	0	2.98714	0	3.96783	4.83951	3.2637
ENSMUSG00000015968	Cacna1d	15.266	15.1991	13.3099	15.5605	17.4658	15.9476	15.4672	17.0318	15.7034	14.6816	15.1974	13.2943	12.6944	11.3698	12.6126	11.4022	9.88175	13.58	17.7104	21.6366	19.3033	18.0836	15.3607	20.718
ENSMUSG00000015970	Chdh	4.67296	4.5575	4.47488	3.83669	4.77892	4.86837	5.5611	5.08214	5.53893	3.97806	4.63245	8.69652	5.73409	5.04339	5.3339	4.59389	4.59349	6.87726	5.0293	5.34341	2.07979	0	6.73317	3.89208
ENSMUSG00000015971	Actr8	29.3733	29.2151	31.9529	31.3936	30.6983	31.4581	30.1581	29.5211	30.5059	29.8361	30.9024	35.1413	34.5261	36.4071	37.2397	36.5791	34.0174	36.9994	15.965	22.944	23.4422	16.871	26.5513	17.4582
ENSMUSG00000015980	Lrrc27	8.8561	8.54138	8.39294	11.1648	11.9058	10.7806	9.50602	11.0489	10.9109	9.93159	10.0868	12.801	11.7405	11.8176	15.2782	11.7186	9.7271	12.4519	3.43879	4.05951	5.92524	5.39227	4.93265	1.66326
ENSMUSG00000015981	Stk32c	154.461	141.324	154.759	156.289	150.346	147.616	141.404	156.575	140.187	147.582	159.215	154.099	150.606	158.857	134.968	128.457	136.647	144.188	24.4487	25.655	22.4675	48.9866	44.1617	31.534
ENSMUSG00000015994	Fnta	94.0423	85.3434	95.957	91.5425	88.7766	92.8361	95.4019	97.1592	88.0868	91.2937	93.5683	96.1338	88.0517	101.643	98.392	84.9017	81.3695	96.8448	41.5235	36.764	47.2213	42.3227	47.6496	54.2265
ENSMUSG00000016018	Mtrex	61.2922	53.5728	52.8546	59.8162	55.1296	53.1698	48.6903	57.1452	54.6937	52.3898	56.3753	59.6609	51.0174	52.8671	57.7061	47.1361	47.9214	66.5887	35.1536	36.3117	25.5747	29.0929	38.2856	40.6181
ENSMUSG00000016024	Lbp	2.94145	2.82652	1.75961	0.999241	3.79467	4.48523	4.25343	5.65124	5.70242	2.22288	2.76783	14.6733	6.97373	7.14665	3.64853	6.00282	6.35249	22.3005	0	0	0	0	0	0
ENSMUSG00000016028	Celsr1	1.5747	1.76102	1.46173	1.48926	2.52725	3.19366	2.1032	2.40002	4.73706	2.85379	2.21083	5.7331	2.79553	3.08956	1.20721	2.53108	3.84788	9.62539	0	0.634702	1.48225	0	0	0
ENSMUSG00000016087	Fli1	9.3303	9.49892	9.75406	10.1822	10.1549	9.27432	11.6955	10.4715	9.9723	8.4948	6.49125	5.85916	3.25893	2.12229	2.82807	2.64692	2.32314	8.87601	1.79387	4.23535	3.70914	0	1.71544	1.7353
ENSMUSG00000016128	Stard13	7.82654	7.3089	5.57515	7.03789	8.78993	8.40438	8.19774	9.31614	9.42581	7.76243	7.93907	10.9746	7.47571	6.43602	6.15292	4.95935	7.48911	13.8124	5.82121	5.58348	5.51666	6.84606	5.56669	4.22337
ENSMUSG00000016150	Tenm1	23.2205	19.7164	20.662	30.4809	22.7965	25.5624	18.7829	26.7224	24.5594	20.4084	20.9033	22.8995	16.9969	14.3326	21.7322	14.8551	18.4693	27.8959	14.0946	10.6072	17.0001	12.7083	20.5545	10.9076
ENSMUSG00000016179	Camk1g	89.7325	78.4454	77.1667	86.7629	82.3683	80.1569	93.2741	85.3887	77.7397	88.5783	82.2656	80.9981	71.1361	78.0194	91.6056	74.8505	78.0169	76.4649	36.2649	49.5002	73.4218	28.433	36.8468	50.4289
ENSMUSG00000016181	Utp25	10.3487	10.0373	7.92906	10.4365	10.8906	9.63872	11.1885	9.91197	9.04017	11.2127	9.29335	12.9255	11.3984	10.5205	12.2152	8.1418	10.3785	12.5352	6.70353	15.8271	11.2206	11.2624	8.24199	12.9693
ENSMUSG00000016194	Hsd11b1	7.65124	7.22738	7.0898	8.48342	6.91472	7.76715	7.05883	8.73142	9.02634	7.34885	8.95249	1.20119	1.93523	1.49175	0.983875	1.13697	1.40374	1.45574	2.9421	0.868292	0	3.46007	0	0
ENSMUSG00000016200	Syt14	16.4083	13.2178	15.5438	20.2761	15.7081	17.6697	14.5423	17.4047	18.1404	14.7545	16.0049	11.9322	9.84945	9.92063	10.1151	7.73311	9.00194	12.7537	10.4818	11.7551	13.365	15.6144	11.527	13.1814
ENSMUSG00000016206	H2-M3	12.2974	12.1071	19.3466	19.9444	14.0671	17.6992	19.7331	20.2654	19.3855	16.5197	15.9745	11.4884	13.6212	8.81976	14.3349	14.3611	10.0779	17.605	4.3487	2.56683	2.99723	10.2286	12.4757	33.6538
ENSMUSG00000016239	Lonrf3	15.8222	12.2687	10.2376	12.589	16.5	16.1503	11.3798	11.9901	11.7005	13.4879	12.5018	6.22484	3.49406	2.77256	6.97494	3.45793	5.14344	9.15	8.2023	1.93657	4.52258	2.57236	3.13747	4.76071
ENSMUSG00000016252	Atp5e	67.0764	70.9575	67.993	58.7003	61.558	63.2644	68.7247	64.4603	60.6982	64.4902	65.4082	56.1052	56.8879	61.793	60.2257	66.3086	64.5663	49.9784	39.173	58.8559	63.8158	64.2182	44.2712	37.8941
ENSMUSG00000016253	Nelfcd	75.9057	78.8605	85.91	88.9409	79.2641	85.8953	81.9087	82.3544	85.8854	77.2059	76.111	98.9767	92.1274	103.136	90.0489	85.8049	86.9324	98.0559	21.6907	30.7272	14.9498	28.9107	35.262	18.8843
ENSMUSG00000016255	Tubb1	0.673785	0.242798	0.274818	0.403927	0.449601	0.244622	0.23198	0.43635	0	1.15724	0.243852	0	0	0	0	0	0	0	0	0	0	0	0	0
ENSMUSG00000016256	Ctsz	148.577	157.302	180.996	168.485	162.093	187.126	166.817	174.558	192.086	161.014	137.047	187.391	177.794	195.831	204.831	220.456	192.856	184.468	65.0948	35.8609	44.8649	98.6708	58.0987	33.5837
ENSMUSG00000016257	Prelid3b	83.5291	88.0964	89.9508	85.7989	80.7167	84.1356	90.6595	87.5734	83.7525	84.3283	83.8708	83.8124	83.8251	83.3399	88.3391	82.6806	88.6843	77.1276	26.8965	47.6272	39.3926	31.6317	28.9356	42.2798
ENSMUSG00000016262	Sertad4	34.2027	35.29	34.926	43.8849	35.2192	40.1113	34.7343	39.7585	35.7771	35.1618	34.3747	35.186	27.7783	38.8903	29.1763	25.7927	31.6631	36.9694	3.24854	8.62857	6.71691	10.1879	7.76626	4.71372
ENSMUSG00000016283	H2-M2	0	0	0	0.183082	0	0	0	0	0	0	0	0	0	0	0	0	0	0.362719	0	0	0	0	0	0
ENSMUSG00000016308	Ube2a	48.3678	44.4747	46.9387	50.1181	45.3516	47.3825	44.6466	43.7449	44.0259	42.3958	45.5733	42.9664	37.7607	39.6958	44.5753	43.9001	35.0818	40.98	5.50478	9.74765	5.69105	2.15797	23.6885	18.6377
ENSMUSG00000016319	Slc25a5	187.627	186.656	192.962	171.653	175.509	167.581	181.114	172.013	175.535	178.129	194.757	175.549	174.929	184.498	174.42	190.864	184.115	175.848	87.3809	47.0919	75.9359	86.3819	69.0282	66.1524
ENSMUSG00000016327	Atp1b4	0	0	0	0	0	0.0818708	0.0776396	0	0	0	0.081613	0	0.0932505	0	0	0	0	0.26783	0	0	0	0	0	0
ENSMUSG00000016344	Ppdpf	118.89	126.482	127.545	117.538	117.107	119.967	126.462	118.936	111.937	127.633	125.748	120.957	118.755	134.75	114.937	129.58	115.492	107.168	42.1264	33.1537	41.9388	25.6889	40.2846	40.7511
ENSMUSG00000016346	Kcnq2	71.3141	67.1713	64.395	75.7671	74.7589	71.7764	64.4792	71.2361	70.92	70.7505	69.1907	79.8496	79.8272	75.1017	75.1043	65.0995	74.1779	83.1092	48.4196	56.0255	56.4145	59.3544	54.7547	71.3734
ENSMUSG00000016349	Eef1a2	431.698	454.564	486.701	403.868	439.98	452.864	443.545	419.358	428.988	451.897	460.158	418.988	488.742	477.567	432.495	561.886	542.611	399.662	429.099	540.205	506.696	494.056	593.985	537.003
ENSMUSG00000016356	Col20a1	1.65812	2.05807	1.3526	2.37462	1.96698	2.00665	1.83951	1.01416	1.46694	1.83529	1.33355	2.395	1.59989	1.57583	1.33628	2.22172	2.48678	1.14879	3.64845	0.717835	3.3528	0	1.16298	1.17644
ENSMUSG00000016382	Pls3	103.646	88.8473	104.211	108.546	89.2722	102.743	83.4265	105.316	102.999	84.4638	99.3458	129.063	131.075	123.862	107.219	105.337	98.9653	150.003	16.2312	14.8062	16.2719	26.6086	33.8651	14.2739
ENSMUSG00000016386	Mpped2	49.4185	47.2441	43.9981	49.9108	46.2338	51.8168	41.7109	47.6477	48.643	41.5202	48.5505	39.289	37.6304	39.6017	35.6752	36.6905	30.1164	49.8518	14.6066	29.0978	52.8528	11.4521	17.4599	37.0904
ENSMUSG00000016409	Nkap	24.1617	23.7525	21.9725	27.5034	24.476	22.5794	21.2617	24.1801	22.819	24.5228	25.0445	25.968	23.3635	24.92	26.7256	21.9389	22.6616	30.3006	5.78219	17.918	10.9594	6.80016	6.91172	20.9753
ENSMUSG00000016427	Ndufa1	184.645	210.201	200.113	191.792	171.236	203.573	203.171	196.938	205.854	184.066	193.112	177.784	172.031	194.228	182.528	203.44	211.591	177.903	44.774	114.521	133.724	175.522	156.993	72.187
ENSMUSG00000016458	Wt1	0.15292	0.110209	0	0.183348	0.0510201	0.166556	0.0526495	0	0	0.210115	0.055344	0.0484856	0	0	0	0	0.137606	0	0	0	0	0	0	0
ENSMUSG00000016477	E2f3	28.6174	25.7806	21.2805	28.8721	28.6436	22.9335	25.1126	24.9743	23.0156	26.6135	25.1348	24.1777	20.8536	21.1549	26.4134	19.505	19.7062	25.7507	12.6704	15.6374	8.73277	9.03098	15.4209	8.91401
ENSMUSG00000016481	Cr1l	11.1068	9.00521	10.9769	12.1827	9.10124	10.4687	9.64404	10.9079	12.0421	10.1565	11.4628	11.2322	9.72834	9.73601	10.9407	8.91598	8.60789	15.0579	13.2936	4.63662	7.07994	6.15885	9.8232	5.26074
ENSMUSG00000016487	Ppfibp1	20.1067	19.7129	15.8583	19.6108	20.4658	16.9576	18.9518	17.8515	19.7923	19.1421	20.5067	12.5974	9.78044	9.55499	10.0879	7.49742	9.26347	16.7485	14.04	18.8948	14.7086	10.1273	13.4262	12.4951
ENSMUSG00000016493	Cd46	17.4857	18.3191	16.5677	17.1803	17.4185	13.345	18.4896	15.9772	17.9874	16.9064	17.4968	11.1803	11.5931	10.9819	11.3558	9.13104	8.18496	5.91953	23.0299	16.0209	13.6052	25.7946	28.3152	19.0954
ENSMUSG00000016494	Cd34	14.5978	15.9214	10.6007	11.4519	13.7874	11.3703	14.6304	12.287	11.2018	17.4091	13.0276	14.0913	10.0489	8.26384	6.63882	9.945	6.48999	21.6465	0.85781	5.56957	1.77367	0	1.64061	3.31922
ENSMUSG00000016495	Plgrkt	17.6219	17.7022	17.1889	21.0037	19.1356	17.7447	18.8023	19.0561	22.5314	19.2731	17.0571	15.0224	12.6835	12.0556	16.1208	13.8791	12.9026	14.0681	13.1686	7.7728	5.67257	21.9399	11.0187	7.96166
ENSMUSG00000016496	Cd274	15.5188	14.4202	19.8424	21.5597	16.6674	22.0303	14.8584	21.3424	22.1837	14.1954	13.5363	11.5271	8.11179	8.65675	9.32037	6.30817	8.47291	15.3769	6.90606	3.05724	2.37991	14.8901	13.2082	1.67015
ENSMUSG00000016498	Pdcd1lg2	0.16103	0	0.197039	0	0	0.701559	0	0	0	0	0	0	0	0.359307	0	0	0	0.286883	6.3778	0	0	0	0	0
ENSMUSG00000016503	Gtf3a	51.0603	50.2414	43.9773	47.1411	52.5956	48.3242	52.9952	51.4066	46.0787	48.6592	51.6706	61.889	58.1161	65.8144	62.0239	60.1831	55.0358	56.8539	19.634	36.2157	23.6814	15.3938	14.0817	18.993
ENSMUSG00000016510	Mtif3	30.4263	33.2252	27.8095	30.5727	32.5502	30.5232	32.8899	32.7875	30.64	30.9739	31.8314	35.0342	34.1545	37.6557	35.1947	35.3087	30.0118	34.3999	6.09853	13.6788	11.7691	6.69406	12.8302	12.9787
ENSMUSG00000016520	Lnx2	13.9284	13.4841	7.88559	10.9671	12.9008	11.3967	13.1697	11.7128	11.0111	15.5674	14.2198	8.17328	5.32987	2.86046	5.76908	3.47114	7.38919	8.51829	2.74454	2.42996	0.945802	2.15182	2.62454	6.63734
ENSMUSG00000016524	Il19	0	0	0	0	0.275082	0	0	0	0	0	0	0	0	0	0	0	0	0	0	0	0	0	0	0
ENSMUSG00000016526	Dyrk3	20.5685	21.0539	18.7239	18.9426	17.5042	18.7229	19.2948	18.05	17.7497	16.3834	16.5063	22.1165	18.9833	24.0558	26.9793	18.665	18.911	26.1993	1.96773	4.64583	6.78102	3.08554	1.88169	0
ENSMUSG00000016528	Mapkapk2	56.5934	56.5775	49.681	53.692	53.1114	53.1573	60.0631	58.5062	56.7266	63.6707	54.3429	51.8557	36.4564	42.8646	36.8399	33.9547	36.8628	52.6318	26.7329	27.917	18.4249	30.6332	27.5305	27.8493
ENSMUSG00000016529	Il10	0	0	0.294957	0.216764	0	0	0.24898	0	0.250349	0	0.261722	0	0	0	0	0	0	0	0	2.81764	0	0	4.5649	0
ENSMUSG00000016534	Lamp2	39.6709	36.4889	37.9436	41.3515	39.4756	40.2559	37.2876	40.4959	45.1147	36.5207	35.786	24.2131	17.348	18.81	20.7984	17.0659	17.8936	33.6298	15.0575	14.6841	16.695	16.4252	18.1554	17.7324
ENSMUSG00000016541	Atxn10	328.66	331.68	345.899	322.516	315.58	336.837	324.143	319.265	337.269	324.576	331.174	339.911	395.79	384.675	361.365	412.848	402.249	348.09	200.162	219.142	211.384	248.057	243.893	259.21
ENSMUSG00000016552	Foxred2	35.6244	35.0628	32.5302	40.4975	35.9763	40.4225	35.1482	39.0997	39.9247	37.4237	31.809	36.4144	35.5533	35.5919	36.3687	28.5576	30.2146	41.9636	10.5294	19.2666	14.5143	16.5109	17.1174	15.2785
ENSMUSG00000016554	Eif3d	71.3812	71.0508	71.01	69.7899	71.6374	69.577	74.1222	70.4522	66.7401	75.3278	69.565	83.9797	82.481	80.0619	82.8048	85.0828	74.8999	80.7403	49.091	37.1488	32.9671	44.4105	39.7224	29.2235
ENSMUSG00000016559	H3f3b	162.877	169.54	180.733	167.648	172.16	179.251	168.562	166.055	175.66	177.251	168.894	155.432	161.384	160.169	156.601	183.078	167.715	149.34	92.4567	107.905	81.1025	77.4318	106.499	115.863
ENSMUSG00000016619	Nup50	75.6222	72.9621	68.294	78.4461	73.5602	66.3422	72.1106	73.0218	72.038	78.8605	66.9039	69.7831	70.9208	69.3947	85.9492	70.0292	71.6778	84.3177	24.2777	55.8116	51.0791	31.0565	39.1011	56.8587
ENSMUSG00000016624	Phf21b	28.0677	42.0312	7.43065	6.5929	41.5101	8.22744	38.7052	7.05017	9.22956	52.2009	33.4494	9.93244	8.81978	6.85763	30.8976	28.1316	28.5889	5.93715	1.46657	146.294	131.403	6.89904	7.01222	122.007
ENSMUSG00000016626	Nlrp14	0	0	0	0	0	0	0	0	0	0	0	0	0	0	0	0	0	0	0	0	0	0	0	0
ENSMUSG00000016637	Ift27	25.2492	24.1965	26.0384	27.9598	26.707	24.6185	23.574	23.1351	24.6197	25.1107	22.3862	33.1412	28.8611	38.6251	29.52	30.6835	26.6397	33.9825	6.55039	15.4655	6.01958	5.13574	8.35198	0
ENSMUSG00000016664	Pacsin2	45.424	45.6973	50.9366	56.4682	50.2311	56.8326	47.6486	52.4382	54.1918	45.5503	45.6164	64.0149	58.1871	57.2811	52.9563	41.7186	53.2359	66.9981	15.2896	10.5288	14.0506	20.9783	21.9316	16.0229
ENSMUSG00000016756	Cmah	0.029623	0.0960713	0.108741	0.13319	0.1186	0.161322	0.152985	0.316538	0.307652	0.244215	0.0321629	0.169063	0.110247	0.132195	0.196175	0.123655	0.239907	0.079162	0.586626	2.77006	0	2.29968	0.560977	1.70242
ENSMUSG00000016757	Ttll12	37.1369	33.7232	33.196	32.6214	34.5885	33.3806	38.1157	32.4298	33.2098	38.1895	34.2941	35.2499	30.5521	28.9586	34.9857	28.3932	29.1262	34.6823	4.64479	10.9664	6.4026	9.71115	13.3251	5.99086
ENSMUSG00000016758	Bik	0	0.429131	0.242862	0	0.198661	0.864712	0.205006	0.385612	0.618398	0.204536	0.430995	0.566376	0	0.442867	0	0.276171	1.07161	0.1768	0	0	0	0	0	0
ENSMUSG00000016763	Scube1	6.32911	7.01571	3.45942	4.62242	7.84627	4.93391	7.20089	5.08708	6.33959	10.8925	5.40673	0.916781	1.79352	1.64878	3.19141	2.19046	2.03816	2.11775	0	3.00426	2.631	2.99293	1.21681	4.92361
ENSMUSG00000016831	Tox4	57.5221	54.2759	52.2605	58.5082	58.3024	56.9603	55.002	54.4654	59.6457	55.2505	54.6103	48.5775	47.9113	53.6815	57.901	51.5886	46.9778	57.4315	31.4921	30.2724	27.2864	41.6219	31.8361	21.76
ENSMUSG00000016833	Mrps18c	67.7931	67.5767	72.8977	69.9346	59.0428	65.2078	71.2347	68.1359	65.2257	65.93	72.0126	55.5514	63.7132	55.9883	66.0797	62.0697	61.4	55.4212	23.247	20.5824	24.0336	13.6698	33.3458	16.866
ENSMUSG00000016918	Sulf1	15.9931	14.2969	20.0484	23.5335	16.3716	18.9724	14.4686	21.6743	26.5119	16.4811	14.6323	29.9198	29.5179	29.5091	21.5318	16.4566	16.1904	47.4211	2.21478	1.6341	3.43458	2.17059	0.529486	2.67809
ENSMUSG00000016921	Srsf6	107.864	114.477	103.226	110.692	115.323	109.403	114.463	109.437	112.433	119.139	110.84	99.8521	107.832	99.025	120.306	107.244	106.426	97.3107	75.4053	101.294	79.7488	76.4488	85.7841	99.3539
ENSMUSG00000016933	Plcg1	52.8512	51.8773	49.3258	59.416	57.928	54.9374	54.5059	57.9776	53.4282	59.8895	54.0227	68.2012	64.2189	59.0979	72.738	54.6369	65.5871	67.2344	38.2035	42.7505	40.5933	32.449	48.7109	37.7261
ENSMUSG00000016940	Kctd2	94.241	92.9162	99.9051	100.316	97.6885	100.244	100.05	101.13	97.7659	95.3862	96.7381	88.643	87.4885	100.574	88.1645	97.5445	95.616	90.3041	33.2519	31.8939	28.6475	29.3295	33.7854	20.1039
ENSMUSG00000016942	Tmprss6	0.188021	0.406518	0.230065	0.253612	0.188193	0.92154	0.0971015	0.365292	0.292906	0.87191	0.714497	0.268266	0.933005	0.629295	0.444696	0.784855	0.253787	0.502451	0	2.19774	1.28313	0	1.7803	1.80091
ENSMUSG00000016946	Kctd5	53.5049	51.6179	47.6518	46.2102	49.7407	41.955	48.0939	46.0543	41.1485	54.3523	46.4189	39.9417	29.7222	29.8464	30.2751	32.3946	25.4827	38.1588	10.0591	14.8436	11.555	19.7168	16.0322	16.2179
ENSMUSG00000016982	Pom121l2	0	0	0	0	0	0	0	0	0	0	0	0	0	0	0	0.124332	0.12061	0	0	0	0	0	0	0
ENSMUSG00000016984	Etaa1	12.752	13.1329	10.6178	13.299	12.235	13.396	10.3655	13.4869	11.8331	11.2749	10.0768	13.4932	9.92234	9.76508	11.0647	6.71944	5.4998	12.3673	4.48275	2.64596	3.08962	12.887	4.28675	5.78186
ENSMUSG00000016995	Matn4	10.7417	10.9525	10.8286	11.4155	10.0184	9.50585	8.76242	10.0789	9.31768	9.1826	9.74099	10.3916	6.43571	6.67287	7.33298	6.19933	6.09613	6.25207	0	1.42679	1.66603	0	0	0
ENSMUSG00000016998	Svs4	0	0	0	0	0	0	0	0	0	0	0	0	0	0	0	0	0	0	0	0	0	0	0	0
ENSMUSG00000017000	Svs6	0	0	0	0	0	0	0	0	0	0	0	0	0	0	0	0.821286	0	0	0	0	0	0	0	0
ENSMUSG00000017002	Slpi	1.87328	1.1572	0.654905	0.721934	0.803567	2.04032	0.27641	0.519923	0.55586	1.37888	0.581112	0.509099	0.331988	0.29856	0.253175	0.744726	1.08365	1.1919	0	0	0	0	0	0
ENSMUSG00000017003	Svs3a	0	0	0	0	0	0	0	0	0	0	0	0	0	0	0	0	0	0	0	0	0	0	0	0
ENSMUSG00000017004	Svs5	0	0	0	0	0	0	0	0	0	0	0	0	0	0	0	0	0	0	0	0	0	0	0	0
ENSMUSG00000017007	Rbpjl	1.04673	1.19111	1.55043	1.13941	0.937401	0.840047	1.02424	1.07032	1.20152	0.851577	0.837402	1.72927	1.23018	0.491697	1.61569	1.30314	0.966687	0.588881	0	0	0	0	0	0
ENSMUSG00000017009	Sdc4	125.841	126.256	117.268	101.677	123.35	112.351	119.35	112.85	114.856	119.46	118.189	85.8532	52.448	52.9765	40.1144	47.2683	43.0084	99.9475	7.36565	14.492	18.6141	7.69991	11.7393	11.8753
ENSMUSG00000017049	Ccdc70	0	0	0	0	0	0	0	0	0	0	0	0	0	0	0	0	0	0	0	0	0	0	0	0
ENSMUSG00000017057	Il13ra1	33.6027	27.4975	38.6186	45.1339	30.9088	39.7494	29.9628	42.7241	46.384	30.1571	29.5566	69.185	71.7637	79.6283	39.0334	31.368	34.6775	98.7391	26.9545	6.9606	1.1611	13.2083	33.8309	4.88896
ENSMUSG00000017064	Prl5a1	0	0	0	0	0	0	0	0	0	0	0	0	0	0	0	0	0	0	0	0	0	0	0	0
ENSMUSG00000017119	Nbr1	87.5969	82.2754	79.1233	87.7795	85.607	89.5513	81.6478	87.4591	88.779	84.397	85.7764	103.824	95.8981	93.6255	101.916	79.9353	86.7854	112.213	53.6971	58.5549	55.2004	67.0753	56.5713	36.0966
ENSMUSG00000017132	Cyth1	57.0103	55.8611	56.0048	57.5921	61.1095	57.8663	62.3094	59.7798	54.7575	55.8332	61.8985	74.6882	67.314	62.5209	70.7659	60.1979	60.7971	57.0501	20.8181	44.4256	38.6301	28.8776	13.7824	24.7857
ENSMUSG00000017144	Rnd3	60.4201	62.1589	59.1099	57.9839	57.4089	56.4954	65.7185	59.0391	60.012	56.5366	63.0478	38.3593	41.9853	44.0376	32.6249	32.5179	27.1205	43.3484	36.6853	34.1461	34.0367	29.8689	41.8278	32.7578
ENSMUSG00000017146	Brca1	1.14722	1.56024	0.815081	1.9634	1.66684	0.846446	1.26139	1.04253	1.11459	1.41104	1.32594	0.985621	1.23956	1.15603	0.595183	0.566421	0.299708	1.54935	0	0	1.5153	0.574583	0.700811	0
ENSMUSG00000017165	Gast	10.9837	6.67905	13.4398	15.4327	7.55819	15.7016	9.92673	14.004	12.8331	7.07426	10.4348	17.6303	13.6259	12.2539	31.823	25.7902	36.1373	12.8414	40.7833	8.02415	0	21.317	13	0
ENSMUSG00000017167	Cntnap1	54.9862	49.6807	45.8411	53.6988	56.8657	46.3074	44.2473	53.4666	51.8033	49.0201	58.1834	82.3648	82.2165	63.2642	86.8527	71.1996	80.1684	74.4997	28.7392	10.0524	13.2052	22.5326	23.4111	15.4449
ENSMUSG00000017176	Nt5c3b	41.5501	43.8196	45.5312	42.6772	42.6047	42.2381	45.2052	44.3986	42.3851	42.9131	40.3007	47.69	42.84	45.4282	44.2005	44.9666	40.6294	42.6046	20.1134	18.3476	3.78072	11.4688	19.234	12.3815
ENSMUSG00000017188	Coa3	183.196	182.246	191.016	174.03	177.299	175.851	185.906	173.458	170.641	182.174	176.072	155.947	171.997	185.693	161.175	169.606	165.491	157.471	63.5225	83.3207	92.427	71.939	47.2462	54.6209
ENSMUSG00000017195	Zpbp2	0.18763	0.405673	0	0.337446	0	0.204361	0.581397	0.364533	0.389729	0.580064	0.407435	0.178472	0.232766	0	0	0	0.253259	0	0	2.19317	0	0	0	0
ENSMUSG00000017204	Gsdma	0.926722	0.626144	0.283488	0.625005	0.347839	1.2617	0.598246	0.675175	0.962457	0.596875	0.377318	0.330559	0	0	0	0.322368	0.156359	0	0	0	0	0	0	0
ENSMUSG00000017210	Med24	53.3073	50.0974	52.3834	53.5906	54.1792	56.6909	52.512	53.7102	51.9969	51.3946	54.3591	60.9203	59.1099	59.6882	59.8592	58.087	54.3893	54.3791	25.8644	33.3602	33.672	26.2871	33.8941	25.02
ENSMUSG00000017211	Gsdma2	0.819411	1.77164	0.877313	1.47369	1.94788	1.1156	1.9043	1.49248	0.744632	1.68883	1.55692	0	0	0	0	0	0	0	0	1.19725	0	0	0	1.96214
ENSMUSG00000017221	Psmd3	95.4272	97.2505	98.5627	91.8142	102.005	97.9122	98.3023	95.4168	92.5701	94.8666	96.8446	109.758	114.598	113.769	105.617	105.092	105.293	104.882	71.7628	50.5326	51.1961	54.2904	55.3817	31.6652
ENSMUSG00000017264	Exosc10	67.5669	68.7686	65.9041	74.0321	67.7167	71.1037	69.7886	71.098	69.0772	67.0028	67.541	74.2145	72.8119	74.7928	77.7207	74.8207	70.2089	75.4487	46.9791	32.8646	55.1644	34.1049	54.9084	57.2274
ENSMUSG00000017286	Glod4	58.476	59.2358	56.1735	65.493	60.3191	57.3327	58.389	60.227	58.9285	57.5507	57.2664	65.1256	61.0614	63.948	67.5103	60.9509	59.5522	71.6221	37.4894	34.4217	31.5805	28.5765	23.9002	30.2212
ENSMUSG00000017288	Vps53	60.9955	59.1154	60.6734	64.6184	62.9953	62.6005	56.3562	63.1432	58.8722	61.4181	55.3525	63.9069	55.7162	61.7525	65.8586	59.4521	57.2627	66.3351	28.8454	35.471	30.6498	40.52	37.9282	22.0904
ENSMUSG00000017291	Taok1	59.7189	58.1552	52.1683	67.281	60.308	59.8937	51.0476	60.7779	62.4969	59.4714	55.1231	40.723	36.7429	32.5611	38.3625	30.1038	34.4186	45.2472	59.4079	66.8625	59.683	67.4985	78.9569	63.3125
ENSMUSG00000017299	Dnttip1	70.3884	79.3106	78.6627	80.4243	80.1345	76.665	80.3882	81.5313	76.0391	80.0505	72.2228	75.3044	80.306	83.6755	78.6991	67.5026	63.6741	72.9071	23.5756	22.6128	20.3111	27.7262	22.5448	31.3581
ENSMUSG00000017300	Tnnc2	0	0	0	0.354951	0.395087	0	0.407705	0.383443	0	0	0	0	0	0.440376	0	1.64771	0	0	0	0	0	0	0	0
ENSMUSG00000017307	Acot8	43.0107	45.129	31.5384	41.2362	39.2515	42.3681	44.2616	38.2483	33.8303	43.6713	38.9726	40.4602	36.6832	37.9292	40.9898	36.304	31.5887	36.3408	18.7885	14.7866	12.9495	22.0963	23.956	27.2626
ENSMUSG00000017309	Cd300lg	0.576874	2.61923	0.705871	1.14124	0.808362	1.75928	1.31085	0.224154	1.43788	0.713371	0.250534	0.548718	0.286259	0.257436	0.327453	0.321073	0.622922	0.822182	0	0	0	0	0	0
ENSMUSG00000017310	Spint4	0	0	0	0	0	0	0	0.408461	0	0	0	0	0	0	0	0	0	0	0	0	0	0	0	0
ENSMUSG00000017311	Pyy	0	0	0	0	0	0	0	0	0.519742	0	0	0	0	0	0	0	0.675491	0	0	0	0	0	0	0
ENSMUSG00000017314	Mpp2	107.209	91.6815	95.4128	101.545	97.3129	95.161	91.2608	96.2316	98.6532	94.2332	95.3607	116.598	108.144	113.305	122.121	103.654	111.99	117.501	22.1153	39.1609	19.7255	21.419	29.8566	32.7192
ENSMUSG00000017316	Ppy	0	0	0	0	0	0	0	0	0	0	0	0	0	0	0	0	0.852469	0	0	0	0	0	0	0
ENSMUSG00000017344	Vtn	92.5564	78.869	98.5971	94.4205	102.762	83.6975	80.6573	111.217	113.412	89.289	78.536	109.79	74.4895	64.2124	49.8892	66.4493	55.4315	166.002	21.5636	27.2742	21.2316	4.83046	2.94582	8.93981
ENSMUSG00000017376	Nlk	51.8861	51.7043	39.7247	43.582	49.6126	39.0854	51.8557	42.744	40.8817	53.1706	54.3207	33.8583	33.6583	32.2743	39.8731	33.7184	30.9093	34.961	25.2571	46.0796	30.0681	28.8036	35.1314	52.1967
ENSMUSG00000017386	Traf4	25.8994	22.0877	23.0052	25.6186	20.0664	19.7462	25.8593	22.3636	22.1162	21.846	20.4131	20.3469	17.1359	16.4806	19.1481	12.5463	15.0192	16.0639	3.79917	13.4548	10.4739	1.48934	5.44959	11.0254
ENSMUSG00000017390	Aldoc	258.296	263.641	283.253	228.439	250.492	256.136	252.395	246.776	242.525	251.317	273.087	202.24	216.823	209.782	189.795	229.457	228.335	196.635	36.4129	62.216	101.707	69.1187	42.1515	57.4708
ENSMUSG00000017400	Stac2	3.72217	3.69758	6.52401	7.59882	5.84009	4.93063	3.84456	6.54748	5.22391	3.3174	6.44426	24.1137	25.7087	15.376	16.7504	18.8969	24.17	14.6066	1.99217	0	0	0	0	0
ENSMUSG00000017404	Rpl19	299.714	322	340.647	281.46	292.875	306.247	318.505	294.148	308.382	309.496	319.037	291.551	351.881	343.338	290.562	381.348	380.358	265.325	391.605	556.194	560.893	494.13	327.672	627.419
ENSMUSG00000017405	Nek8	4.59581	4.57605	4.36561	5.00276	5.32634	4.41285	4.12233	4.99313	4.64742	4.79836	4.92421	7.13245	4.57611	4.31774	5.26325	2.86082	3.67303	5.97914	2.39503	0	1.65072	0.938897	1.14516	0
ENSMUSG00000017412	Cacnb4	45.2374	43.4191	38.1091	48.8528	44.8909	45.0118	40.7205	44.1154	47.7135	43.8947	46.4002	35.6903	32.518	31.0518	39.564	34.2667	33.336	38.884	18.1401	16.0608	13.4643	21.8807	17.3469	10.1237
ENSMUSG00000017417	Plxdc1	29.2535	26.1889	35.3156	42.3358	24.5745	37.4805	26.8431	39.0737	40.486	27.6563	26.7989	12.7948	11.3409	12.8215	11.3667	6.63262	9.95958	12.0403	14.2241	0.763256	0	5.06919	8.65594	2.50177
ENSMUSG00000017418	Arl5b	9.32686	9.0352	7.22543	10.0209	9.27477	8.24557	8.03837	9.11909	9.1833	8.20718	8.35112	5.47276	4.0572	5.3041	6.04484	3.91859	5.39538	7.12124	4.19774	4.95546	4.95974	8.46303	4.01421	2.32039
ENSMUSG00000017421	Zfp207	68.1551	64.1934	61.9228	64.9979	63.945	61.1631	65.2034	64.5944	63.5423	65.2983	73.4324	57.6555	58.2499	59.7398	68.3375	61.6384	57.2325	58.3871	66.6858	65.4177	58.9083	59.648	70.9555	62.6914
ENSMUSG00000017428	Psmd11	42.546	42.0366	42.4955	44.7095	41.5451	42.7836	41.6456	46.3279	42.2342	41.856	42.1655	44.3282	44.0046	46.5282	47.2715	41.3024	44.7403	47.1092	13.7158	19.6612	27.0094	25.348	30.9166	20.8497
ENSMUSG00000017446	C1qtnf1	5.54709	5.66957	5.55341	7.89032	7.36924	8.67812	5.20862	9.69935	10.7888	8.10682	4.05164	4.41295	6.00568	3.48812	4.48454	3.36803	6.12602	10.3316	1.99726	0	0	1.56593	0	0
ENSMUSG00000017453	Pipox	12.1454	10.5038	5.63165	10.9216	12.2845	8.3548	10.0358	10.8047	10.7549	9.88106	10.5494	20.0651	17.6048	16.6879	20.3196	14.0533	20.3626	17.8795	0	1.49438	1.74495	0	0	4.89819
ENSMUSG00000017466	Timp2	333.207	333.4	368.244	328.056	332.944	363.537	329.094	341.713	354.894	325.75	332.824	336.449	384.908	370.657	330.262	375.893	394.945	337.532	181.375	146.849	129.433	142.205	208.748	141.295
ENSMUSG00000017478	Zc3h18	26.2864	25.2223	21.485	27.0365	26.62	25.1498	24.8083	26.3695	23.1961	25.3534	23.1307	31.1481	29.4555	31.3199	32.2152	28.4479	29.5442	30.5163	21.7747	14.8608	15.0077	11.7371	19.5213	17.7726
ENSMUSG00000017485	Top2b	43.1327	39.1529	36.7805	42.5951	39.3005	40.5299	36.4934	40.6403	41.9232	39.3492	41.0123	38.9926	35.1989	33.3665	42.7686	32.9849	35.206	45.6399	19.2571	35.6153	28.0197	26.8414	21.2798	38.4987
ENSMUSG00000017491	Rarb	9.95624	8.16962	10.7148	15.8565	8.82474	15.0902	6.93834	14.0414	13.7038	9.08569	9.18191	14.0343	12.2769	13.7842	7.54669	5.75836	6.07172	15.8141	4.75095	2.80426	4.9117	9.31228	6.81484	3.44688
ENSMUSG00000017493	Igfbp4	8.72401	15.1515	11.2873	9.77401	13.2411	17.602	15.4367	17.2966	29.0379	17.612	8.38507	17.8208	10.6453	14.1207	10.9595	12.2384	11.1964	38.5371	0	0	0	1.11026	0	0
ENSMUSG00000017499	Cdc6	0.301951	0.261139	0.443366	0.32583	0.483564	0.394652	0.499008	0.351984	0.188157	0.373398	0.458978	0.689313	0.599343	0.606369	0.285663	0.0840291	0.489082	0.322764	0	0	0	0.93764	0	0
ENSMUSG00000017548	Suz12	53.9605	52.0517	51.6494	62.4197	54.8408	57.6594	50.2602	55.6438	54.2505	53.7644	52.0698	40.0896	35.4116	36.7618	44.4646	34.298	36.8053	44.4829	21.4982	35.8288	28.7625	22.8043	35.0699	30.5828
ENSMUSG00000017550	Atad5	5.45028	5.892	5.23263	6.4091	6.42043	6.11894	5.19645	6.55702	5.79106	6.48067	5.05271	5.54317	4.78499	4.77093	4.60099	4.31688	4.4706	6.31145	0.830249	6.8608	2.86114	2.60378	6.35159	9.63771
ENSMUSG00000017561	Crlf3	19.4167	19.2278	19.4965	22.7915	17.8026	22.9239	18.2946	19.2936	22.7823	17.9471	19.8746	16.3542	17.4681	16.2053	21.1738	15.9834	18.6059	19.5404	11.7408	8.66254	3.03451	10.3558	8.42059	5.67873
ENSMUSG00000017588	Krt27	0.814918	3.08337	5.23501	4.21361	0.815664	2.44086	4.62942	4.74974	5.92439	0.839783	2.43317	1.93786	1.01096	1.36374	1.34918	0.850429	0.27499	2.90363	0	0	0	0	0	0
ENSMUSG00000017607	Tns4	0.183345	0.33034	0	0.219826	0.122342	0.266258	0.252498	0	0.761658	0.0629797	0.066355	0.174396	0.22745	0.0681828	0.115636	0.0850374	0	0.381076	0	0	0	0	0	0
ENSMUSG00000017615	Tnfaip1	75.166	76.2019	70.3092	77.9559	76.1543	68.6787	73.5831	75.2891	78.845	80.73	69.9133	64.8242	58.8499	61.7761	64.9484	54.5023	53.0961	67.9974	19.8469	26.3581	22.7983	27.2312	26.8872	25.5986
ENSMUSG00000017631	Abr	135.446	131.927	139.079	139.341	134.389	140.472	129.17	136.801	140.071	133.381	135.187	140.96	145.61	136.439	135.081	134.691	149.108	144.746	82.627	102.587	86.7973	87.1213	115.524	89.3003
ENSMUSG00000017639	Rab11fip4	147.698	139.647	137.009	146.039	146.136	135.942	130.667	142.323	138.252	137.792	143.934	148.874	141.903	141.752	135.28	122.894	139.409	146.59	86.4453	89.1692	67.1	84.8848	86.6786	73.0686
ENSMUSG00000017652	Cd40	0.741704	1.40318	0.45378	1.08382	0.46399	0.706862	1.43642	1.44101	0.866593	1.05096	0.905962	1.76376	0.805114	1.13779	1.84195	1.67705	1.37657	2.395	0	0	1.26542	0	1.75573	0
ENSMUSG00000017664	Slc35c2	41.5501	43.2604	43.4372	44.183	48.2907	39.4555	47.3329	43.5757	45.1632	46.975	45.0251	56.7891	56.4498	52.5661	57.6274	50.5173	54.7767	52.6069	22.3679	18.8611	20.9224	20.0426	19.8621	15.4555
ENSMUSG00000017667	Zfp334	39.2946	42.188	35.7432	44.6793	40.101	43.2177	38.6786	37.461	41.1695	39.4227	36.563	33.1668	33.851	31.4301	35.6821	29.6139	32.2598	37.9166	39.6318	31.0404	26.7899	36.4507	39.3566	25.8043
ENSMUSG00000017670	Elmo2	70.3053	68.9726	67.3227	69.7523	73.1731	69.8012	68.9396	66.0822	70.4033	70.7384	63.6026	73.6019	64.6038	64.6661	75.4053	69.026	74.2643	73.7897	31.9628	22.1955	28.5088	43.4865	53.0399	29.1005
ENSMUSG00000017677	Wsb1	173.216	182.288	178.418	184.607	182.016	183.055	186.274	183.806	181.952	186.908	184.8	139.298	151.707	122.735	150.685	115.275	115.031	91.9992	149.003	145.348	156.748	180.77	214.483	142.621
ENSMUSG00000017679	Ttpal	45.6876	44.285	41.8144	50.9135	47.3759	45.3114	45.1072	44.1755	45.9614	47.9566	44.0741	45.7795	46.2116	46.7682	54.2172	40.3136	45.6245	49.8199	27.3213	17.9873	39.1096	29.6597	34.1658	25.4128
ENSMUSG00000017686	Rhot1	38.2481	35.5463	36.0648	38.3772	35.9383	33.8187	34.0506	37.6513	35.9629	35.377	36.6718	34.5986	31.2805	31.4571	36.3057	28.3285	27.078	39.344	17.7127	28.8757	17.4401	21.1618	18.5514	12.2389
ENSMUSG00000017688	Hnf4g	0	0.389399	0.146918	0	0.120179	0	0	0.116637	0	0.371197	0.130364	0	0.148953	0	0.454368	0	0.162066	0.320862	0	0	0	0	0	0
ENSMUSG00000017692	Rhbdl3	23.1466	18.821	18.8545	19.4346	21.6989	18.8898	22.0474	21.9666	17.1114	20.6908	20.5685	20.3672	16.633	12.5024	21.4562	16.9852	19.8982	20.0242	2.64192	12.4752	9.10439	4.14273	7.57924	8.94484
ENSMUSG00000017697	Ada	3.47012	1.70516	2.70206	5.24803	3.31542	2.74876	4.39881	3.67737	4.25918	3.08836	2.22634	4.35099	4.50057	2.81559	6.26741	5.70634	3.83228	5.62016	0	0	0	7.34703	8.96107	0
ENSMUSG00000017707	Serinc3	170.39	173.087	178.405	173.482	170.217	176.537	168.773	174.227	183.366	171.521	168.482	144.787	145.986	146.792	141.827	140.513	142.189	173.388	86.3104	82.6654	80.8128	125.127	88.7659	96.0952
ENSMUSG00000017713	Tha1	10.309	12.3176	11.6848	11.9049	13.251	11.8192	14.3467	12.1226	9.4668	13.6429	10.8394	10.3219	10.2312	8.83778	13.1407	9.81451	8.64187	8.50633	2.14895	7.61053	11.8488	10.1091	12.3299	16.6303
ENSMUSG00000017715	Pgs1	48.199	44.7441	45.3558	47.6019	45.8132	44.5644	47.2152	45.7284	43.6005	43.3847	47.2528	58.8571	52.1544	57.6047	60.5	63.523	58.3445	55.9097	46.9037	21.4559	16.1636	36.7742	45.9743	10.2088
ENSMUSG00000017716	Birc5	1.94926	2.10724	1.02221	2.33713	1.67233	1.61759	2.01336	1.98371	1.73522	1.72178	1.61249	2.47217	2.07273	1.86402	1.84412	1.03325	1.50347	1.40562	1.83816	1.08498	2.53381	0	5.27339	3.5563
ENSMUSG00000017718	Afmid	8.20905	8.58498	6.33254	7.06091	9.3776	8.45513	8.47897	7.45433	8.61826	9.19514	5.81277	10.2697	10.2945	8.66068	11.9026	12.0431	13.3688	9.21998	1.76701	6.25788	4.87145	5.54159	6.75899	1.70932
ENSMUSG00000017720	Trp53tg5	0.67619	0.730992	2.06849	0.608053	1.01521	2.94594	2.44448	2.29902	1.0534	0.696822	2.93667	3.21593	2.93599	0.754391	3.51843	5.64524	2.28177	2.10816	6.69533	11.8558	4.61458	5.24938	0	0
ENSMUSG00000017721	Pigt	108.427	107.565	107.421	111.419	116.231	113.546	107.086	114.237	108.865	108.36	100.741	127.127	124.554	131.016	109.706	111.556	116.949	124.669	35.6783	23.9309	32.4146	27.9731	34.1184	36.0823
ENSMUSG00000017723	Wfdc2	1.662	0.29945	0	1.74362	0	8.74933	6.5805	1.6145	21.2884	2.56907	0	0.526962	0	0	0	0	0	0.493489	0	0	0	0	0	0
ENSMUSG00000017724	Etv4	8.13868	8.13841	5.22827	7.04413	7.02603	5.20784	7.67074	6.12718	4.96585	9.85474	10.0515	11.0316	10.3489	8.85291	11.5495	10.8998	9.33762	6.3435	2.01464	3.56744	0	0	1.92655	0
ENSMUSG00000017733	Eppin	0	0	0	0	0	0	0	0	0	0	0	0	0	0	0	0	0	0	0	0	0	0	0	0
ENSMUSG00000017734	Dbndd2	57.1269	57.79	60.5694	63.2749	59.9877	55.3249	57.8163	62.4132	61.4219	49.1572	56.3225	112.989	87.2925	83.8811	82.4293	69.5773	75.5549	88.3153	31.3455	13.4559	17.6761	37.9811	46.3251	15.1611
ENSMUSG00000017737	Mmp9	1.8738	2.50797	0.982635	2.08618	2.23276	2.42963	1.84325	1.9936	1.01936	2.11488	2.13135	4.24369	4.09567	5.67424	5.90909	7.32521	2.89054	4.45102	0	0	1.21786	0	1.68975	3.41863
ENSMUSG00000017740	Slc12a5	192.937	189.504	187.775	194.925	197.485	192.868	183.47	195.99	188.046	194.629	189.222	218.853	237.088	217.426	221.282	234.474	245.656	216.585	105.805	132.834	158.58	109.29	112.421	139.717
ENSMUSG00000017747	Ghdc	17.5955	21.431	20.5254	22.046	20.1946	19.6756	24.4744	19.8274	20.2232	18.9786	21.142	24.9935	21.9738	22.3787	23.8598	22.6876	24.2251	29.6753	6.96891	2.74228	8.00523	12.749	6.66421	4.49426
ENSMUSG00000017754	Pltp	122.886	118.854	122.313	113.717	127.563	130.085	127.945	129.311	124.552	114.696	118.835	185.59	140.979	143.285	80.3421	123.653	128.935	207.947	21.9676	21.6107	8.41143	1.91371	9.33649	18.8892
ENSMUSG00000017756	Slc12a7	5.95719	6.9789	6.98431	9.27933	8.65705	10.9135	8.49586	8.78931	12.7621	7.37189	5.54784	11.4988	11.6265	9.81625	6.13104	4.92487	5.48396	13.4772	10.3656	1.45675	0.680404	5.03102	3.30414	1.43246
ENSMUSG00000017760	Ctsa	79.0289	83.0446	87.2767	85.8206	88.285	91.1822	88.545	87.0493	89.4492	84.8912	79.3332	117.918	105.102	110.061	90.6695	96.1715	93.0213	118.123	41.1148	32.8794	31.0797	34.3152	39.3172	42.3385
ENSMUSG00000017764	Zswim1	54.3901	53.8882	50.4354	60.7539	57.7359	54.2932	54.5366	56.0342	54.7185	51.6032	47.8347	69.8807	72.5454	72.335	65.4213	57.0367	59.3142	70.3981	8.99451	17.2544	17.0479	21.1561	19.3528	13.0513
ENSMUSG00000017765	Slc12a4	29.0763	28.0821	23.8392	24.0229	32.8701	27.2483	29.6513	31.1844	33.0333	26.2371	27.1625	28.7101	15.0143	15.8902	15.1503	13.041	12.6506	34.1833	1.46142	0.86261	4.029	2.29162	0	0
ENSMUSG00000017767	Spata25	16.3718	14.6989	15.2792	20.2116	17.7755	17.2272	20.3494	15.6342	14.9857	14.0118	10.2435	28.242	27.5392	22.9088	23.3642	18.147	21.7237	23.2348	5.49511	3.2435	3.78736	4.30836	15.7646	10.6314
ENSMUSG00000017774	Myo1c	15.0577	15.0339	14.7868	15.3516	17.0394	14.938	17.3855	18.6335	19.025	16.6538	14.8909	30.5158	18.799	19.5277	22.82	13.2117	15.8584	36.181	21.8419	6.16586	6.54521	17.8694	19.9788	6.43051
ENSMUSG00000017776	Crk	112.626	104.722	96.3942	110.583	102.038	100.055	99.2973	106.164	103.865	104.849	108.656	89.4119	82.9871	79.0256	85.4555	68.1841	76.4159	95.4479	25.1195	42.1395	51.0277	27.9871	50.571	42.2042
ENSMUSG00000017778	Cox7c	118.941	131.901	131.531	120.263	123.522	119.512	124.583	121.78	121.498	123.721	126.714	96.9358	101.14	104.351	96.4125	108.002	109.291	81.5763	116.112	124.016	102.892	95.3706	137.472	106.972
ENSMUSG00000017781	Pitpna	167.947	161.882	164.702	163.403	165.192	167.097	163.516	160.175	157.505	167.319	169.643	173.426	179.032	178.07	180.087	190.696	180.136	172.697	49.979	64.3642	90.8141	70.0586	79.6564	93.7644
ENSMUSG00000017801	Mlx	54.4994	49.1824	47.5502	51.2806	55.3399	48.6917	53.844	50.6398	53.3197	56.6507	56.7711	56.1969	60.163	54.6339	64.2627	54.7312	49.8944	59.9445	25.0263	16.6183	28.0291	53.9591	38.8896	24.2092
ENSMUSG00000017802	Retreg3	65.4614	64.8695	61.2589	69.6254	65.169	66.6987	66.6141	66.5817	64.8787	60.3865	70.3099	70.6355	69.5296	65.0809	69.1721	60.601	66.7439	73.9079	36.5902	28.7966	27.6206	53.2777	38.3228	30.3391
ENSMUSG00000017817	Jph2	9.12833	8.26356	12.1685	12.1459	9.58237	10.9123	7.97204	12.9767	10.7135	7.26546	6.52676	10.5182	9.75911	6.37536	6.88065	6.2991	4.20725	15.1387	0	0	2.02586	1.15227	1.40541	1.42168
ENSMUSG00000017830	Dhx58	2.02671	3.23428	2.12564	3.21105	4.15373	2.73301	3.18987	2.81254	5.01157	4.87329	1.25742	3.39658	4.42988	3.55315	2.73912	0.940011	3.90802	5.24408	0	0	1.31724	0	0	3.6976
ENSMUSG00000017831	Rab5a	85.5065	82.5256	87.5435	85.5115	84.985	88.0406	80.4579	85.6234	85.6298	82.9286	84.6406	76.2035	74.6323	80.6213	80.4405	78.2061	73.4385	79.9565	30.8519	42.7244	27.8066	43.7262	46.5239	35.5839
ENSMUSG00000017832	Hspb9	0.869919	0.470211	1.06445	1.17339	0	0	0.898523	0.845053	0.451732	0.896463	1.41676	0	0	0	1.64599	0	1.1742	0.7749	0	0	0	0	0	0
ENSMUSG00000017837	Nkiras2	24.0057	24.9018	23.6502	22.8565	26.9428	22.3012	25.2508	24.0911	25.573	27.0119	23.5726	26.6117	21.35	22.4496	24.9651	21.6133	22.634	26.5723	13.982	5.15806	4.81835	6.85148	6.68532	1.69068
ENSMUSG00000017843	Ppp2r5c	89.4445	89.4427	83.285	91.7064	88.0006	88.164	86.796	86.5176	87.7085	90.7206	85.5279	73.0439	66.6147	64.6692	72.0367	62.3607	66.6667	71.12	47.546	61.0285	54.6165	36.0944	49.7974	60.5949
ENSMUSG00000017858	Ift52	63.1111	63.109	62.6063	71.953	68.9217	64.1971	71.7048	64.044	64.1401	64.3399	62.8937	86.8302	83.1865	85.4976	81.457	82.3265	75.2984	92.8595	22.3178	31.6155	44.6076	40.2452	14.9394	19.4302
ENSMUSG00000017861	Mybl2	0.681737	0.442194	1.00102	0.674346	0.614125	0.816781	1.12665	0.66225	1.13284	0.702539	1.33234	1.23208	1.43775	1.36904	1.28993	1.61261	1.84039	1.82182	2.7001	3.18749	0.930488	3.17547	3.87307	3.91792
ENSMUSG00000017868	Sgk2	1.57335	1.40071	1.01921	0.99869	1.57479	1.41124	1.3383	1.61828	1.92237	1.04911	1.30631	4.48968	2.06665	2.47808	2.45161	1.93166	2.12368	3.38008	0	0	0	1.43696	0	0
ENSMUSG00000017897	Eya2	2.98409	2.30424	2.47772	4.3126	3.73353	4.64312	2.75197	4.0376	7.74789	3.7341	1.96711	11.962	7.13947	12.9601	17.2412	16.9052	13.8098	20.8854	0	0	1.45461	1.65471	0	0
ENSMUSG00000017922	Prl3c1	0	0	0	0	0	0	0	0	0	0	0	0.322976	0	0.378818	0	0	0	0	0	0	0	0	0	0
ENSMUSG00000017929	B4galt5	73.5209	71.793	71.3053	80.8774	75.4958	73.61	70.0329	73.2707	76.8887	69.7968	70.7519	54.6631	50.4686	49.9665	50.8313	45.3871	49.767	54.1945	30.4833	19.7065	16.0075	39.8334	40.2555	11.2336
ENSMUSG00000017943	Gdap1l1	131.698	128.61	132.392	127.342	127.653	121.179	133.12	121.275	116.565	131.554	123.056	138.542	138.629	138.735	144.626	134.882	151.825	133.449	41.2048	40.0585	53.4576	39.9075	48.6746	49.2382
ENSMUSG00000017950	Hnf4a	0.0654061	0.141414	0	0.117631	0.065466	0	0.0675567	0.0635365	0	0.202206	0	0	0	0.0729703	0	0	0	0	0	0.764521	0	0	0	0
ENSMUSG00000017969	Ptgis	6.3968	10.9048	7.82722	9.62392	10.8353	9.37894	11.1813	8.60394	9.45416	9.12737	6.81171	9.00987	10.6826	8.37177	11.4052	7.70256	8.80033	23.2307	0	2.87581	5.03703	3.81996	4.65915	0
ENSMUSG00000017978	Cadps2	63.2486	56.848	42.2505	45.5655	61.8857	39.9453	51.7921	49.191	40.4547	57.3883	53.6183	41.8556	34.5224	33.7717	39.3811	33.4846	35.1111	41.52	4.576	19.6787	21.6267	8.20057	9.37699	14.5446
ENSMUSG00000017999	Ddx27	24.4522	25.0166	21.3371	24.9947	24.6714	24.205	23.428	24.0716	24.3738	25.1307	22.7764	37.3512	32.7742	32.9848	38.638	34.3885	35.4827	34.6283	22.0694	21.4555	14.316	22.3924	18.6216	17.5814
ENSMUSG00000018001	Cyth3	14.6898	13.2397	11.3826	15.0451	14.4353	13.1934	12.5115	14.4974	15.0477	14.0001	12.4252	15.6598	14.6951	12.9915	12.093	9.91731	10.8851	19.6726	9.27711	6.2581	2.74029	8.31267	11.4062	10.2563
ENSMUSG00000018008	Cyth4	6.14668	6.64485	6.44672	6.69293	6.23602	6.05719	5.65777	6.78336	7.99048	6.59278	5.44793	9.30696	11.2565	7.69724	6.44806	5.23635	5.58756	8.00809	0.82805	0	0.570712	0	0.791846	1.60203
ENSMUSG00000018012	Rac3	112.098	104.815	108.776	112.882	107.801	93.1003	120.325	110.792	100.442	114.261	107.656	130.787	129.067	152.582	135.626	134.569	144.715	116.388	14.5091	39.9656	43.3335	18.9595	23.1246	32.7493
ENSMUSG00000018040	Rrp7a	74.9913	75.8958	81.4062	76.2512	77.9806	77.8646	78.6024	73.5847	73.8222	78.6026	76.3522	86.7631	85.502	89.1983	82.0988	84.2885	87.2792	79.5885	32.3593	41.6111	40.623	24.4648	46.4167	48.0722
ENSMUSG00000018042	Cyb5r3	96.8355	100.156	105.364	101.811	106.116	104.51	103.055	102.204	104.843	105.62	94.2895	98.6085	98.1642	103.608	92.5851	99.4706	88.1625	105.434	55.2886	34.3519	32.0895	46.7705	38.9578	25.3343
ENSMUSG00000018068	Ints2	13.2456	13.0642	12.6018	15.1228	15.2836	14.5888	14.2038	15.1512	16.1985	14.1712	13.0239	10.504	8.78833	8.86646	11.1231	7.2479	7.67375	10.8443	17.0939	12.8731	10.969	14.7887	12.4008	19.9571
ENSMUSG00000018076	Med13l	25.5458	23.7437	16.2051	20.8732	26.2862	19.9983	22.1995	20.8785	18.495	27.401	23.7135	18.2631	16.0233	13.2224	21.6309	17.7157	18.4286	18.8899	21.0785	46.1777	44.1423	20.6579	16.2806	43.1334
ENSMUSG00000018102	H2bc4	100.799	104.834	110.971	98.2563	99.2503	103.539	101.856	107.205	109.224	94.3031	104.992	53.5258	45.0711	46.0185	33.3377	40.67	44.2458	62.049	48.6859	44.702	33.5555	93.3081	98.2875	26.1647
ENSMUSG00000018126	Baiap2l2	2.77813	2.3776	3.25772	3.85137	2.0855	4.28663	4.06509	3.1485	2.5246	3.45934	2.51361	5.06486	2.72843	5.81141	2.08071	2.57706	1.87493	5.67115	0	0	1.57992	0	2.19209	0
ENSMUSG00000018143	Mafk	32.6223	31.4158	32.6865	34.8673	27.0616	33.3271	36.7049	33.2625	29.9289	29.5302	26.4547	23.7153	22.3941	21.8551	23.6639	19.4858	19.5581	30.7896	4.8091	2.83859	5.52425	7.54102	10.7306	6.20279
ENSMUSG00000018160	Med1	21.2853	21.8404	17.3045	18.7512	21.7743	19.1361	19.8612	18.7144	19.7831	22.1951	19.9376	23.7124	17.6337	19.3598	22.1167	19.3265	20.1601	22.2383	20.7186	16.4462	17.2342	17.9245	19.1295	24.1888
ENSMUSG00000018166	Erbb3	4.93407	4.02884	4.11057	4.01208	5.51651	5.14537	4.49993	4.02819	5.83301	4.32734	4.50227	13.8301	11.3304	8.08136	11.2229	10.8825	10.7692	8.18244	0	0	0.716426	0	0.994019	0
ENSMUSG00000018167	Stard3	31.072	33.2064	31.6111	31.3738	31.1893	30.5552	34.3861	33.2885	32.9156	35.3136	30.0734	36.6488	33.7009	38.1321	35.6111	30.1408	32.3541	35.0326	17.5806	23.8672	13.3287	17.919	11.7684	18.7073
ENSMUSG00000018168	Ikzf3	0.577164	0.896915	0.176556	0.648757	0.830432	0.510762	0.484365	0.280333	0.636883	1.04086	0.587485	0.0686242	0.0895009	0.080489	0.170634	0.150579	0.146071	0	0	1.68659	0.492348	0	0	0.691029
ENSMUSG00000018169	Mfng	9.7882	9.25881	6.80511	9.90212	8.23852	9.32839	10.4547	7.02326	7.73974	9.62837	10.9898	51.7365	53.401	57.9515	38.3036	33.43	34.2309	63.015	0	1.30014	0	0	0	2.13077
ENSMUSG00000018171	Vmp1	78.8225	76.2831	80.9406	78.3797	71.9382	76.5002	77.8672	74.822	82.0317	78.7841	78.7451	78.3975	68.9764	72.8866	78.2064	66.5567	67.2131	75.6756	38.8613	28.6725	33.4802	29.1991	30.9685	32.8935
ENSMUSG00000018189	Uchl5	49.1887	50.6041	51.8543	52.0093	48.9091	51.3377	47.1213	50.3031	50.6363	46.679	52.4672	45.6568	47.342	48.6057	53.6946	53.8518	43.7762	44.1049	17.1268	32.8548	29.5106	10.071	8.189	16.5677
ENSMUSG00000018196	Glrx2	16.8474	17.0064	15.5932	17.8042	18.3041	16.2324	17.0295	17.1002	15.5903	17.5098	16.8849	23.7637	23.0438	24.9004	24.7253	22.2399	22.5459	21.0037	15.6835	15.9898	25.5496	14.5321	11.5892	13.1026
ENSMUSG00000018199	Ro60	35.8112	32.9173	32.6416	38.423	33.6244	37.6347	32.7155	36.1379	38.4639	34.5505	34.0305	28.4281	23.4858	19.7179	26.6464	19.7566	19.1205	34.0813	17.0411	25.1464	24.3938	19.0135	20.6834	29.1653
ENSMUSG00000018209	Stk4	41.0084	37.3414	37.98	44.5324	38.3491	38.2676	39.4068	39.1557	41.6382	37.1507	37.5621	33.1635	27.4088	25.4907	33.6472	23.3191	23.4938	37.0572	17.0742	20.7861	17.652	34.3037	20.4096	15.4845
ENSMUSG00000018211	Wfdc15b	0.552064	0	0	0	0	0	0	0	0	0	0	0	0	0	0	0	0	0	0	0	0	0	0	0
ENSMUSG00000018217	Pmp22	22.4025	22.3328	27.9044	27.9859	27.6595	26.7378	22.7234	30.7536	39.5666	18.2476	20.6821	33.1757	19.6372	16.1633	16.3714	14.1859	10.683	45.4077	0	3.13603	3.66187	4.16561	0	2.56978
ENSMUSG00000018238	Gdf9	1.24384	2.35314	1.90248	2.37683	3.4237	1.86279	1.60593	3.02072	3.39099	2.24314	1.85693	2.51416	2.12171	1.04077	2.64768	1.51439	1.67892	1.38498	0	3.63477	0	0	0	0
ENSMUSG00000018239	Zcchc10	28.8312	26.5049	24.167	33.2751	30.2209	22.5007	26.7309	24.9197	24.0486	28.0733	30.8102	26.1284	24.5017	27.8599	35.652	24.6386	22.0625	29.5242	0	5.30713	9.29551	7.04949	0	13.0466
ENSMUSG00000018259	Prl8a2	0	0	0	0	0	0	0	0	0	0	0	0	0	0	0	0	0	0	0	0	0	0	0	0
ENSMUSG00000018263	Tbx5	0	0	0	0.0607403	0	0	0	0	0	0.139215	0	0.0642499	0	0	0	0	0.0911732	0	0	0	0	0	0	0
ENSMUSG00000018286	Psmb6	126.009	137.133	146.549	127.115	133.891	133.57	143.916	125.52	127.539	131.418	130.036	135.422	139.999	145.663	135.33	155.147	143.9	123.515	76.8317	67.0394	62.1637	128.335	89.4447	51.7032
ENSMUSG00000018287	Spag7	101.562	102.412	107.042	100.537	106.994	100.625	99.6122	111.302	103.041	107.079	103.552	149.778	138.699	160.916	141.097	172.49	153.79	137.984	50.7035	37.4099	20.3852	62.9429	36.365	32.6988
ENSMUSG00000018293	Pfn1	99.7893	102.767	109.411	93.9845	104.743	105.97	109.445	97.7022	101.319	104.999	104.781	97.5416	108.483	109.865	104.22	114.003	104.742	92.7493	75.4053	52.182	69.8922	75.4295	84.5408	77.974
ENSMUSG00000018322	Tomm34	101.278	99.8293	102.064	113.771	97.1083	102.955	95.2742	103.731	100.653	94.8417	92.3682	109.377	108.374	117.279	107.215	102.765	102.913	103.17	57.5974	49.7814	52.4575	87.0913	57.0462	33.8282
ENSMUSG00000018326	Ywhab	302.895	312.202	335.438	296.303	302.051	318.515	306.297	301.675	307.302	310.887	310.213	308.273	352.247	342.717	314.294	370.271	354.649	302.498	205.243	207.366	220.471	229.054	256.388	189.599
ENSMUSG00000018334	Ksr1	18.1386	20.9063	13.9805	15.991	25.1414	17.0444	23.6484	16.886	16.3448	23.0444	19.6938	24.569	20.5717	18.0044	22.6279	20.7229	20.9427	22.8104	2.64118	23.9041	28.5191	9.66364	5.0514	23.8462
ENSMUSG00000018339	Gpx3	311.775	338.737	374.459	310.43	322.171	346.974	342.175	324.52	341.524	328.288	319.407	240.063	268.15	273.601	259.199	298.338	285.881	219.849	296.633	91.616	57.0548	308.292	359.527	56.7223
ENSMUSG00000018340	Anxa6	135.042	130.607	143.876	139.364	137.97	135.228	142.154	141.233	141.816	134.609	133.632	153.465	133.033	146.812	143.46	125.668	127.579	156.677	0	22.6758	14.71	23.4269	30.6144	12.3876
ENSMUSG00000018341	Il12rb2	6.5753	5.66856	5.19401	6.43664	6.74793	5.71117	7.30731	7.68099	6.22375	5.91822	6.68723	11.1629	8.26031	7.6143	8.97658	7.64355	7.30239	10.8986	3.29649	5.83728	1.13601	6.46141	1.57618	3.18886
ENSMUSG00000018347	Zkscan6	25.3051	23.7565	25.4228	26.3481	26.7946	22.9196	27.2376	27.1693	25.7276	28.4104	22.992	21.2829	24.4531	24.8141	30.2401	20.1996	23.0106	25.6256	26.3747	26.4651	32.7205	16.543	17.6551	7.65407
ENSMUSG00000018362	Kpna2	58.8036	55.9648	57.0244	58.4131	51.5965	45.3717	58.353	58.1904	52.738	58.106	55.6112	68.1657	73.9039	76.6404	79.6519	72.798	62.6074	74.4099	17.413	24.4104	18.0022	39.2506	14.5702	10.5278
ENSMUSG00000018363	Smurf2	42.8933	40.9958	32.7325	43.1794	42.9325	38.1224	39.2222	42.7624	45.9843	42.0897	41.1183	26.7611	24.4761	20.8682	27.6833	24.2441	20.8898	34.0541	24.3561	21.5644	22.3824	27.8484	17.4684	23.5609
ENSMUSG00000018372	Cep95	13.9879	11.0566	10.4903	14.6748	14.6029	12.5322	12.6613	13.515	12.809	11.8573	14.779	14.8789	12.5948	10.991	15.012	8.99914	10.1509	11.9911	14.8927	10.5485	5.1322	11.6764	12.8174	17.2877
ENSMUSG00000018377	Vezf1	65.2014	59.3564	51.0601	65.914	64.4367	64.8857	60.1854	62.5376	63.5101	58.35	61.1046	54.1851	49.2981	43.7217	51.0356	40.9688	48.6358	60.7696	28.5421	28.8807	22.4822	28.7717	31.1933	26.2955
ENSMUSG00000018378	Cuedc1	50.7632	53.0461	47.7393	45.8937	57.0993	49.0406	58.1327	53.824	48.0103	53.8325	50.8441	49.2211	45.1466	47.7944	47.8698	45.315	49.0476	44.1476	9.73887	18.5226	17.1536	17.8165	13.4522	15.7015
ENSMUSG00000018379	Srsf1	146.664	146.952	148.264	147.998	147.96	147.815	149.43	146.071	144.68	147.036	151.974	107.365	117.043	103.099	116.046	102.575	110.03	100.446	77.7573	99.55	82.2753	89.3001	106.823	108.061
ENSMUSG00000018381	Abi3	11.5576	12.7409	8.83877	11.3502	11.8726	9.27551	13.1157	12.8522	8.21275	13.0072	9.57653	16.8519	18.5827	10.4341	19.998	18.9382	20.8345	14.4268	0	0	1.03781	0	0	0
ENSMUSG00000018387	Shroom1	5.83508	6.60483	6.3839	5.00018	7.14592	6.50493	7.09052	7.53549	7.2008	8.20614	6.55899	17.2385	16.1808	14.0154	12.7942	12.8951	12.3237	16.6939	0	1.60483	0.936961	2.1317	3.90001	0
ENSMUSG00000018395	Kif3a	146.795	148.125	153.221	155.6	147.017	156.432	132.612	146.876	149.529	151.818	146.378	169.868	173.478	153.653	174.449	167.619	173.774	170.452	69.7539	148.221	140.622	76.5654	118.4	136.64
ENSMUSG00000018398	Septin8	108.84	106.332	111.849	113.92	108.836	113.629	108.346	109.004	108.188	102.057	111.976	127.756	120.928	120.27	112.686	120.115	113.228	120.103	29.7929	34.5643	36.8196	35.4408	61.8928	42.7335
ENSMUSG00000018401	Mtmr4	78.3379	77.8485	66.752	80.6376	81.9046	76.4493	77.8821	78.7533	78.2577	81.8234	77.7471	85.5375	76.3401	75.1462	83.0171	65.0632	75.4791	92.5008	60.1292	75.715	38.6797	66.0008	67.0836	42.6551
ENSMUSG00000018405	Mrm1	34.1325	35.7085	35.4329	37.0298	37.8005	35.2574	40.8274	34.3334	37.85	41.4145	33.5923	34.7706	26.772	30.8324	28.2289	23.5934	27.197	33.6409	13.0825	28.3139	10.5196	17.0953	14.5956	16.8738
ENSMUSG00000018411	Mapt	177.283	172.704	172.854	176.462	175.935	176.285	165.616	177.552	171.578	172.927	175.23	209.233	221.752	221.925	211.356	227.425	229.672	212.862	84.6966	89.2022	86.9901	117.837	115.932	93.9802
ENSMUSG00000018412	Kansl1	59.1227	53.7338	49.578	60.8074	58.7171	58.0403	52.526	59.6194	57.2995	60.0746	54.6655	57.1547	53.1142	46.0748	57.8023	47.8763	47.1252	56.1023	50.9445	35.4398	53.2953	38.5158	43.4974	40.481
ENSMUSG00000018415	Gid4	38.8883	37.6185	34.0001	38.3557	41.1333	35.1434	33.126	38.5966	37.4885	35.7931	36.2311	38.5958	30.3635	30.4207	37.0977	30.6235	31.1965	38.0526	6.42829	19.7304	14.1777	17.136	11.065	18.6552
ENSMUSG00000018417	Myo1b	12.9332	11.2927	11.9584	13.1561	10.6606	13.4491	9.58061	13.331	13.0672	12.1217	10.7699	12.135	9.2927	8.38966	11.931	8.59071	9.39991	17.1766	9.27122	6.15641	5.19183	16.3552	9.41997	4.48426
ENSMUSG00000018425	Dhx40	56.9196	50.8068	54.6775	61.9173	58.6891	59.7201	53.4745	54.9303	61.9036	60.2708	50.6225	43.6396	36.8331	35.0386	41.8514	37.3682	31.8191	49.6392	25.1142	20.9276	36.655	27.7983	33.9051	17.1489
ENSMUSG00000018427	Ypel2	50.7516	47.3993	31.0901	42.474	50.472	34.5571	51.7475	41.2634	41.2061	55.12	48.3125	35.4468	28.5302	30.6728	48.507	38.8895	34.5596	31.4542	12.9017	17.5151	16.0058	13.15	16.0388	9.98435
ENSMUSG00000018428	Akap1	47.1873	44.0131	35.2947	42.8852	47.3745	42.8553	44.281	42.694	44.2257	47.1446	44.829	45.2947	37.7468	42.1316	46.4793	40.8361	40.5845	45.8776	28.4895	26.9056	34.3623	11.1684	19.0707	33.0712
ENSMUSG00000018433	Nol11	28.4715	29.1222	26.5434	32.1225	26.0196	29.7905	27.5203	29.4328	28.5287	28.6113	27.5847	34.4832	29.2511	30.449	37.6989	28.7075	30.2351	36.9661	16.3427	16.5366	14.482	12.8133	11.163	15.8092
ENSMUSG00000018442	Derl2	22.127	22.9873	21.0263	26.2829	23.1682	23.2455	21.6794	24.3909	25.3842	24.3385	23.2575	15.8972	12.8976	13.8749	13.3246	9.82605	12.0737	18.1725	10.1	12.8402	11.7804	14.0101	12.6302	12.7764
ENSMUSG00000018446	C1qbp	75.0901	80.6927	79.986	76.0645	78.5141	83.003	82.2912	78.0454	77.0572	78.648	81.1645	83.7545	90.1042	89.2594	90.3852	98.5747	88.3841	80.8233	33.1923	40.4899	35.078	17.3493	16.9286	27.8275
ENSMUSG00000018449	Rpain	20.1113	19.6992	20.8016	18.984	20.2409	19.8473	22.035	19.5364	19.2712	21.5265	21.9563	20.5037	17.5059	17.3547	20.393	19.0164	17.2474	17.1228	2.20036	9.0914	10.6158	13.8013	6.31248	8.5141
ENSMUSG00000018451	6330403K07Rik	446.871	475.492	522.725	415.922	444.065	485.625	469.029	453.013	473.067	471.884	478.865	438.809	542.168	520.948	436.63	573.188	546.545	417.194	381.646	396.565	515.12	480.006	517.026	384.569
ENSMUSG00000018459	Slc13a3	18.6501	18.2633	19.7087	22.4337	25.6371	19.5218	19.5135	25.1756	35.5942	21.4032	15.6471	11.4618	8.7138	10.2684	10.9416	8.00419	9.39923	37.7569	0	1.41557	0.826466	3.76063	2.29339	2.31995
ENSMUSG00000018470	Kcnab3	4.07814	5.60019	2.69734	4.06366	4.96445	4.32175	5.00915	5.03227	4.57881	7.26933	7.41958	21.1778	20.5102	13.7723	27.9456	30.3661	25.7377	16.1017	0	1.28834	1.50437	5.13395	2.08727	8.44575
ENSMUSG00000018474	Chd3	198.751	191.611	181.687	186.527	199.757	186.492	181.567	194.705	177.632	195.836	193.742	191.221	203.505	183.932	204.095	202.234	226.773	185.505	68.1412	103.174	80.6565	83.0413	108.367	88.1275
ENSMUSG00000018476	Kdm6b	29.6527	31.6141	27.2265	34.1374	35.0431	34.1268	29.4082	34.3191	34.003	32.4293	28.4481	44.619	40.166	40.4786	41.6286	35.4468	34.9373	46.1129	27.877	18.5776	13.6354	28.9071	19.7786	8.69898
ENSMUSG00000018479	1700125H20Rik	0.317368	0	0.776671	0.570776	0.317658	1.037	1.31121	0.308296	0.65921	0.327051	0.344579	0.603755	1.96857	0.354071	0.600496	1.32479	0	0.565405	0	0	0	0	6.01007	0
ENSMUSG00000018481	Appbp2	84.1854	81.0254	80.0528	92.4861	85.0449	85.6256	80.191	84.5793	88.0405	83.3806	87.1066	79.0076	74.3122	67.8109	78.4424	65.9456	67.7306	88.3516	53.2166	58.2536	45.3476	54.6202	49.0393	43.0553
ENSMUSG00000018486	Wnt9b	0.139788	0.0755585	0	0.125702	0.0699579	0	0.0721921	0.407376	0	0	0.834754	0	0.0867077	0.155954	0.198371	0.194506	0	0.186779	0	0	0	0	0	0
ENSMUSG00000018500	Adora2b	16.9443	13.1369	14.2411	12.7744	14.5615	14.9133	12.3748	12.1372	13.1538	10.4063	10.4065	10.0937	8.49312	7.25605	20.4022	14.289	10.396	11.4345	6.77879	0	0	0	3.2412	3.27874
ENSMUSG00000018501	Ncor1	58.1721	50.0962	46.3576	56.5439	54.9933	51.5197	48.908	53.0373	53.9385	49.2023	50.7955	57.4899	49.8435	44.0823	56.923	47.7767	51.437	64.4872	32.7047	41.2012	41.7175	52.0488	43.4113	37.3033
ENSMUSG00000018507	Trpv2	34.5704	34.7843	31.9626	37.4816	34.743	37.4997	37.5979	35.7709	37.8778	35.6978	30.4252	46.6123	41.5765	44.774	55.5529	46.1431	44.5717	45.533	29.2803	14.8138	17.2977	37.1682	48.0002	18.8829
ENSMUSG00000018509	Cenpv	35.9198	37.323	38.4047	41.5514	39.6178	36.8438	44.1249	41.8378	37.6671	35.758	38.9997	46.1084	50.1849	49.4116	49.6537	44.6424	46.601	43.4903	17.2651	16.3053	16.6594	24.3657	42.9267	30.0626
ENSMUSG00000018537	Pcgf2	37.7934	33.0143	37.9161	40.911	42.6685	37.6519	41.9036	42.8029	42.6921	40.1463	34.519	38.1636	44.8852	43.3631	46.2608	37.0103	37.8365	30.7136	15.9617	12.5619	22.0024	25.0291	5.08793	13.7249
ENSMUSG00000018541	Cwc25	17.7482	17.5652	17.7406	18.0391	17.7019	16.404	17.2345	18.5157	16.7451	15.5205	17.6415	16.7631	13.8774	17.988	17.0273	15.2173	14.5087	20.0404	7.42541	10.2267	7.67666	3.88119	5.9173	8.38015
ENSMUSG00000018543	1700001P01Rik	0	0.547073	1.23844	0.455065	1.01304	0	2.09079	1.47478	1.05114	0.5215	0.549449	2.4068	1.88339	0.564584	2.3938	0.704148	1.36614	0.450783	0	5.91524	0	0	0	9.69434
ENSMUSG00000018547	Pip4k2b	115.414	104.892	106.177	123.592	111.572	113.941	104.418	116.005	119.675	111.494	112.792	114.052	110.658	115.493	114.011	94.3114	105.494	126.591	33.6465	40.4291	40.5824	33.9172	31.0262	44.1722
ENSMUSG00000018548	Trim37	100.547	88.9161	90.2514	101.043	94.8122	93.4462	82.7843	95.5471	96.9233	91.8419	96.4313	111.379	103.231	103.092	108.997	100.68	106.352	117.21	59.8125	47.0726	46.6013	58.449	46.421	58.6982
ENSMUSG00000018554	Ybx2	1.50771	3.622	2.04983	1.35578	2.01211	1.45969	2.24941	3.25469	1.56584	2.07161	2.00075	5.41778	2.70169	3.55104	3.96216	2.56407	5.65298	2.83527	0	0	0	0	0	0
ENSMUSG00000018559	Ctdnep1	94.6474	91.9925	93.8537	96.9527	98.2105	92.211	95.9657	94.4724	96.0424	99.6233	91.6064	103.656	92.9991	93.9683	91.1848	93.2341	96.1079	92.173	45.8547	33.8323	23.7031	49.4336	27.4061	22.1788
ENSMUSG00000018565	Elp5	86.0344	81.5487	96.1774	93.0857	87.6287	93.4063	91.7069	89.7263	86.6356	88.9433	92.2155	93.7505	85.3848	100.899	92.463	87.7244	84.7267	89.3895	32.712	33.7896	26.3035	36.3337	39.1021	39.5549
ENSMUSG00000018566	Slc2a4	4.90286	3.92609	4.33277	3.75566	4.7256	4.25227	4.59518	4.23353	3.96038	3.27475	4.83035	6.90899	2.70325	3.74788	0.515377	1.76867	1.83827	9.38169	0	0	0	0	0	0
ENSMUSG00000018567	Gabarap	141.622	147.546	148.984	135.051	140.209	147.349	142.741	137.241	140.147	142.237	143.91	141.714	153.172	164.305	142.569	167.034	155.793	133.017	111.911	92.0775	91.1555	124.966	100.532	88.5739
ENSMUSG00000018569	Cldn7	1.78316	2.27816	1.38848	2.18656	0.649014	4.414	2.17666	1.73219	7.2393	1.50346	0.528013	0	0	0.361705	0.460082	0.225559	0.218806	0.144399	0	0	0	0	0	0
ENSMUSG00000018570	2810408A11Rik	0.533413	0.864967	0.979039	0.959327	0.533902	1.74293	0.688691	1.03633	1.24646	1.2368	0.434362	1.52214	0.827165	0.297551	1.13544	1.11331	1.25998	1.78181	0	0	0	2.07049	0	0
ENSMUSG00000018572	Phf23	54.1256	52.6714	46.5137	53.6168	49.8295	50.7554	52.7164	51.1726	54.3088	53.7886	53.1097	56.1642	56.7331	59.3088	58.2342	53.5643	49.4865	59.0423	38.2123	25.9381	28.9705	32.9558	10.9625	22.1788
ENSMUSG00000018574	Acadvl	118.859	119.214	116.091	111.851	114.378	109.482	119.731	114.89	114.04	113.278	118.455	123.905	110.844	117.127	124.126	106.657	113.779	117.815	62.8603	53.5939	56.1618	63.8876	64.5646	42.7908
ENSMUSG00000018581	Dnah11	1.50705	1.22779	0.881934	0.608852	1.63959	1.83174	1.37612	1.69735	1.90541	1.37297	1.42284	4.42512	2.57406	2.58292	0.950501	1.18524	2.27003	6.03123	0	0.255299	0.596212	0	0.827226	0.836806
ENSMUSG00000018583	G3bp1	87.394	80.8974	81.1733	84.4164	83.0891	76.393	81.9565	76.5583	81.9429	79.1428	83.3358	79.5142	73.48	81.9408	82.2991	75.3255	71.381	87.3652	34.5249	58.5227	56.7429	43.0324	49.0998	48.8121
ENSMUSG00000018585	Atox1	134.834	137.559	136.416	131.22	129.115	128.421	138.062	129.846	129.122	130.527	129.918	145.465	125.996	142.613	126.457	159.999	145.755	133.625	57.7952	47.7593	63.7341	36.2508	33.1609	55.9082
ENSMUSG00000018589	Glra2	45.4123	42.0485	62.191	65.8969	49.4674	63.9836	45.4559	59.3058	64.238	43.802	44.4081	56.4501	54.72	46.8616	62.4049	56.7717	47.3594	59.7404	31.7635	7.03068	4.10478	9.33889	24.6794	11.5224
ENSMUSG00000018593	Sparc	278.601	286.4	308.36	245.879	276.019	283.377	275.104	268.693	261.725	274.215	294.885	209.576	235.792	221.908	194.248	230.482	240.235	216.833	87.4953	178.319	218.459	137.199	104.193	170.874
ENSMUSG00000018595	Glra4	0.157105	0.509513	1.15341	2.11911	0.786243	1.88225	1.13589	1.52614	1.3053	1.45709	1.02345	1.34493	3.50817	2.27856	0.891781	1.53021	0.848228	2.09917	0	5.50912	0	2.43926	0	0
ENSMUSG00000018599	Mief2	30.8107	34.9418	29.449	33.77	33.1664	36.0908	33.0247	33.0924	31.878	35.7047	29.9179	42.9097	37.6456	37.0979	38.2783	32.1938	33.2702	38.1128	9.20977	14.9493	11.1083	18.052	17.6142	6.68181
ENSMUSG00000018604	Tbx3	89.004	94.0014	89.7152	99.5835	96.4337	106.702	92.1768	95.5829	99.1199	99.7766	86.1799	4.12643	2.72045	2.60609	1.48832	1.06132	1.80172	7.304	67.9721	88.6	69.6214	61.4345	82.153	93.15
ENSMUSG00000018620	Mmp20	0	0	0	0	0	0	0	0	0	0	0	0	0	0	0	0.133675	0	0	0	0	0	0	0	0
ENSMUSG00000018623	Mmp7	0	0	0	0	0	0.32204	0	0	0	0	0	0	0	0	0	0	0	0	0	0	0	0	0	0
ENSMUSG00000018634	Crhr1	25.1598	27.4764	31.7283	23.4325	29.4228	29.9199	33.0142	28.0568	26.5299	28.7054	23.8327	25.1528	21.4982	15.0372	14.3301	18.0399	11.2623	27.7858	0	1.50045	0	1.99306	0	2.45905
ENSMUSG00000018648	Dusp14	29.3863	20.8861	34.1695	40.4407	20.1505	34.6592	20.794	33.5931	38.6129	23.4233	24.5023	34.5925	31.2188	39.8489	42.0857	46.7626	34.8439	36.5892	41.7967	3.79548	6.64784	35.2909	39.9693	3.11016
ENSMUSG00000018651	Tada2a	41.8351	38.6829	34.9495	40.1021	38.7913	37.3545	35.424	38.1638	43.6688	41.0326	36.0841	47.7721	39.3853	41.4611	50.7287	44.9139	40.273	44.9268	12.6162	48.4039	30.4339	19.7831	24.1292	24.4086
ENSMUSG00000018654	Ikzf1	3.00639	2.48186	2.67539	3.88314	2.89972	2.73865	3.21817	2.92046	4.14417	3.26712	2.19589	1.09187	1.35622	0.609833	0.930836	0.988756	1.25428	1.50943	1.08247	2.55573	0.746065	0	1.03514	0
ENSMUSG00000018656	Tcaf3	0	0.092463	0	0	0	0	0.176687	0.0830862	0	0	0	0	0	0	0.0809173	0	0	0	0	0.999759	0	0	0	0
ENSMUSG00000018659	Pnpo	77.4068	76.2109	78.3356	78.8295	71.8586	79.6057	78.8369	79.0744	75.1218	76.5423	72.6738	95.707	96.5636	94.6695	90.7986	83.972	81.4582	92.7051	25.6551	23.9764	16.2086	23.467	20.4445	33.09
ENSMUSG00000018661	Cog1	55.5956	55.3098	57.4903	61.2677	58.3084	64.2084	59.3858	58.1277	57.2791	57.6183	56.4438	74.3241	69.1269	71.9154	74.1625	69.8686	71.6232	71.408	47.65	31.0861	36.2985	50.1401	38.3719	30.3252
ENSMUSG00000018666	Cbx1	36.2117	36.3503	32.7345	36.1513	35.0613	33.4844	32.4408	34.2433	36.6102	33.7373	33.5394	36.6234	32.2711	38.091	35.4469	34.3449	31.0225	37.8519	7.31738	21.5955	17.1473	14.9164	16.7939	18.404
ENSMUSG00000018669	Cdk5rap3	48.9576	55.4329	51.4922	53.3358	55.9672	53.0525	58.0969	56.0076	51.1035	57.7929	50.2772	52.5565	49.3279	50.091	51.4891	41.4952	50.5399	47.8162	34.4497	13.556	15.829	15.4342	7.84368	11.1083
ENSMUSG00000018672	Copz2	8.72401	8.96724	8.57486	10.6743	9.44774	11.5269	10.7835	10.0029	15.0017	9.87449	10.2484	5.84956	4.08068	5.42492	2.97664	2.38798	2.89562	12.9943	0	0	0	0	0	0
ENSMUSG00000018677	Slc25a39	135.089	140.587	139.36	130.75	141.979	135.529	144.028	131.784	128.874	141.454	136.471	127.188	140.153	134.222	138.859	146.197	149.863	115.843	63.5327	75.0008	82.885	51.5909	82.4531	107.552
ENSMUSG00000018678	Sp2	23.8639	22.7982	24.6731	25.7844	27.8667	27.503	25.4129	26.2367	23.6314	25.7359	23.9015	29.4737	29.2604	30.4419	29.7522	26.5126	25.9686	28.4255	1.8317	5.40584	7.57472	5.74449	8.75808	3.5438
ENSMUSG00000018697	Aatf	30.7085	28.1999	28.5519	30.9793	30.7367	27.213	27.7393	28.9754	26.863	29.6039	28.6809	32.6646	26.6261	30.0849	29.9892	30.1706	26.5932	34.4135	15.2576	23.1579	25.5386	18.7982	22.9279	29.5189
ENSMUSG00000018698	Lhx1	8.99572	8.0481	11.9562	14.2957	7.60679	14.5279	6.24774	13.7859	8.37612	7.75181	8.25145	4.49962	6.06089	5.10455	4.1085	1.83438	3.97763	1.93421	1.53572	1.81292	0	0	0	0
[truncated: 53,504 more rows]
