# Supplementary material for: Dax1 modulates ERα-dependent hypothalamic estrogen sensing in female mice
Source: Nat Commun. 2023 May 29;14:3076. doi: 10.1038/s41467-023-38618-y (PMC10227040; doi:10.1038/s41467-023-38618-y)
Supplement: Supplementary file 7 — Supplementary Data 5 [file 41467_2023_38618_MOESM7_ESM.xlsx]

## Sheet: ClosestPeaks
														Distance to closest Arcuate ERa Peak											Distance to closest AVPV ERa Peak
chr1	3073252	3074322	ENSMUSG00000102693	chr1	3441569	3441892	Arcuate-B_peak_1	173	.	8.28326	21.6844	17.3891	132	367248	chr1	3359813	3360068	AVPV_peak_1	76	.	5.44389	11.578	7.68794	147	285492
chr1	3102015	3102125	ENSMUSG00000064842	chr1	3441569	3441892	Arcuate-B_peak_1	173	.	8.28326	21.6844	17.3891	132	339445	chr1	3359813	3360068	AVPV_peak_1	76	.	5.44389	11.578	7.68794	147	257689
chr1	3205900	3671498	ENSMUSG00000051951	chr1	3441569	3441892	Arcuate-B_peak_1	173	.	8.28326	21.6844	17.3891	132	0	chr1	3359813	3360068	AVPV_peak_1	76	.	5.44389	11.578	7.68794	147	0
chr1	3205900	3671498	ENSMUSG00000089699	chr1	3441569	3441892	Arcuate-B_peak_1	173	.	8.28326	21.6844	17.3891	132	0	chr1	3359813	3360068	AVPV_peak_1	76	.	5.44389	11.578	7.68794	147	0
chr1	3205900	3671498	ENSMUSG00000102331	chr1	3441569	3441892	Arcuate-B_peak_1	173	.	8.28326	21.6844	17.3891	132	0	chr1	3359813	3360068	AVPV_peak_1	76	.	5.44389	11.578	7.68794	147	0
chr1	3205900	3671498	ENSMUSG00000102851	chr1	3441569	3441892	Arcuate-B_peak_1	173	.	8.28326	21.6844	17.3891	132	0	chr1	3359813	3360068	AVPV_peak_1	76	.	5.44389	11.578	7.68794	147	0
chr1	3205900	3671498	ENSMUSG00000103025	chr1	3441569	3441892	Arcuate-B_peak_1	173	.	8.28326	21.6844	17.3891	132	0	chr1	3359813	3360068	AVPV_peak_1	76	.	5.44389	11.578	7.68794	147	0
chr1	3205900	3671498	ENSMUSG00000103147	chr1	3441569	3441892	Arcuate-B_peak_1	173	.	8.28326	21.6844	17.3891	132	0	chr1	3359813	3360068	AVPV_peak_1	76	.	5.44389	11.578	7.68794	147	0
chr1	3205900	3671498	ENSMUSG00000103161	chr1	3441569	3441892	Arcuate-B_peak_1	173	.	8.28326	21.6844	17.3891	132	0	chr1	3359813	3360068	AVPV_peak_1	76	.	5.44389	11.578	7.68794	147	0
chr1	3205900	3671498	ENSMUSG00000103201	chr1	3441569	3441892	Arcuate-B_peak_1	173	.	8.28326	21.6844	17.3891	132	0	chr1	3359813	3360068	AVPV_peak_1	76	.	5.44389	11.578	7.68794	147	0
chr1	3205900	3671498	ENSMUSG00000103377	chr1	3441569	3441892	Arcuate-B_peak_1	173	.	8.28326	21.6844	17.3891	132	0	chr1	3359813	3360068	AVPV_peak_1	76	.	5.44389	11.578	7.68794	147	0
chr1	3205900	3671498	ENSMUSG00000104017	chr1	3441569	3441892	Arcuate-B_peak_1	173	.	8.28326	21.6844	17.3891	132	0	chr1	3359813	3360068	AVPV_peak_1	76	.	5.44389	11.578	7.68794	147	0
chr1	3680154	3681788	ENSMUSG00000102348	chr1	3441569	3441892	Arcuate-B_peak_1	173	.	8.28326	21.6844	17.3891	132	238263	chr1	3441522	3441966	AVPV_peak_2	268	.	9.96015	31.3267	26.8157	178	238189
chr1	3752009	3754360	ENSMUSG00000102592	chr1	3441569	3441892	Arcuate-B_peak_1	173	.	8.28326	21.6844	17.3891	132	310118	chr1	3441522	3441966	AVPV_peak_2	268	.	9.96015	31.3267	26.8157	178	310044
chr1	3783875	3783933	ENSMUSG00000088333	chr1	3441569	3441892	Arcuate-B_peak_1	173	.	8.28326	21.6844	17.3891	132	341984	chr1	3441522	3441966	AVPV_peak_2	268	.	9.96015	31.3267	26.8157	178	341910
chr1	3905738	3986215	ENSMUSG00000102343	chr1	3441569	3441892	Arcuate-B_peak_1	173	.	8.28326	21.6844	17.3891	132	463847	chr1	3441522	3441966	AVPV_peak_2	268	.	9.96015	31.3267	26.8157	178	463773
chr1	3999556	4409241	ENSMUSG00000025900	chr1	3441569	3441892	Arcuate-B_peak_1	173	.	8.28326	21.6844	17.3891	132	557665	chr1	3441522	3441966	AVPV_peak_2	268	.	9.96015	31.3267	26.8157	178	557591
chr1	3999556	4409241	ENSMUSG00000102948	chr1	3441569	3441892	Arcuate-B_peak_1	173	.	8.28326	21.6844	17.3891	132	557665	chr1	3441522	3441966	AVPV_peak_2	268	.	9.96015	31.3267	26.8157	178	557591
chr1	3999556	4409241	ENSMUSG00000104123	chr1	3441569	3441892	Arcuate-B_peak_1	173	.	8.28326	21.6844	17.3891	132	557665	chr1	3441522	3441966	AVPV_peak_2	268	.	9.96015	31.3267	26.8157	178	557591
chr1	4490930	4499558	ENSMUSG00000025902	chr1	3441569	3441892	Arcuate-B_peak_1	173	.	8.28326	21.6844	17.3891	132	1049039	chr1	3441522	3441966	AVPV_peak_2	268	.	9.96015	31.3267	26.8157	178	1048965
chr1	4490930	4499558	ENSMUSG00000104238	chr1	3441569	3441892	Arcuate-B_peak_1	173	.	8.28326	21.6844	17.3891	132	1049039	chr1	3441522	3441966	AVPV_peak_2	268	.	9.96015	31.3267	26.8157	178	1048965
chr1	4522904	4526737	ENSMUSG00000102269	chr1	3441569	3441892	Arcuate-B_peak_1	173	.	8.28326	21.6844	17.3891	132	1081013	chr1	3441522	3441966	AVPV_peak_2	268	.	9.96015	31.3267	26.8157	178	1080939
chr1	4529016	4529123	ENSMUSG00000096126	chr1	3441569	3441892	Arcuate-B_peak_1	173	.	8.28326	21.6844	17.3891	132	1087125	chr1	3441522	3441966	AVPV_peak_2	268	.	9.96015	31.3267	26.8157	178	1087051
chr1	4534836	4535286	ENSMUSG00000103003	chr1	3441569	3441892	Arcuate-B_peak_1	173	.	8.28326	21.6844	17.3891	132	1092945	chr1	3441522	3441966	AVPV_peak_2	268	.	9.96015	31.3267	26.8157	178	1092871
chr1	4583128	4586252	ENSMUSG00000104328	chr1	3441569	3441892	Arcuate-B_peak_1	173	.	8.28326	21.6844	17.3891	132	1141237	chr1	3441522	3441966	AVPV_peak_2	268	.	9.96015	31.3267	26.8157	178	1141163
chr1	4610470	4611406	ENSMUSG00000102735	chr1	3441569	3441892	Arcuate-B_peak_1	173	.	8.28326	21.6844	17.3891	132	1168579	chr1	3441522	3441966	AVPV_peak_2	268	.	9.96015	31.3267	26.8157	178	1168505
chr1	4687933	4689403	ENSMUSG00000098104	chr1	3441569	3441892	Arcuate-B_peak_1	173	.	8.28326	21.6844	17.3891	132	1246042	chr1	3441522	3441966	AVPV_peak_2	268	.	9.96015	31.3267	26.8157	178	1245968
chr1	4692218	4693424	ENSMUSG00000102175	chr1	3441569	3441892	Arcuate-B_peak_1	173	.	8.28326	21.6844	17.3891	132	1250327	chr1	3441522	3441966	AVPV_peak_2	268	.	9.96015	31.3267	26.8157	178	1250253
chr1	4723276	4723379	ENSMUSG00000088000	chr1	3441569	3441892	Arcuate-B_peak_1	173	.	8.28326	21.6844	17.3891	132	1281385	chr1	3441522	3441966	AVPV_peak_2	268	.	9.96015	31.3267	26.8157	178	1281311
chr1	4735045	4735676	ENSMUSG00000103265	chr1	3441569	3441892	Arcuate-B_peak_1	173	.	8.28326	21.6844	17.3891	132	1293154	chr1	3441522	3441966	AVPV_peak_2	268	.	9.96015	31.3267	26.8157	178	1293080
chr1	4771130	4772199	ENSMUSG00000103922	chr1	3441569	3441892	Arcuate-B_peak_1	173	.	8.28326	21.6844	17.3891	132	1329239	chr1	3441522	3441966	AVPV_peak_2	268	.	9.96015	31.3267	26.8157	178	1329165
chr1	4773205	4785739	ENSMUSG00000033845	chr1	3441569	3441892	Arcuate-B_peak_1	173	.	8.28326	21.6844	17.3891	132	1331314	chr1	3441522	3441966	AVPV_peak_2	268	.	9.96015	31.3267	26.8157	178	1331240
chr1	4773205	4785739	ENSMUSG00000102275	chr1	3441569	3441892	Arcuate-B_peak_1	173	.	8.28326	21.6844	17.3891	132	1331314	chr1	3441522	3441966	AVPV_peak_2	268	.	9.96015	31.3267	26.8157	178	1331240
chr1	4807787	4897909	ENSMUSG00000025903	chr1	3441569	3441892	Arcuate-B_peak_1	173	.	8.28326	21.6844	17.3891	132	1365896	chr1	3441522	3441966	AVPV_peak_2	268	.	9.96015	31.3267	26.8157	178	1365822
chr1	4807787	4897909	ENSMUSG00000033813	chr1	3441569	3441892	Arcuate-B_peak_1	173	.	8.28326	21.6844	17.3891	132	1365896	chr1	3441522	3441966	AVPV_peak_2	268	.	9.96015	31.3267	26.8157	178	1365822
chr1	4807787	4897909	ENSMUSG00000062588	chr1	3441569	3441892	Arcuate-B_peak_1	173	.	8.28326	21.6844	17.3891	132	1365896	chr1	3441522	3441966	AVPV_peak_2	268	.	9.96015	31.3267	26.8157	178	1365822
chr1	4807787	4897909	ENSMUSG00000104217	chr1	3441569	3441892	Arcuate-B_peak_1	173	.	8.28326	21.6844	17.3891	132	1365896	chr1	3441522	3441966	AVPV_peak_2	268	.	9.96015	31.3267	26.8157	178	1365822
chr1	4905750	4906861	ENSMUSG00000103280	chr1	3441569	3441892	Arcuate-B_peak_1	173	.	8.28326	21.6844	17.3891	132	1463859	chr1	3441522	3441966	AVPV_peak_2	268	.	9.96015	31.3267	26.8157	178	1463785
chr1	4909575	5162529	ENSMUSG00000002459	chr1	3441569	3441892	Arcuate-B_peak_1	173	.	8.28326	21.6844	17.3891	132	1467684	chr1	3441522	3441966	AVPV_peak_2	268	.	9.96015	31.3267	26.8157	178	1467610
chr1	4909575	5162529	ENSMUSG00000033793	chr1	3441569	3441892	Arcuate-B_peak_1	173	.	8.28326	21.6844	17.3891	132	1467684	chr1	3441522	3441966	AVPV_peak_2	268	.	9.96015	31.3267	26.8157	178	1467610
chr1	4909575	5162529	ENSMUSG00000085623	chr1	3441569	3441892	Arcuate-B_peak_1	173	.	8.28326	21.6844	17.3891	132	1467684	chr1	3441522	3441966	AVPV_peak_2	268	.	9.96015	31.3267	26.8157	178	1467610
chr1	4909575	5162529	ENSMUSG00000091305	chr1	3441569	3441892	Arcuate-B_peak_1	173	.	8.28326	21.6844	17.3891	132	1467684	chr1	3441522	3441966	AVPV_peak_2	268	.	9.96015	31.3267	26.8157	178	1467610
chr1	4909575	5162529	ENSMUSG00000091665	chr1	3441569	3441892	Arcuate-B_peak_1	173	.	8.28326	21.6844	17.3891	132	1467684	chr1	3441522	3441966	AVPV_peak_2	268	.	9.96015	31.3267	26.8157	178	1467610
chr1	4909575	5162529	ENSMUSG00000102653	chr1	3441569	3441892	Arcuate-B_peak_1	173	.	8.28326	21.6844	17.3891	132	1467684	chr1	3441522	3441966	AVPV_peak_2	268	.	9.96015	31.3267	26.8157	178	1467610
chr1	5276105	5277337	ENSMUSG00000104352	chr1	3441569	3441892	Arcuate-B_peak_1	173	.	8.28326	21.6844	17.3891	132	1834214	chr1	3441522	3441966	AVPV_peak_2	268	.	9.96015	31.3267	26.8157	178	1834140
chr1	5307738	5310017	ENSMUSG00000104046	chr1	7154993	7155294	Arcuate-B_peak_2	153	.	7.64092	19.6209	15.3999	134	1844977	chr1	7154979	7155308	AVPV_peak_3	195	.	8.24709	23.8371	19.5307	161	1844963
chr1	5403546	5405578	ENSMUSG00000102907	chr1	7154993	7155294	Arcuate-B_peak_2	153	.	7.64092	19.6209	15.3999	134	1749416	chr1	7154979	7155308	AVPV_peak_3	195	.	8.24709	23.8371	19.5307	161	1749402
chr1	5588465	5606131	ENSMUSG00000025905	chr1	7154993	7155294	Arcuate-B_peak_2	153	.	7.64092	19.6209	15.3999	134	1548863	chr1	7154979	7155308	AVPV_peak_3	195	.	8.24709	23.8371	19.5307	161	1548849
chr1	5617836	5618230	ENSMUSG00000103936	chr1	7154993	7155294	Arcuate-B_peak_2	153	.	7.64092	19.6209	15.3999	134	1536764	chr1	7154979	7155308	AVPV_peak_3	195	.	8.24709	23.8371	19.5307	161	1536750
chr1	5644644	5644745	ENSMUSG00000093015	chr1	7154993	7155294	Arcuate-B_peak_2	153	.	7.64092	19.6209	15.3999	134	1510249	chr1	7154979	7155308	AVPV_peak_3	195	.	8.24709	23.8371	19.5307	161	1510235
chr1	5842873	5844672	ENSMUSG00000103519	chr1	7154993	7155294	Arcuate-B_peak_2	153	.	7.64092	19.6209	15.3999	134	1310322	chr1	7154979	7155308	AVPV_peak_3	195	.	8.24709	23.8371	19.5307	161	1310308
chr1	5913706	5917398	ENSMUSG00000033774	chr1	7154993	7155294	Arcuate-B_peak_2	153	.	7.64092	19.6209	15.3999	134	1237596	chr1	7154979	7155308	AVPV_peak_3	195	.	8.24709	23.8371	19.5307	161	1237582
chr1	6048962	6050045	ENSMUSG00000103090	chr1	7154993	7155294	Arcuate-B_peak_2	153	.	7.64092	19.6209	15.3999	134	1104949	chr1	7154979	7155308	AVPV_peak_3	195	.	8.24709	23.8371	19.5307	161	1104935
chr1	6206196	6276648	ENSMUSG00000025907	chr1	7154993	7155294	Arcuate-B_peak_2	153	.	7.64092	19.6209	15.3999	134	878346	chr1	7154979	7155308	AVPV_peak_3	195	.	8.24709	23.8371	19.5307	161	878332
chr1	6206196	6276648	ENSMUSG00000090031	chr1	7154993	7155294	Arcuate-B_peak_2	153	.	7.64092	19.6209	15.3999	134	878346	chr1	7154979	7155308	AVPV_peak_3	195	.	8.24709	23.8371	19.5307	161	878332
chr1	6359217	6394731	ENSMUSG00000087247	chr1	7154993	7155294	Arcuate-B_peak_2	153	.	7.64092	19.6209	15.3999	134	760263	chr1	7154979	7155308	AVPV_peak_3	195	.	8.24709	23.8371	19.5307	161	760249
chr1	6359217	6394731	ENSMUSG00000102706	chr1	7154993	7155294	Arcuate-B_peak_2	153	.	7.64092	19.6209	15.3999	134	760263	chr1	7154979	7155308	AVPV_peak_3	195	.	8.24709	23.8371	19.5307	161	760249
chr1	6359217	6394731	ENSMUSG00000103355	chr1	7154993	7155294	Arcuate-B_peak_2	153	.	7.64092	19.6209	15.3999	134	760263	chr1	7154979	7155308	AVPV_peak_3	195	.	8.24709	23.8371	19.5307	161	760249
chr1	6429654	6441296	ENSMUSG00000103845	chr1	7154993	7155294	Arcuate-B_peak_2	153	.	7.64092	19.6209	15.3999	134	713698	chr1	7154979	7155308	AVPV_peak_3	195	.	8.24709	23.8371	19.5307	161	713684
chr1	6487230	6860940	ENSMUSG00000033740	chr1	7154993	7155294	Arcuate-B_peak_2	153	.	7.64092	19.6209	15.3999	134	294054	chr1	7154979	7155308	AVPV_peak_3	195	.	8.24709	23.8371	19.5307	161	294040
chr1	6861236	6864151	ENSMUSG00000103329	chr1	7154993	7155294	Arcuate-B_peak_2	153	.	7.64092	19.6209	15.3999	134	290843	chr1	7154979	7155308	AVPV_peak_3	195	.	8.24709	23.8371	19.5307	161	290829
chr1	6910559	6911222	ENSMUSG00000104385	chr1	7154993	7155294	Arcuate-B_peak_2	153	.	7.64092	19.6209	15.3999	134	243772	chr1	7154979	7155308	AVPV_peak_3	195	.	8.24709	23.8371	19.5307	161	243758
chr1	6916558	6923588	ENSMUSG00000102135	chr1	7154993	7155294	Arcuate-B_peak_2	153	.	7.64092	19.6209	15.3999	134	231406	chr1	7154979	7155308	AVPV_peak_3	195	.	8.24709	23.8371	19.5307	161	231392
chr1	6929758	6929788	ENSMUSG00000103282	chr1	7154993	7155294	Arcuate-B_peak_2	153	.	7.64092	19.6209	15.3999	134	225206	chr1	7154979	7155308	AVPV_peak_3	195	.	8.24709	23.8371	19.5307	161	225192
chr1	6998216	6998541	ENSMUSG00000102534	chr1	7154993	7155294	Arcuate-B_peak_2	153	.	7.64092	19.6209	15.3999	134	156453	chr1	7154979	7155308	AVPV_peak_3	195	.	8.24709	23.8371	19.5307	161	156439
chr1	7013761	7013920	ENSMUSG00000102213	chr1	7154993	7155294	Arcuate-B_peak_2	153	.	7.64092	19.6209	15.3999	134	141074	chr1	7154979	7155308	AVPV_peak_3	195	.	8.24709	23.8371	19.5307	161	141060
chr1	7035914	7037217	ENSMUSG00000103629	chr1	7154993	7155294	Arcuate-B_peak_2	153	.	7.64092	19.6209	15.3999	134	117777	chr1	7154979	7155308	AVPV_peak_3	195	.	8.24709	23.8371	19.5307	161	117763
chr1	7088919	7173628	ENSMUSG00000051285	chr1	7154993	7155294	Arcuate-B_peak_2	153	.	7.64092	19.6209	15.3999	134	0	chr1	7154979	7155308	AVPV_peak_3	195	.	8.24709	23.8371	19.5307	161	0
chr1	7088919	7173628	ENSMUSG00000098201	chr1	7154993	7155294	Arcuate-B_peak_2	153	.	7.64092	19.6209	15.3999	134	0	chr1	7154979	7155308	AVPV_peak_3	195	.	8.24709	23.8371	19.5307	161	0
chr1	7088919	7173628	ENSMUSG00000103509	chr1	7154993	7155294	Arcuate-B_peak_2	153	.	7.64092	19.6209	15.3999	134	0	chr1	7154979	7155308	AVPV_peak_3	195	.	8.24709	23.8371	19.5307	161	0
chr1	7177738	7179037	ENSMUSG00000048538	chr1	7154993	7155294	Arcuate-B_peak_2	153	.	7.64092	19.6209	15.3999	134	22445	chr1	7154979	7155308	AVPV_peak_3	195	.	8.24709	23.8371	19.5307	161	22431
chr1	7189741	7189919	ENSMUSG00000103709	chr1	7154993	7155294	Arcuate-B_peak_2	153	.	7.64092	19.6209	15.3999	134	34448	chr1	7154979	7155308	AVPV_peak_3	195	.	8.24709	23.8371	19.5307	161	34434
chr1	7265802	7265932	ENSMUSG00000077244	chr1	7154993	7155294	Arcuate-B_peak_2	153	.	7.64092	19.6209	15.3999	134	110509	chr1	7154979	7155308	AVPV_peak_3	195	.	8.24709	23.8371	19.5307	161	110495
chr1	7315450	7316462	ENSMUSG00000102768	chr1	7154993	7155294	Arcuate-B_peak_2	153	.	7.64092	19.6209	15.3999	134	160157	chr1	7470059	7470259	AVPV_peak_4	53	.	4.58736	9.13914	5.37146	64	153598
chr1	7349405	7397869	ENSMUSG00000097797	chr1	7154993	7155294	Arcuate-B_peak_2	153	.	7.64092	19.6209	15.3999	134	194112	chr1	7470059	7470259	AVPV_peak_4	53	.	4.58736	9.13914	5.37146	64	72191
chr1	7410678	7411993	ENSMUSG00000103498	chr1	7154993	7155294	Arcuate-B_peak_2	153	.	7.64092	19.6209	15.3999	134	255385	chr1	7470059	7470259	AVPV_peak_4	53	.	4.58736	9.13914	5.37146	64	58067
chr1	7497967	7518149	ENSMUSG00000103067	chr1	7154993	7155294	Arcuate-B_peak_2	153	.	7.64092	19.6209	15.3999	134	342674	chr1	7470059	7470259	AVPV_peak_4	53	.	4.58736	9.13914	5.37146	64	27709
chr1	7591645	7591931	ENSMUSG00000102320	chr1	7154993	7155294	Arcuate-B_peak_2	153	.	7.64092	19.6209	15.3999	134	436352	chr1	7470059	7470259	AVPV_peak_4	53	.	4.58736	9.13914	5.37146	64	121387
chr1	7597378	7599473	ENSMUSG00000104226	chr1	7154993	7155294	Arcuate-B_peak_2	153	.	7.64092	19.6209	15.3999	134	442085	chr1	7470059	7470259	AVPV_peak_4	53	.	4.58736	9.13914	5.37146	64	127120
chr1	7664080	7664961	ENSMUSG00000103903	chr1	7154993	7155294	Arcuate-B_peak_2	153	.	7.64092	19.6209	15.3999	134	508787	chr1	7470059	7470259	AVPV_peak_4	53	.	4.58736	9.13914	5.37146	64	193822
chr1	7728860	7730565	ENSMUSG00000103557	chr1	7154993	7155294	Arcuate-B_peak_2	153	.	7.64092	19.6209	15.3999	134	573567	chr1	7470059	7470259	AVPV_peak_4	53	.	4.58736	9.13914	5.37146	64	258602
chr1	8361474	9299878	ENSMUSG00000025909	chr1	8924165	8924437	Arcuate-B_peak_3	163	.	7.88179	20.6458	16.3827	140	0	chr1	8924116	8924475	AVPV_peak_5	195	.	8.16922	23.8371	19.5307	167	0
chr1	8361474	9299878	ENSMUSG00000066693	chr1	8924165	8924437	Arcuate-B_peak_3	163	.	7.88179	20.6458	16.3827	140	0	chr1	8924116	8924475	AVPV_peak_5	195	.	8.16922	23.8371	19.5307	167	0
chr1	8361474	9299878	ENSMUSG00000076135	chr1	8924165	8924437	Arcuate-B_peak_3	163	.	7.88179	20.6458	16.3827	140	0	chr1	8924116	8924475	AVPV_peak_5	195	.	8.16922	23.8371	19.5307	167	0
chr1	8361474	9299878	ENSMUSG00000084353	chr1	8924165	8924437	Arcuate-B_peak_3	163	.	7.88179	20.6458	16.3827	140	0	chr1	8924116	8924475	AVPV_peak_5	195	.	8.16922	23.8371	19.5307	167	0
chr1	8361474	9299878	ENSMUSG00000086195	chr1	8924165	8924437	Arcuate-B_peak_3	163	.	7.88179	20.6458	16.3827	140	0	chr1	8924116	8924475	AVPV_peak_5	195	.	8.16922	23.8371	19.5307	167	0
chr1	8361474	9299878	ENSMUSG00000086235	chr1	8924165	8924437	Arcuate-B_peak_3	163	.	7.88179	20.6458	16.3827	140	0	chr1	8924116	8924475	AVPV_peak_5	195	.	8.16922	23.8371	19.5307	167	0
chr1	8361474	9299878	ENSMUSG00000093970	chr1	8924165	8924437	Arcuate-B_peak_3	163	.	7.88179	20.6458	16.3827	140	0	chr1	8924116	8924475	AVPV_peak_5	195	.	8.16922	23.8371	19.5307	167	0
chr1	8361474	9299878	ENSMUSG00000102253	chr1	8924165	8924437	Arcuate-B_peak_3	163	.	7.88179	20.6458	16.3827	140	0	chr1	8924116	8924475	AVPV_peak_5	195	.	8.16922	23.8371	19.5307	167	0
chr1	8361474	9299878	ENSMUSG00000102316	chr1	8924165	8924437	Arcuate-B_peak_3	163	.	7.88179	20.6458	16.3827	140	0	chr1	8924116	8924475	AVPV_peak_5	195	.	8.16922	23.8371	19.5307	167	0
chr1	8361474	9299878	ENSMUSG00000102647	chr1	8924165	8924437	Arcuate-B_peak_3	163	.	7.88179	20.6458	16.3827	140	0	chr1	8924116	8924475	AVPV_peak_5	195	.	8.16922	23.8371	19.5307	167	0
chr1	8361474	9299878	ENSMUSG00000102871	chr1	8924165	8924437	Arcuate-B_peak_3	163	.	7.88179	20.6458	16.3827	140	0	chr1	8924116	8924475	AVPV_peak_5	195	.	8.16922	23.8371	19.5307	167	0
chr1	8361474	9299878	ENSMUSG00000103819	chr1	8924165	8924437	Arcuate-B_peak_3	163	.	7.88179	20.6458	16.3827	140	0	chr1	8924116	8924475	AVPV_peak_5	195	.	8.16922	23.8371	19.5307	167	0
chr1	8361474	9299878	ENSMUSG00000103884	chr1	8924165	8924437	Arcuate-B_peak_3	163	.	7.88179	20.6458	16.3827	140	0	chr1	8924116	8924475	AVPV_peak_5	195	.	8.16922	23.8371	19.5307	167	0
chr1	8361474	9299878	ENSMUSG00000103933	chr1	8924165	8924437	Arcuate-B_peak_3	163	.	7.88179	20.6458	16.3827	140	0	chr1	8924116	8924475	AVPV_peak_5	195	.	8.16922	23.8371	19.5307	167	0
chr1	8361474	9299878	ENSMUSG00000104504	chr1	8924165	8924437	Arcuate-B_peak_3	163	.	7.88179	20.6458	16.3827	140	0	chr1	8924116	8924475	AVPV_peak_5	195	.	8.16922	23.8371	19.5307	167	0
chr1	9396772	9398687	ENSMUSG00000101571	chr1	9289819	9290031	Arcuate-B_peak_4	64	.	5.15186	10.2399	6.42396	108	106742	chr1	9289746	9290033	AVPV_peak_6	165	.	7.54629	20.799	16.5754	162	106740
chr1	9439740	9440376	ENSMUSG00000104428	chr1	9528049	9528236	Arcuate-B_peak_5	89	.	5.87449	12.8713	8.92452	101	87674	chr1	9289746	9290033	AVPV_peak_6	165	.	7.54629	20.799	16.5754	162	149708
chr1	9450578	9451748	ENSMUSG00000102272	chr1	9528049	9528236	Arcuate-B_peak_5	89	.	5.87449	12.8713	8.92452	101	76302	chr1	9289746	9290033	AVPV_peak_6	165	.	7.54629	20.799	16.5754	162	160546
chr1	9458669	9458772	ENSMUSG00000065625	chr1	9528049	9528236	Arcuate-B_peak_5	89	.	5.87449	12.8713	8.92452	101	69278	chr1	9289746	9290033	AVPV_peak_6	165	.	7.54629	20.799	16.5754	162	168637
chr1	9499337	9501522	ENSMUSG00000103411	chr1	9528049	9528236	Arcuate-B_peak_5	89	.	5.87449	12.8713	8.92452	101	26528	chr1	9289746	9290033	AVPV_peak_6	165	.	7.54629	20.799	16.5754	162	209305
chr1	9545407	9547455	ENSMUSG00000061024	chr1	9545345	9545672	Arcuate-B_peak_6	47	.	4.51698	8.44714	4.76392	173	0	chr1	9748377	9748663	AVPV_peak_7	192	.	7.61458	23.5306	19.2414	153	200923
chr1	9547947	9631175	ENSMUSG00000025911	chr1	9545345	9545672	Arcuate-B_peak_6	47	.	4.51698	8.44714	4.76392	173	2276	chr1	9748377	9748663	AVPV_peak_7	192	.	7.61458	23.5306	19.2414	153	117203
chr1	9547947	9631175	ENSMUSG00000067879	chr1	9545345	9545672	Arcuate-B_peak_6	47	.	4.51698	8.44714	4.76392	173	2276	chr1	9748377	9748663	AVPV_peak_7	192	.	7.61458	23.5306	19.2414	153	117203
chr1	9547947	9631175	ENSMUSG00000079671	chr1	9545345	9545672	Arcuate-B_peak_6	47	.	4.51698	8.44714	4.76392	173	2276	chr1	9748377	9748663	AVPV_peak_7	192	.	7.61458	23.5306	19.2414	153	117203
chr1	9547947	9631175	ENSMUSG00000081441	chr1	9545345	9545672	Arcuate-B_peak_6	47	.	4.51698	8.44714	4.76392	173	2276	chr1	9748377	9748663	AVPV_peak_7	192	.	7.61458	23.5306	19.2414	153	117203
chr1	9639254	9640582	ENSMUSG00000099827	chr1	9545345	9545672	Arcuate-B_peak_6	47	.	4.51698	8.44714	4.76392	173	93583	chr1	9748377	9748663	AVPV_peak_7	192	.	7.61458	23.5306	19.2414	153	107796
chr1	9667414	9700209	ENSMUSG00000025912	chr1	9748405	9748640	Arcuate-B_peak_7	106	.	6.51683	14.7183	10.6807	132	48197	chr1	9748377	9748663	AVPV_peak_7	192	.	7.61458	23.5306	19.2414	153	48169
chr1	9718621	9791924	ENSMUSG00000045210	chr1	9748405	9748640	Arcuate-B_peak_7	106	.	6.51683	14.7183	10.6807	132	0	chr1	9748377	9748663	AVPV_peak_7	192	.	7.61458	23.5306	19.2414	153	0
chr1	9718621	9791924	ENSMUSG00000097893	chr1	9748405	9748640	Arcuate-B_peak_7	106	.	6.51683	14.7183	10.6807	132	0	chr1	9748377	9748663	AVPV_peak_7	192	.	7.61458	23.5306	19.2414	153	0
chr1	9798106	9900845	ENSMUSG00000025915	chr1	9748405	9748640	Arcuate-B_peak_7	106	.	6.51683	14.7183	10.6807	132	49467	chr1	9748377	9748663	AVPV_peak_7	192	.	7.61458	23.5306	19.2414	153	49444
chr1	9798106	9900845	ENSMUSG00000046334	chr1	9748405	9748640	Arcuate-B_peak_7	106	.	6.51683	14.7183	10.6807	132	49467	chr1	9748377	9748663	AVPV_peak_7	192	.	7.61458	23.5306	19.2414	153	49444
chr1	9798106	9900845	ENSMUSG00000088916	chr1	9748405	9748640	Arcuate-B_peak_7	106	.	6.51683	14.7183	10.6807	132	49467	chr1	9748377	9748663	AVPV_peak_7	192	.	7.61458	23.5306	19.2414	153	49444
chr1	9908637	9944118	ENSMUSG00000046101	chr1	9748405	9748640	Arcuate-B_peak_7	106	.	6.51683	14.7183	10.6807	132	159998	chr1	9748377	9748663	AVPV_peak_7	192	.	7.61458	23.5306	19.2414	153	159975
chr1	9908637	9944118	ENSMUSG00000093178	chr1	9748405	9748640	Arcuate-B_peak_7	106	.	6.51683	14.7183	10.6807	132	159998	chr1	9748377	9748663	AVPV_peak_7	192	.	7.61458	23.5306	19.2414	153	159975
chr1	9908637	9944118	ENSMUSG00000098234	chr1	9748405	9748640	Arcuate-B_peak_7	106	.	6.51683	14.7183	10.6807	132	159998	chr1	9748377	9748663	AVPV_peak_7	192	.	7.61458	23.5306	19.2414	153	159975
chr1	9960162	10009136	ENSMUSG00000025916	chr1	9748405	9748640	Arcuate-B_peak_7	106	.	6.51683	14.7183	10.6807	132	211523	chr1	9748377	9748663	AVPV_peak_7	192	.	7.61458	23.5306	19.2414	153	211500
chr1	9960162	10009136	ENSMUSG00000087199	chr1	9748405	9748640	Arcuate-B_peak_7	106	.	6.51683	14.7183	10.6807	132	211523	chr1	9748377	9748663	AVPV_peak_7	192	.	7.61458	23.5306	19.2414	153	211500
chr1	9960162	10009136	ENSMUSG00000099032	chr1	9748405	9748640	Arcuate-B_peak_7	106	.	6.51683	14.7183	10.6807	132	211523	chr1	9748377	9748663	AVPV_peak_7	192	.	7.61458	23.5306	19.2414	153	211500
chr1	9960162	10009136	ENSMUSG00000104025	chr1	9748405	9748640	Arcuate-B_peak_7	106	.	6.51683	14.7183	10.6807	132	211523	chr1	9748377	9748663	AVPV_peak_7	192	.	7.61458	23.5306	19.2414	153	211500
chr1	10009813	10009917	ENSMUSG00000095780	chr1	9748405	9748640	Arcuate-B_peak_7	106	.	6.51683	14.7183	10.6807	132	261174	chr1	9748377	9748663	AVPV_peak_7	192	.	7.61458	23.5306	19.2414	153	261151
chr1	10024600	10136768	ENSMUSG00000025917	chr1	9748405	9748640	Arcuate-B_peak_7	106	.	6.51683	14.7183	10.6807	132	275961	chr1	9748377	9748663	AVPV_peak_7	192	.	7.61458	23.5306	19.2414	153	275938
chr1	10024600	10136768	ENSMUSG00000056763	chr1	9748405	9748640	Arcuate-B_peak_7	106	.	6.51683	14.7183	10.6807	132	275961	chr1	9748377	9748663	AVPV_peak_7	192	.	7.61458	23.5306	19.2414	153	275938
chr1	10024600	10136768	ENSMUSG00000102356	chr1	9748405	9748640	Arcuate-B_peak_7	106	.	6.51683	14.7183	10.6807	132	275961	chr1	9748377	9748663	AVPV_peak_7	192	.	7.61458	23.5306	19.2414	153	275938
chr1	10137570	10232670	ENSMUSG00000067851	chr1	9748405	9748640	Arcuate-B_peak_7	106	.	6.51683	14.7183	10.6807	132	388931	chr1	9748377	9748663	AVPV_peak_7	192	.	7.61458	23.5306	19.2414	153	388908
chr1	10137570	10232670	ENSMUSG00000088153	chr1	9748405	9748640	Arcuate-B_peak_7	106	.	6.51683	14.7183	10.6807	132	388931	chr1	9748377	9748663	AVPV_peak_7	192	.	7.61458	23.5306	19.2414	153	388908
chr1	10137570	10232670	ENSMUSG00000102556	chr1	9748405	9748640	Arcuate-B_peak_7	106	.	6.51683	14.7183	10.6807	132	388931	chr1	9748377	9748663	AVPV_peak_7	192	.	7.61458	23.5306	19.2414	153	388908
chr1	10324719	10719945	ENSMUSG00000042501	chr1	9748405	9748640	Arcuate-B_peak_7	106	.	6.51683	14.7183	10.6807	132	576080	chr1	9748377	9748663	AVPV_peak_7	192	.	7.61458	23.5306	19.2414	153	576057
chr1	10324719	10719945	ENSMUSG00000081417	chr1	9748405	9748640	Arcuate-B_peak_7	106	.	6.51683	14.7183	10.6807	132	576080	chr1	9748377	9748663	AVPV_peak_7	192	.	7.61458	23.5306	19.2414	153	576057
chr1	10324719	10719945	ENSMUSG00000083422	chr1	9748405	9748640	Arcuate-B_peak_7	106	.	6.51683	14.7183	10.6807	132	576080	chr1	9748377	9748663	AVPV_peak_7	192	.	7.61458	23.5306	19.2414	153	576057
chr1	10324719	10719945	ENSMUSG00000094979	chr1	9748405	9748640	Arcuate-B_peak_7	106	.	6.51683	14.7183	10.6807	132	576080	chr1	9748377	9748663	AVPV_peak_7	192	.	7.61458	23.5306	19.2414	153	576057
chr1	10324719	10719945	ENSMUSG00000103810	chr1	9748405	9748640	Arcuate-B_peak_7	106	.	6.51683	14.7183	10.6807	132	576080	chr1	9748377	9748663	AVPV_peak_7	192	.	7.61458	23.5306	19.2414	153	576057
chr1	10782455	10784377	ENSMUSG00000103448	chr1	9748405	9748640	Arcuate-B_peak_7	106	.	6.51683	14.7183	10.6807	132	1033816	chr1	9748377	9748663	AVPV_peak_7	192	.	7.61458	23.5306	19.2414	153	1033793
chr1	10805280	10806522	ENSMUSG00000100212	chr1	9748405	9748640	Arcuate-B_peak_7	106	.	6.51683	14.7183	10.6807	132	1056641	chr1	9748377	9748663	AVPV_peak_7	192	.	7.61458	23.5306	19.2414	153	1056618
chr1	10868687	10869446	ENSMUSG00000100648	chr1	9748405	9748640	Arcuate-B_peak_7	106	.	6.51683	14.7183	10.6807	132	1120048	chr1	9748377	9748663	AVPV_peak_7	192	.	7.61458	23.5306	19.2414	153	1120025
chr1	10921669	10921760	ENSMUSG00000088585	chr1	9748405	9748640	Arcuate-B_peak_7	106	.	6.51683	14.7183	10.6807	132	1173030	chr1	9748377	9748663	AVPV_peak_7	192	.	7.61458	23.5306	19.2414	153	1173007
chr1	10993464	11303681	ENSMUSG00000048960	chr1	9748405	9748640	Arcuate-B_peak_7	106	.	6.51683	14.7183	10.6807	132	1244825	chr1	9748377	9748663	AVPV_peak_7	192	.	7.61458	23.5306	19.2414	153	1244802
chr1	10993464	11303681	ENSMUSG00000077318	chr1	9748405	9748640	Arcuate-B_peak_7	106	.	6.51683	14.7183	10.6807	132	1244825	chr1	9748377	9748663	AVPV_peak_7	192	.	7.61458	23.5306	19.2414	153	1244802
chr1	10993464	11303681	ENSMUSG00000101827	chr1	9748405	9748640	Arcuate-B_peak_7	106	.	6.51683	14.7183	10.6807	132	1244825	chr1	9748377	9748663	AVPV_peak_7	192	.	7.61458	23.5306	19.2414	153	1244802
chr1	11363925	11366964	ENSMUSG00000103494	chr1	9748405	9748640	Arcuate-B_peak_7	106	.	6.51683	14.7183	10.6807	132	1615286	chr1	9748377	9748663	AVPV_peak_7	192	.	7.61458	23.5306	19.2414	153	1615263
chr1	11414104	11975901	ENSMUSG00000057715	chr1	9748405	9748640	Arcuate-B_peak_7	106	.	6.51683	14.7183	10.6807	132	1665465	chr1	9748377	9748663	AVPV_peak_7	192	.	7.61458	23.5306	19.2414	153	1665442
chr1	11414104	11975901	ENSMUSG00000099845	chr1	9748405	9748640	Arcuate-B_peak_7	106	.	6.51683	14.7183	10.6807	132	1665465	chr1	9748377	9748663	AVPV_peak_7	192	.	7.61458	23.5306	19.2414	153	1665442
chr1	11414104	11975901	ENSMUSG00000103561	chr1	9748405	9748640	Arcuate-B_peak_7	106	.	6.51683	14.7183	10.6807	132	1665465	chr1	9748377	9748663	AVPV_peak_7	192	.	7.61458	23.5306	19.2414	153	1665442
chr1	11414104	11975901	ENSMUSG00000103825	chr1	9748405	9748640	Arcuate-B_peak_7	106	.	6.51683	14.7183	10.6807	132	1665465	chr1	9748377	9748663	AVPV_peak_7	192	.	7.61458	23.5306	19.2414	153	1665442
chr1	12120959	12121832	ENSMUSG00000101610	chr1	9748405	9748640	Arcuate-B_peak_7	106	.	6.51683	14.7183	10.6807	132	2372320	chr1	9748377	9748663	AVPV_peak_7	192	.	7.61458	23.5306	19.2414	153	2372297
chr1	12374935	12375042	ENSMUSG00000093864	chr1	9748405	9748640	Arcuate-B_peak_7	106	.	6.51683	14.7183	10.6807	132	2626296	chr1	9748377	9748663	AVPV_peak_7	192	.	7.61458	23.5306	19.2414	153	2626273
chr1	12425985	12426106	ENSMUSG00000098555	chr1	9748405	9748640	Arcuate-B_peak_7	106	.	6.51683	14.7183	10.6807	132	2677346	chr1	9748377	9748663	AVPV_peak_7	192	.	7.61458	23.5306	19.2414	153	2677323
chr1	12565576	12566383	ENSMUSG00000097628	chr1	9748405	9748640	Arcuate-B_peak_7	106	.	6.51683	14.7183	10.6807	132	2816937	chr1	9748377	9748663	AVPV_peak_7	192	.	7.61458	23.5306	19.2414	153	2816914
chr1	12655866	12656553	ENSMUSG00000098163	chr1	9748405	9748640	Arcuate-B_peak_7	106	.	6.51683	14.7183	10.6807	132	2907227	chr1	9748377	9748663	AVPV_peak_7	192	.	7.61458	23.5306	19.2414	153	2907204
chr1	12667562	12673090	ENSMUSG00000097171	chr1	9748405	9748640	Arcuate-B_peak_7	106	.	6.51683	14.7183	10.6807	132	2918923	chr1	9748377	9748663	AVPV_peak_7	192	.	7.61458	23.5306	19.2414	153	2918900
chr1	12667562	12673090	ENSMUSG00000101314	chr1	9748405	9748640	Arcuate-B_peak_7	106	.	6.51683	14.7183	10.6807	132	2918923	chr1	9748377	9748663	AVPV_peak_7	192	.	7.61458	23.5306	19.2414	153	2918900
chr1	12692276	12861192	ENSMUSG00000016918	chr1	9748405	9748640	Arcuate-B_peak_7	106	.	6.51683	14.7183	10.6807	132	2943637	chr1	9748377	9748663	AVPV_peak_7	192	.	7.61458	23.5306	19.2414	153	2943614
chr1	12866548	12992650	ENSMUSG00000025938	chr1	9748405	9748640	Arcuate-B_peak_7	106	.	6.51683	14.7183	10.6807	132	3117909	chr1	9748377	9748663	AVPV_peak_7	192	.	7.61458	23.5306	19.2414	153	3117886
chr1	13059400	13059951	ENSMUSG00000104518	chr1	9748405	9748640	Arcuate-B_peak_7	106	.	6.51683	14.7183	10.6807	132	3310761	chr1	9748377	9748663	AVPV_peak_7	192	.	7.61458	23.5306	19.2414	153	3310738
chr1	13062024	13062345	ENSMUSG00000069620	chr1	9748405	9748640	Arcuate-B_peak_7	106	.	6.51683	14.7183	10.6807	132	3313385	chr1	9748377	9748663	AVPV_peak_7	192	.	7.61458	23.5306	19.2414	153	3313362
chr1	13068837	13078662	ENSMUSG00000099498	chr1	9748405	9748640	Arcuate-B_peak_7	106	.	6.51683	14.7183	10.6807	132	3320198	chr1	9748377	9748663	AVPV_peak_7	192	.	7.61458	23.5306	19.2414	153	3320175
chr1	13113456	13127163	ENSMUSG00000042414	chr1	9748405	9748640	Arcuate-B_peak_7	106	.	6.51683	14.7183	10.6807	132	3364817	chr1	9748377	9748663	AVPV_peak_7	192	.	7.61458	23.5306	19.2414	153	3364794
chr1	13139104	13374083	ENSMUSG00000005886	chr1	16656581	16657260	Arcuate-B_peak_8	18	.	3.01132	5.26629	1.83515	561	3282499	chr1	16656932	16657290	AVPV_peak_8	71	.	4.86844	11.0053	7.14595	231	3282850
chr1	13139104	13374083	ENSMUSG00000087782	chr1	16656581	16657260	Arcuate-B_peak_8	18	.	3.01132	5.26629	1.83515	561	3282499	chr1	16656932	16657290	AVPV_peak_8	71	.	4.86844	11.0053	7.14595	231	3282850
chr1	13139104	13374083	ENSMUSG00000099183	chr1	16656581	16657260	Arcuate-B_peak_8	18	.	3.01132	5.26629	1.83515	561	3282499	chr1	16656932	16657290	AVPV_peak_8	71	.	4.86844	11.0053	7.14595	231	3282850
chr1	13139104	13374083	ENSMUSG00000102639	chr1	16656581	16657260	Arcuate-B_peak_8	18	.	3.01132	5.26629	1.83515	561	3282499	chr1	16656932	16657290	AVPV_peak_8	71	.	4.86844	11.0053	7.14595	231	3282850
chr1	13139104	13374083	ENSMUSG00000102664	chr1	16656581	16657260	Arcuate-B_peak_8	18	.	3.01132	5.26629	1.83515	561	3282499	chr1	16656932	16657290	AVPV_peak_8	71	.	4.86844	11.0053	7.14595	231	3282850
chr1	13139104	13374083	ENSMUSG00000103085	chr1	16656581	16657260	Arcuate-B_peak_8	18	.	3.01132	5.26629	1.83515	561	3282499	chr1	16656932	16657290	AVPV_peak_8	71	.	4.86844	11.0053	7.14595	231	3282850
chr1	13139104	13374083	ENSMUSG00000103495	chr1	16656581	16657260	Arcuate-B_peak_8	18	.	3.01132	5.26629	1.83515	561	3282499	chr1	16656932	16657290	AVPV_peak_8	71	.	4.86844	11.0053	7.14595	231	3282850
chr1	13139104	13374083	ENSMUSG00000103506	chr1	16656581	16657260	Arcuate-B_peak_8	18	.	3.01132	5.26629	1.83515	561	3282499	chr1	16656932	16657290	AVPV_peak_8	71	.	4.86844	11.0053	7.14595	231	3282850
chr1	13139104	13374083	ENSMUSG00000104170	chr1	16656581	16657260	Arcuate-B_peak_8	18	.	3.01132	5.26629	1.83515	561	3282499	chr1	16656932	16657290	AVPV_peak_8	71	.	4.86844	11.0053	7.14595	231	3282850
chr1	13376069	13388413	ENSMUSG00000101476	chr1	16656581	16657260	Arcuate-B_peak_8	18	.	3.01132	5.26629	1.83515	561	3268169	chr1	16656932	16657290	AVPV_peak_8	71	.	4.86844	11.0053	7.14595	231	3268520
chr1	13407011	13407655	ENSMUSG00000101171	chr1	16656581	16657260	Arcuate-B_peak_8	18	.	3.01132	5.26629	1.83515	561	3248927	chr1	16656932	16657290	AVPV_peak_8	71	.	4.86844	11.0053	7.14595	231	3249278
chr1	13564697	13589910	ENSMUSG00000025935	chr1	16656581	16657260	Arcuate-B_peak_8	18	.	3.01132	5.26629	1.83515	561	3066672	chr1	16656932	16657290	AVPV_peak_8	71	.	4.86844	11.0053	7.14595	231	3067023
chr1	13623329	13660546	ENSMUSG00000025937	chr1	16656581	16657260	Arcuate-B_peak_8	18	.	3.01132	5.26629	1.83515	561	2996036	chr1	16656932	16657290	AVPV_peak_8	71	.	4.86844	11.0053	7.14595	231	2996387
chr1	13623329	13660546	ENSMUSG00000102982	chr1	16656581	16657260	Arcuate-B_peak_8	18	.	3.01132	5.26629	1.83515	561	2996036	chr1	16656932	16657290	AVPV_peak_8	71	.	4.86844	11.0053	7.14595	231	2996387
chr1	13668770	13701723	ENSMUSG00000067813	chr1	16656581	16657260	Arcuate-B_peak_8	18	.	3.01132	5.26629	1.83515	561	2954859	chr1	16656932	16657290	AVPV_peak_8	71	.	4.86844	11.0053	7.14595	231	2955210
chr1	13774333	13774464	ENSMUSG00000077368	chr1	16656581	16657260	Arcuate-B_peak_8	18	.	3.01132	5.26629	1.83515	561	2882118	chr1	16656932	16657290	AVPV_peak_8	71	.	4.86844	11.0053	7.14595	231	2882469
chr1	13785882	13786879	ENSMUSG00000097711	chr1	16656581	16657260	Arcuate-B_peak_8	18	.	3.01132	5.26629	1.83515	561	2869703	chr1	16656932	16657290	AVPV_peak_8	71	.	4.86844	11.0053	7.14595	231	2870054
chr1	13846870	13849119	ENSMUSG00000102166	chr1	16656581	16657260	Arcuate-B_peak_8	18	.	3.01132	5.26629	1.83515	561	2807463	chr1	16656932	16657290	AVPV_peak_8	71	.	4.86844	11.0053	7.14595	231	2807814
chr1	13932377	13932685	ENSMUSG00000089358	chr1	16656581	16657260	Arcuate-B_peak_8	18	.	3.01132	5.26629	1.83515	561	2723897	chr1	16656932	16657290	AVPV_peak_8	71	.	4.86844	11.0053	7.14595	231	2724248
chr1	14109214	14112819	ENSMUSG00000104209	chr1	16656581	16657260	Arcuate-B_peak_8	18	.	3.01132	5.26629	1.83515	561	2543763	chr1	16656932	16657290	AVPV_peak_8	71	.	4.86844	11.0053	7.14595	231	2544114
chr1	14168953	14310235	ENSMUSG00000025932	chr1	16656581	16657260	Arcuate-B_peak_8	18	.	3.01132	5.26629	1.83515	561	2346347	chr1	16656932	16657290	AVPV_peak_8	71	.	4.86844	11.0053	7.14595	231	2346698
chr1	14168953	14310235	ENSMUSG00000095853	chr1	16656581	16657260	Arcuate-B_peak_8	18	.	3.01132	5.26629	1.83515	561	2346347	chr1	16656932	16657290	AVPV_peak_8	71	.	4.86844	11.0053	7.14595	231	2346698
chr1	14168953	14310235	ENSMUSG00000102588	chr1	16656581	16657260	Arcuate-B_peak_8	18	.	3.01132	5.26629	1.83515	561	2346347	chr1	16656932	16657290	AVPV_peak_8	71	.	4.86844	11.0053	7.14595	231	2346698
chr1	14752936	14776931	ENSMUSG00000025930	chr1	16656581	16657260	Arcuate-B_peak_8	18	.	3.01132	5.26629	1.83515	561	1879651	chr1	16656932	16657290	AVPV_peak_8	71	.	4.86844	11.0053	7.14595	231	1880002
chr1	14752936	14776931	ENSMUSG00000054493	chr1	16656581	16657260	Arcuate-B_peak_8	18	.	3.01132	5.26629	1.83515	561	1879651	chr1	16656932	16657290	AVPV_peak_8	71	.	4.86844	11.0053	7.14595	231	1880002
chr1	14788644	14792965	ENSMUSG00000103492	chr1	16656581	16657260	Arcuate-B_peak_8	18	.	3.01132	5.26629	1.83515	561	1863617	chr1	16656932	16657290	AVPV_peak_8	71	.	4.86844	11.0053	7.14595	231	1863968
chr1	14839868	14840156	ENSMUSG00000081201	chr1	16656581	16657260	Arcuate-B_peak_8	18	.	3.01132	5.26629	1.83515	561	1816426	chr1	16656932	16657290	AVPV_peak_8	71	.	4.86844	11.0053	7.14595	231	1816777
chr1	14865071	14865965	ENSMUSG00000082193	chr1	16656581	16657260	Arcuate-B_peak_8	18	.	3.01132	5.26629	1.83515	561	1790617	chr1	16656932	16657290	AVPV_peak_8	71	.	4.86844	11.0053	7.14595	231	1790968
chr1	14872647	14918862	ENSMUSG00000032769	chr1	16656581	16657260	Arcuate-B_peak_8	18	.	3.01132	5.26629	1.83515	561	1737720	chr1	16656932	16657290	AVPV_peak_8	71	.	4.86844	11.0053	7.14595	231	1738071
chr1	15019039	15019159	ENSMUSG00000088159	chr1	16656581	16657260	Arcuate-B_peak_8	18	.	3.01132	5.26629	1.83515	561	1637423	chr1	16656932	16657290	AVPV_peak_8	71	.	4.86844	11.0053	7.14595	231	1637774
chr1	15268801	15269797	ENSMUSG00000073737	chr1	16656581	16657260	Arcuate-B_peak_8	18	.	3.01132	5.26629	1.83515	561	1386785	chr1	16656932	16657290	AVPV_peak_8	71	.	4.86844	11.0053	7.14595	231	1387136
chr1	15287253	15723750	ENSMUSG00000088829	chr1	16656581	16657260	Arcuate-B_peak_8	18	.	3.01132	5.26629	1.83515	561	932832	chr1	16656932	16657290	AVPV_peak_8	71	.	4.86844	11.0053	7.14595	231	933183
chr1	15287253	15723750	ENSMUSG00000092083	chr1	16656581	16657260	Arcuate-B_peak_8	18	.	3.01132	5.26629	1.83515	561	932832	chr1	16656932	16657290	AVPV_peak_8	71	.	4.86844	11.0053	7.14595	231	933183
chr1	15287253	15723750	ENSMUSG00000102937	chr1	16656581	16657260	Arcuate-B_peak_8	18	.	3.01132	5.26629	1.83515	561	932832	chr1	16656932	16657290	AVPV_peak_8	71	.	4.86844	11.0053	7.14595	231	933183
chr1	15287253	15723750	ENSMUSG00000104149	chr1	16656581	16657260	Arcuate-B_peak_8	18	.	3.01132	5.26629	1.83515	561	932832	chr1	16656932	16657290	AVPV_peak_8	71	.	4.86844	11.0053	7.14595	231	933183
chr1	15757831	15757963	ENSMUSG00000077377	chr1	16656581	16657260	Arcuate-B_peak_8	18	.	3.01132	5.26629	1.83515	561	898619	chr1	16656932	16657290	AVPV_peak_8	71	.	4.86844	11.0053	7.14595	231	898970
chr1	15760121	15760668	ENSMUSG00000101652	chr1	16656581	16657260	Arcuate-B_peak_8	18	.	3.01132	5.26629	1.83515	561	895914	chr1	16656932	16657290	AVPV_peak_8	71	.	4.86844	11.0053	7.14595	231	896265
chr1	15760760	15760860	ENSMUSG00000100814	chr1	16656581	16657260	Arcuate-B_peak_8	18	.	3.01132	5.26629	1.83515	561	895722	chr1	16656932	16657290	AVPV_peak_8	71	.	4.86844	11.0053	7.14595	231	896073
chr1	15805645	15844052	ENSMUSG00000025925	chr1	16656581	16657260	Arcuate-B_peak_8	18	.	3.01132	5.26629	1.83515	561	812530	chr1	16656932	16657290	AVPV_peak_8	71	.	4.86844	11.0053	7.14595	231	812881
chr1	15853330	15892722	ENSMUSG00000032719	chr1	16656581	16657260	Arcuate-B_peak_8	18	.	3.01132	5.26629	1.83515	561	763860	chr1	16656932	16657290	AVPV_peak_8	71	.	4.86844	11.0053	7.14595	231	764211
chr1	15853330	15892722	ENSMUSG00000088943	chr1	16656581	16657260	Arcuate-B_peak_8	18	.	3.01132	5.26629	1.83515	561	763860	chr1	16656932	16657290	AVPV_peak_8	71	.	4.86844	11.0053	7.14595	231	764211
chr1	15853330	15892722	ENSMUSG00000104379	chr1	16656581	16657260	Arcuate-B_peak_8	18	.	3.01132	5.26629	1.83515	561	763860	chr1	16656932	16657290	AVPV_peak_8	71	.	4.86844	11.0053	7.14595	231	764211
chr1	16053334	16053887	ENSMUSG00000100652	chr1	16656581	16657260	Arcuate-B_peak_8	18	.	3.01132	5.26629	1.83515	561	602695	chr1	16656932	16657290	AVPV_peak_8	71	.	4.86844	11.0053	7.14595	231	603046
chr1	16065978	16093325	ENSMUSG00000067795	chr1	16656581	16657260	Arcuate-B_peak_8	18	.	3.01132	5.26629	1.83515	561	563257	chr1	16656932	16657290	AVPV_peak_8	71	.	4.86844	11.0053	7.14595	231	563608
chr1	16101294	16104662	ENSMUSG00000043716	chr1	16656581	16657260	Arcuate-B_peak_8	18	.	3.01132	5.26629	1.83515	561	551920	chr1	16656932	16657290	AVPV_peak_8	71	.	4.86844	11.0053	7.14595	231	552271
chr1	16105773	16133734	ENSMUSG00000025921	chr1	16656581	16657260	Arcuate-B_peak_8	18	.	3.01132	5.26629	1.83515	561	522848	chr1	16656932	16657290	AVPV_peak_8	71	.	4.86844	11.0053	7.14595	231	523199
chr1	16208196	16210517	ENSMUSG00000104165	chr1	16656581	16657260	Arcuate-B_peak_8	18	.	3.01132	5.26629	1.83515	561	446065	chr1	16656932	16657290	AVPV_peak_8	71	.	4.86844	11.0053	7.14595	231	446416
chr1	16228505	16520112	ENSMUSG00000025920	chr1	16656581	16657260	Arcuate-B_peak_8	18	.	3.01132	5.26629	1.83515	561	136470	chr1	16656932	16657290	AVPV_peak_8	71	.	4.86844	11.0053	7.14595	231	136821
chr1	16228505	16520112	ENSMUSG00000089982	chr1	16656581	16657260	Arcuate-B_peak_8	18	.	3.01132	5.26629	1.83515	561	136470	chr1	16656932	16657290	AVPV_peak_8	71	.	4.86844	11.0053	7.14595	231	136821
chr1	16228505	16520112	ENSMUSG00000100868	chr1	16656581	16657260	Arcuate-B_peak_8	18	.	3.01132	5.26629	1.83515	561	136470	chr1	16656932	16657290	AVPV_peak_8	71	.	4.86844	11.0053	7.14595	231	136821
chr1	16540789	16621539	ENSMUSG00000025939	chr1	16656581	16657260	Arcuate-B_peak_8	18	.	3.01132	5.26629	1.83515	561	35043	chr1	16656932	16657290	AVPV_peak_8	71	.	4.86844	11.0053	7.14595	231	35394
chr1	16540789	16621539	ENSMUSG00000102457	chr1	16656581	16657260	Arcuate-B_peak_8	18	.	3.01132	5.26629	1.83515	561	35043	chr1	16656932	16657290	AVPV_peak_8	71	.	4.86844	11.0053	7.14595	231	35394
chr1	16641724	16657042	ENSMUSG00000079658	chr1	16656581	16657260	Arcuate-B_peak_8	18	.	3.01132	5.26629	1.83515	561	0	chr1	16656932	16657290	AVPV_peak_8	71	.	4.86844	11.0053	7.14595	231	0
chr1	16657551	16662278	ENSMUSG00000097744	chr1	16656581	16657260	Arcuate-B_peak_8	18	.	3.01132	5.26629	1.83515	561	292	chr1	16656932	16657290	AVPV_peak_8	71	.	4.86844	11.0053	7.14595	231	262
chr1	16662979	16663662	ENSMUSG00000100959	chr1	16656581	16657260	Arcuate-B_peak_8	18	.	3.01132	5.26629	1.83515	561	5720	chr1	16656932	16657290	AVPV_peak_8	71	.	4.86844	11.0053	7.14595	231	5690
chr1	16665206	16678275	ENSMUSG00000025940	chr1	16656581	16657260	Arcuate-B_peak_8	18	.	3.01132	5.26629	1.83515	561	7947	chr1	16656932	16657290	AVPV_peak_8	71	.	4.86844	11.0053	7.14595	231	7917
chr1	16688050	16709611	ENSMUSG00000025779	chr1	16656581	16657260	Arcuate-B_peak_8	18	.	3.01132	5.26629	1.83515	561	30791	chr1	16656932	16657290	AVPV_peak_8	71	.	4.86844	11.0053	7.14595	231	30761
chr1	16758204	16758623	ENSMUSG00000100093	chr1	16656581	16657260	Arcuate-B_peak_8	18	.	3.01132	5.26629	1.83515	561	100945	chr1	16656932	16657290	AVPV_peak_8	71	.	4.86844	11.0053	7.14595	231	100915
chr1	16768278	16770138	ENSMUSG00000091020	chr1	16656581	16657260	Arcuate-B_peak_8	18	.	3.01132	5.26629	1.83515	561	111019	chr1	16656932	16657290	AVPV_peak_8	71	.	4.86844	11.0053	7.14595	231	110989
chr1	16898184	17097889	ENSMUSG00000042686	chr1	16656581	16657260	Arcuate-B_peak_8	18	.	3.01132	5.26629	1.83515	561	240925	chr1	16656932	16657290	AVPV_peak_8	71	.	4.86844	11.0053	7.14595	231	240895
chr1	16898184	17097889	ENSMUSG00000101640	chr1	16656581	16657260	Arcuate-B_peak_8	18	.	3.01132	5.26629	1.83515	561	240925	chr1	16656932	16657290	AVPV_peak_8	71	.	4.86844	11.0053	7.14595	231	240895
chr1	16898184	17097889	ENSMUSG00000104133	chr1	16656581	16657260	Arcuate-B_peak_8	18	.	3.01132	5.26629	1.83515	561	240925	chr1	16656932	16657290	AVPV_peak_8	71	.	4.86844	11.0053	7.14595	231	240895
chr1	17124746	17128956	ENSMUSG00000100110	chr1	17504815	17505158	Arcuate-B_peak_9	303	.	9.99825	34.9842	30.3045	177	375860	chr1	17504781	17505193	AVPV_peak_9	428	.	13.1527	47.7063	42.8069	222	375826
chr1	17145361	17164271	ENSMUSG00000025777	chr1	17504815	17505158	Arcuate-B_peak_9	303	.	9.99825	34.9842	30.3045	177	340545	chr1	17504781	17505193	AVPV_peak_9	428	.	13.1527	47.7063	42.8069	222	340511
chr1	17168402	17173103	ENSMUSG00000099899	chr1	17504815	17505158	Arcuate-B_peak_9	303	.	9.99825	34.9842	30.3045	177	331713	chr1	17504781	17505193	AVPV_peak_9	428	.	13.1527	47.7063	42.8069	222	331679
chr1	17250113	17250492	ENSMUSG00000100272	chr1	17504815	17505158	Arcuate-B_peak_9	303	.	9.99825	34.9842	30.3045	177	254324	chr1	17504781	17505193	AVPV_peak_9	428	.	13.1527	47.7063	42.8069	222	254290
chr1	17394957	17395429	ENSMUSG00000100398	chr1	17504815	17505158	Arcuate-B_peak_9	303	.	9.99825	34.9842	30.3045	177	109387	chr1	17504781	17505193	AVPV_peak_9	428	.	13.1527	47.7063	42.8069	222	109353
chr1	17397411	17400281	ENSMUSG00000101589	chr1	17504815	17505158	Arcuate-B_peak_9	303	.	9.99825	34.9842	30.3045	177	104535	chr1	17504781	17505193	AVPV_peak_9	428	.	13.1527	47.7063	42.8069	222	104501
chr1	17429042	17429528	ENSMUSG00000102048	chr1	17504815	17505158	Arcuate-B_peak_9	303	.	9.99825	34.9842	30.3045	177	75288	chr1	17504781	17505193	AVPV_peak_9	428	.	13.1527	47.7063	42.8069	222	75254
chr1	17520000	17520111	ENSMUSG00000089534	chr1	17504815	17505158	Arcuate-B_peak_9	303	.	9.99825	34.9842	30.3045	177	14843	chr1	17504781	17505193	AVPV_peak_9	428	.	13.1527	47.7063	42.8069	222	14808
chr1	17601900	17641081	ENSMUSG00000067780	chr1	17504815	17505158	Arcuate-B_peak_9	303	.	9.99825	34.9842	30.3045	177	96743	chr1	17504781	17505193	AVPV_peak_9	428	.	13.1527	47.7063	42.8069	222	96708
chr1	17601900	17641081	ENSMUSG00000100053	chr1	17504815	17505158	Arcuate-B_peak_9	303	.	9.99825	34.9842	30.3045	177	96743	chr1	17504781	17505193	AVPV_peak_9	428	.	13.1527	47.7063	42.8069	222	96708
chr1	17676026	17805417	ENSMUSG00000025776	chr1	17504815	17505158	Arcuate-B_peak_9	303	.	9.99825	34.9842	30.3045	177	170869	chr1	17504781	17505193	AVPV_peak_9	428	.	13.1527	47.7063	42.8069	222	170834
chr1	17676026	17805417	ENSMUSG00000085125	chr1	17504815	17505158	Arcuate-B_peak_9	303	.	9.99825	34.9842	30.3045	177	170869	chr1	17504781	17505193	AVPV_peak_9	428	.	13.1527	47.7063	42.8069	222	170834
chr1	17676026	17805417	ENSMUSG00000099895	chr1	17504815	17505158	Arcuate-B_peak_9	303	.	9.99825	34.9842	30.3045	177	170869	chr1	17504781	17505193	AVPV_peak_9	428	.	13.1527	47.7063	42.8069	222	170834
chr1	17947040	17948439	ENSMUSG00000100554	chr1	17504815	17505158	Arcuate-B_peak_9	303	.	9.99825	34.9842	30.3045	177	441883	chr1	17504781	17505193	AVPV_peak_9	428	.	13.1527	47.7063	42.8069	222	441848
chr1	17993009	18059056	ENSMUSG00000099473	chr1	17504815	17505158	Arcuate-B_peak_9	303	.	9.99825	34.9842	30.3045	177	487852	chr1	17504781	17505193	AVPV_peak_9	428	.	13.1527	47.7063	42.8069	222	487817
chr1	17993009	18059056	ENSMUSG00000099591	chr1	17504815	17505158	Arcuate-B_peak_9	303	.	9.99825	34.9842	30.3045	177	487852	chr1	17504781	17505193	AVPV_peak_9	428	.	13.1527	47.7063	42.8069	222	487817
chr1	17993009	18059056	ENSMUSG00000101717	chr1	17504815	17505158	Arcuate-B_peak_9	303	.	9.99825	34.9842	30.3045	177	487852	chr1	17504781	17505193	AVPV_peak_9	428	.	13.1527	47.7063	42.8069	222	487817
chr1	17993009	18059056	ENSMUSG00000102001	chr1	17504815	17505158	Arcuate-B_peak_9	303	.	9.99825	34.9842	30.3045	177	487852	chr1	17504781	17505193	AVPV_peak_9	428	.	13.1527	47.7063	42.8069	222	487817
chr1	17993009	18059056	ENSMUSG00000109887	chr1	17504815	17505158	Arcuate-B_peak_9	303	.	9.99825	34.9842	30.3045	177	487852	chr1	17504781	17505193	AVPV_peak_9	428	.	13.1527	47.7063	42.8069	222	487817
chr1	18115190	18145902	ENSMUSG00000025774	chr1	17504815	17505158	Arcuate-B_peak_9	303	.	9.99825	34.9842	30.3045	177	610033	chr1	17504781	17505193	AVPV_peak_9	428	.	13.1527	47.7063	42.8069	222	609998
chr1	18210052	18223564	ENSMUSG00000070977	chr1	17504815	17505158	Arcuate-B_peak_9	303	.	9.99825	34.9842	30.3045	177	704895	chr1	17504781	17505193	AVPV_peak_9	428	.	13.1527	47.7063	42.8069	222	704860
chr1	18236472	18237443	ENSMUSG00000073735	chr1	17504815	17505158	Arcuate-B_peak_9	303	.	9.99825	34.9842	30.3045	177	731315	chr1	17504781	17505193	AVPV_peak_9	428	.	13.1527	47.7063	42.8069	222	731280
chr1	18250979	18265138	ENSMUSG00000067773	chr1	17504815	17505158	Arcuate-B_peak_9	303	.	9.99825	34.9842	30.3045	177	745822	chr1	17504781	17505193	AVPV_peak_9	428	.	13.1527	47.7063	42.8069	222	745787
chr1	18250979	18265138	ENSMUSG00000101685	chr1	17504815	17505158	Arcuate-B_peak_9	303	.	9.99825	34.9842	30.3045	177	745822	chr1	17504781	17505193	AVPV_peak_9	428	.	13.1527	47.7063	42.8069	222	745787
chr1	18708427	18709336	ENSMUSG00000101306	chr1	17504815	17505158	Arcuate-B_peak_9	303	.	9.99825	34.9842	30.3045	177	1203270	chr1	17504781	17505193	AVPV_peak_9	428	.	13.1527	47.7063	42.8069	222	1203235
chr1	18969761	18969833	ENSMUSG00000088800	chr1	17504815	17505158	Arcuate-B_peak_9	303	.	9.99825	34.9842	30.3045	177	1464604	chr1	17504781	17505193	AVPV_peak_9	428	.	13.1527	47.7063	42.8069	222	1464569
chr1	19037265	19037377	ENSMUSG00000101644	chr1	17504815	17505158	Arcuate-B_peak_9	303	.	9.99825	34.9842	30.3045	177	1532108	chr1	17504781	17505193	AVPV_peak_9	428	.	13.1527	47.7063	42.8069	222	1532073
chr1	19062856	19063135	ENSMUSG00000099433	chr1	17504815	17505158	Arcuate-B_peak_9	303	.	9.99825	34.9842	30.3045	177	1557699	chr1	17504781	17505193	AVPV_peak_9	428	.	13.1527	47.7063	42.8069	222	1557664
chr1	19063299	19166346	ENSMUSG00000042596	chr1	17504815	17505158	Arcuate-B_peak_9	303	.	9.99825	34.9842	30.3045	177	1558142	chr1	17504781	17505193	AVPV_peak_9	428	.	13.1527	47.7063	42.8069	222	1558107
chr1	19063299	19166346	ENSMUSG00000089787	chr1	17504815	17505158	Arcuate-B_peak_9	303	.	9.99825	34.9842	30.3045	177	1558142	chr1	17504781	17505193	AVPV_peak_9	428	.	13.1527	47.7063	42.8069	222	1558107
chr1	19063299	19166346	ENSMUSG00000100720	chr1	17504815	17505158	Arcuate-B_peak_9	303	.	9.99825	34.9842	30.3045	177	1558142	chr1	17504781	17505193	AVPV_peak_9	428	.	13.1527	47.7063	42.8069	222	1558107
chr1	19208913	19238576	ENSMUSG00000025927	chr1	17504815	17505158	Arcuate-B_peak_9	303	.	9.99825	34.9842	30.3045	177	1703756	chr1	17504781	17505193	AVPV_peak_9	428	.	13.1527	47.7063	42.8069	222	1703721
chr1	19242724	19243769	ENSMUSG00000100538	chr1	17504815	17505158	Arcuate-B_peak_9	303	.	9.99825	34.9842	30.3045	177	1737567	chr1	17504781	17505193	AVPV_peak_9	428	.	13.1527	47.7063	42.8069	222	1737532
chr1	19320225	19320697	ENSMUSG00000101117	chr1	17504815	17505158	Arcuate-B_peak_9	303	.	9.99825	34.9842	30.3045	177	1815068	chr1	17504781	17505193	AVPV_peak_9	428	.	13.1527	47.7063	42.8069	222	1815033
chr1	19330938	19333184	ENSMUSG00000100204	chr1	17504815	17505158	Arcuate-B_peak_9	303	.	9.99825	34.9842	30.3045	177	1825781	chr1	17504781	17505193	AVPV_peak_9	428	.	13.1527	47.7063	42.8069	222	1825746
chr1	19513854	19513919	ENSMUSG00000084668	chr1	17504815	17505158	Arcuate-B_peak_9	303	.	9.99825	34.9842	30.3045	177	2008697	chr1	17504781	17505193	AVPV_peak_9	428	.	13.1527	47.7063	42.8069	222	2008662
chr1	19614268	19616767	ENSMUSG00000102597	chr1	21544000	21544312	Arcuate-B_peak_10	236	.	9.8891	28.1822	23.6844	165	1927234	chr1	21543949	21544398	AVPV_peak_10	320	.	10.9274	36.7004	32.0686	227	1927183
chr1	20057778	20618064	ENSMUSG00000043760	chr1	21544000	21544312	Arcuate-B_peak_10	236	.	9.8891	28.1822	23.6844	165	925937	chr1	21543949	21544398	AVPV_peak_10	320	.	10.9274	36.7004	32.0686	227	925886
chr1	20057778	20618064	ENSMUSG00000070175	chr1	21544000	21544312	Arcuate-B_peak_10	236	.	9.8891	28.1822	23.6844	165	925937	chr1	21543949	21544398	AVPV_peak_10	320	.	10.9274	36.7004	32.0686	227	925886
chr1	20057778	20618064	ENSMUSG00000089914	chr1	21544000	21544312	Arcuate-B_peak_10	236	.	9.8891	28.1822	23.6844	165	925937	chr1	21543949	21544398	AVPV_peak_10	320	.	10.9274	36.7004	32.0686	227	925886
chr1	20057778	20618064	ENSMUSG00000090142	chr1	21544000	21544312	Arcuate-B_peak_10	236	.	9.8891	28.1822	23.6844	165	925937	chr1	21543949	21544398	AVPV_peak_10	320	.	10.9274	36.7004	32.0686	227	925886
chr1	20057778	20618064	ENSMUSG00000104095	chr1	21544000	21544312	Arcuate-B_peak_10	236	.	9.8891	28.1822	23.6844	165	925937	chr1	21543949	21544398	AVPV_peak_10	320	.	10.9274	36.7004	32.0686	227	925886
chr1	20669881	20684298	ENSMUSG00000065480	chr1	21544000	21544312	Arcuate-B_peak_10	236	.	9.8891	28.1822	23.6844	165	859703	chr1	21543949	21544398	AVPV_peak_10	320	.	10.9274	36.7004	32.0686	227	859652
chr1	20669881	20684298	ENSMUSG00000065559	chr1	21544000	21544312	Arcuate-B_peak_10	236	.	9.8891	28.1822	23.6844	165	859703	chr1	21543949	21544398	AVPV_peak_10	320	.	10.9274	36.7004	32.0686	227	859652
chr1	20669881	20684298	ENSMUSG00000099906	chr1	21544000	21544312	Arcuate-B_peak_10	236	.	9.8891	28.1822	23.6844	165	859703	chr1	21543949	21544398	AVPV_peak_10	320	.	10.9274	36.7004	32.0686	227	859652
chr1	20730904	20734496	ENSMUSG00000025929	chr1	21544000	21544312	Arcuate-B_peak_10	236	.	9.8891	28.1822	23.6844	165	809505	chr1	21543949	21544398	AVPV_peak_10	320	.	10.9274	36.7004	32.0686	227	809454
chr1	20777145	20790617	ENSMUSG00000041872	chr1	21544000	21544312	Arcuate-B_peak_10	236	.	9.8891	28.1822	23.6844	165	753384	chr1	21543949	21544398	AVPV_peak_10	320	.	10.9274	36.7004	32.0686	227	753333
chr1	20802967	20820312	ENSMUSG00000041859	chr1	21544000	21544312	Arcuate-B_peak_10	236	.	9.8891	28.1822	23.6844	165	723689	chr1	21543949	21544398	AVPV_peak_10	320	.	10.9274	36.7004	32.0686	227	723638
chr1	20821330	20822516	ENSMUSG00000099714	chr1	21544000	21544312	Arcuate-B_peak_10	236	.	9.8891	28.1822	23.6844	165	721485	chr1	21543949	21544398	AVPV_peak_10	320	.	10.9274	36.7004	32.0686	227	721434
chr1	20836660	20839689	ENSMUSG00000102121	chr1	21544000	21544312	Arcuate-B_peak_10	236	.	9.8891	28.1822	23.6844	165	704312	chr1	21543949	21544398	AVPV_peak_10	320	.	10.9274	36.7004	32.0686	227	704261
chr1	20842534	20842666	ENSMUSG00000088858	chr1	21544000	21544312	Arcuate-B_peak_10	236	.	9.8891	28.1822	23.6844	165	701335	chr1	21543949	21544398	AVPV_peak_10	320	.	10.9274	36.7004	32.0686	227	701284
chr1	20888649	20890473	ENSMUSG00000097934	chr1	21544000	21544312	Arcuate-B_peak_10	236	.	9.8891	28.1822	23.6844	165	653528	chr1	21543949	21544398	AVPV_peak_10	320	.	10.9274	36.7004	32.0686	227	653477
chr1	20890605	20939650	ENSMUSG00000025931	chr1	21544000	21544312	Arcuate-B_peak_10	236	.	9.8891	28.1822	23.6844	165	604351	chr1	21543949	21544398	AVPV_peak_10	320	.	10.9274	36.7004	32.0686	227	604300
chr1	20890605	20939650	ENSMUSG00000077314	chr1	21544000	21544312	Arcuate-B_peak_10	236	.	9.8891	28.1822	23.6844	165	604351	chr1	21543949	21544398	AVPV_peak_10	320	.	10.9274	36.7004	32.0686	227	604300
chr1	20945710	20946914	ENSMUSG00000100929	chr1	21544000	21544312	Arcuate-B_peak_10	236	.	9.8891	28.1822	23.6844	165	597087	chr1	21543949	21544398	AVPV_peak_10	320	.	10.9274	36.7004	32.0686	227	597036
chr1	20951625	20990841	ENSMUSG00000041809	chr1	21544000	21544312	Arcuate-B_peak_10	236	.	9.8891	28.1822	23.6844	165	553160	chr1	21543949	21544398	AVPV_peak_10	320	.	10.9274	36.7004	32.0686	227	553109
chr1	20996298	21079229	ENSMUSG00000041779	chr1	21544000	21544312	Arcuate-B_peak_10	236	.	9.8891	28.1822	23.6844	165	464772	chr1	21543949	21544398	AVPV_peak_10	320	.	10.9274	36.7004	32.0686	227	464721
chr1	21080113	21081748	ENSMUSG00000099971	chr1	21544000	21544312	Arcuate-B_peak_10	236	.	9.8891	28.1822	23.6844	165	462253	chr1	21543949	21544398	AVPV_peak_10	320	.	10.9274	36.7004	32.0686	227	462202
chr1	21178987	21187427	ENSMUSG00000100819	chr1	21544000	21544312	Arcuate-B_peak_10	236	.	9.8891	28.1822	23.6844	165	356574	chr1	21543949	21544398	AVPV_peak_10	320	.	10.9274	36.7004	32.0686	227	356523
chr1	21218574	21230167	ENSMUSG00000025933	chr1	21544000	21544312	Arcuate-B_peak_10	236	.	9.8891	28.1822	23.6844	165	313834	chr1	21543949	21544398	AVPV_peak_10	320	.	10.9274	36.7004	32.0686	227	313783
chr1	21234721	21236821	ENSMUSG00000102633	chr1	21544000	21544312	Arcuate-B_peak_10	236	.	9.8891	28.1822	23.6844	165	307180	chr1	21543949	21544398	AVPV_peak_10	320	.	10.9274	36.7004	32.0686	227	307129
chr1	21240588	21271593	ENSMUSG00000025934	chr1	21544000	21544312	Arcuate-B_peak_10	236	.	9.8891	28.1822	23.6844	165	272408	chr1	21543949	21544398	AVPV_peak_10	320	.	10.9274	36.7004	32.0686	227	272357
chr1	21240588	21271593	ENSMUSG00000099343	chr1	21544000	21544312	Arcuate-B_peak_10	236	.	9.8891	28.1822	23.6844	165	272408	chr1	21543949	21544398	AVPV_peak_10	320	.	10.9274	36.7004	32.0686	227	272357
chr1	21272402	21272906	ENSMUSG00000096375	chr1	21544000	21544312	Arcuate-B_peak_10	236	.	9.8891	28.1822	23.6844	165	271095	chr1	21543949	21544398	AVPV_peak_10	320	.	10.9274	36.7004	32.0686	227	271044
chr1	21285245	21298312	ENSMUSG00000025936	chr1	21544000	21544312	Arcuate-B_peak_10	236	.	9.8891	28.1822	23.6844	165	245689	chr1	21543949	21544398	AVPV_peak_10	320	.	10.9274	36.7004	32.0686	227	245638
chr1	21312516	21316320	ENSMUSG00000093963	chr1	21544000	21544312	Arcuate-B_peak_10	236	.	9.8891	28.1822	23.6844	165	227681	chr1	21543949	21544398	AVPV_peak_10	320	.	10.9274	36.7004	32.0686	227	227630
chr1	21349640	21352200	ENSMUSG00000067750	chr1	21544000	21544312	Arcuate-B_peak_10	236	.	9.8891	28.1822	23.6844	165	191801	chr1	21543949	21544398	AVPV_peak_10	320	.	10.9274	36.7004	32.0686	227	191750
chr1	21354004	21355116	ENSMUSG00000086194	chr1	21544000	21544312	Arcuate-B_peak_10	236	.	9.8891	28.1822	23.6844	165	188885	chr1	21543949	21544398	AVPV_peak_10	320	.	10.9274	36.7004	32.0686	227	188834
chr1	21364802	21365030	ENSMUSG00000094436	chr1	21544000	21544312	Arcuate-B_peak_10	236	.	9.8891	28.1822	23.6844	165	178971	chr1	21543949	21544398	AVPV_peak_10	320	.	10.9274	36.7004	32.0686	227	178920
chr1	21368330	21370845	ENSMUSG00000041722	chr1	21544000	21544312	Arcuate-B_peak_10	236	.	9.8891	28.1822	23.6844	165	173156	chr1	21543949	21544398	AVPV_peak_10	320	.	10.9274	36.7004	32.0686	227	173105
chr1	21372669	21373764	ENSMUSG00000085507	chr1	21544000	21544312	Arcuate-B_peak_10	236	.	9.8891	28.1822	23.6844	165	170237	chr1	21543949	21544398	AVPV_peak_10	320	.	10.9274	36.7004	32.0686	227	170186
chr1	21379554	21379782	ENSMUSG00000094926	chr1	21544000	21544312	Arcuate-B_peak_10	236	.	9.8891	28.1822	23.6844	165	164219	chr1	21543949	21544398	AVPV_peak_10	320	.	10.9274	36.7004	32.0686	227	164168
chr1	21383555	21386373	ENSMUSG00000085079	chr1	21544000	21544312	Arcuate-B_peak_10	236	.	9.8891	28.1822	23.6844	165	157628	chr1	21543949	21544398	AVPV_peak_10	320	.	10.9274	36.7004	32.0686	227	157577
chr1	21390905	21391101	ENSMUSG00000085679	chr1	21544000	21544312	Arcuate-B_peak_10	236	.	9.8891	28.1822	23.6844	165	152900	chr1	21543949	21544398	AVPV_peak_10	320	.	10.9274	36.7004	32.0686	227	152849
chr1	21398402	21961942	ENSMUSG00000028033	chr1	21544000	21544312	Arcuate-B_peak_10	236	.	9.8891	28.1822	23.6844	165	0	chr1	21543949	21544398	AVPV_peak_10	320	.	10.9274	36.7004	32.0686	227	0
chr1	21398402	21961942	ENSMUSG00000082935	chr1	21544000	21544312	Arcuate-B_peak_10	236	.	9.8891	28.1822	23.6844	165	0	chr1	21543949	21544398	AVPV_peak_10	320	.	10.9274	36.7004	32.0686	227	0
chr1	21398402	21961942	ENSMUSG00000103748	chr1	21544000	21544312	Arcuate-B_peak_10	236	.	9.8891	28.1822	23.6844	165	0	chr1	21543949	21544398	AVPV_peak_10	320	.	10.9274	36.7004	32.0686	227	0
chr1	21398402	21961942	ENSMUSG00000104138	chr1	21544000	21544312	Arcuate-B_peak_10	236	.	9.8891	28.1822	23.6844	165	0	chr1	21543949	21544398	AVPV_peak_10	320	.	10.9274	36.7004	32.0686	227	0
chr1	22030063	22030615	ENSMUSG00000099692	chr1	21544000	21544312	Arcuate-B_peak_10	236	.	9.8891	28.1822	23.6844	165	485752	chr1	21543949	21544398	AVPV_peak_10	320	.	10.9274	36.7004	32.0686	227	485666
chr1	22237848	22238295	ENSMUSG00000100418	chr1	21544000	21544312	Arcuate-B_peak_10	236	.	9.8891	28.1822	23.6844	165	693537	chr1	21543949	21544398	AVPV_peak_10	320	.	10.9274	36.7004	32.0686	227	693451
chr1	22286250	22805994	ENSMUSG00000041670	chr1	23359637	23359820	Arcuate-B_peak_11	72	.	5.47303	11.0974	7.23838	91	553644	chr1	23359599	23359851	AVPV_peak_11	102	.	5.76093	14.2995	10.2992	117	553606
chr1	22286250	22805994	ENSMUSG00000097642	chr1	23359637	23359820	Arcuate-B_peak_11	72	.	5.47303	11.0974	7.23838	91	553644	chr1	23359599	23359851	AVPV_peak_11	102	.	5.76093	14.2995	10.2992	117	553606
chr1	22984862	22987125	ENSMUSG00000101468	chr1	23359637	23359820	Arcuate-B_peak_11	72	.	5.47303	11.0974	7.23838	91	372513	chr1	23359599	23359851	AVPV_peak_11	102	.	5.76093	14.2995	10.2992	117	372475
chr1	23048294	23235673	ENSMUSG00000073730	chr1	23359637	23359820	Arcuate-B_peak_11	72	.	5.47303	11.0974	7.23838	91	123965	chr1	23359599	23359851	AVPV_peak_11	102	.	5.76093	14.2995	10.2992	117	123927
chr1	23048294	23235673	ENSMUSG00000101227	chr1	23359637	23359820	Arcuate-B_peak_11	72	.	5.47303	11.0974	7.23838	91	123965	chr1	23359599	23359851	AVPV_peak_11	102	.	5.76093	14.2995	10.2992	117	123927
chr1	23245210	23245331	ENSMUSG00000089553	chr1	23359637	23359820	Arcuate-B_peak_11	72	.	5.47303	11.0974	7.23838	91	114307	chr1	23359599	23359851	AVPV_peak_11	102	.	5.76093	14.2995	10.2992	117	114269
chr1	23255684	23256407	ENSMUSG00000102766	chr1	23359637	23359820	Arcuate-B_peak_11	72	.	5.47303	11.0974	7.23838	91	103231	chr1	23359599	23359851	AVPV_peak_11	102	.	5.76093	14.2995	10.2992	117	103193
chr1	23272268	23272339	ENSMUSG00000065405	chr1	23359637	23359820	Arcuate-B_peak_11	72	.	5.47303	11.0974	7.23838	91	87299	chr1	23359599	23359851	AVPV_peak_11	102	.	5.76093	14.2995	10.2992	117	87261
chr1	23291536	23291935	ENSMUSG00000065567	chr1	23359637	23359820	Arcuate-B_peak_11	72	.	5.47303	11.0974	7.23838	91	67703	chr1	23359599	23359851	AVPV_peak_11	102	.	5.76093	14.2995	10.2992	117	67665
chr1	23291536	23291935	ENSMUSG00000097970	chr1	23359637	23359820	Arcuate-B_peak_11	72	.	5.47303	11.0974	7.23838	91	67703	chr1	23359599	23359851	AVPV_peak_11	102	.	5.76093	14.2995	10.2992	117	67665
chr1	23293728	23294075	ENSMUSG00000100775	chr1	23359637	23359820	Arcuate-B_peak_11	72	.	5.47303	11.0974	7.23838	91	65563	chr1	23359599	23359851	AVPV_peak_11	102	.	5.76093	14.2995	10.2992	117	65525
chr1	23345955	23346599	ENSMUSG00000101226	chr1	23359637	23359820	Arcuate-B_peak_11	72	.	5.47303	11.0974	7.23838	91	13039	chr1	23359599	23359851	AVPV_peak_11	102	.	5.76093	14.2995	10.2992	117	13001
chr1	23366423	23397772	ENSMUSG00000026158	chr1	23359637	23359820	Arcuate-B_peak_11	72	.	5.47303	11.0974	7.23838	91	6604	chr1	23359599	23359851	AVPV_peak_11	102	.	5.76093	14.2995	10.2992	117	6573
chr1	23479538	23480527	ENSMUSG00000097920	chr1	23359637	23359820	Arcuate-B_peak_11	72	.	5.47303	11.0974	7.23838	91	119719	chr1	23359599	23359851	AVPV_peak_11	102	.	5.76093	14.2995	10.2992	117	119688
chr1	23574586	23596664	ENSMUSG00000099503	chr1	23359637	23359820	Arcuate-B_peak_11	72	.	5.47303	11.0974	7.23838	91	214767	chr1	23359599	23359851	AVPV_peak_11	102	.	5.76093	14.2995	10.2992	117	214736
chr1	23761752	23922317	ENSMUSG00000026155	chr1	23359637	23359820	Arcuate-B_peak_11	72	.	5.47303	11.0974	7.23838	91	401933	chr1	23359599	23359851	AVPV_peak_11	102	.	5.76093	14.2995	10.2992	117	401902
chr1	23761752	23922317	ENSMUSG00000026156	chr1	23359637	23359820	Arcuate-B_peak_11	72	.	5.47303	11.0974	7.23838	91	401933	chr1	23359599	23359851	AVPV_peak_11	102	.	5.76093	14.2995	10.2992	117	401902
chr1	23995938	24005894	ENSMUSG00000026154	chr1	24378495	24378811	Arcuate-B_peak_12	103	.	6.16294	14.3224	10.3242	145	372602	chr1	24378516	24378798	AVPV_peak_12	32	.	3.96443	6.88796	3.2672	124	372623
chr1	23995938	24005894	ENSMUSG00000102495	chr1	24378495	24378811	Arcuate-B_peak_12	103	.	6.16294	14.3224	10.3242	145	372602	chr1	24378516	24378798	AVPV_peak_12	32	.	3.96443	6.88796	3.2672	124	372623
chr1	24011092	24100341	ENSMUSG00000026153	chr1	24378495	24378811	Arcuate-B_peak_12	103	.	6.16294	14.3224	10.3242	145	278155	chr1	24378516	24378798	AVPV_peak_12	32	.	3.96443	6.88796	3.2672	124	278176
chr1	24100624	24103424	ENSMUSG00000102398	chr1	24378495	24378811	Arcuate-B_peak_12	103	.	6.16294	14.3224	10.3242	145	275072	chr1	24378516	24378798	AVPV_peak_12	32	.	3.96443	6.88796	3.2672	124	275093
chr1	24125274	24126141	ENSMUSG00000097670	chr1	24378495	24378811	Arcuate-B_peak_12	103	.	6.16294	14.3224	10.3242	145	252355	chr1	24378516	24378798	AVPV_peak_12	32	.	3.96443	6.88796	3.2672	124	252376
chr1	24177609	24252684	ENSMUSG00000026147	chr1	24378495	24378811	Arcuate-B_peak_12	103	.	6.16294	14.3224	10.3242	145	125812	chr1	24378516	24378798	AVPV_peak_12	32	.	3.96443	6.88796	3.2672	124	125833
chr1	24261889	24587472	ENSMUSG00000026141	chr1	24378495	24378811	Arcuate-B_peak_12	103	.	6.16294	14.3224	10.3242	145	0	chr1	24378516	24378798	AVPV_peak_12	32	.	3.96443	6.88796	3.2672	124	0
chr1	24261889	24587472	ENSMUSG00000077463	chr1	24378495	24378811	Arcuate-B_peak_12	103	.	6.16294	14.3224	10.3242	145	0	chr1	24378516	24378798	AVPV_peak_12	32	.	3.96443	6.88796	3.2672	124	0
chr1	24594086	24595423	ENSMUSG00000099997	chr1	24378495	24378811	Arcuate-B_peak_12	103	.	6.16294	14.3224	10.3242	145	215276	chr1	24378516	24378798	AVPV_peak_12	32	.	3.96443	6.88796	3.2672	124	215289
chr1	24611534	24612700	ENSMUSG00000067736	chr1	24378495	24378811	Arcuate-B_peak_12	103	.	6.16294	14.3224	10.3242	145	232724	chr1	24378516	24378798	AVPV_peak_12	32	.	3.96443	6.88796	3.2672	124	232737
chr1	24611534	24612700	ENSMUSG00000100131	chr1	24378495	24378811	Arcuate-B_peak_12	103	.	6.16294	14.3224	10.3242	145	232724	chr1	24378516	24378798	AVPV_peak_12	32	.	3.96443	6.88796	3.2672	124	232737
chr1	24612774	24613119	ENSMUSG00000101939	chr1	24378495	24378811	Arcuate-B_peak_12	103	.	6.16294	14.3224	10.3242	145	233964	chr1	24378516	24378798	AVPV_peak_12	32	.	3.96443	6.88796	3.2672	124	233977
chr1	24613188	24613971	ENSMUSG00000101111	chr1	24378495	24378811	Arcuate-B_peak_12	103	.	6.16294	14.3224	10.3242	145	234378	chr1	24378516	24378798	AVPV_peak_12	32	.	3.96443	6.88796	3.2672	124	234391
chr1	24613973	24614651	ENSMUSG00000100862	chr1	24378495	24378811	Arcuate-B_peak_12	103	.	6.16294	14.3224	10.3242	145	235163	chr1	24378516	24378798	AVPV_peak_12	32	.	3.96443	6.88796	3.2672	124	235176
chr1	24614884	24615565	ENSMUSG00000102070	chr1	24378495	24378811	Arcuate-B_peak_12	103	.	6.16294	14.3224	10.3242	145	236074	chr1	24378516	24378798	AVPV_peak_12	32	.	3.96443	6.88796	3.2672	124	236087
chr1	24615705	24616197	ENSMUSG00000101249	chr1	24378495	24378811	Arcuate-B_peak_12	103	.	6.16294	14.3224	10.3242	145	236895	chr1	24378516	24378798	AVPV_peak_12	32	.	3.96443	6.88796	3.2672	124	236908
chr1	24678629	24766301	ENSMUSG00000073725	chr1	24378495	24378811	Arcuate-B_peak_12	103	.	6.16294	14.3224	10.3242	145	299819	chr1	24378516	24378798	AVPV_peak_12	32	.	3.96443	6.88796	3.2672	124	299832
chr1	24910460	24911659	ENSMUSG00000100808	chr1	24378495	24378811	Arcuate-B_peak_12	103	.	6.16294	14.3224	10.3242	145	531650	chr1	25336476	25336752	AVPV_peak_13	93	.	5.75536	13.2964	9.33849	132	424818
chr1	24963208	24965158	ENSMUSG00000100483	chr1	25535712	25536116	Arcuate-B_peak_13	204	.	9.00589	24.8785	20.4817	192	570555	chr1	25336476	25336752	AVPV_peak_13	93	.	5.75536	13.2964	9.33849	132	371319
chr1	25011940	25012756	ENSMUSG00000100450	chr1	25535712	25536116	Arcuate-B_peak_13	204	.	9.00589	24.8785	20.4817	192	522957	chr1	25336476	25336752	AVPV_peak_13	93	.	5.75536	13.2964	9.33849	132	323721
chr1	25026580	25027232	ENSMUSG00000099392	chr1	25535712	25536116	Arcuate-B_peak_13	204	.	9.00589	24.8785	20.4817	192	508481	chr1	25336476	25336752	AVPV_peak_13	93	.	5.75536	13.2964	9.33849	132	309245
chr1	25067475	25829707	ENSMUSG00000033569	chr1	25535712	25536116	Arcuate-B_peak_13	204	.	9.00589	24.8785	20.4817	192	0	chr1	25336476	25336752	AVPV_peak_13	93	.	5.75536	13.2964	9.33849	132	0
chr1	25067475	25829707	ENSMUSG00000080849	chr1	25535712	25536116	Arcuate-B_peak_13	204	.	9.00589	24.8785	20.4817	192	0	chr1	25336476	25336752	AVPV_peak_13	93	.	5.75536	13.2964	9.33849	132	0
chr1	25067475	25829707	ENSMUSG00000084740	chr1	25535712	25536116	Arcuate-B_peak_13	204	.	9.00589	24.8785	20.4817	192	0	chr1	25336476	25336752	AVPV_peak_13	93	.	5.75536	13.2964	9.33849	132	0
chr1	25067475	25829707	ENSMUSG00000096866	chr1	25535712	25536116	Arcuate-B_peak_13	204	.	9.00589	24.8785	20.4817	192	0	chr1	25336476	25336752	AVPV_peak_13	93	.	5.75536	13.2964	9.33849	132	0
chr1	25067475	25829707	ENSMUSG00000101301	chr1	25535712	25536116	Arcuate-B_peak_13	204	.	9.00589	24.8785	20.4817	192	0	chr1	25336476	25336752	AVPV_peak_13	93	.	5.75536	13.2964	9.33849	132	0
chr1	25067475	25829707	ENSMUSG00000102250	chr1	25535712	25536116	Arcuate-B_peak_13	204	.	9.00589	24.8785	20.4817	192	0	chr1	25336476	25336752	AVPV_peak_13	93	.	5.75536	13.2964	9.33849	132	0
chr1	25067475	25829707	ENSMUSG00000102296	chr1	25535712	25536116	Arcuate-B_peak_13	204	.	9.00589	24.8785	20.4817	192	0	chr1	25336476	25336752	AVPV_peak_13	93	.	5.75536	13.2964	9.33849	132	0
chr1	25067475	25829707	ENSMUSG00000102317	chr1	25535712	25536116	Arcuate-B_peak_13	204	.	9.00589	24.8785	20.4817	192	0	chr1	25336476	25336752	AVPV_peak_13	93	.	5.75536	13.2964	9.33849	132	0
chr1	25067475	25829707	ENSMUSG00000102386	chr1	25535712	25536116	Arcuate-B_peak_13	204	.	9.00589	24.8785	20.4817	192	0	chr1	25336476	25336752	AVPV_peak_13	93	.	5.75536	13.2964	9.33849	132	0
chr1	25067475	25829707	ENSMUSG00000102407	chr1	25535712	25536116	Arcuate-B_peak_13	204	.	9.00589	24.8785	20.4817	192	0	chr1	25336476	25336752	AVPV_peak_13	93	.	5.75536	13.2964	9.33849	132	0
chr1	25067475	25829707	ENSMUSG00000102465	chr1	25535712	25536116	Arcuate-B_peak_13	204	.	9.00589	24.8785	20.4817	192	0	chr1	25336476	25336752	AVPV_peak_13	93	.	5.75536	13.2964	9.33849	132	0
chr1	25067475	25829707	ENSMUSG00000102659	chr1	25535712	25536116	Arcuate-B_peak_13	204	.	9.00589	24.8785	20.4817	192	0	chr1	25336476	25336752	AVPV_peak_13	93	.	5.75536	13.2964	9.33849	132	0
chr1	25067475	25829707	ENSMUSG00000102747	chr1	25535712	25536116	Arcuate-B_peak_13	204	.	9.00589	24.8785	20.4817	192	0	chr1	25336476	25336752	AVPV_peak_13	93	.	5.75536	13.2964	9.33849	132	0
chr1	25067475	25829707	ENSMUSG00000103004	chr1	25535712	25536116	Arcuate-B_peak_13	204	.	9.00589	24.8785	20.4817	192	0	chr1	25336476	25336752	AVPV_peak_13	93	.	5.75536	13.2964	9.33849	132	0
chr1	25067475	25829707	ENSMUSG00000103209	chr1	25535712	25536116	Arcuate-B_peak_13	204	.	9.00589	24.8785	20.4817	192	0	chr1	25336476	25336752	AVPV_peak_13	93	.	5.75536	13.2964	9.33849	132	0
chr1	25067475	25829707	ENSMUSG00000103214	chr1	25535712	25536116	Arcuate-B_peak_13	204	.	9.00589	24.8785	20.4817	192	0	chr1	25336476	25336752	AVPV_peak_13	93	.	5.75536	13.2964	9.33849	132	0
chr1	25067475	25829707	ENSMUSG00000103563	chr1	25535712	25536116	Arcuate-B_peak_13	204	.	9.00589	24.8785	20.4817	192	0	chr1	25336476	25336752	AVPV_peak_13	93	.	5.75536	13.2964	9.33849	132	0
chr1	25067475	25829707	ENSMUSG00000103889	chr1	25535712	25536116	Arcuate-B_peak_13	204	.	9.00589	24.8785	20.4817	192	0	chr1	25336476	25336752	AVPV_peak_13	93	.	5.75536	13.2964	9.33849	132	0
chr1	25067475	25829707	ENSMUSG00000103924	chr1	25535712	25536116	Arcuate-B_peak_13	204	.	9.00589	24.8785	20.4817	192	0	chr1	25336476	25336752	AVPV_peak_13	93	.	5.75536	13.2964	9.33849	132	0
chr1	25067475	25829707	ENSMUSG00000104027	chr1	25535712	25536116	Arcuate-B_peak_13	204	.	9.00589	24.8785	20.4817	192	0	chr1	25336476	25336752	AVPV_peak_13	93	.	5.75536	13.2964	9.33849	132	0
chr1	25067475	25829707	ENSMUSG00000104100	chr1	25535712	25536116	Arcuate-B_peak_13	204	.	9.00589	24.8785	20.4817	192	0	chr1	25336476	25336752	AVPV_peak_13	93	.	5.75536	13.2964	9.33849	132	0
chr1	25067475	25829707	ENSMUSG00000104132	chr1	25535712	25536116	Arcuate-B_peak_13	204	.	9.00589	24.8785	20.4817	192	0	chr1	25336476	25336752	AVPV_peak_13	93	.	5.75536	13.2964	9.33849	132	0
chr1	25067475	25829707	ENSMUSG00000104221	chr1	25535712	25536116	Arcuate-B_peak_13	204	.	9.00589	24.8785	20.4817	192	0	chr1	25336476	25336752	AVPV_peak_13	93	.	5.75536	13.2964	9.33849	132	0
chr1	25067475	25829707	ENSMUSG00000104257	chr1	25535712	25536116	Arcuate-B_peak_13	204	.	9.00589	24.8785	20.4817	192	0	chr1	25336476	25336752	AVPV_peak_13	93	.	5.75536	13.2964	9.33849	132	0
chr1	25830656	25831878	ENSMUSG00000104516	chr1	25535712	25536116	Arcuate-B_peak_13	204	.	9.00589	24.8785	20.4817	192	294541	chr1	25535709	25536217	AVPV_peak_14	268	.	9.80442	31.3267	26.8157	195	294440
chr1	25996603	25997159	ENSMUSG00000101618	chr1	25535712	25536116	Arcuate-B_peak_13	204	.	9.00589	24.8785	20.4817	192	460488	chr1	25535709	25536217	AVPV_peak_14	268	.	9.80442	31.3267	26.8157	195	460387
chr1	26466235	26466886	ENSMUSG00000099458	chr1	26682132	26682322	Arcuate-B_peak_14	64	.	4.68823	10.2238	6.42396	132	215247	chr1	26682168	26682350	AVPV_peak_15	39	.	3.71159	7.5975	3.94227	120	215283
chr1	26566832	26566938	ENSMUSG00000088111	chr1	26682132	26682322	Arcuate-B_peak_14	64	.	4.68823	10.2238	6.42396	132	115195	chr1	26682168	26682350	AVPV_peak_15	39	.	3.71159	7.5975	3.94227	120	115231
chr1	26681813	26687460	ENSMUSG00000073722	chr1	26682132	26682322	Arcuate-B_peak_14	64	.	4.68823	10.2238	6.42396	132	0	chr1	26682168	26682350	AVPV_peak_15	39	.	3.71159	7.5975	3.94227	120	0
chr1	26959102	26959221	ENSMUSG00000095256	chr1	26682132	26682322	Arcuate-B_peak_14	64	.	4.68823	10.2238	6.42396	132	276781	chr1	26682168	26682350	AVPV_peak_15	39	.	3.71159	7.5975	3.94227	120	276753
chr1	27336351	27336768	ENSMUSG00000100310	chr1	26682132	26682322	Arcuate-B_peak_14	64	.	4.68823	10.2238	6.42396	132	654030	chr1	26682168	26682350	AVPV_peak_15	39	.	3.71159	7.5975	3.94227	120	654002
chr1	27884045	27902396	ENSMUSG00000101033	chr1	26682132	26682322	Arcuate-B_peak_14	64	.	4.68823	10.2238	6.42396	132	1201724	chr1	26682168	26682350	AVPV_peak_15	39	.	3.71159	7.5975	3.94227	120	1201696
chr1	27884045	27902396	ENSMUSG00000101514	chr1	26682132	26682322	Arcuate-B_peak_14	64	.	4.68823	10.2238	6.42396	132	1201724	chr1	26682168	26682350	AVPV_peak_15	39	.	3.71159	7.5975	3.94227	120	1201696
chr1	27989909	27991782	ENSMUSG00000101372	chr1	29257573	29257816	Arcuate-B_peak_15	50	.	4.37216	8.71601	5.00271	124	1265792	chr1	29257574	29257872	AVPV_peak_16	156	.	7.31269	19.8116	15.6163	126	1265793
chr1	28569917	28571431	ENSMUSG00000103241	chr1	29257573	29257816	Arcuate-B_peak_15	50	.	4.37216	8.71601	5.00271	124	686143	chr1	29257574	29257872	AVPV_peak_16	156	.	7.31269	19.8116	15.6163	126	686144
chr1	28580498	28580772	ENSMUSG00000086240	chr1	29257573	29257816	Arcuate-B_peak_15	50	.	4.37216	8.71601	5.00271	124	676802	chr1	29257574	29257872	AVPV_peak_16	156	.	7.31269	19.8116	15.6163	126	676803
chr1	28776116	28780252	ENSMUSG00000048411	chr1	29257573	29257816	Arcuate-B_peak_15	50	.	4.37216	8.71601	5.00271	124	477322	chr1	29257574	29257872	AVPV_peak_16	156	.	7.31269	19.8116	15.6163	126	477323
chr1	28800239	28802721	ENSMUSG00000081557	chr1	29257573	29257816	Arcuate-B_peak_15	50	.	4.37216	8.71601	5.00271	124	454853	chr1	29257574	29257872	AVPV_peak_16	156	.	7.31269	19.8116	15.6163	126	454854
chr1	28938035	28938339	ENSMUSG00000058590	chr1	29257573	29257816	Arcuate-B_peak_15	50	.	4.37216	8.71601	5.00271	124	319235	chr1	29257574	29257872	AVPV_peak_16	156	.	7.31269	19.8116	15.6163	126	319236
chr1	29219699	29220249	ENSMUSG00000101235	chr1	29257573	29257816	Arcuate-B_peak_15	50	.	4.37216	8.71601	5.00271	124	37325	chr1	29257574	29257872	AVPV_peak_16	156	.	7.31269	19.8116	15.6163	126	37326
chr1	29280963	29281075	ENSMUSG00000064433	chr1	29257573	29257816	Arcuate-B_peak_15	50	.	4.37216	8.71601	5.00271	124	23148	chr1	29257574	29257872	AVPV_peak_16	156	.	7.31269	19.8116	15.6163	126	23092
chr1	29301479	29301579	ENSMUSG00000080625	chr1	29257573	29257816	Arcuate-B_peak_15	50	.	4.37216	8.71601	5.00271	124	43664	chr1	29257574	29257872	AVPV_peak_16	156	.	7.31269	19.8116	15.6163	126	43608
chr1	29361274	29361370	ENSMUSG00000080391	chr1	29257573	29257816	Arcuate-B_peak_15	50	.	4.37216	8.71601	5.00271	124	103459	chr1	29257574	29257872	AVPV_peak_16	156	.	7.31269	19.8116	15.6163	126	103403
chr1	29421487	29421612	ENSMUSG00000099257	chr1	29257573	29257816	Arcuate-B_peak_15	50	.	4.37216	8.71601	5.00271	124	163672	chr1	29257574	29257872	AVPV_peak_16	156	.	7.31269	19.8116	15.6163	126	163616
chr1	29484603	29485915	ENSMUSG00000099492	chr1	29257573	29257816	Arcuate-B_peak_15	50	.	4.37216	8.71601	5.00271	124	226788	chr1	29257574	29257872	AVPV_peak_16	156	.	7.31269	19.8116	15.6163	126	226732
chr1	29813153	29814438	ENSMUSG00000118548	chr1	29257573	29257816	Arcuate-B_peak_15	50	.	4.37216	8.71601	5.00271	124	555338	chr1	29257574	29257872	AVPV_peak_16	156	.	7.31269	19.8116	15.6163	126	555282
chr1	29930093	29930715	ENSMUSG00000101726	chr1	29257573	29257816	Arcuate-B_peak_15	50	.	4.37216	8.71601	5.00271	124	672278	chr1	29257574	29257872	AVPV_peak_16	156	.	7.31269	19.8116	15.6163	126	672222
chr1	29985933	29986043	ENSMUSG00000096829	chr1	30685383	30685634	Arcuate-B_peak_16	64	.	4.75145	10.2238	6.42396	134	699341	chr1	30685395	30685668	AVPV_peak_17	205	.	8.55855	24.8739	20.5359	123	699353
chr1	30333290	30333397	ENSMUSG00000098883	chr1	30685383	30685634	Arcuate-B_peak_16	64	.	4.75145	10.2238	6.42396	134	351987	chr1	30685395	30685668	AVPV_peak_17	205	.	8.55855	24.8739	20.5359	123	351999
chr1	30718559	30719962	ENSMUSG00000053185	chr1	30685383	30685634	Arcuate-B_peak_16	64	.	4.75145	10.2238	6.42396	134	32926	chr1	30685395	30685668	AVPV_peak_17	205	.	8.55855	24.8739	20.5359	123	32892
chr1	30769686	30771815	ENSMUSG00000100261	chr1	30685383	30685634	Arcuate-B_peak_16	64	.	4.75145	10.2238	6.42396	134	84053	chr1	30685395	30685668	AVPV_peak_17	205	.	8.55855	24.8739	20.5359	123	84019
chr1	30794547	30794875	ENSMUSG00000101180	chr1	30685383	30685634	Arcuate-B_peak_16	64	.	4.75145	10.2238	6.42396	134	108914	chr1	30685395	30685668	AVPV_peak_17	205	.	8.55855	24.8739	20.5359	123	108880
chr1	30802338	30873921	ENSMUSG00000048874	chr1	30685383	30685634	Arcuate-B_peak_16	64	.	4.75145	10.2238	6.42396	134	116705	chr1	30685395	30685668	AVPV_peak_17	205	.	8.55855	24.8739	20.5359	123	116671
chr1	30802338	30873921	ENSMUSG00000103783	chr1	30685383	30685634	Arcuate-B_peak_16	64	.	4.75145	10.2238	6.42396	134	116705	chr1	30685395	30685668	AVPV_peak_17	205	.	8.55855	24.8739	20.5359	123	116671
chr1	30802338	30873921	ENSMUSG00000104315	chr1	30685383	30685634	Arcuate-B_peak_16	64	.	4.75145	10.2238	6.42396	134	116705	chr1	30685395	30685668	AVPV_peak_17	205	.	8.55855	24.8739	20.5359	123	116671
chr1	30940301	30949770	ENSMUSG00000026064	chr1	31034673	31035032	Arcuate-B_peak_17	204	.	8.92559	24.8785	20.4817	141	84904	chr1	31034683	31035155	AVPV_peak_18	334	.	11.2839	38.1387	33.4591	149	84914
chr1	30940301	30949770	ENSMUSG00000117310	chr1	31034673	31035032	Arcuate-B_peak_17	204	.	8.92559	24.8785	20.4817	141	84904	chr1	31034683	31035155	AVPV_peak_18	334	.	11.2839	38.1387	33.4591	149	84914
chr1	30977242	30977968	ENSMUSG00000117091	chr1	31034673	31035032	Arcuate-B_peak_17	204	.	8.92559	24.8785	20.4817	141	56706	chr1	31034683	31035155	AVPV_peak_18	334	.	11.2839	38.1387	33.4591	149	56716
chr1	30986224	30986953	ENSMUSG00000086726	chr1	31034673	31035032	Arcuate-B_peak_17	204	.	8.92559	24.8785	20.4817	141	47721	chr1	31034683	31035155	AVPV_peak_18	334	.	11.2839	38.1387	33.4591	149	47731
chr1	30997841	31222684	ENSMUSG00000050217	chr1	31034673	31035032	Arcuate-B_peak_17	204	.	8.92559	24.8785	20.4817	141	0	chr1	31034683	31035155	AVPV_peak_18	334	.	11.2839	38.1387	33.4591	149	0
chr1	30997841	31222684	ENSMUSG00000086727	chr1	31034673	31035032	Arcuate-B_peak_17	204	.	8.92559	24.8785	20.4817	141	0	chr1	31034683	31035155	AVPV_peak_18	334	.	11.2839	38.1387	33.4591	149	0
chr1	30997841	31222684	ENSMUSG00000098529	chr1	31034673	31035032	Arcuate-B_peak_17	204	.	8.92559	24.8785	20.4817	141	0	chr1	31034683	31035155	AVPV_peak_18	334	.	11.2839	38.1387	33.4591	149	0
chr1	30997841	31222684	ENSMUSG00000099796	chr1	31034673	31035032	Arcuate-B_peak_17	204	.	8.92559	24.8785	20.4817	141	0	chr1	31034683	31035155	AVPV_peak_18	334	.	11.2839	38.1387	33.4591	149	0
chr1	30997841	31222684	ENSMUSG00000100237	chr1	31034673	31035032	Arcuate-B_peak_17	204	.	8.92559	24.8785	20.4817	141	0	chr1	31034683	31035155	AVPV_peak_18	334	.	11.2839	38.1387	33.4591	149	0
chr1	30997841	31222684	ENSMUSG00000100910	chr1	31034673	31035032	Arcuate-B_peak_17	204	.	8.92559	24.8785	20.4817	141	0	chr1	31034683	31035155	AVPV_peak_18	334	.	11.2839	38.1387	33.4591	149	0
chr1	31222837	31224288	ENSMUSG00000026063	chr1	31148882	31149099	Arcuate-B_peak_18	129	.	6.4466	17.0492	12.9263	104	73739	chr1	31148849	31149139	AVPV_peak_19	195	.	8.24709	23.8371	19.5307	168	73699
chr1	31259592	31259719	ENSMUSG00000077664	chr1	31148882	31149099	Arcuate-B_peak_18	129	.	6.4466	17.0492	12.9263	104	110494	chr1	31148849	31149139	AVPV_peak_19	195	.	8.24709	23.8371	19.5307	168	110454
chr1	31267325	31267884	ENSMUSG00000100205	chr1	31148882	31149099	Arcuate-B_peak_18	129	.	6.4466	17.0492	12.9263	104	118227	chr1	31148849	31149139	AVPV_peak_19	195	.	8.24709	23.8371	19.5307	168	118187
chr1	31274891	31275455	ENSMUSG00000100592	chr1	31148882	31149099	Arcuate-B_peak_18	129	.	6.4466	17.0492	12.9263	104	125793	chr1	31148849	31149139	AVPV_peak_19	195	.	8.24709	23.8371	19.5307	168	125753
chr1	31286944	31287640	ENSMUSG00000094215	chr1	31148882	31149099	Arcuate-B_peak_18	129	.	6.4466	17.0492	12.9263	104	137846	chr1	31148849	31149139	AVPV_peak_19	195	.	8.24709	23.8371	19.5307	168	137806
chr1	31559539	31561400	ENSMUSG00000101093	chr1	31148882	31149099	Arcuate-B_peak_18	129	.	6.4466	17.0492	12.9263	104	410441	chr1	31148849	31149139	AVPV_peak_19	195	.	8.24709	23.8371	19.5307	168	410401
chr1	31615148	31616661	ENSMUSG00000070960	chr1	31148882	31149099	Arcuate-B_peak_18	129	.	6.4466	17.0492	12.9263	104	466050	chr1	31148849	31149139	AVPV_peak_19	195	.	8.24709	23.8371	19.5307	168	466010
chr1	31656631	31656738	ENSMUSG00000088620	chr1	31148882	31149099	Arcuate-B_peak_18	129	.	6.4466	17.0492	12.9263	104	507533	chr1	31148849	31149139	AVPV_peak_19	195	.	8.24709	23.8371	19.5307	168	507493
chr1	31736056	31736891	ENSMUSG00000082159	chr1	31148882	31149099	Arcuate-B_peak_18	129	.	6.4466	17.0492	12.9263	104	586958	chr1	31148849	31149139	AVPV_peak_19	195	.	8.24709	23.8371	19.5307	168	586918
chr1	32172713	32658568	ENSMUSG00000026058	chr1	31148882	31149099	Arcuate-B_peak_18	129	.	6.4466	17.0492	12.9263	104	1023615	chr1	33174928	33175110	AVPV_peak_20	19	.	3.41936	5.50619	1.9948	30	516361
chr1	32172713	32658568	ENSMUSG00000064688	chr1	31148882	31149099	Arcuate-B_peak_18	129	.	6.4466	17.0492	12.9263	104	1023615	chr1	33174928	33175110	AVPV_peak_20	19	.	3.41936	5.50619	1.9948	30	516361
chr1	32172713	32658568	ENSMUSG00000089489	chr1	31148882	31149099	Arcuate-B_peak_18	129	.	6.4466	17.0492	12.9263	104	1023615	chr1	33174928	33175110	AVPV_peak_20	19	.	3.41936	5.50619	1.9948	30	516361
chr1	32172713	32658568	ENSMUSG00000091318	chr1	31148882	31149099	Arcuate-B_peak_18	129	.	6.4466	17.0492	12.9263	104	1023615	chr1	33174928	33175110	AVPV_peak_20	19	.	3.41936	5.50619	1.9948	30	516361
chr1	32172713	32658568	ENSMUSG00000102321	chr1	31148882	31149099	Arcuate-B_peak_18	129	.	6.4466	17.0492	12.9263	104	1023615	chr1	33174928	33175110	AVPV_peak_20	19	.	3.41936	5.50619	1.9948	30	516361
chr1	32172713	32658568	ENSMUSG00000102865	chr1	31148882	31149099	Arcuate-B_peak_18	129	.	6.4466	17.0492	12.9263	104	1023615	chr1	33174928	33175110	AVPV_peak_20	19	.	3.41936	5.50619	1.9948	30	516361
chr1	32172713	32658568	ENSMUSG00000103482	chr1	31148882	31149099	Arcuate-B_peak_18	129	.	6.4466	17.0492	12.9263	104	1023615	chr1	33174928	33175110	AVPV_peak_20	19	.	3.41936	5.50619	1.9948	30	516361
chr1	32172713	32658568	ENSMUSG00000104313	chr1	31148882	31149099	Arcuate-B_peak_18	129	.	6.4466	17.0492	12.9263	104	1023615	chr1	33174928	33175110	AVPV_peak_20	19	.	3.41936	5.50619	1.9948	30	516361
chr1	32172713	32658568	ENSMUSG00000104498	chr1	31148882	31149099	Arcuate-B_peak_18	129	.	6.4466	17.0492	12.9263	104	1023615	chr1	33174928	33175110	AVPV_peak_20	19	.	3.41936	5.50619	1.9948	30	516361
chr1	32710178	32712648	ENSMUSG00000104433	chr1	33719875	33720201	Arcuate-B_peak_19	153	.	7.72121	19.6209	15.3999	170	1007228	chr1	33174928	33175110	AVPV_peak_20	19	.	3.41936	5.50619	1.9948	30	462281
chr1	32726638	32726930	ENSMUSG00000089395	chr1	33719875	33720201	Arcuate-B_peak_19	153	.	7.72121	19.6209	15.3999	170	992946	chr1	33174928	33175110	AVPV_peak_20	19	.	3.41936	5.50619	1.9948	30	447999
chr1	32967483	32972490	ENSMUSG00000102926	chr1	33719875	33720201	Arcuate-B_peak_19	153	.	7.72121	19.6209	15.3999	170	747386	chr1	33174928	33175110	AVPV_peak_20	19	.	3.41936	5.50619	1.9948	30	202439
chr1	33028159	33030290	ENSMUSG00000100497	chr1	33719875	33720201	Arcuate-B_peak_19	153	.	7.72121	19.6209	15.3999	170	689586	chr1	33174928	33175110	AVPV_peak_20	19	.	3.41936	5.50619	1.9948	30	144639
chr1	33065129	33066350	ENSMUSG00000102917	chr1	33719875	33720201	Arcuate-B_peak_19	153	.	7.72121	19.6209	15.3999	170	653526	chr1	33174928	33175110	AVPV_peak_20	19	.	3.41936	5.50619	1.9948	30	108579
chr1	33100906	33102695	ENSMUSG00000100481	chr1	33719875	33720201	Arcuate-B_peak_19	153	.	7.72121	19.6209	15.3999	170	617181	chr1	33174928	33175110	AVPV_peak_20	19	.	3.41936	5.50619	1.9948	30	72234
chr1	33108904	33109655	ENSMUSG00000100590	chr1	33719875	33720201	Arcuate-B_peak_19	153	.	7.72121	19.6209	15.3999	170	610221	chr1	33174928	33175110	AVPV_peak_20	19	.	3.41936	5.50619	1.9948	30	65274
chr1	33191992	33192102	ENSMUSG00000088750	chr1	33719875	33720201	Arcuate-B_peak_19	153	.	7.72121	19.6209	15.3999	170	527774	chr1	33174928	33175110	AVPV_peak_20	19	.	3.41936	5.50619	1.9948	30	16883
chr1	33212773	33215475	ENSMUSG00000104230	chr1	33719875	33720201	Arcuate-B_peak_19	153	.	7.72121	19.6209	15.3999	170	504401	chr1	33174928	33175110	AVPV_peak_20	19	.	3.41936	5.50619	1.9948	30	37664
chr1	33235938	33237631	ENSMUSG00000101754	chr1	33719875	33720201	Arcuate-B_peak_19	153	.	7.72121	19.6209	15.3999	170	482245	chr1	33174928	33175110	AVPV_peak_20	19	.	3.41936	5.50619	1.9948	30	60829
chr1	33293675	33293775	ENSMUSG00000065223	chr1	33719875	33720201	Arcuate-B_peak_19	153	.	7.72121	19.6209	15.3999	170	426101	chr1	33174928	33175110	AVPV_peak_20	19	.	3.41936	5.50619	1.9948	30	118566
chr1	33315669	33316582	ENSMUSG00000100318	chr1	33719875	33720201	Arcuate-B_peak_19	153	.	7.72121	19.6209	15.3999	170	403294	chr1	33174928	33175110	AVPV_peak_20	19	.	3.41936	5.50619	1.9948	30	140560
chr1	33371330	33373585	ENSMUSG00000101612	chr1	33719875	33720201	Arcuate-B_peak_19	153	.	7.72121	19.6209	15.3999	170	346291	chr1	33174928	33175110	AVPV_peak_20	19	.	3.41936	5.50619	1.9948	30	196221
chr1	33422732	33422838	ENSMUSG00000065260	chr1	33719875	33720201	Arcuate-B_peak_19	153	.	7.72121	19.6209	15.3999	170	297038	chr1	33174928	33175110	AVPV_peak_20	19	.	3.41936	5.50619	1.9948	30	247623
chr1	33453809	33669795	ENSMUSG00000026134	chr1	33719875	33720201	Arcuate-B_peak_19	153	.	7.72121	19.6209	15.3999	170	50081	chr1	33719925	33720169	AVPV_peak_21	80	.	4.74357	12.0029	8.09983	83	50131
chr1	33453809	33669795	ENSMUSG00000101682	chr1	33719875	33720201	Arcuate-B_peak_19	153	.	7.72121	19.6209	15.3999	170	50081	chr1	33719925	33720169	AVPV_peak_21	80	.	4.74357	12.0029	8.09983	83	50131
chr1	33453809	33669795	ENSMUSG00000102093	chr1	33719875	33720201	Arcuate-B_peak_19	153	.	7.72121	19.6209	15.3999	170	50081	chr1	33719925	33720169	AVPV_peak_21	80	.	4.74357	12.0029	8.09983	83	50131
chr1	33453809	33669795	ENSMUSG00000102714	chr1	33719875	33720201	Arcuate-B_peak_19	153	.	7.72121	19.6209	15.3999	170	50081	chr1	33719925	33720169	AVPV_peak_21	80	.	4.74357	12.0029	8.09983	83	50131
chr1	33669823	33670712	ENSMUSG00000103746	chr1	33719875	33720201	Arcuate-B_peak_19	153	.	7.72121	19.6209	15.3999	170	49164	chr1	33719925	33720169	AVPV_peak_21	80	.	4.74357	12.0029	8.09983	83	49214
chr1	33671914	33674228	ENSMUSG00000102198	chr1	33719875	33720201	Arcuate-B_peak_19	153	.	7.72121	19.6209	15.3999	170	45648	chr1	33719925	33720169	AVPV_peak_21	80	.	4.74357	12.0029	8.09983	83	45698
chr1	33719886	33742564	ENSMUSG00000004768	chr1	33719875	33720201	Arcuate-B_peak_19	153	.	7.72121	19.6209	15.3999	170	0	chr1	33719925	33720169	AVPV_peak_21	80	.	4.74357	12.0029	8.09983	83	0
chr1	33745483	33757795	ENSMUSG00000042215	chr1	33719875	33720201	Arcuate-B_peak_19	153	.	7.72121	19.6209	15.3999	170	25283	chr1	33719925	33720169	AVPV_peak_21	80	.	4.74357	12.0029	8.09983	83	25315
chr1	33745483	33757795	ENSMUSG00000103072	chr1	33719875	33720201	Arcuate-B_peak_19	153	.	7.72121	19.6209	15.3999	170	25283	chr1	33719925	33720169	AVPV_peak_21	80	.	4.74357	12.0029	8.09983	83	25315
chr1	33761544	33814595	ENSMUSG00000042197	chr1	33719875	33720201	Arcuate-B_peak_19	153	.	7.72121	19.6209	15.3999	170	41344	chr1	33719925	33720169	AVPV_peak_21	80	.	4.74357	12.0029	8.09983	83	41376
chr1	33836123	33838680	ENSMUSG00000081402	chr1	33719875	33720201	Arcuate-B_peak_19	153	.	7.72121	19.6209	15.3999	170	115923	chr1	33719925	33720169	AVPV_peak_21	80	.	4.74357	12.0029	8.09983	83	115955
chr1	33852051	33907816	ENSMUSG00000042182	chr1	33719875	33720201	Arcuate-B_peak_19	153	.	7.72121	19.6209	15.3999	170	131851	chr1	33719925	33720169	AVPV_peak_21	80	.	4.74357	12.0029	8.09983	83	131883
chr1	33852051	33907816	ENSMUSG00000104416	chr1	33719875	33720201	Arcuate-B_peak_19	153	.	7.72121	19.6209	15.3999	170	131851	chr1	33719925	33720169	AVPV_peak_21	80	.	4.74357	12.0029	8.09983	83	131883
chr1	33908224	34308661	ENSMUSG00000026131	chr1	34211094	34211662	Arcuate-B_peak_20	163	.	7.1536	20.6283	16.3827	161	0	chr1	34439460	34439783	AVPV_peak_22	45	.	3.88052	8.25693	4.56561	156	130800
chr1	33908224	34308661	ENSMUSG00000084506	chr1	34211094	34211662	Arcuate-B_peak_20	163	.	7.1536	20.6283	16.3827	161	0	chr1	34439460	34439783	AVPV_peak_22	45	.	3.88052	8.25693	4.56561	156	130800
chr1	33908224	34308661	ENSMUSG00000096992	chr1	34211094	34211662	Arcuate-B_peak_20	163	.	7.1536	20.6283	16.3827	161	0	chr1	34439460	34439783	AVPV_peak_22	45	.	3.88052	8.25693	4.56561	156	130800
chr1	33908224	34308661	ENSMUSG00000099382	chr1	34211094	34211662	Arcuate-B_peak_20	163	.	7.1536	20.6283	16.3827	161	0	chr1	34439460	34439783	AVPV_peak_22	45	.	3.88052	8.25693	4.56561	156	130800
chr1	33908224	34308661	ENSMUSG00000103001	chr1	34211094	34211662	Arcuate-B_peak_20	163	.	7.1536	20.6283	16.3827	161	0	chr1	34439460	34439783	AVPV_peak_22	45	.	3.88052	8.25693	4.56561	156	130800
chr1	33908224	34308661	ENSMUSG00000103364	chr1	34211094	34211662	Arcuate-B_peak_20	163	.	7.1536	20.6283	16.3827	161	0	chr1	34439460	34439783	AVPV_peak_22	45	.	3.88052	8.25693	4.56561	156	130800
chr1	33908224	34308661	ENSMUSG00000103596	chr1	34211094	34211662	Arcuate-B_peak_20	163	.	7.1536	20.6283	16.3827	161	0	chr1	34439460	34439783	AVPV_peak_22	45	.	3.88052	8.25693	4.56561	156	130800
chr1	33908224	34308661	ENSMUSG00000105982	chr1	34211094	34211662	Arcuate-B_peak_20	163	.	7.1536	20.6283	16.3827	161	0	chr1	34439460	34439783	AVPV_peak_22	45	.	3.88052	8.25693	4.56561	156	130800
chr1	34329432	34330307	ENSMUSG00000104397	chr1	34246413	34246613	Arcuate-B_peak_21	48	.	4.58981	8.58843	4.88289	107	82820	chr1	34439460	34439783	AVPV_peak_22	45	.	3.88052	8.25693	4.56561	156	109154
chr1	34350774	34351161	ENSMUSG00000102839	chr1	34439689	34439897	Arcuate-B_peak_22	27	.	3.40356	6.26896	2.74304	86	88529	chr1	34439460	34439783	AVPV_peak_22	45	.	3.88052	8.25693	4.56561	156	88300
chr1	34367370	34369003	ENSMUSG00000101206	chr1	34439689	34439897	Arcuate-B_peak_22	27	.	3.40356	6.26896	2.74304	86	70687	chr1	34439460	34439783	AVPV_peak_22	45	.	3.88052	8.25693	4.56561	156	70458
chr1	34415049	34417986	ENSMUSG00000101462	chr1	34439689	34439897	Arcuate-B_peak_22	27	.	3.40356	6.26896	2.74304	86	21704	chr1	34439460	34439783	AVPV_peak_22	45	.	3.88052	8.25693	4.56561	156	21475
chr1	34427001	34433264	ENSMUSG00000092852	chr1	34439689	34439897	Arcuate-B_peak_22	27	.	3.40356	6.26896	2.74304	86	6426	chr1	34439460	34439783	AVPV_peak_22	45	.	3.88052	8.25693	4.56561	156	6197
chr1	34427001	34433264	ENSMUSG00000102336	chr1	34439689	34439897	Arcuate-B_peak_22	27	.	3.40356	6.26896	2.74304	86	6426	chr1	34439460	34439783	AVPV_peak_22	45	.	3.88052	8.25693	4.56561	156	6197
chr1	34436669	34449356	ENSMUSG00000026127	chr1	34439689	34439897	Arcuate-B_peak_22	27	.	3.40356	6.26896	2.74304	86	0	chr1	34439460	34439783	AVPV_peak_22	45	.	3.88052	8.25693	4.56561	156	0
chr1	34436669	34449356	ENSMUSG00000042111	chr1	34439689	34439897	Arcuate-B_peak_22	27	.	3.40356	6.26896	2.74304	86	0	chr1	34439460	34439783	AVPV_peak_22	45	.	3.88052	8.25693	4.56561	156	0
chr1	34436669	34449356	ENSMUSG00000101711	chr1	34439689	34439897	Arcuate-B_peak_22	27	.	3.40356	6.26896	2.74304	86	0	chr1	34439460	34439783	AVPV_peak_22	45	.	3.88052	8.25693	4.56561	156	0
chr1	34459761	34475733	ENSMUSG00000026126	chr1	34439689	34439897	Arcuate-B_peak_22	27	.	3.40356	6.26896	2.74304	86	19865	chr1	34439460	34439783	AVPV_peak_22	45	.	3.88052	8.25693	4.56561	156	19979
chr1	34459761	34475733	ENSMUSG00000100280	chr1	34439689	34439897	Arcuate-B_peak_22	27	.	3.40356	6.26896	2.74304	86	19865	chr1	34439460	34439783	AVPV_peak_22	45	.	3.88052	8.25693	4.56561	156	19979
chr1	34477166	34485933	ENSMUSG00000101223	chr1	34439689	34439897	Arcuate-B_peak_22	27	.	3.40356	6.26896	2.74304	86	37270	chr1	34439460	34439783	AVPV_peak_22	45	.	3.88052	8.25693	4.56561	156	37384
chr1	34498409	34503063	ENSMUSG00000026125	chr1	34439689	34439897	Arcuate-B_peak_22	27	.	3.40356	6.26896	2.74304	86	58513	chr1	34439460	34439783	AVPV_peak_22	45	.	3.88052	8.25693	4.56561	156	58627
chr1	34523715	34524007	ENSMUSG00000101116	chr1	34439689	34439897	Arcuate-B_peak_22	27	.	3.40356	6.26896	2.74304	86	83819	chr1	34439460	34439783	AVPV_peak_22	45	.	3.88052	8.25693	4.56561	156	83933
chr1	34535647	34560943	ENSMUSG00000026124	chr1	34439689	34439897	Arcuate-B_peak_22	27	.	3.40356	6.26896	2.74304	86	95751	chr1	34439460	34439783	AVPV_peak_22	45	.	3.88052	8.25693	4.56561	156	95865
chr1	34535647	34560943	ENSMUSG00000037529	chr1	34439689	34439897	Arcuate-B_peak_22	27	.	3.40356	6.26896	2.74304	86	95751	chr1	34439460	34439783	AVPV_peak_22	45	.	3.88052	8.25693	4.56561	156	95865
chr1	34535647	34560943	ENSMUSG00000101803	chr1	34439689	34439897	Arcuate-B_peak_22	27	.	3.40356	6.26896	2.74304	86	95751	chr1	34439460	34439783	AVPV_peak_22	45	.	3.88052	8.25693	4.56561	156	95865
chr1	34579201	34590944	ENSMUSG00000045174	chr1	34439689	34439897	Arcuate-B_peak_22	27	.	3.40356	6.26896	2.74304	86	139305	chr1	34439460	34439783	AVPV_peak_22	45	.	3.88052	8.25693	4.56561	156	139419
chr1	34579201	34590944	ENSMUSG00000045815	chr1	34439689	34439897	Arcuate-B_peak_22	27	.	3.40356	6.26896	2.74304	86	139305	chr1	34439460	34439783	AVPV_peak_22	45	.	3.88052	8.25693	4.56561	156	139419
chr1	34607296	34607719	ENSMUSG00000100524	chr1	34439689	34439897	Arcuate-B_peak_22	27	.	3.40356	6.26896	2.74304	86	167400	chr1	34439460	34439783	AVPV_peak_22	45	.	3.88052	8.25693	4.56561	156	167514
chr1	34610571	34610806	ENSMUSG00000102499	chr1	34439689	34439897	Arcuate-B_peak_22	27	.	3.40356	6.26896	2.74304	86	170675	chr1	34439460	34439783	AVPV_peak_22	45	.	3.88052	8.25693	4.56561	156	170789
chr1	34610907	34612303	ENSMUSG00000103521	chr1	34439689	34439897	Arcuate-B_peak_22	27	.	3.40356	6.26896	2.74304	86	171011	chr1	34439460	34439783	AVPV_peak_22	45	.	3.88052	8.25693	4.56561	156	171125
chr1	34635543	34636189	ENSMUSG00000104098	chr1	34439689	34439897	Arcuate-B_peak_22	27	.	3.40356	6.26896	2.74304	86	195647	chr1	34439460	34439783	AVPV_peak_22	45	.	3.88052	8.25693	4.56561	156	195761
chr1	34678187	34843065	ENSMUSG00000037503	chr1	34439689	34439897	Arcuate-B_peak_22	27	.	3.40356	6.26896	2.74304	86	238291	chr1	34439460	34439783	AVPV_peak_22	45	.	3.88052	8.25693	4.56561	156	238405
chr1	34678187	34843065	ENSMUSG00000037509	chr1	34439689	34439897	Arcuate-B_peak_22	27	.	3.40356	6.26896	2.74304	86	238291	chr1	34439460	34439783	AVPV_peak_22	45	.	3.88052	8.25693	4.56561	156	238405
chr1	34678187	34843065	ENSMUSG00000102537	chr1	34439689	34439897	Arcuate-B_peak_22	27	.	3.40356	6.26896	2.74304	86	238291	chr1	34439460	34439783	AVPV_peak_22	45	.	3.88052	8.25693	4.56561	156	238405
chr1	34678187	34843065	ENSMUSG00000102612	chr1	34439689	34439897	Arcuate-B_peak_22	27	.	3.40356	6.26896	2.74304	86	238291	chr1	34439460	34439783	AVPV_peak_22	45	.	3.88052	8.25693	4.56561	156	238405
chr1	34678187	34843065	ENSMUSG00000104002	chr1	34439689	34439897	Arcuate-B_peak_22	27	.	3.40356	6.26896	2.74304	86	238291	chr1	34439460	34439783	AVPV_peak_22	45	.	3.88052	8.25693	4.56561	156	238405
chr1	34678187	34843065	ENSMUSG00000104358	chr1	34439689	34439897	Arcuate-B_peak_22	27	.	3.40356	6.26896	2.74304	86	238291	chr1	34439460	34439783	AVPV_peak_22	45	.	3.88052	8.25693	4.56561	156	238405
chr1	34678187	34843065	ENSMUSG00000118272	chr1	34439689	34439897	Arcuate-B_peak_22	27	.	3.40356	6.26896	2.74304	86	238291	chr1	34439460	34439783	AVPV_peak_22	45	.	3.88052	8.25693	4.56561	156	238405
chr1	34849975	34879580	ENSMUSG00000026123	chr1	34439689	34439897	Arcuate-B_peak_22	27	.	3.40356	6.26896	2.74304	86	410079	chr1	34439460	34439783	AVPV_peak_22	45	.	3.88052	8.25693	4.56561	156	410193
chr1	34928508	34930645	ENSMUSG00000103716	chr1	34439689	34439897	Arcuate-B_peak_22	27	.	3.40356	6.26896	2.74304	86	488612	chr1	34439460	34439783	AVPV_peak_22	45	.	3.88052	8.25693	4.56561	156	488726
chr1	34969626	34969855	ENSMUSG00000103548	chr1	34439689	34439897	Arcuate-B_peak_22	27	.	3.40356	6.26896	2.74304	86	529730	chr1	34439460	34439783	AVPV_peak_22	45	.	3.88052	8.25693	4.56561	156	529844
chr1	34970064	34970500	ENSMUSG00000103760	chr1	34439689	34439897	Arcuate-B_peak_22	27	.	3.40356	6.26896	2.74304	86	530168	chr1	34439460	34439783	AVPV_peak_22	45	.	3.88052	8.25693	4.56561	156	530282
chr1	34985655	34985890	ENSMUSG00000103997	chr1	34439689	34439897	Arcuate-B_peak_22	27	.	3.40356	6.26896	2.74304	86	545759	chr1	34439460	34439783	AVPV_peak_22	45	.	3.88052	8.25693	4.56561	156	545873
chr1	35178955	35179084	ENSMUSG00000077231	chr1	34439689	34439897	Arcuate-B_peak_22	27	.	3.40356	6.26896	2.74304	86	739059	chr1	34439460	34439783	AVPV_peak_22	45	.	3.88052	8.25693	4.56561	156	739173
chr1	35625605	35651297	ENSMUSG00000104417	chr1	36691382	36691720	Arcuate-B_peak_23	47	.	4.51698	8.44714	4.76392	117	1040086	chr1	34439460	34439783	AVPV_peak_22	45	.	3.88052	8.25693	4.56561	156	1185823
chr1	35761601	35761706	ENSMUSG00000064601	chr1	36691382	36691720	Arcuate-B_peak_23	47	.	4.51698	8.44714	4.76392	117	929677	chr1	34439460	34439783	AVPV_peak_22	45	.	3.88052	8.25693	4.56561	156	1321819
chr1	35806973	35810462	ENSMUSG00000101714	chr1	36691382	36691720	Arcuate-B_peak_23	47	.	4.51698	8.44714	4.76392	117	880921	chr1	34439460	34439783	AVPV_peak_22	45	.	3.88052	8.25693	4.56561	156	1367191
chr1	35879844	35881119	ENSMUSG00000102531	chr1	36691382	36691720	Arcuate-B_peak_23	47	.	4.51698	8.44714	4.76392	117	810264	chr1	34439460	34439783	AVPV_peak_22	45	.	3.88052	8.25693	4.56561	156	1440062
chr1	35958918	35959822	ENSMUSG00000103096	chr1	36691382	36691720	Arcuate-B_peak_23	47	.	4.51698	8.44714	4.76392	117	731561	chr1	34439460	34439783	AVPV_peak_22	45	.	3.88052	8.25693	4.56561	156	1519136
chr1	35981959	35986373	ENSMUSG00000102279	chr1	36691382	36691720	Arcuate-B_peak_23	47	.	4.51698	8.44714	4.76392	117	705010	chr1	34439460	34439783	AVPV_peak_22	45	.	3.88052	8.25693	4.56561	156	1542177
chr1	36002984	36011044	ENSMUSG00000103708	chr1	36691382	36691720	Arcuate-B_peak_23	47	.	4.51698	8.44714	4.76392	117	680339	chr1	34439460	34439783	AVPV_peak_22	45	.	3.88052	8.25693	4.56561	156	1563202
chr1	36011071	36011894	ENSMUSG00000104201	chr1	36691382	36691720	Arcuate-B_peak_23	47	.	4.51698	8.44714	4.76392	117	679489	chr1	34439460	34439783	AVPV_peak_22	45	.	3.88052	8.25693	4.56561	156	1571289
chr1	36029646	36031018	ENSMUSG00000102434	chr1	36691382	36691720	Arcuate-B_peak_23	47	.	4.51698	8.44714	4.76392	117	660365	chr1	34439460	34439783	AVPV_peak_22	45	.	3.88052	8.25693	4.56561	156	1589864
chr1	36068399	36106446	ENSMUSG00000045216	chr1	36691382	36691720	Arcuate-B_peak_23	47	.	4.51698	8.44714	4.76392	117	584937	chr1	34439460	34439783	AVPV_peak_22	45	.	3.88052	8.25693	4.56561	156	1628617
chr1	36068399	36106446	ENSMUSG00000104523	chr1	36691382	36691720	Arcuate-B_peak_23	47	.	4.51698	8.44714	4.76392	117	584937	chr1	34439460	34439783	AVPV_peak_22	45	.	3.88052	8.25693	4.56561	156	1628617
chr1	36132041	36138746	ENSMUSG00000102202	chr1	36691382	36691720	Arcuate-B_peak_23	47	.	4.51698	8.44714	4.76392	117	552637	chr1	34439460	34439783	AVPV_peak_22	45	.	3.88052	8.25693	4.56561	156	1692259
chr1	36140026	36244720	ENSMUSG00000037470	chr1	36691382	36691720	Arcuate-B_peak_23	47	.	4.51698	8.44714	4.76392	117	446663	chr1	37890242	37890715	AVPV_peak_23	452	.	13.3863	50.1763	45.2237	255	1645523
chr1	36140026	36244720	ENSMUSG00000098752	chr1	36691382	36691720	Arcuate-B_peak_23	47	.	4.51698	8.44714	4.76392	117	446663	chr1	37890242	37890715	AVPV_peak_23	452	.	13.3863	50.1763	45.2237	255	1645523
chr1	36264596	36274679	ENSMUSG00000047180	chr1	36691382	36691720	Arcuate-B_peak_23	47	.	4.51698	8.44714	4.76392	117	416704	chr1	37890242	37890715	AVPV_peak_23	452	.	13.3863	50.1763	45.2237	255	1615564
chr1	36307732	36324029	ENSMUSG00000037447	chr1	36691382	36691720	Arcuate-B_peak_23	47	.	4.51698	8.44714	4.76392	117	367354	chr1	37890242	37890715	AVPV_peak_23	452	.	13.3863	50.1763	45.2237	255	1566214
chr1	36332707	36333420	ENSMUSG00000102762	chr1	36691382	36691720	Arcuate-B_peak_23	47	.	4.51698	8.44714	4.76392	117	357963	chr1	37890242	37890715	AVPV_peak_23	452	.	13.3863	50.1763	45.2237	255	1556823
chr1	36335729	36369181	ENSMUSG00000010453	chr1	36691382	36691720	Arcuate-B_peak_23	47	.	4.51698	8.44714	4.76392	117	322202	chr1	37890242	37890715	AVPV_peak_23	452	.	13.3863	50.1763	45.2237	255	1521062
chr1	36335729	36369181	ENSMUSG00000098680	chr1	36691382	36691720	Arcuate-B_peak_23	47	.	4.51698	8.44714	4.76392	117	322202	chr1	37890242	37890715	AVPV_peak_23	452	.	13.3863	50.1763	45.2237	255	1521062
chr1	36372290	36445271	ENSMUSG00000001143	chr1	36691382	36691720	Arcuate-B_peak_23	47	.	4.51698	8.44714	4.76392	117	246112	chr1	37890242	37890715	AVPV_peak_23	452	.	13.3863	50.1763	45.2237	255	1444972
chr1	36372290	36445271	ENSMUSG00000037432	chr1	36691382	36691720	Arcuate-B_peak_23	47	.	4.51698	8.44714	4.76392	117	246112	chr1	37890242	37890715	AVPV_peak_23	452	.	13.3863	50.1763	45.2237	255	1444972
chr1	36471619	36508764	ENSMUSG00000037408	chr1	36691382	36691720	Arcuate-B_peak_23	47	.	4.51698	8.44714	4.76392	117	182619	chr1	37890242	37890715	AVPV_peak_23	452	.	13.3863	50.1763	45.2237	255	1381479
chr1	36471619	36508764	ENSMUSG00000104316	chr1	36691382	36691720	Arcuate-B_peak_23	47	.	4.51698	8.44714	4.76392	117	182619	chr1	37890242	37890715	AVPV_peak_23	452	.	13.3863	50.1763	45.2237	255	1381479
chr1	36471619	36508764	ENSMUSG00000106081	chr1	36691382	36691720	Arcuate-B_peak_23	47	.	4.51698	8.44714	4.76392	117	182619	chr1	37890242	37890715	AVPV_peak_23	452	.	13.3863	50.1763	45.2237	255	1381479
chr1	36511866	36528237	ENSMUSG00000001138	chr1	36691382	36691720	Arcuate-B_peak_23	47	.	4.51698	8.44714	4.76392	117	163146	chr1	37890242	37890715	AVPV_peak_23	452	.	13.3863	50.1763	45.2237	255	1362006
chr1	36511866	36528237	ENSMUSG00000102845	chr1	36691382	36691720	Arcuate-B_peak_23	47	.	4.51698	8.44714	4.76392	117	163146	chr1	37890242	37890715	AVPV_peak_23	452	.	13.3863	50.1763	45.2237	255	1362006
chr1	36530187	36547445	ENSMUSG00000067653	chr1	36691382	36691720	Arcuate-B_peak_23	47	.	4.51698	8.44714	4.76392	117	143938	chr1	37890242	37890715	AVPV_peak_23	452	.	13.3863	50.1763	45.2237	255	1342798
chr1	36530187	36547445	ENSMUSG00000079610	chr1	36691382	36691720	Arcuate-B_peak_23	47	.	4.51698	8.44714	4.76392	117	143938	chr1	37890242	37890715	AVPV_peak_23	452	.	13.3863	50.1763	45.2237	255	1342798
chr1	36530187	36547445	ENSMUSG00000109510	chr1	36691382	36691720	Arcuate-B_peak_23	47	.	4.51698	8.44714	4.76392	117	143938	chr1	37890242	37890715	AVPV_peak_23	452	.	13.3863	50.1763	45.2237	255	1342798
chr1	36548638	36683183	ENSMUSG00000026121	chr1	36691382	36691720	Arcuate-B_peak_23	47	.	4.51698	8.44714	4.76392	117	8200	chr1	37890242	37890715	AVPV_peak_23	452	.	13.3863	50.1763	45.2237	255	1207060
chr1	36548638	36683183	ENSMUSG00000046337	chr1	36691382	36691720	Arcuate-B_peak_23	47	.	4.51698	8.44714	4.76392	117	8200	chr1	37890242	37890715	AVPV_peak_23	452	.	13.3863	50.1763	45.2237	255	1207060
chr1	36548638	36683183	ENSMUSG00000077939	chr1	36691382	36691720	Arcuate-B_peak_23	47	.	4.51698	8.44714	4.76392	117	8200	chr1	37890242	37890715	AVPV_peak_23	452	.	13.3863	50.1763	45.2237	255	1207060
chr1	36548638	36683183	ENSMUSG00000087589	chr1	36691382	36691720	Arcuate-B_peak_23	47	.	4.51698	8.44714	4.76392	117	8200	chr1	37890242	37890715	AVPV_peak_23	452	.	13.3863	50.1763	45.2237	255	1207060
chr1	36548638	36683183	ENSMUSG00000089906	chr1	36691382	36691720	Arcuate-B_peak_23	47	.	4.51698	8.44714	4.76392	117	8200	chr1	37890242	37890715	AVPV_peak_23	452	.	13.3863	50.1763	45.2237	255	1207060
chr1	36691448	36693681	ENSMUSG00000061518	chr1	36691382	36691720	Arcuate-B_peak_23	47	.	4.51698	8.44714	4.76392	117	0	chr1	37890242	37890715	AVPV_peak_23	452	.	13.3863	50.1763	45.2237	255	1196562
chr1	36698113	36757953	ENSMUSG00000037351	chr1	36691382	36691720	Arcuate-B_peak_23	47	.	4.51698	8.44714	4.76392	117	6394	chr1	37890242	37890715	AVPV_peak_23	452	.	13.3863	50.1763	45.2237	255	1132290
chr1	36698113	36757953	ENSMUSG00000102416	chr1	36691382	36691720	Arcuate-B_peak_23	47	.	4.51698	8.44714	4.76392	117	6394	chr1	37890242	37890715	AVPV_peak_23	452	.	13.3863	50.1763	45.2237	255	1132290
chr1	36698113	36757953	ENSMUSG00000104237	chr1	36691382	36691720	Arcuate-B_peak_23	47	.	4.51698	8.44714	4.76392	117	6394	chr1	37890242	37890715	AVPV_peak_23	452	.	13.3863	50.1763	45.2237	255	1132290
chr1	36761797	36782818	ENSMUSG00000026117	chr1	36691382	36691720	Arcuate-B_peak_23	47	.	4.51698	8.44714	4.76392	117	70078	chr1	37890242	37890715	AVPV_peak_23	452	.	13.3863	50.1763	45.2237	255	1107425
chr1	36761797	36782818	ENSMUSG00000097291	chr1	36691382	36691720	Arcuate-B_peak_23	47	.	4.51698	8.44714	4.76392	117	70078	chr1	37890242	37890715	AVPV_peak_23	452	.	13.3863	50.1763	45.2237	255	1107425
chr1	36792190	36943666	ENSMUSG00000026116	chr1	36691382	36691720	Arcuate-B_peak_23	47	.	4.51698	8.44714	4.76392	117	100471	chr1	37890242	37890715	AVPV_peak_23	452	.	13.3863	50.1763	45.2237	255	946577
chr1	36792190	36943666	ENSMUSG00000102930	chr1	36691382	36691720	Arcuate-B_peak_23	47	.	4.51698	8.44714	4.76392	117	100471	chr1	37890242	37890715	AVPV_peak_23	452	.	13.3863	50.1763	45.2237	255	946577
chr1	36792190	36943666	ENSMUSG00000103016	chr1	36691382	36691720	Arcuate-B_peak_23	47	.	4.51698	8.44714	4.76392	117	100471	chr1	37890242	37890715	AVPV_peak_23	452	.	13.3863	50.1763	45.2237	255	946577
chr1	36792190	36943666	ENSMUSG00000103159	chr1	36691382	36691720	Arcuate-B_peak_23	47	.	4.51698	8.44714	4.76392	117	100471	chr1	37890242	37890715	AVPV_peak_23	452	.	13.3863	50.1763	45.2237	255	946577
chr1	36957929	36958427	ENSMUSG00000080054	chr1	37135344	37135622	Arcuate-B_peak_24	111	.	5.43455	15.1537	11.1115	129	176918	chr1	37890242	37890715	AVPV_peak_23	452	.	13.3863	50.1763	45.2237	255	931816
chr1	37005438	37005557	ENSMUSG00000095944	chr1	37135344	37135622	Arcuate-B_peak_24	111	.	5.43455	15.1537	11.1115	129	129788	chr1	37890242	37890715	AVPV_peak_23	452	.	13.3863	50.1763	45.2237	255	884686
chr1	37026595	37187613	ENSMUSG00000050122	chr1	37135344	37135622	Arcuate-B_peak_24	111	.	5.43455	15.1537	11.1115	129	0	chr1	37890242	37890715	AVPV_peak_23	452	.	13.3863	50.1763	45.2237	255	702630
chr1	37026595	37187613	ENSMUSG00000103603	chr1	37135344	37135622	Arcuate-B_peak_24	111	.	5.43455	15.1537	11.1115	129	0	chr1	37890242	37890715	AVPV_peak_23	452	.	13.3863	50.1763	45.2237	255	702630
chr1	37214433	37263384	ENSMUSG00000026114	chr1	37230515	37230818	Arcuate-B_peak_25	134	.	7.23946	17.6139	13.4648	110	0	chr1	37890242	37890715	AVPV_peak_23	452	.	13.3863	50.1763	45.2237	255	626859
chr1	37299351	37299697	ENSMUSG00000102231	chr1	37273874	37274129	Arcuate-B_peak_26	30	.	3.6768	6.60524	3.04667	19	25223	chr1	37890242	37890715	AVPV_peak_23	452	.	13.3863	50.1763	45.2237	255	590546
chr1	37299864	37410736	ENSMUSG00000026113	chr1	37273874	37274129	Arcuate-B_peak_26	30	.	3.6768	6.60524	3.04667	19	25736	chr1	37890242	37890715	AVPV_peak_23	452	.	13.3863	50.1763	45.2237	255	479507
chr1	37299864	37410736	ENSMUSG00000086064	chr1	37273874	37274129	Arcuate-B_peak_26	30	.	3.6768	6.60524	3.04667	19	25736	chr1	37890242	37890715	AVPV_peak_23	452	.	13.3863	50.1763	45.2237	255	479507
chr1	37299864	37410736	ENSMUSG00000102879	chr1	37273874	37274129	Arcuate-B_peak_26	30	.	3.6768	6.60524	3.04667	19	25736	chr1	37890242	37890715	AVPV_peak_23	452	.	13.3863	50.1763	45.2237	255	479507
chr1	37417083	37430103	ENSMUSG00000026112	chr1	37273874	37274129	Arcuate-B_peak_26	30	.	3.6768	6.60524	3.04667	19	142955	chr1	37890242	37890715	AVPV_peak_23	452	.	13.3863	50.1763	45.2237	255	460140
chr1	37430138	37439124	ENSMUSG00000026111	chr1	37273874	37274129	Arcuate-B_peak_26	30	.	3.6768	6.60524	3.04667	19	156010	chr1	37890242	37890715	AVPV_peak_23	452	.	13.3863	50.1763	45.2237	255	451119
chr1	37439339	37541016	ENSMUSG00000026110	chr1	37273874	37274129	Arcuate-B_peak_26	30	.	3.6768	6.60524	3.04667	19	165211	chr1	37890242	37890715	AVPV_peak_23	452	.	13.3863	50.1763	45.2237	255	349227
chr1	37439339	37541016	ENSMUSG00000087233	chr1	37273874	37274129	Arcuate-B_peak_26	30	.	3.6768	6.60524	3.04667	19	165211	chr1	37890242	37890715	AVPV_peak_23	452	.	13.3863	50.1763	45.2237	255	349227
chr1	37439339	37541016	ENSMUSG00000103948	chr1	37273874	37274129	Arcuate-B_peak_26	30	.	3.6768	6.60524	3.04667	19	165211	chr1	37890242	37890715	AVPV_peak_23	452	.	13.3863	50.1763	45.2237	255	349227
chr1	37611676	37720085	ENSMUSG00000026090	chr1	37890299	37890650	Arcuate-B_peak_27	303	.	9.99825	34.9842	30.3045	175	170215	chr1	37890242	37890715	AVPV_peak_23	452	.	13.3863	50.1763	45.2237	255	170158
chr1	37611676	37720085	ENSMUSG00000089767	chr1	37890299	37890650	Arcuate-B_peak_27	303	.	9.99825	34.9842	30.3045	175	170215	chr1	37890242	37890715	AVPV_peak_23	452	.	13.3863	50.1763	45.2237	255	170158
chr1	37611676	37720085	ENSMUSG00000102650	chr1	37890299	37890650	Arcuate-B_peak_27	303	.	9.99825	34.9842	30.3045	175	170215	chr1	37890242	37890715	AVPV_peak_23	452	.	13.3863	50.1763	45.2237	255	170158
chr1	37611676	37720085	ENSMUSG00000104365	chr1	37890299	37890650	Arcuate-B_peak_27	303	.	9.99825	34.9842	30.3045	175	170215	chr1	37890242	37890715	AVPV_peak_23	452	.	13.3863	50.1763	45.2237	255	170158
chr1	37754775	37871388	ENSMUSG00000060771	chr1	37890299	37890650	Arcuate-B_peak_27	303	.	9.99825	34.9842	30.3045	175	18912	chr1	37890242	37890715	AVPV_peak_23	452	.	13.3863	50.1763	45.2237	255	18855
chr1	37754775	37871388	ENSMUSG00000097268	chr1	37890299	37890650	Arcuate-B_peak_27	303	.	9.99825	34.9842	30.3045	175	18912	chr1	37890242	37890715	AVPV_peak_23	452	.	13.3863	50.1763	45.2237	255	18855
chr1	37871737	37890411	ENSMUSG00000026088	chr1	37890299	37890650	Arcuate-B_peak_27	303	.	9.99825	34.9842	30.3045	175	0	chr1	37890242	37890715	AVPV_peak_23	452	.	13.3863	50.1763	45.2237	255	0
chr1	37871737	37890411	ENSMUSG00000037216	chr1	37890299	37890650	Arcuate-B_peak_27	303	.	9.99825	34.9842	30.3045	175	0	chr1	37890242	37890715	AVPV_peak_23	452	.	13.3863	50.1763	45.2237	255	0
chr1	37890476	37898535	ENSMUSG00000026087	chr1	37890299	37890650	Arcuate-B_peak_27	303	.	9.99825	34.9842	30.3045	175	0	chr1	37890242	37890715	AVPV_peak_23	452	.	13.3863	50.1763	45.2237	255	0
chr1	37905922	37916493	ENSMUSG00000061584	chr1	37890299	37890650	Arcuate-B_peak_27	303	.	9.99825	34.9842	30.3045	175	15273	chr1	37890242	37890715	AVPV_peak_23	452	.	13.3863	50.1763	45.2237	255	15208
chr1	37933595	37957759	ENSMUSG00000026085	chr1	37890299	37890650	Arcuate-B_peak_27	303	.	9.99825	34.9842	30.3045	175	42946	chr1	37890242	37890715	AVPV_peak_23	452	.	13.3863	50.1763	45.2237	255	42881
chr1	37933595	37957759	ENSMUSG00000087374	chr1	37890299	37890650	Arcuate-B_peak_27	303	.	9.99825	34.9842	30.3045	175	42946	chr1	37890242	37890715	AVPV_peak_23	452	.	13.3863	50.1763	45.2237	255	42881
chr1	37973966	37974203	ENSMUSG00000089141	chr1	37890299	37890650	Arcuate-B_peak_27	303	.	9.99825	34.9842	30.3045	175	83317	chr1	37890242	37890715	AVPV_peak_23	452	.	13.3863	50.1763	45.2237	255	83252
chr1	37985188	37997893	ENSMUSG00000058407	chr1	37890299	37890650	Arcuate-B_peak_27	303	.	9.99825	34.9842	30.3045	175	94539	chr1	37890242	37890715	AVPV_peak_23	452	.	13.3863	50.1763	45.2237	255	94474
chr1	37998009	38129801	ENSMUSG00000026082	chr1	37890299	37890650	Arcuate-B_peak_27	303	.	9.99825	34.9842	30.3045	175	107360	chr1	38200343	38200563	AVPV_peak_24	61	.	4.89883	9.93252	6.12171	84	70543
chr1	37998009	38129801	ENSMUSG00000026083	chr1	37890299	37890650	Arcuate-B_peak_27	303	.	9.99825	34.9842	30.3045	175	107360	chr1	38200343	38200563	AVPV_peak_24	61	.	4.89883	9.93252	6.12171	84	70543
chr1	37998009	38129801	ENSMUSG00000103804	chr1	37890299	37890650	Arcuate-B_peak_27	303	.	9.99825	34.9842	30.3045	175	107360	chr1	38200343	38200563	AVPV_peak_24	61	.	4.89883	9.93252	6.12171	84	70543
chr1	38132082	38159892	ENSMUSG00000102716	chr1	38241446	38242204	Arcuate-B_peak_28	520	.	13.7279	57.1656	52.0011	515	81555	chr1	38200343	38200563	AVPV_peak_24	61	.	4.89883	9.93252	6.12171	84	40452
chr1	38177325	38664955	ENSMUSG00000037138	chr1	38241446	38242204	Arcuate-B_peak_28	520	.	13.7279	57.1656	52.0011	515	0	chr1	38200343	38200563	AVPV_peak_24	61	.	4.89883	9.93252	6.12171	84	0
chr1	38177325	38664955	ENSMUSG00000085280	chr1	38241446	38242204	Arcuate-B_peak_28	520	.	13.7279	57.1656	52.0011	515	0	chr1	38200343	38200563	AVPV_peak_24	61	.	4.89883	9.93252	6.12171	84	0
chr1	38177325	38664955	ENSMUSG00000085391	chr1	38241446	38242204	Arcuate-B_peak_28	520	.	13.7279	57.1656	52.0011	515	0	chr1	38200343	38200563	AVPV_peak_24	61	.	4.89883	9.93252	6.12171	84	0
chr1	38177325	38664955	ENSMUSG00000087131	chr1	38241446	38242204	Arcuate-B_peak_28	520	.	13.7279	57.1656	52.0011	515	0	chr1	38200343	38200563	AVPV_peak_24	61	.	4.89883	9.93252	6.12171	84	0
chr1	38177325	38664955	ENSMUSG00000102984	chr1	38241446	38242204	Arcuate-B_peak_28	520	.	13.7279	57.1656	52.0011	515	0	chr1	38200343	38200563	AVPV_peak_24	61	.	4.89883	9.93252	6.12171	84	0
chr1	38722619	38723121	ENSMUSG00000102541	chr1	39086316	39086633	Arcuate-B_peak_29	125	.	7.07887	16.6329	12.5208	171	363196	chr1	38848072	38848337	AVPV_peak_26	76	.	5.28816	11.578	7.68794	134	124952
chr1	38767183	38767686	ENSMUSG00000103531	chr1	39086316	39086633	Arcuate-B_peak_29	125	.	7.07887	16.6329	12.5208	171	318631	chr1	38848072	38848337	AVPV_peak_26	76	.	5.28816	11.578	7.68794	134	80387
chr1	38793644	38836711	ENSMUSG00000048814	chr1	39086316	39086633	Arcuate-B_peak_29	125	.	7.07887	16.6329	12.5208	171	249606	chr1	38848072	38848337	AVPV_peak_26	76	.	5.28816	11.578	7.68794	134	11362
chr1	38863866	38898161	ENSMUSG00000026080	chr1	39086316	39086633	Arcuate-B_peak_29	125	.	7.07887	16.6329	12.5208	171	188156	chr1	38852002	38852328	AVPV_peak_27	101	.	5.98896	14.1812	10.1866	148	11539
chr1	38863866	38898161	ENSMUSG00000103647	chr1	39086316	39086633	Arcuate-B_peak_29	125	.	7.07887	16.6329	12.5208	171	188156	chr1	38852002	38852328	AVPV_peak_27	101	.	5.98896	14.1812	10.1866	148	11539
chr1	38907944	38908716	ENSMUSG00000102447	chr1	39086316	39086633	Arcuate-B_peak_29	125	.	7.07887	16.6329	12.5208	171	177601	chr1	38852002	38852328	AVPV_peak_27	101	.	5.98896	14.1812	10.1866	148	55617
chr1	38939148	38950276	ENSMUSG00000067604	chr1	39086316	39086633	Arcuate-B_peak_29	125	.	7.07887	16.6329	12.5208	171	136041	chr1	38852002	38852328	AVPV_peak_27	101	.	5.98896	14.1812	10.1866	148	86821
chr1	38985607	38997238	ENSMUSG00000026078	chr1	39086316	39086633	Arcuate-B_peak_29	125	.	7.07887	16.6329	12.5208	171	89079	chr1	39064043	39064263	AVPV_peak_28	53	.	4.66523	9.13914	5.37146	84	66806
chr1	38985607	38997238	ENSMUSG00000103046	chr1	39086316	39086633	Arcuate-B_peak_29	125	.	7.07887	16.6329	12.5208	171	89079	chr1	39064043	39064263	AVPV_peak_28	53	.	4.66523	9.13914	5.37146	84	66806
chr1	39048647	39057637	ENSMUSG00000104188	chr1	39086316	39086633	Arcuate-B_peak_29	125	.	7.07887	16.6329	12.5208	171	28680	chr1	39064043	39064263	AVPV_peak_28	53	.	4.66523	9.13914	5.37146	84	6407
chr1	39081251	39083338	ENSMUSG00000103182	chr1	39086316	39086633	Arcuate-B_peak_29	125	.	7.07887	16.6329	12.5208	171	2979	chr1	39086336	39086605	AVPV_peak_29	128	.	6.61189	16.9306	12.8286	98	2999
chr1	39186895	39186992	ENSMUSG00000098833	chr1	39089856	39090130	Arcuate-B_peak_30	113	.	6.65047	15.4524	11.3966	161	96766	chr1	39089849	39090132	AVPV_peak_30	128	.	6.68976	16.9306	12.8286	132	96764
chr1	39193730	39363236	ENSMUSG00000026077	chr1	39089856	39090130	Arcuate-B_peak_30	113	.	6.65047	15.4524	11.3966	161	103601	chr1	39089849	39090132	AVPV_peak_30	128	.	6.68976	16.9306	12.8286	132	103599
chr1	39193730	39363236	ENSMUSG00000092553	chr1	39089856	39090130	Arcuate-B_peak_30	113	.	6.65047	15.4524	11.3966	161	103601	chr1	39089849	39090132	AVPV_peak_30	128	.	6.68976	16.9306	12.8286	132	103599
chr1	39193730	39363236	ENSMUSG00000092563	chr1	39089856	39090130	Arcuate-B_peak_30	113	.	6.65047	15.4524	11.3966	161	103601	chr1	39089849	39090132	AVPV_peak_30	128	.	6.68976	16.9306	12.8286	132	103599
chr1	39367841	39478755	ENSMUSG00000003134	chr1	39089856	39090130	Arcuate-B_peak_30	113	.	6.65047	15.4524	11.3966	161	277712	chr1	39089849	39090132	AVPV_peak_30	128	.	6.68976	16.9306	12.8286	132	277710
chr1	39367841	39478755	ENSMUSG00000073702	chr1	39089856	39090130	Arcuate-B_peak_30	113	.	6.65047	15.4524	11.3966	161	277712	chr1	39089849	39090132	AVPV_peak_30	128	.	6.68976	16.9306	12.8286	132	277710
chr1	39367841	39478755	ENSMUSG00000102607	chr1	39089856	39090130	Arcuate-B_peak_30	113	.	6.65047	15.4524	11.3966	161	277712	chr1	39089849	39090132	AVPV_peak_30	128	.	6.68976	16.9306	12.8286	132	277710
chr1	39519532	39519748	ENSMUSG00000065629	chr1	39089856	39090130	Arcuate-B_peak_30	113	.	6.65047	15.4524	11.3966	161	429403	chr1	39089849	39090132	AVPV_peak_30	128	.	6.68976	16.9306	12.8286	132	429401
chr1	39519532	39519748	ENSMUSG00000104827	chr1	39089856	39090130	Arcuate-B_peak_30	113	.	6.65047	15.4524	11.3966	161	429403	chr1	39089849	39090132	AVPV_peak_30	128	.	6.68976	16.9306	12.8286	132	429401
chr1	39534991	39546889	ENSMUSG00000003135	chr1	39089856	39090130	Arcuate-B_peak_30	113	.	6.65047	15.4524	11.3966	161	444862	chr1	39089849	39090132	AVPV_peak_30	128	.	6.68976	16.9306	12.8286	132	444860
chr1	39547569	39577405	ENSMUSG00000048234	chr1	39089856	39090130	Arcuate-B_peak_30	113	.	6.65047	15.4524	11.3966	161	457440	chr1	39089849	39090132	AVPV_peak_30	128	.	6.68976	16.9306	12.8286	132	457438
chr1	39547569	39577405	ENSMUSG00000064936	chr1	39089856	39090130	Arcuate-B_peak_30	113	.	6.65047	15.4524	11.3966	161	457440	chr1	39089849	39090132	AVPV_peak_30	128	.	6.68976	16.9306	12.8286	132	457438
chr1	39547569	39577405	ENSMUSG00000077704	chr1	39089856	39090130	Arcuate-B_peak_30	113	.	6.65047	15.4524	11.3966	161	457440	chr1	39089849	39090132	AVPV_peak_30	128	.	6.68976	16.9306	12.8286	132	457438
chr1	39547569	39577405	ENSMUSG00000085894	chr1	39089856	39090130	Arcuate-B_peak_30	113	.	6.65047	15.4524	11.3966	161	457440	chr1	39089849	39090132	AVPV_peak_30	128	.	6.68976	16.9306	12.8286	132	457438
chr1	39597416	39598005	ENSMUSG00000102471	chr1	39089856	39090130	Arcuate-B_peak_30	113	.	6.65047	15.4524	11.3966	161	507287	chr1	39089849	39090132	AVPV_peak_30	128	.	6.68976	16.9306	12.8286	132	507285
chr1	39618405	39657390	ENSMUSG00000050967	chr1	39089856	39090130	Arcuate-B_peak_30	113	.	6.65047	15.4524	11.3966	161	528276	chr1	39089849	39090132	AVPV_peak_30	128	.	6.68976	16.9306	12.8286	132	528274
chr1	39618405	39657390	ENSMUSG00000097083	chr1	39089856	39090130	Arcuate-B_peak_30	113	.	6.65047	15.4524	11.3966	161	528276	chr1	39089849	39090132	AVPV_peak_30	128	.	6.68976	16.9306	12.8286	132	528274
chr1	39665300	39720997	ENSMUSG00000057173	chr1	39089856	39090130	Arcuate-B_peak_30	113	.	6.65047	15.4524	11.3966	161	575171	chr1	39089849	39090132	AVPV_peak_30	128	.	6.68976	16.9306	12.8286	132	575169
chr1	39804147	39805332	ENSMUSG00000091937	chr1	39089856	39090130	Arcuate-B_peak_30	113	.	6.65047	15.4524	11.3966	161	714018	chr1	39089849	39090132	AVPV_peak_30	128	.	6.68976	16.9306	12.8286	132	714016
chr1	39839174	39847334	ENSMUSG00000101634	chr1	39089856	39090130	Arcuate-B_peak_30	113	.	6.65047	15.4524	11.3966	161	749045	chr1	39089849	39090132	AVPV_peak_30	128	.	6.68976	16.9306	12.8286	132	749043
chr1	39900912	40026310	ENSMUSG00000026074	chr1	39089856	39090130	Arcuate-B_peak_30	113	.	6.65047	15.4524	11.3966	161	810783	chr1	39089849	39090132	AVPV_peak_30	128	.	6.68976	16.9306	12.8286	132	810781
chr1	40049038	40050368	ENSMUSG00000102985	chr1	39089856	39090130	Arcuate-B_peak_30	113	.	6.65047	15.4524	11.3966	161	958909	chr1	39089849	39090132	AVPV_peak_30	128	.	6.68976	16.9306	12.8286	132	958907
chr1	40074078	40125231	ENSMUSG00000026073	chr1	39089856	39090130	Arcuate-B_peak_30	113	.	6.65047	15.4524	11.3966	161	983949	chr1	39089849	39090132	AVPV_peak_30	128	.	6.68976	16.9306	12.8286	132	983947
chr1	40074078	40125231	ENSMUSG00000097899	chr1	39089856	39090130	Arcuate-B_peak_30	113	.	6.65047	15.4524	11.3966	161	983949	chr1	39089849	39090132	AVPV_peak_30	128	.	6.68976	16.9306	12.8286	132	983947
chr1	40074078	40125231	ENSMUSG00000102975	chr1	39089856	39090130	Arcuate-B_peak_30	113	.	6.65047	15.4524	11.3966	161	983949	chr1	39089849	39090132	AVPV_peak_30	128	.	6.68976	16.9306	12.8286	132	983947
chr1	40225079	40317257	ENSMUSG00000026072	chr1	39089856	39090130	Arcuate-B_peak_30	113	.	6.65047	15.4524	11.3966	161	1134950	chr1	39089849	39090132	AVPV_peak_30	128	.	6.68976	16.9306	12.8286	132	1134948
chr1	40225079	40317257	ENSMUSG00000103560	chr1	39089856	39090130	Arcuate-B_peak_30	113	.	6.65047	15.4524	11.3966	161	1134950	chr1	39089849	39090132	AVPV_peak_30	128	.	6.68976	16.9306	12.8286	132	1134948
chr1	40324609	40367562	ENSMUSG00000070942	chr1	39089856	39090130	Arcuate-B_peak_30	113	.	6.65047	15.4524	11.3966	161	1234480	chr1	39089849	39090132	AVPV_peak_30	128	.	6.68976	16.9306	12.8286	132	1234478
chr1	40324609	40367562	ENSMUSG00000103230	chr1	39089856	39090130	Arcuate-B_peak_30	113	.	6.65047	15.4524	11.3966	161	1234480	chr1	39089849	39090132	AVPV_peak_30	128	.	6.68976	16.9306	12.8286	132	1234478
chr1	40429569	40465415	ENSMUSG00000026069	chr1	39089856	39090130	Arcuate-B_peak_30	113	.	6.65047	15.4524	11.3966	161	1339440	chr1	39089849	39090132	AVPV_peak_30	128	.	6.68976	16.9306	12.8286	132	1339438
chr1	40465551	40500854	ENSMUSG00000026070	chr1	39089856	39090130	Arcuate-B_peak_30	113	.	6.65047	15.4524	11.3966	161	1375422	chr1	39089849	39090132	AVPV_peak_30	128	.	6.68976	16.9306	12.8286	132	1375420
chr1	40515361	40551705	ENSMUSG00000026068	chr1	39089856	39090130	Arcuate-B_peak_30	113	.	6.65047	15.4524	11.3966	161	1425232	chr1	39089849	39090132	AVPV_peak_30	128	.	6.68976	16.9306	12.8286	132	1425230
chr1	40572187	40630725	ENSMUSG00000026065	chr1	39089856	39090130	Arcuate-B_peak_30	113	.	6.65047	15.4524	11.3966	161	1482058	chr1	39089849	39090132	AVPV_peak_30	128	.	6.68976	16.9306	12.8286	132	1482056
chr1	40572187	40630725	ENSMUSG00000102676	chr1	39089856	39090130	Arcuate-B_peak_30	113	.	6.65047	15.4524	11.3966	161	1482058	chr1	39089849	39090132	AVPV_peak_30	128	.	6.68976	16.9306	12.8286	132	1482056
chr1	40572187	40630725	ENSMUSG00000104441	chr1	39089856	39090130	Arcuate-B_peak_30	113	.	6.65047	15.4524	11.3966	161	1482058	chr1	39089849	39090132	AVPV_peak_30	128	.	6.68976	16.9306	12.8286	132	1482056
chr1	40680573	40769273	ENSMUSG00000026062	chr1	39089856	39090130	Arcuate-B_peak_30	113	.	6.65047	15.4524	11.3966	161	1590444	chr1	39089849	39090132	AVPV_peak_30	128	.	6.68976	16.9306	12.8286	132	1590442
chr1	40680573	40769273	ENSMUSG00000103679	chr1	39089856	39090130	Arcuate-B_peak_30	113	.	6.65047	15.4524	11.3966	161	1590444	chr1	39089849	39090132	AVPV_peak_30	128	.	6.68976	16.9306	12.8286	132	1590442
chr1	40771384	40790687	ENSMUSG00000041945	chr1	39089856	39090130	Arcuate-B_peak_30	113	.	6.65047	15.4524	11.3966	161	1681255	chr1	39089849	39090132	AVPV_peak_30	128	.	6.68976	16.9306	12.8286	132	1681253
chr1	40771384	40790687	ENSMUSG00000103270	chr1	39089856	39090130	Arcuate-B_peak_30	113	.	6.65047	15.4524	11.3966	161	1681255	chr1	39089849	39090132	AVPV_peak_30	128	.	6.68976	16.9306	12.8286	132	1681253
chr1	40805600	40856887	ENSMUSG00000079588	chr1	39089856	39090130	Arcuate-B_peak_30	113	.	6.65047	15.4524	11.3966	161	1715471	chr1	39089849	39090132	AVPV_peak_30	128	.	6.68976	16.9306	12.8286	132	1715469
chr1	40863736	40864232	ENSMUSG00000094136	chr1	39089856	39090130	Arcuate-B_peak_30	113	.	6.65047	15.4524	11.3966	161	1773607	chr1	39089849	39090132	AVPV_peak_30	128	.	6.68976	16.9306	12.8286	132	1773605
chr1	41167586	41181252	ENSMUSG00000104072	chr1	39089856	39090130	Arcuate-B_peak_30	113	.	6.65047	15.4524	11.3966	161	2077457	chr1	39089849	39090132	AVPV_peak_30	128	.	6.68976	16.9306	12.8286	132	2077455
chr1	41526930	41529543	ENSMUSG00000100185	chr1	43933614	43933891	Arcuate-B_peak_31	28	.	3.08818	6.41011	2.8634	140	2404072	chr1	43933600	43933837	AVPV_peak_31	86	.	5.27614	12.6104	8.68725	161	2404058
chr1	41781807	41939560	ENSMUSG00000100832	chr1	43933614	43933891	Arcuate-B_peak_31	28	.	3.08818	6.41011	2.8634	140	1994055	chr1	43933600	43933837	AVPV_peak_31	86	.	5.27614	12.6104	8.68725	161	1994041
chr1	42103288	42104333	ENSMUSG00000100178	chr1	43933614	43933891	Arcuate-B_peak_31	28	.	3.08818	6.41011	2.8634	140	1829282	chr1	43933600	43933837	AVPV_peak_31	86	.	5.27614	12.6104	8.68725	161	1829268
chr1	42179289	42180388	ENSMUSG00000101877	chr1	43933614	43933891	Arcuate-B_peak_31	28	.	3.08818	6.41011	2.8634	140	1753227	chr1	43933600	43933837	AVPV_peak_31	86	.	5.27614	12.6104	8.68725	161	1753213
chr1	42229725	42231108	ENSMUSG00000053640	chr1	43933614	43933891	Arcuate-B_peak_31	28	.	3.08818	6.41011	2.8634	140	1702507	chr1	43933600	43933837	AVPV_peak_31	86	.	5.27614	12.6104	8.68725	161	1702493
chr1	42238232	42238695	ENSMUSG00000101919	chr1	43933614	43933891	Arcuate-B_peak_31	28	.	3.08818	6.41011	2.8634	140	1694920	chr1	43933600	43933837	AVPV_peak_31	86	.	5.27614	12.6104	8.68725	161	1694906
chr1	42261854	42304412	ENSMUSG00000101299	chr1	43933614	43933891	Arcuate-B_peak_31	28	.	3.08818	6.41011	2.8634	140	1629203	chr1	43933600	43933837	AVPV_peak_31	86	.	5.27614	12.6104	8.68725	161	1629189
chr1	42324589	42355937	ENSMUSG00000100180	chr1	43933614	43933891	Arcuate-B_peak_31	28	.	3.08818	6.41011	2.8634	140	1577678	chr1	43933600	43933837	AVPV_peak_31	86	.	5.27614	12.6104	8.68725	161	1577664
chr1	42491812	42495663	ENSMUSG00000103106	chr1	43933614	43933891	Arcuate-B_peak_31	28	.	3.08818	6.41011	2.8634	140	1437952	chr1	43933600	43933837	AVPV_peak_31	86	.	5.27614	12.6104	8.68725	161	1437938
chr1	42590781	42694842	ENSMUSG00000060424	chr1	43933614	43933891	Arcuate-B_peak_31	28	.	3.08818	6.41011	2.8634	140	1238773	chr1	43933600	43933837	AVPV_peak_31	86	.	5.27614	12.6104	8.68725	161	1238759
chr1	42590781	42694842	ENSMUSG00000104199	chr1	43933614	43933891	Arcuate-B_peak_31	28	.	3.08818	6.41011	2.8634	140	1238773	chr1	43933600	43933837	AVPV_peak_31	86	.	5.27614	12.6104	8.68725	161	1238759
chr1	42694924	42744791	ENSMUSG00000045515	chr1	43933614	43933891	Arcuate-B_peak_31	28	.	3.08818	6.41011	2.8634	140	1188824	chr1	43933600	43933837	AVPV_peak_31	86	.	5.27614	12.6104	8.68725	161	1188810
chr1	42694924	42744791	ENSMUSG00000093436	chr1	43933614	43933891	Arcuate-B_peak_31	28	.	3.08818	6.41011	2.8634	140	1188824	chr1	43933600	43933837	AVPV_peak_31	86	.	5.27614	12.6104	8.68725	161	1188810
chr1	42694924	42744791	ENSMUSG00000097063	chr1	43933614	43933891	Arcuate-B_peak_31	28	.	3.08818	6.41011	2.8634	140	1188824	chr1	43933600	43933837	AVPV_peak_31	86	.	5.27614	12.6104	8.68725	161	1188810
chr1	42750711	42752881	ENSMUSG00000099784	chr1	43933614	43933891	Arcuate-B_peak_31	28	.	3.08818	6.41011	2.8634	140	1180734	chr1	43933600	43933837	AVPV_peak_31	86	.	5.27614	12.6104	8.68725	161	1180720
chr1	42851232	42905683	ENSMUSG00000060679	chr1	43933614	43933891	Arcuate-B_peak_31	28	.	3.08818	6.41011	2.8634	140	1027932	chr1	43933600	43933837	AVPV_peak_31	86	.	5.27614	12.6104	8.68725	161	1027918
chr1	42851232	42905683	ENSMUSG00000077448	chr1	43933614	43933891	Arcuate-B_peak_31	28	.	3.08818	6.41011	2.8634	140	1027932	chr1	43933600	43933837	AVPV_peak_31	86	.	5.27614	12.6104	8.68725	161	1027918
chr1	42952871	43035456	ENSMUSG00000041907	chr1	43933614	43933891	Arcuate-B_peak_31	28	.	3.08818	6.41011	2.8634	140	898159	chr1	43933600	43933837	AVPV_peak_31	86	.	5.27614	12.6104	8.68725	161	898145
chr1	43036844	43036929	ENSMUSG00000089088	chr1	43933614	43933891	Arcuate-B_peak_31	28	.	3.08818	6.41011	2.8634	140	896686	chr1	43933600	43933837	AVPV_peak_31	86	.	5.27614	12.6104	8.68725	161	896672
chr1	43047199	43098637	ENSMUSG00000041878	chr1	43933614	43933891	Arcuate-B_peak_31	28	.	3.08818	6.41011	2.8634	140	834978	chr1	43933600	43933837	AVPV_peak_31	86	.	5.27614	12.6104	8.68725	161	834964
chr1	43047199	43098637	ENSMUSG00000070939	chr1	43933614	43933891	Arcuate-B_peak_31	28	.	3.08818	6.41011	2.8634	140	834978	chr1	43933600	43933837	AVPV_peak_31	86	.	5.27614	12.6104	8.68725	161	834964
chr1	43047199	43098637	ENSMUSG00000100269	chr1	43933614	43933891	Arcuate-B_peak_31	28	.	3.08818	6.41011	2.8634	140	834978	chr1	43933600	43933837	AVPV_peak_31	86	.	5.27614	12.6104	8.68725	161	834964
chr1	43098709	43115947	ENSMUSG00000010290	chr1	43933614	43933891	Arcuate-B_peak_31	28	.	3.08818	6.41011	2.8634	140	817668	chr1	43933600	43933837	AVPV_peak_31	86	.	5.27614	12.6104	8.68725	161	817654
chr1	43123073	43196984	ENSMUSG00000008136	chr1	43933614	43933891	Arcuate-B_peak_31	28	.	3.08818	6.41011	2.8634	140	736631	chr1	43933600	43933837	AVPV_peak_31	86	.	5.27614	12.6104	8.68725	161	736617
chr1	43123073	43196984	ENSMUSG00000094497	chr1	43933614	43933891	Arcuate-B_peak_31	28	.	3.08818	6.41011	2.8634	140	736631	chr1	43933600	43933837	AVPV_peak_31	86	.	5.27614	12.6104	8.68725	161	736617
chr1	43250155	43302925	ENSMUSG00000099576	chr1	43933614	43933891	Arcuate-B_peak_31	28	.	3.08818	6.41011	2.8634	140	630690	chr1	43933600	43933837	AVPV_peak_31	86	.	5.27614	12.6104	8.68725	161	630676
chr1	43250155	43302925	ENSMUSG00000099694	chr1	43933614	43933891	Arcuate-B_peak_31	28	.	3.08818	6.41011	2.8634	140	630690	chr1	43933600	43933837	AVPV_peak_31	86	.	5.27614	12.6104	8.68725	161	630676
chr1	43409583	43409963	ENSMUSG00000101923	chr1	43933614	43933891	Arcuate-B_peak_31	28	.	3.08818	6.41011	2.8634	140	523652	chr1	43933600	43933837	AVPV_peak_31	86	.	5.27614	12.6104	8.68725	161	523638
chr1	43444578	43570515	ENSMUSG00000066877	chr1	43933614	43933891	Arcuate-B_peak_31	28	.	3.08818	6.41011	2.8634	140	363100	chr1	43933600	43933837	AVPV_peak_31	86	.	5.27614	12.6104	8.68725	161	363086
chr1	43444578	43570515	ENSMUSG00000103422	chr1	43933614	43933891	Arcuate-B_peak_31	28	.	3.08818	6.41011	2.8634	140	363100	chr1	43933600	43933837	AVPV_peak_31	86	.	5.27614	12.6104	8.68725	161	363086
chr1	43444578	43570515	ENSMUSG00000103945	chr1	43933614	43933891	Arcuate-B_peak_31	28	.	3.08818	6.41011	2.8634	140	363100	chr1	43933600	43933837	AVPV_peak_31	86	.	5.27614	12.6104	8.68725	161	363086
chr1	43730601	43743895	ENSMUSG00000026051	chr1	43933614	43933891	Arcuate-B_peak_31	28	.	3.08818	6.41011	2.8634	140	189720	chr1	43933600	43933837	AVPV_peak_31	86	.	5.27614	12.6104	8.68725	161	189706
chr1	43730601	43743895	ENSMUSG00000100635	chr1	43933614	43933891	Arcuate-B_peak_31	28	.	3.08818	6.41011	2.8634	140	189720	chr1	43933600	43933837	AVPV_peak_31	86	.	5.27614	12.6104	8.68725	161	189706
chr1	43730601	43743895	ENSMUSG00000100764	chr1	43933614	43933891	Arcuate-B_peak_31	28	.	3.08818	6.41011	2.8634	140	189720	chr1	43933600	43933837	AVPV_peak_31	86	.	5.27614	12.6104	8.68725	161	189706
chr1	43745783	43746282	ENSMUSG00000100480	chr1	43933614	43933891	Arcuate-B_peak_31	28	.	3.08818	6.41011	2.8634	140	187333	chr1	43933600	43933837	AVPV_peak_31	86	.	5.27614	12.6104	8.68725	161	187319
chr1	43746965	43827800	ENSMUSG00000057363	chr1	43933614	43933891	Arcuate-B_peak_31	28	.	3.08818	6.41011	2.8634	140	105815	chr1	43933600	43933837	AVPV_peak_31	86	.	5.27614	12.6104	8.68725	161	105801
chr1	43746965	43827800	ENSMUSG00000090243	chr1	43933614	43933891	Arcuate-B_peak_31	28	.	3.08818	6.41011	2.8634	140	105815	chr1	43933600	43933837	AVPV_peak_31	86	.	5.27614	12.6104	8.68725	161	105801
chr1	43888050	43888595	ENSMUSG00000100701	chr1	43933614	43933891	Arcuate-B_peak_31	28	.	3.08818	6.41011	2.8634	140	45020	chr1	43933600	43933837	AVPV_peak_31	86	.	5.27614	12.6104	8.68725	161	45006
chr1	43898293	43899109	ENSMUSG00000101395	chr1	43933614	43933891	Arcuate-B_peak_31	28	.	3.08818	6.41011	2.8634	140	34506	chr1	43933600	43933837	AVPV_peak_31	86	.	5.27614	12.6104	8.68725	161	34492
chr1	43902927	43903052	ENSMUSG00000088848	chr1	43933614	43933891	Arcuate-B_peak_31	28	.	3.08818	6.41011	2.8634	140	30563	chr1	43933600	43933837	AVPV_peak_31	86	.	5.27614	12.6104	8.68725	161	30549
chr1	43918776	43918886	ENSMUSG00000095757	chr1	43933614	43933891	Arcuate-B_peak_31	28	.	3.08818	6.41011	2.8634	140	14729	chr1	43933600	43933837	AVPV_peak_31	86	.	5.27614	12.6104	8.68725	161	14715
chr1	43933646	44003000	ENSMUSG00000041763	chr1	43933614	43933891	Arcuate-B_peak_31	28	.	3.08818	6.41011	2.8634	140	0	chr1	43933600	43933837	AVPV_peak_31	86	.	5.27614	12.6104	8.68725	161	0
chr1	44009407	44020034	ENSMUSG00000047343	chr1	43933614	43933891	Arcuate-B_peak_31	28	.	3.08818	6.41011	2.8634	140	75517	chr1	43933600	43933837	AVPV_peak_31	86	.	5.27614	12.6104	8.68725	161	75571
chr1	44009407	44020034	ENSMUSG00000090106	chr1	43933614	43933891	Arcuate-B_peak_31	28	.	3.08818	6.41011	2.8634	140	75517	chr1	43933600	43933837	AVPV_peak_31	86	.	5.27614	12.6104	8.68725	161	75571
chr1	44055871	44079746	ENSMUSG00000091844	chr1	43933614	43933891	Arcuate-B_peak_31	28	.	3.08818	6.41011	2.8634	140	121981	chr1	43933600	43933837	AVPV_peak_31	86	.	5.27614	12.6104	8.68725	161	122035
chr1	44086612	44118808	ENSMUSG00000026047	chr1	43933614	43933891	Arcuate-B_peak_31	28	.	3.08818	6.41011	2.8634	140	152722	chr1	43933600	43933837	AVPV_peak_31	86	.	5.27614	12.6104	8.68725	161	152776
chr1	44086612	44118808	ENSMUSG00000026049	chr1	43933614	43933891	Arcuate-B_peak_31	28	.	3.08818	6.41011	2.8634	140	152722	chr1	43933600	43933837	AVPV_peak_31	86	.	5.27614	12.6104	8.68725	161	152776
chr1	44086612	44118808	ENSMUSG00000101104	chr1	43933614	43933891	Arcuate-B_peak_31	28	.	3.08818	6.41011	2.8634	140	152722	chr1	43933600	43933837	AVPV_peak_31	86	.	5.27614	12.6104	8.68725	161	152776
chr1	44118956	44144770	ENSMUSG00000041684	chr1	43933614	43933891	Arcuate-B_peak_31	28	.	3.08818	6.41011	2.8634	140	185066	chr1	43933600	43933837	AVPV_peak_31	86	.	5.27614	12.6104	8.68725	161	185120
chr1	44147743	44181260	ENSMUSG00000026048	chr1	43933614	43933891	Arcuate-B_peak_31	28	.	3.08818	6.41011	2.8634	140	213853	chr1	43933600	43933837	AVPV_peak_31	86	.	5.27614	12.6104	8.68725	161	213907
chr1	44204069	44218961	ENSMUSG00000046828	chr1	43933614	43933891	Arcuate-B_peak_31	28	.	3.08818	6.41011	2.8634	140	270179	chr1	43933600	43933837	AVPV_peak_31	86	.	5.27614	12.6104	8.68725	161	270233
chr1	44204069	44218961	ENSMUSG00000089703	chr1	43933614	43933891	Arcuate-B_peak_31	28	.	3.08818	6.41011	2.8634	140	270179	chr1	43933600	43933837	AVPV_peak_31	86	.	5.27614	12.6104	8.68725	161	270233
chr1	44330047	44331036	ENSMUSG00000100966	chr1	43933614	43933891	Arcuate-B_peak_31	28	.	3.08818	6.41011	2.8634	140	396157	chr1	43933600	43933837	AVPV_peak_31	86	.	5.27614	12.6104	8.68725	161	396211
chr1	44392808	44394447	ENSMUSG00000100769	chr1	43933614	43933891	Arcuate-B_peak_31	28	.	3.08818	6.41011	2.8634	140	458918	chr1	43933600	43933837	AVPV_peak_31	86	.	5.27614	12.6104	8.68725	161	458972
chr1	44463922	44464231	ENSMUSG00000101567	chr1	43933614	43933891	Arcuate-B_peak_31	28	.	3.08818	6.41011	2.8634	140	530032	chr1	43933600	43933837	AVPV_peak_31	86	.	5.27614	12.6104	8.68725	161	530086
chr1	44551510	44796838	ENSMUSG00000056870	chr1	43933614	43933891	Arcuate-B_peak_31	28	.	3.08818	6.41011	2.8634	140	617620	chr1	43933600	43933837	AVPV_peak_31	86	.	5.27614	12.6104	8.68725	161	617674
chr1	44551510	44796838	ENSMUSG00000089877	chr1	43933614	43933891	Arcuate-B_peak_31	28	.	3.08818	6.41011	2.8634	140	617620	chr1	43933600	43933837	AVPV_peak_31	86	.	5.27614	12.6104	8.68725	161	617674
chr1	44551510	44796838	ENSMUSG00000101701	chr1	43933614	43933891	Arcuate-B_peak_31	28	.	3.08818	6.41011	2.8634	140	617620	chr1	43933600	43933837	AVPV_peak_31	86	.	5.27614	12.6104	8.68725	161	617674
chr1	44551510	44796838	ENSMUSG00000102319	chr1	43933614	43933891	Arcuate-B_peak_31	28	.	3.08818	6.41011	2.8634	140	617620	chr1	43933600	43933837	AVPV_peak_31	86	.	5.27614	12.6104	8.68725	161	617674
chr1	44551510	44796838	ENSMUSG00000103071	chr1	43933614	43933891	Arcuate-B_peak_31	28	.	3.08818	6.41011	2.8634	140	617620	chr1	43933600	43933837	AVPV_peak_31	86	.	5.27614	12.6104	8.68725	161	617674
chr1	44839170	44839698	ENSMUSG00000100434	chr1	43933614	43933891	Arcuate-B_peak_31	28	.	3.08818	6.41011	2.8634	140	905280	chr1	43933600	43933837	AVPV_peak_31	86	.	5.27614	12.6104	8.68725	161	905334
chr1	44873485	44874152	ENSMUSG00000100013	chr1	43933614	43933891	Arcuate-B_peak_31	28	.	3.08818	6.41011	2.8634	140	939595	chr1	43933600	43933837	AVPV_peak_31	86	.	5.27614	12.6104	8.68725	161	939649
chr1	44924148	44924893	ENSMUSG00000101251	chr1	43933614	43933891	Arcuate-B_peak_31	28	.	3.08818	6.41011	2.8634	140	990258	chr1	43933600	43933837	AVPV_peak_31	86	.	5.27614	12.6104	8.68725	161	990312
chr1	45178066	45179006	ENSMUSG00000101937	chr1	43933614	43933891	Arcuate-B_peak_31	28	.	3.08818	6.41011	2.8634	140	1244176	chr1	43933600	43933837	AVPV_peak_31	86	.	5.27614	12.6104	8.68725	161	1244230
chr1	45311537	45349706	ENSMUSG00000026043	chr1	43933614	43933891	Arcuate-B_peak_31	28	.	3.08818	6.41011	2.8634	140	1377647	chr1	43933600	43933837	AVPV_peak_31	86	.	5.27614	12.6104	8.68725	161	1377701
chr1	45311537	45349706	ENSMUSG00000105211	chr1	43933614	43933891	Arcuate-B_peak_31	28	.	3.08818	6.41011	2.8634	140	1377647	chr1	43933600	43933837	AVPV_peak_31	86	.	5.27614	12.6104	8.68725	161	1377701
chr1	45374320	45503282	ENSMUSG00000026042	chr1	46852918	46853150	Arcuate-B_peak_32	70	.	5.38618	10.9285	7.09448	141	1349637	chr1	46852665	46853106	AVPV_peak_32	53	.	4.58736	9.13914	5.37146	381	1349384
chr1	45374320	45503282	ENSMUSG00000104476	chr1	46852918	46853150	Arcuate-B_peak_32	70	.	5.38618	10.9285	7.09448	141	1349637	chr1	46852665	46853106	AVPV_peak_32	53	.	4.58736	9.13914	5.37146	381	1349384
chr1	45513531	45514055	ENSMUSG00000100218	chr1	46852918	46853150	Arcuate-B_peak_32	70	.	5.38618	10.9285	7.09448	141	1338864	chr1	46852665	46853106	AVPV_peak_32	53	.	4.58736	9.13914	5.37146	381	1338611
chr1	45519773	45520754	ENSMUSG00000100361	chr1	46852918	46853150	Arcuate-B_peak_32	70	.	5.38618	10.9285	7.09448	141	1332165	chr1	46852665	46853106	AVPV_peak_32	53	.	4.58736	9.13914	5.37146	381	1331912
chr1	45602025	45602753	ENSMUSG00000100894	chr1	46852918	46853150	Arcuate-B_peak_32	70	.	5.38618	10.9285	7.09448	141	1250166	chr1	46852665	46853106	AVPV_peak_32	53	.	4.58736	9.13914	5.37146	381	1249913
chr1	45685455	45685562	ENSMUSG00000095121	chr1	46852918	46853150	Arcuate-B_peak_32	70	.	5.38618	10.9285	7.09448	141	1167357	chr1	46852665	46853106	AVPV_peak_32	53	.	4.58736	9.13914	5.37146	381	1167104
chr1	45746894	45747025	ENSMUSG00000065255	chr1	46852918	46853150	Arcuate-B_peak_32	70	.	5.38618	10.9285	7.09448	141	1105894	chr1	46852665	46853106	AVPV_peak_32	53	.	4.58736	9.13914	5.37146	381	1105641
chr1	45768336	45769486	ENSMUSG00000100843	chr1	46852918	46853150	Arcuate-B_peak_32	70	.	5.38618	10.9285	7.09448	141	1083433	chr1	46852665	46853106	AVPV_peak_32	53	.	4.58736	9.13914	5.37146	381	1083180
chr1	45772961	45773164	ENSMUSG00000087764	chr1	46852918	46853150	Arcuate-B_peak_32	70	.	5.38618	10.9285	7.09448	141	1079755	chr1	46852665	46853106	AVPV_peak_32	53	.	4.58736	9.13914	5.37146	381	1079502
chr1	45795165	45823619	ENSMUSG00000025995	chr1	46852918	46853150	Arcuate-B_peak_32	70	.	5.38618	10.9285	7.09448	141	1029300	chr1	46852665	46853106	AVPV_peak_32	53	.	4.58736	9.13914	5.37146	381	1029047
chr1	45833799	45836788	ENSMUSG00000099850	chr1	46852918	46853150	Arcuate-B_peak_32	70	.	5.38618	10.9285	7.09448	141	1016131	chr1	46852665	46853106	AVPV_peak_32	53	.	4.58736	9.13914	5.37146	381	1015878
chr1	45857331	45857754	ENSMUSG00000084817	chr1	46852918	46853150	Arcuate-B_peak_32	70	.	5.38618	10.9285	7.09448	141	995165	chr1	46852665	46853106	AVPV_peak_32	53	.	4.58736	9.13914	5.37146	381	994912
chr1	45889524	45890273	ENSMUSG00000098549	chr1	46852918	46853150	Arcuate-B_peak_32	70	.	5.38618	10.9285	7.09448	141	962646	chr1	46852665	46853106	AVPV_peak_32	53	.	4.58736	9.13914	5.37146	381	962393
chr1	45905622	45906798	ENSMUSG00000099381	chr1	46852918	46853150	Arcuate-B_peak_32	70	.	5.38618	10.9285	7.09448	141	946121	chr1	46852665	46853106	AVPV_peak_32	53	.	4.58736	9.13914	5.37146	381	945868
chr1	45908067	45926523	ENSMUSG00000025993	chr1	46852918	46853150	Arcuate-B_peak_32	70	.	5.38618	10.9285	7.09448	141	926396	chr1	46852665	46853106	AVPV_peak_32	53	.	4.58736	9.13914	5.37146	381	926143
chr1	45971181	45976975	ENSMUSG00000099946	chr1	46852918	46853150	Arcuate-B_peak_32	70	.	5.38618	10.9285	7.09448	141	875944	chr1	46852665	46853106	AVPV_peak_32	53	.	4.58736	9.13914	5.37146	381	875691
chr1	45981547	45982012	ENSMUSG00000070896	chr1	46852918	46853150	Arcuate-B_peak_32	70	.	5.38618	10.9285	7.09448	141	870907	chr1	46852665	46853106	AVPV_peak_32	53	.	4.58736	9.13914	5.37146	381	870654
chr1	46011756	46012020	ENSMUSG00000090682	chr1	46852918	46853150	Arcuate-B_peak_32	70	.	5.38618	10.9285	7.09448	141	840899	chr1	46852665	46853106	AVPV_peak_32	53	.	4.58736	9.13914	5.37146	381	840646
chr1	46020071	46030469	ENSMUSG00000044457	chr1	46852918	46853150	Arcuate-B_peak_32	70	.	5.38618	10.9285	7.09448	141	822450	chr1	46852665	46853106	AVPV_peak_32	53	.	4.58736	9.13914	5.37146	381	822197
chr1	46056309	46058986	ENSMUSG00000099432	chr1	46852918	46853150	Arcuate-B_peak_32	70	.	5.38618	10.9285	7.09448	141	793933	chr1	46852665	46853106	AVPV_peak_32	53	.	4.58736	9.13914	5.37146	381	793680
chr1	46066314	46373550	ENSMUSG00000041144	chr1	46852918	46853150	Arcuate-B_peak_32	70	.	5.38618	10.9285	7.09448	141	479369	chr1	46852665	46853106	AVPV_peak_32	53	.	4.58736	9.13914	5.37146	381	479116
chr1	46374196	46374315	ENSMUSG00000096047	chr1	46852918	46853150	Arcuate-B_peak_32	70	.	5.38618	10.9285	7.09448	141	478604	chr1	46852665	46853106	AVPV_peak_32	53	.	4.58736	9.13914	5.37146	381	478351
chr1	46414501	46416932	ENSMUSG00000101262	chr1	46852918	46853150	Arcuate-B_peak_32	70	.	5.38618	10.9285	7.09448	141	435987	chr1	46852665	46853106	AVPV_peak_32	53	.	4.58736	9.13914	5.37146	381	435734
chr1	46425591	46807476	ENSMUSG00000101337	chr1	46852918	46853150	Arcuate-B_peak_32	70	.	5.38618	10.9285	7.09448	141	45443	chr1	46852665	46853106	AVPV_peak_32	53	.	4.58736	9.13914	5.37146	381	45190
chr1	46807543	46892852	ENSMUSG00000025986	chr1	46852918	46853150	Arcuate-B_peak_32	70	.	5.38618	10.9285	7.09448	141	0	chr1	46852665	46853106	AVPV_peak_32	53	.	4.58736	9.13914	5.37146	381	0
chr1	46807543	46892852	ENSMUSG00000100213	chr1	46852918	46853150	Arcuate-B_peak_32	70	.	5.38618	10.9285	7.09448	141	0	chr1	46852665	46853106	AVPV_peak_32	53	.	4.58736	9.13914	5.37146	381	0
chr1	46807543	46892852	ENSMUSG00000103129	chr1	46852918	46853150	Arcuate-B_peak_32	70	.	5.38618	10.9285	7.09448	141	0	chr1	46852665	46853106	AVPV_peak_32	53	.	4.58736	9.13914	5.37146	381	0
chr1	46896582	46896879	ENSMUSG00000100160	chr1	46853253	46854229	Arcuate-B_peak_33	1089	.	25.9475	115.527	108.931	304	42354	chr1	46853274	46854238	AVPV_peak_33	1109	.	24.3254	117.417	110.92	555	42345
chr1	47067787	47068025	ENSMUSG00000101921	chr1	46853253	46854229	Arcuate-B_peak_33	1089	.	25.9475	115.527	108.931	304	213559	chr1	46853274	46854238	AVPV_peak_33	1109	.	24.3254	117.417	110.92	555	213550
chr1	47153460	47189071	ENSMUSG00000101447	chr1	46853253	46854229	Arcuate-B_peak_33	1089	.	25.9475	115.527	108.931	304	299232	chr1	46853274	46854238	AVPV_peak_33	1109	.	24.3254	117.417	110.92	555	299223
chr1	47365643	47366372	ENSMUSG00000081185	chr1	46853253	46854229	Arcuate-B_peak_33	1089	.	25.9475	115.527	108.931	304	511415	chr1	46853274	46854238	AVPV_peak_33	1109	.	24.3254	117.417	110.92	555	511406
chr1	47433823	47435765	ENSMUSG00000103246	chr1	46853253	46854229	Arcuate-B_peak_33	1089	.	25.9475	115.527	108.931	304	579595	chr1	46853274	46854238	AVPV_peak_33	1109	.	24.3254	117.417	110.92	555	579586
chr1	47467020	47467125	ENSMUSG00000098876	chr1	46853253	46854229	Arcuate-B_peak_33	1089	.	25.9475	115.527	108.931	304	612792	chr1	46853274	46854238	AVPV_peak_33	1109	.	24.3254	117.417	110.92	555	612783
chr1	47478867	47480198	ENSMUSG00000100530	chr1	46853253	46854229	Arcuate-B_peak_33	1089	.	25.9475	115.527	108.931	304	624639	chr1	46853274	46854238	AVPV_peak_33	1109	.	24.3254	117.417	110.92	555	624630
chr1	47605995	47606901	ENSMUSG00000104067	chr1	46853253	46854229	Arcuate-B_peak_33	1089	.	25.9475	115.527	108.931	304	751767	chr1	46853274	46854238	AVPV_peak_33	1109	.	24.3254	117.417	110.92	555	751758
chr1	47657692	47659630	ENSMUSG00000100033	chr1	46853253	46854229	Arcuate-B_peak_33	1089	.	25.9475	115.527	108.931	304	803464	chr1	46853274	46854238	AVPV_peak_33	1109	.	24.3254	117.417	110.92	555	803455
chr1	47749278	47749399	ENSMUSG00000094968	chr1	46853253	46854229	Arcuate-B_peak_33	1089	.	25.9475	115.527	108.931	304	895050	chr1	46853274	46854238	AVPV_peak_33	1109	.	24.3254	117.417	110.92	555	895041
chr1	47751298	47751568	ENSMUSG00000088017	chr1	46853253	46854229	Arcuate-B_peak_33	1089	.	25.9475	115.527	108.931	304	897070	chr1	46853274	46854238	AVPV_peak_33	1109	.	24.3254	117.417	110.92	555	897061
chr1	47914988	47915815	ENSMUSG00000101996	chr1	46853253	46854229	Arcuate-B_peak_33	1089	.	25.9475	115.527	108.931	304	1060760	chr1	46853274	46854238	AVPV_peak_33	1109	.	24.3254	117.417	110.92	555	1060751
chr1	48313865	48314851	ENSMUSG00000096973	chr1	46853253	46854229	Arcuate-B_peak_33	1089	.	25.9475	115.527	108.931	304	1459637	chr1	49141882	49142095	AVPV_peak_34	76	.	5.44389	11.578	7.68794	105	827032
chr1	48462172	48462293	ENSMUSG00000064943	chr1	46853253	46854229	Arcuate-B_peak_33	1089	.	25.9475	115.527	108.931	304	1607944	chr1	49141882	49142095	AVPV_peak_34	76	.	5.44389	11.578	7.68794	105	679590
chr1	48527638	48527851	ENSMUSG00000100866	chr1	46853253	46854229	Arcuate-B_peak_33	1089	.	25.9475	115.527	108.931	304	1673410	chr1	49141882	49142095	AVPV_peak_34	76	.	5.44389	11.578	7.68794	105	614032
chr1	48731578	48733090	ENSMUSG00000101721	chr1	46853253	46854229	Arcuate-B_peak_33	1089	.	25.9475	115.527	108.931	304	1877350	chr1	49141882	49142095	AVPV_peak_34	76	.	5.44389	11.578	7.68794	105	408793
chr1	48783662	48784593	ENSMUSG00000099376	chr1	46853253	46854229	Arcuate-B_peak_33	1089	.	25.9475	115.527	108.931	304	1929434	chr1	49141882	49142095	AVPV_peak_34	76	.	5.44389	11.578	7.68794	105	357290
chr1	48881712	48882723	ENSMUSG00000097883	chr1	46853253	46854229	Arcuate-B_peak_33	1089	.	25.9475	115.527	108.931	304	2027484	chr1	49141882	49142095	AVPV_peak_34	76	.	5.44389	11.578	7.68794	105	259160
chr1	49095443	49095885	ENSMUSG00000092790	chr1	46853253	46854229	Arcuate-B_peak_33	1089	.	25.9475	115.527	108.931	304	2241215	chr1	49141882	49142095	AVPV_peak_34	76	.	5.44389	11.578	7.68794	105	45998
chr1	49173159	49173374	ENSMUSG00000099698	chr1	46853253	46854229	Arcuate-B_peak_33	1089	.	25.9475	115.527	108.931	304	2318931	chr1	49141882	49142095	AVPV_peak_34	76	.	5.44389	11.578	7.68794	105	31065
chr1	49236251	49237244	ENSMUSG00000099454	chr1	46853253	46854229	Arcuate-B_peak_33	1089	.	25.9475	115.527	108.931	304	2382023	chr1	49141882	49142095	AVPV_peak_34	76	.	5.44389	11.578	7.68794	105	94157
chr1	49244615	49340443	ENSMUSG00000051616	chr1	46853253	46854229	Arcuate-B_peak_33	1089	.	25.9475	115.527	108.931	304	2390387	chr1	49141882	49142095	AVPV_peak_34	76	.	5.44389	11.578	7.68794	105	102521
chr1	49399023	49400729	ENSMUSG00000099627	chr1	46853253	46854229	Arcuate-B_peak_33	1089	.	25.9475	115.527	108.931	304	2544795	chr1	49141882	49142095	AVPV_peak_34	76	.	5.44389	11.578	7.68794	105	256929
chr1	49498552	49498992	ENSMUSG00000099577	chr1	46853253	46854229	Arcuate-B_peak_33	1089	.	25.9475	115.527	108.931	304	2644324	chr1	49141882	49142095	AVPV_peak_34	76	.	5.44389	11.578	7.68794	105	356458
chr1	49579149	49579586	ENSMUSG00000099882	chr1	46853253	46854229	Arcuate-B_peak_33	1089	.	25.9475	115.527	108.931	304	2724921	chr1	49141882	49142095	AVPV_peak_34	76	.	5.44389	11.578	7.68794	105	437055
chr1	50056781	50058490	ENSMUSG00000101760	chr1	52364728	52364927	Arcuate-B_peak_34	48	.	4.7504	8.58843	4.88289	86	2306239	chr1	49141882	49142095	AVPV_peak_34	76	.	5.44389	11.578	7.68794	105	914687
chr1	50107469	50108962	ENSMUSG00000099608	chr1	52364728	52364927	Arcuate-B_peak_34	48	.	4.7504	8.58843	4.88289	86	2255767	chr1	49141882	49142095	AVPV_peak_34	76	.	5.44389	11.578	7.68794	105	965375
chr1	50177565	50178291	ENSMUSG00000099864	chr1	52364728	52364927	Arcuate-B_peak_34	48	.	4.7504	8.58843	4.88289	86	2186438	chr1	49141882	49142095	AVPV_peak_34	76	.	5.44389	11.578	7.68794	105	1035471
chr1	50222388	50222520	ENSMUSG00000098249	chr1	52364728	52364927	Arcuate-B_peak_34	48	.	4.7504	8.58843	4.88289	86	2142209	chr1	49141882	49142095	AVPV_peak_34	76	.	5.44389	11.578	7.68794	105	1080294
chr1	50397551	50398079	ENSMUSG00000100451	chr1	52364728	52364927	Arcuate-B_peak_34	48	.	4.7504	8.58843	4.88289	86	1966650	chr1	49141882	49142095	AVPV_peak_34	76	.	5.44389	11.578	7.68794	105	1255457
chr1	50533029	50533191	ENSMUSG00000099941	chr1	52364728	52364927	Arcuate-B_peak_34	48	.	4.7504	8.58843	4.88289	86	1831538	chr1	49141882	49142095	AVPV_peak_34	76	.	5.44389	11.578	7.68794	105	1390935
chr1	50559761	50560075	ENSMUSG00000084531	chr1	52364728	52364927	Arcuate-B_peak_34	48	.	4.7504	8.58843	4.88289	86	1804654	chr1	49141882	49142095	AVPV_peak_34	76	.	5.44389	11.578	7.68794	105	1417667
chr1	50815374	50817701	ENSMUSG00000100816	chr1	52364728	52364927	Arcuate-B_peak_34	48	.	4.7504	8.58843	4.88289	86	1547028	chr1	49141882	49142095	AVPV_peak_34	76	.	5.44389	11.578	7.68794	105	1673280
chr1	50900646	51187270	ENSMUSG00000026109	chr1	52364728	52364927	Arcuate-B_peak_34	48	.	4.7504	8.58843	4.88289	86	1177459	chr1	49141882	49142095	AVPV_peak_34	76	.	5.44389	11.578	7.68794	105	1758552
chr1	50900646	51187270	ENSMUSG00000092906	chr1	52364728	52364927	Arcuate-B_peak_34	48	.	4.7504	8.58843	4.88289	86	1177459	chr1	49141882	49142095	AVPV_peak_34	76	.	5.44389	11.578	7.68794	105	1758552
chr1	50900646	51187270	ENSMUSG00000099924	chr1	52364728	52364927	Arcuate-B_peak_34	48	.	4.7504	8.58843	4.88289	86	1177459	chr1	49141882	49142095	AVPV_peak_34	76	.	5.44389	11.578	7.68794	105	1758552
chr1	50900646	51187270	ENSMUSG00000100671	chr1	52364728	52364927	Arcuate-B_peak_34	48	.	4.7504	8.58843	4.88289	86	1177459	chr1	49141882	49142095	AVPV_peak_34	76	.	5.44389	11.578	7.68794	105	1758552
chr1	50900646	51187270	ENSMUSG00000101242	chr1	52364728	52364927	Arcuate-B_peak_34	48	.	4.7504	8.58843	4.88289	86	1177459	chr1	49141882	49142095	AVPV_peak_34	76	.	5.44389	11.578	7.68794	105	1758552
chr1	51195220	51197748	ENSMUSG00000099625	chr1	52364728	52364927	Arcuate-B_peak_34	48	.	4.7504	8.58843	4.88289	86	1166981	chr1	49141882	49142095	AVPV_peak_34	76	.	5.44389	11.578	7.68794	105	2053126
chr1	51218385	51333779	ENSMUSG00000045954	chr1	52364728	52364927	Arcuate-B_peak_34	48	.	4.7504	8.58843	4.88289	86	1030950	chr1	49141882	49142095	AVPV_peak_34	76	.	5.44389	11.578	7.68794	105	2076291
chr1	51218385	51333779	ENSMUSG00000099741	chr1	52364728	52364927	Arcuate-B_peak_34	48	.	4.7504	8.58843	4.88289	86	1030950	chr1	49141882	49142095	AVPV_peak_34	76	.	5.44389	11.578	7.68794	105	2076291
chr1	51218385	51333779	ENSMUSG00000101799	chr1	52364728	52364927	Arcuate-B_peak_34	48	.	4.7504	8.58843	4.88289	86	1030950	chr1	49141882	49142095	AVPV_peak_34	76	.	5.44389	11.578	7.68794	105	2076291
chr1	51457931	51458931	ENSMUSG00000101702	chr1	52364728	52364927	Arcuate-B_peak_34	48	.	4.7504	8.58843	4.88289	86	905798	chr1	49141882	49142095	AVPV_peak_34	76	.	5.44389	11.578	7.68794	105	2315837
chr1	51465861	51478425	ENSMUSG00000026107	chr1	52364728	52364927	Arcuate-B_peak_34	48	.	4.7504	8.58843	4.88289	86	886304	chr1	49141882	49142095	AVPV_peak_34	76	.	5.44389	11.578	7.68794	105	2323767
chr1	51507085	51596718	ENSMUSG00000099413	chr1	52364728	52364927	Arcuate-B_peak_34	48	.	4.7504	8.58843	4.88289	86	768011	chr1	49141882	49142095	AVPV_peak_34	76	.	5.44389	11.578	7.68794	105	2364991
chr1	51507085	51596718	ENSMUSG00000103424	chr1	52364728	52364927	Arcuate-B_peak_34	48	.	4.7504	8.58843	4.88289	86	768011	chr1	49141882	49142095	AVPV_peak_34	76	.	5.44389	11.578	7.68794	105	2364991
chr1	51696323	51746943	ENSMUSG00000101741	chr1	52364728	52364927	Arcuate-B_peak_34	48	.	4.7504	8.58843	4.88289	86	617786	chr1	49141882	49142095	AVPV_peak_34	76	.	5.44389	11.578	7.68794	105	2554229
chr1	51749764	51916071	ENSMUSG00000018417	chr1	52364728	52364927	Arcuate-B_peak_34	48	.	4.7504	8.58843	4.88289	86	448658	chr1	54438875	54439153	AVPV_peak_35	128	.	6.76762	16.9306	12.8286	153	2522805
chr1	51749764	51916071	ENSMUSG00000100313	chr1	52364728	52364927	Arcuate-B_peak_34	48	.	4.7504	8.58843	4.88289	86	448658	chr1	54438875	54439153	AVPV_peak_35	128	.	6.76762	16.9306	12.8286	153	2522805
chr1	51749764	51916071	ENSMUSG00000101724	chr1	52364728	52364927	Arcuate-B_peak_34	48	.	4.7504	8.58843	4.88289	86	448658	chr1	54438875	54439153	AVPV_peak_35	128	.	6.76762	16.9306	12.8286	153	2522805
chr1	51938253	51938665	ENSMUSG00000100696	chr1	52364728	52364927	Arcuate-B_peak_34	48	.	4.7504	8.58843	4.88289	86	426064	chr1	54438875	54439153	AVPV_peak_35	128	.	6.76762	16.9306	12.8286	153	2500211
chr1	51938973	51939095	ENSMUSG00000099135	chr1	52364728	52364927	Arcuate-B_peak_34	48	.	4.7504	8.58843	4.88289	86	425634	chr1	54438875	54439153	AVPV_peak_35	128	.	6.76762	16.9306	12.8286	153	2499781
chr1	51940663	51941261	ENSMUSG00000072324	chr1	52364728	52364927	Arcuate-B_peak_34	48	.	4.7504	8.58843	4.88289	86	423468	chr1	54438875	54439153	AVPV_peak_35	128	.	6.76762	16.9306	12.8286	153	2497615
chr1	51987147	52161865	ENSMUSG00000026104	chr1	52364728	52364927	Arcuate-B_peak_34	48	.	4.7504	8.58843	4.88289	86	202864	chr1	54438875	54439153	AVPV_peak_35	128	.	6.76762	16.9306	12.8286	153	2277011
chr1	51987147	52161865	ENSMUSG00000062939	chr1	52364728	52364927	Arcuate-B_peak_34	48	.	4.7504	8.58843	4.88289	86	202864	chr1	54438875	54439153	AVPV_peak_35	128	.	6.76762	16.9306	12.8286	153	2277011
chr1	51987147	52161865	ENSMUSG00000078291	chr1	52364728	52364927	Arcuate-B_peak_34	48	.	4.7504	8.58843	4.88289	86	202864	chr1	54438875	54439153	AVPV_peak_35	128	.	6.76762	16.9306	12.8286	153	2277011
chr1	51987147	52161865	ENSMUSG00000099569	chr1	52364728	52364927	Arcuate-B_peak_34	48	.	4.7504	8.58843	4.88289	86	202864	chr1	54438875	54439153	AVPV_peak_35	128	.	6.76762	16.9306	12.8286	153	2277011
chr1	51987147	52161865	ENSMUSG00000101628	chr1	52364728	52364927	Arcuate-B_peak_34	48	.	4.7504	8.58843	4.88289	86	202864	chr1	54438875	54439153	AVPV_peak_35	128	.	6.76762	16.9306	12.8286	153	2277011
chr1	51987147	52161865	ENSMUSG00000109599	chr1	52364728	52364927	Arcuate-B_peak_34	48	.	4.7504	8.58843	4.88289	86	202864	chr1	54438875	54439153	AVPV_peak_35	128	.	6.76762	16.9306	12.8286	153	2277011
chr1	52163447	52233232	ENSMUSG00000026103	chr1	52364728	52364927	Arcuate-B_peak_34	48	.	4.7504	8.58843	4.88289	86	131497	chr1	54438875	54439153	AVPV_peak_35	128	.	6.76762	16.9306	12.8286	153	2205644
chr1	52287696	52289095	ENSMUSG00000099648	chr1	52364728	52364927	Arcuate-B_peak_34	48	.	4.7504	8.58843	4.88289	86	75634	chr1	54438875	54439153	AVPV_peak_35	128	.	6.76762	16.9306	12.8286	153	2149781
chr1	52444435	52444544	ENSMUSG00000065192	chr1	52364728	52364927	Arcuate-B_peak_34	48	.	4.7504	8.58843	4.88289	86	79509	chr1	54438875	54439153	AVPV_peak_35	128	.	6.76762	16.9306	12.8286	153	1994332
chr1	52457293	52500679	ENSMUSG00000002881	chr1	52364728	52364927	Arcuate-B_peak_34	48	.	4.7504	8.58843	4.88289	86	92367	chr1	54438875	54439153	AVPV_peak_35	128	.	6.76762	16.9306	12.8286	153	1938197
chr1	52503233	52504229	ENSMUSG00000097833	chr1	52364728	52364927	Arcuate-B_peak_34	48	.	4.7504	8.58843	4.88289	86	138307	chr1	54438875	54439153	AVPV_peak_35	128	.	6.76762	16.9306	12.8286	153	1934647
chr1	52522238	52522701	ENSMUSG00000101501	chr1	52364728	52364927	Arcuate-B_peak_34	48	.	4.7504	8.58843	4.88289	86	157312	chr1	54438875	54439153	AVPV_peak_35	128	.	6.76762	16.9306	12.8286	153	1916175
chr1	52522901	52582679	ENSMUSG00000099878	chr1	52364728	52364927	Arcuate-B_peak_34	48	.	4.7504	8.58843	4.88289	86	157975	chr1	54438875	54439153	AVPV_peak_35	128	.	6.76762	16.9306	12.8286	153	1856197
chr1	52522901	52582679	ENSMUSG00000100120	chr1	52364728	52364927	Arcuate-B_peak_34	48	.	4.7504	8.58843	4.88289	86	157975	chr1	54438875	54439153	AVPV_peak_35	128	.	6.76762	16.9306	12.8286	153	1856197
chr1	52584517	52585159	ENSMUSG00000100007	chr1	52364728	52364927	Arcuate-B_peak_34	48	.	4.7504	8.58843	4.88289	86	219591	chr1	54438875	54439153	AVPV_peak_35	128	.	6.76762	16.9306	12.8286	153	1853717
chr1	52630702	52651919	ENSMUSG00000043015	chr1	52364728	52364927	Arcuate-B_peak_34	48	.	4.7504	8.58843	4.88289	86	265776	chr1	54438875	54439153	AVPV_peak_35	128	.	6.76762	16.9306	12.8286	153	1786957
chr1	52653807	52655892	ENSMUSG00000103630	chr1	52364728	52364927	Arcuate-B_peak_34	48	.	4.7504	8.58843	4.88289	86	288881	chr1	54438875	54439153	AVPV_peak_35	128	.	6.76762	16.9306	12.8286	153	1782984
chr1	52656285	52727462	ENSMUSG00000041439	chr1	52364728	52364927	Arcuate-B_peak_34	48	.	4.7504	8.58843	4.88289	86	291359	chr1	54438875	54439153	AVPV_peak_35	128	.	6.76762	16.9306	12.8286	153	1711414
chr1	52656285	52727462	ENSMUSG00000100302	chr1	52364728	52364927	Arcuate-B_peak_34	48	.	4.7504	8.58843	4.88289	86	291359	chr1	54438875	54439153	AVPV_peak_35	128	.	6.76762	16.9306	12.8286	153	1711414
chr1	52756718	52757129	ENSMUSG00000100230	chr1	52364728	52364927	Arcuate-B_peak_34	48	.	4.7504	8.58843	4.88289	86	391792	chr1	54438875	54439153	AVPV_peak_35	128	.	6.76762	16.9306	12.8286	153	1681747
chr1	52785426	52817688	ENSMUSG00000026102	chr1	52364728	52364927	Arcuate-B_peak_34	48	.	4.7504	8.58843	4.88289	86	420500	chr1	54438875	54439153	AVPV_peak_35	128	.	6.76762	16.9306	12.8286	153	1621188
chr1	52844928	52920986	ENSMUSG00000041426	chr1	52364728	52364927	Arcuate-B_peak_34	48	.	4.7504	8.58843	4.88289	86	480002	chr1	54438875	54439153	AVPV_peak_35	128	.	6.76762	16.9306	12.8286	153	1517890
chr1	52844928	52920986	ENSMUSG00000089802	chr1	52364728	52364927	Arcuate-B_peak_34	48	.	4.7504	8.58843	4.88289	86	480002	chr1	54438875	54439153	AVPV_peak_35	128	.	6.76762	16.9306	12.8286	153	1517890
chr1	52922323	53020179	ENSMUSG00000043629	chr1	52364728	52364927	Arcuate-B_peak_34	48	.	4.7504	8.58843	4.88289	86	557397	chr1	54438875	54439153	AVPV_peak_35	128	.	6.76762	16.9306	12.8286	153	1418697
chr1	53061639	53068079	ENSMUSG00000026100	chr1	52364728	52364927	Arcuate-B_peak_34	48	.	4.7504	8.58843	4.88289	86	696713	chr1	54438875	54439153	AVPV_peak_35	128	.	6.76762	16.9306	12.8286	153	1370797
chr1	53100049	53100150	ENSMUSG00000089334	chr1	52364728	52364927	Arcuate-B_peak_34	48	.	4.7504	8.58843	4.88289	86	735123	chr1	54438875	54439153	AVPV_peak_35	128	.	6.76762	16.9306	12.8286	153	1338726
chr1	53158576	53187636	ENSMUSG00000060715	chr1	52364728	52364927	Arcuate-B_peak_34	48	.	4.7504	8.58843	4.88289	86	793650	chr1	54438875	54439153	AVPV_peak_35	128	.	6.76762	16.9306	12.8286	153	1251240
chr1	53189186	53297018	ENSMUSG00000026098	chr1	52364728	52364927	Arcuate-B_peak_34	48	.	4.7504	8.58843	4.88289	86	824260	chr1	54438875	54439153	AVPV_peak_35	128	.	6.76762	16.9306	12.8286	153	1141858
chr1	53189186	53297018	ENSMUSG00000100763	chr1	52364728	52364927	Arcuate-B_peak_34	48	.	4.7504	8.58843	4.88289	86	824260	chr1	54438875	54439153	AVPV_peak_35	128	.	6.76762	16.9306	12.8286	153	1141858
chr1	53297094	53352752	ENSMUSG00000026095	chr1	52364728	52364927	Arcuate-B_peak_34	48	.	4.7504	8.58843	4.88289	86	932168	chr1	54438875	54439153	AVPV_peak_35	128	.	6.76762	16.9306	12.8286	153	1086124
chr1	53297094	53352752	ENSMUSG00000026096	chr1	52364728	52364927	Arcuate-B_peak_34	48	.	4.7504	8.58843	4.88289	86	932168	chr1	54438875	54439153	AVPV_peak_35	128	.	6.76762	16.9306	12.8286	153	1086124
chr1	53297094	53352752	ENSMUSG00000026097	chr1	52364728	52364927	Arcuate-B_peak_34	48	.	4.7504	8.58843	4.88289	86	932168	chr1	54438875	54439153	AVPV_peak_35	128	.	6.76762	16.9306	12.8286	153	1086124
chr1	53297094	53352752	ENSMUSG00000099913	chr1	52364728	52364927	Arcuate-B_peak_34	48	.	4.7504	8.58843	4.88289	86	932168	chr1	54438875	54439153	AVPV_peak_35	128	.	6.76762	16.9306	12.8286	153	1086124
chr1	53297094	53352752	ENSMUSG00000100679	chr1	52364728	52364927	Arcuate-B_peak_34	48	.	4.7504	8.58843	4.88289	86	932168	chr1	54438875	54439153	AVPV_peak_35	128	.	6.76762	16.9306	12.8286	153	1086124
chr1	53297094	53352752	ENSMUSG00000101838	chr1	52364728	52364927	Arcuate-B_peak_34	48	.	4.7504	8.58843	4.88289	86	932168	chr1	54438875	54439153	AVPV_peak_35	128	.	6.76762	16.9306	12.8286	153	1086124
chr1	53297094	53352752	ENSMUSG00000117809	chr1	52364728	52364927	Arcuate-B_peak_34	48	.	4.7504	8.58843	4.88289	86	932168	chr1	54438875	54439153	AVPV_peak_35	128	.	6.76762	16.9306	12.8286	153	1086124
chr1	53362148	53362471	ENSMUSG00000100267	chr1	52364728	52364927	Arcuate-B_peak_34	48	.	4.7504	8.58843	4.88289	86	997222	chr1	54438875	54439153	AVPV_peak_35	128	.	6.76762	16.9306	12.8286	153	1076405
chr1	53363113	53363686	ENSMUSG00000099450	chr1	52364728	52364927	Arcuate-B_peak_34	48	.	4.7504	8.58843	4.88289	86	998187	chr1	54438875	54439153	AVPV_peak_35	128	.	6.76762	16.9306	12.8286	153	1075190
chr1	53390414	53392585	ENSMUSG00000100069	chr1	52364728	52364927	Arcuate-B_peak_34	48	.	4.7504	8.58843	4.88289	86	1025488	chr1	54438875	54439153	AVPV_peak_35	128	.	6.76762	16.9306	12.8286	153	1046291
chr1	53397005	53706784	ENSMUSG00000092657	chr1	54438867	54439143	Arcuate-B_peak_35	125	.	7.07887	16.6329	12.5208	151	732084	chr1	54438875	54439153	AVPV_peak_35	128	.	6.76762	16.9306	12.8286	153	732092
chr1	53397005	53706784	ENSMUSG00000096141	chr1	54438867	54439143	Arcuate-B_peak_35	125	.	7.07887	16.6329	12.5208	151	732084	chr1	54438875	54439153	AVPV_peak_35	128	.	6.76762	16.9306	12.8286	153	732092
chr1	53755505	53785224	ENSMUSG00000026094	chr1	54438867	54439143	Arcuate-B_peak_35	125	.	7.07887	16.6329	12.5208	151	653644	chr1	54438875	54439153	AVPV_peak_35	128	.	6.76762	16.9306	12.8286	153	653652
chr1	53791200	53792657	ENSMUSG00000102405	chr1	54438867	54439143	Arcuate-B_peak_35	125	.	7.07887	16.6329	12.5208	151	646211	chr1	54438875	54439153	AVPV_peak_35	128	.	6.76762	16.9306	12.8286	153	646219
chr1	53806875	54195168	ENSMUSG00000042807	chr1	54438867	54439143	Arcuate-B_peak_35	125	.	7.07887	16.6329	12.5208	151	243700	chr1	54438875	54439153	AVPV_peak_35	128	.	6.76762	16.9306	12.8286	153	243708
chr1	53806875	54195168	ENSMUSG00000087949	chr1	54438867	54439143	Arcuate-B_peak_35	125	.	7.07887	16.6329	12.5208	151	243700	chr1	54438875	54439153	AVPV_peak_35	128	.	6.76762	16.9306	12.8286	153	243708
chr1	53806875	54195168	ENSMUSG00000098443	chr1	54438867	54439143	Arcuate-B_peak_35	125	.	7.07887	16.6329	12.5208	151	243700	chr1	54438875	54439153	AVPV_peak_35	128	.	6.76762	16.9306	12.8286	153	243708
chr1	53806875	54195168	ENSMUSG00000102868	chr1	54438867	54439143	Arcuate-B_peak_35	125	.	7.07887	16.6329	12.5208	151	243700	chr1	54438875	54439153	AVPV_peak_35	128	.	6.76762	16.9306	12.8286	153	243708
chr1	54249101	54249208	ENSMUSG00000094013	chr1	54438867	54439143	Arcuate-B_peak_35	125	.	7.07887	16.6329	12.5208	151	189660	chr1	54438875	54439153	AVPV_peak_35	128	.	6.76762	16.9306	12.8286	153	189668
chr1	54250682	54368727	ENSMUSG00000025983	chr1	54438867	54439143	Arcuate-B_peak_35	125	.	7.07887	16.6329	12.5208	151	70141	chr1	54438875	54439153	AVPV_peak_35	128	.	6.76762	16.9306	12.8286	153	70149
chr1	54396003	54438971	ENSMUSG00000041303	chr1	54438867	54439143	Arcuate-B_peak_35	125	.	7.07887	16.6329	12.5208	151	0	chr1	54438875	54439153	AVPV_peak_35	128	.	6.76762	16.9306	12.8286	153	0
chr1	54443403	54456763	ENSMUSG00000109809	chr1	54438867	54439143	Arcuate-B_peak_35	125	.	7.07887	16.6329	12.5208	151	4261	chr1	54438875	54439153	AVPV_peak_35	128	.	6.76762	16.9306	12.8286	153	4251
chr1	54472993	54557684	ENSMUSG00000073678	chr1	54438867	54439143	Arcuate-B_peak_35	125	.	7.07887	16.6329	12.5208	151	33851	chr1	54438875	54439153	AVPV_peak_35	128	.	6.76762	16.9306	12.8286	153	33841
chr1	54472993	54557684	ENSMUSG00000104136	chr1	54438867	54439143	Arcuate-B_peak_35	125	.	7.07887	16.6329	12.5208	151	33851	chr1	54438875	54439153	AVPV_peak_35	128	.	6.76762	16.9306	12.8286	153	33841
chr1	54566702	54567281	ENSMUSG00000101130	chr1	54438867	54439143	Arcuate-B_peak_35	125	.	7.07887	16.6329	12.5208	151	127560	chr1	54438875	54439153	AVPV_peak_35	128	.	6.76762	16.9306	12.8286	153	127550
chr1	54645339	54926387	ENSMUSG00000052331	chr1	55052172	55052505	Arcuate-B_peak_36	144	.	7.56063	18.6101	14.4242	133	125786	chr1	55052207	55052452	AVPV_peak_36	56	.	4.52155	9.45252	5.68067	89	125821
chr1	54645339	54926387	ENSMUSG00000089245	chr1	55052172	55052505	Arcuate-B_peak_36	144	.	7.56063	18.6101	14.4242	133	125786	chr1	55052207	55052452	AVPV_peak_36	56	.	4.52155	9.45252	5.68067	89	125821
chr1	54645339	54926387	ENSMUSG00000101674	chr1	55052172	55052505	Arcuate-B_peak_36	144	.	7.56063	18.6101	14.4242	133	125786	chr1	55052207	55052452	AVPV_peak_36	56	.	4.52155	9.45252	5.68067	89	125821
chr1	54645339	54926387	ENSMUSG00000102503	chr1	55052172	55052505	Arcuate-B_peak_36	144	.	7.56063	18.6101	14.4242	133	125786	chr1	55052207	55052452	AVPV_peak_36	56	.	4.52155	9.45252	5.68067	89	125821
chr1	54645339	54926387	ENSMUSG00000102642	chr1	55052172	55052505	Arcuate-B_peak_36	144	.	7.56063	18.6101	14.4242	133	125786	chr1	55052207	55052452	AVPV_peak_36	56	.	4.52155	9.45252	5.68067	89	125821
chr1	54985168	55027481	ENSMUSG00000025982	chr1	55052172	55052505	Arcuate-B_peak_36	144	.	7.56063	18.6101	14.4242	133	24692	chr1	55052207	55052452	AVPV_peak_36	56	.	4.52155	9.45252	5.68067	89	24727
chr1	55051318	55072702	ENSMUSG00000025981	chr1	55052172	55052505	Arcuate-B_peak_36	144	.	7.56063	18.6101	14.4242	133	0	chr1	55052207	55052452	AVPV_peak_36	56	.	4.52155	9.45252	5.68067	89	0
chr1	55051318	55072702	ENSMUSG00000101122	chr1	55052172	55052505	Arcuate-B_peak_36	144	.	7.56063	18.6101	14.4242	133	0	chr1	55052207	55052452	AVPV_peak_36	56	.	4.52155	9.45252	5.68067	89	0
chr1	55051318	55072702	ENSMUSG00000103030	chr1	55052172	55052505	Arcuate-B_peak_36	144	.	7.56063	18.6101	14.4242	133	0	chr1	55052207	55052452	AVPV_peak_36	56	.	4.52155	9.45252	5.68067	89	0
chr1	55077834	55091307	ENSMUSG00000025980	chr1	55052172	55052505	Arcuate-B_peak_36	144	.	7.56063	18.6101	14.4242	133	25330	chr1	55052207	55052452	AVPV_peak_36	56	.	4.52155	9.45252	5.68067	89	25383
chr1	55077834	55091307	ENSMUSG00000073676	chr1	55052172	55052505	Arcuate-B_peak_36	144	.	7.56063	18.6101	14.4242	133	25330	chr1	55052207	55052452	AVPV_peak_36	56	.	4.52155	9.45252	5.68067	89	25383
chr1	55120079	55120873	ENSMUSG00000100736	chr1	55052172	55052505	Arcuate-B_peak_36	144	.	7.56063	18.6101	14.4242	133	67575	chr1	55052207	55052452	AVPV_peak_36	56	.	4.52155	9.45252	5.68067	89	67628
chr1	55127296	55128287	ENSMUSG00000089670	chr1	55052172	55052505	Arcuate-B_peak_36	144	.	7.56063	18.6101	14.4242	133	74792	chr1	55052207	55052452	AVPV_peak_36	56	.	4.52155	9.45252	5.68067	89	74845
chr1	55131230	55154899	ENSMUSG00000025979	chr1	55052172	55052505	Arcuate-B_peak_36	144	.	7.56063	18.6101	14.4242	133	78726	chr1	55052207	55052452	AVPV_peak_36	56	.	4.52155	9.45252	5.68067	89	78779
chr1	55160746	55161053	ENSMUSG00000061863	chr1	55052172	55052505	Arcuate-B_peak_36	144	.	7.56063	18.6101	14.4242	133	108242	chr1	55052207	55052452	AVPV_peak_36	56	.	4.52155	9.45252	5.68067	89	108295
chr1	55170158	55235622	ENSMUSG00000025978	chr1	55052172	55052505	Arcuate-B_peak_36	144	.	7.56063	18.6101	14.4242	133	117654	chr1	55052207	55052452	AVPV_peak_36	56	.	4.52155	9.45252	5.68067	89	117707
chr1	55170158	55235622	ENSMUSG00000097649	chr1	55052172	55052505	Arcuate-B_peak_36	144	.	7.56063	18.6101	14.4242	133	117654	chr1	55052207	55052452	AVPV_peak_36	56	.	4.52155	9.45252	5.68067	89	117707
chr1	55237176	55248470	ENSMUSG00000046994	chr1	55052172	55052505	Arcuate-B_peak_36	144	.	7.56063	18.6101	14.4242	133	184672	chr1	55052207	55052452	AVPV_peak_36	56	.	4.52155	9.45252	5.68067	89	184725
chr1	55248657	55363469	ENSMUSG00000025977	chr1	55052172	55052505	Arcuate-B_peak_36	144	.	7.56063	18.6101	14.4242	133	196153	chr1	55052207	55052452	AVPV_peak_36	56	.	4.52155	9.45252	5.68067	89	196206
chr1	55248657	55363469	ENSMUSG00000100215	chr1	55052172	55052505	Arcuate-B_peak_36	144	.	7.56063	18.6101	14.4242	133	196153	chr1	55052207	55052452	AVPV_peak_36	56	.	4.52155	9.45252	5.68067	89	196206
chr1	55370015	55370363	ENSMUSG00000101945	chr1	55052172	55052505	Arcuate-B_peak_36	144	.	7.56063	18.6101	14.4242	133	317511	chr1	55052207	55052452	AVPV_peak_36	56	.	4.52155	9.45252	5.68067	89	317564
chr1	55381194	55382087	ENSMUSG00000101085	chr1	55052172	55052505	Arcuate-B_peak_36	144	.	7.56063	18.6101	14.4242	133	328690	chr1	55052207	55052452	AVPV_peak_36	56	.	4.52155	9.45252	5.68067	89	328743
chr1	55405920	55754285	ENSMUSG00000038349	chr1	55052172	55052505	Arcuate-B_peak_36	144	.	7.56063	18.6101	14.4242	133	353416	chr1	55052207	55052452	AVPV_peak_36	56	.	4.52155	9.45252	5.68067	89	353469
chr1	55405920	55754285	ENSMUSG00000100309	chr1	55052172	55052505	Arcuate-B_peak_36	144	.	7.56063	18.6101	14.4242	133	353416	chr1	55052207	55052452	AVPV_peak_36	56	.	4.52155	9.45252	5.68067	89	353469
chr1	55405920	55754285	ENSMUSG00000102145	chr1	55052172	55052505	Arcuate-B_peak_36	144	.	7.56063	18.6101	14.4242	133	353416	chr1	55052207	55052452	AVPV_peak_36	56	.	4.52155	9.45252	5.68067	89	353469
chr1	55405920	55754285	ENSMUSG00000102831	chr1	55052172	55052505	Arcuate-B_peak_36	144	.	7.56063	18.6101	14.4242	133	353416	chr1	55052207	55052452	AVPV_peak_36	56	.	4.52155	9.45252	5.68067	89	353469
chr1	55931240	55972328	ENSMUSG00000099950	chr1	55052172	55052505	Arcuate-B_peak_36	144	.	7.56063	18.6101	14.4242	133	878736	chr1	55052207	55052452	AVPV_peak_36	56	.	4.52155	9.45252	5.68067	89	878789
chr1	55931240	55972328	ENSMUSG00000102491	chr1	55052172	55052505	Arcuate-B_peak_36	144	.	7.56063	18.6101	14.4242	133	878736	chr1	55052207	55052452	AVPV_peak_36	56	.	4.52155	9.45252	5.68067	89	878789
chr1	56018977	56020203	ENSMUSG00000100372	chr1	55052172	55052505	Arcuate-B_peak_36	144	.	7.56063	18.6101	14.4242	133	966473	chr1	55052207	55052452	AVPV_peak_36	56	.	4.52155	9.45252	5.68067	89	966526
chr1	56451406	56451562	ENSMUSG00000100944	chr1	57406280	57406936	Arcuate-B_peak_37	386	.	13.1008	43.5812	38.6995	338	954719	chr1	57406180	57406858	AVPV_peak_37	424	.	13.0064	47.3698	42.4922	456	954619
chr1	56531823	56533876	ENSMUSG00000101332	chr1	57406280	57406936	Arcuate-B_peak_37	386	.	13.1008	43.5812	38.6995	338	872405	chr1	57406180	57406858	AVPV_peak_37	424	.	13.0064	47.3698	42.4922	456	872305
chr1	56636043	56637435	ENSMUSG00000045336	chr1	57406280	57406936	Arcuate-B_peak_37	386	.	13.1008	43.5812	38.6995	338	768846	chr1	57406180	57406858	AVPV_peak_37	424	.	13.0064	47.3698	42.4922	456	768746
chr1	56793980	57050084	ENSMUSG00000038331	chr1	57406280	57406936	Arcuate-B_peak_37	386	.	13.1008	43.5812	38.6995	338	356197	chr1	57406180	57406858	AVPV_peak_37	424	.	13.0064	47.3698	42.4922	456	356097
chr1	56793980	57050084	ENSMUSG00000087022	chr1	57406280	57406936	Arcuate-B_peak_37	386	.	13.1008	43.5812	38.6995	338	356197	chr1	57406180	57406858	AVPV_peak_37	424	.	13.0064	47.3698	42.4922	456	356097
chr1	56793980	57050084	ENSMUSG00000094128	chr1	57406280	57406936	Arcuate-B_peak_37	386	.	13.1008	43.5812	38.6995	338	356197	chr1	57406180	57406858	AVPV_peak_37	424	.	13.0064	47.3698	42.4922	456	356097
chr1	56793980	57050084	ENSMUSG00000104310	chr1	57406280	57406936	Arcuate-B_peak_37	386	.	13.1008	43.5812	38.6995	338	356197	chr1	57406180	57406858	AVPV_peak_37	424	.	13.0064	47.3698	42.4922	456	356097
chr1	57127339	57129400	ENSMUSG00000099945	chr1	57406280	57406936	Arcuate-B_peak_37	386	.	13.1008	43.5812	38.6995	338	276881	chr1	57406180	57406858	AVPV_peak_37	424	.	13.0064	47.3698	42.4922	456	276781
chr1	57200644	57214993	ENSMUSG00000101429	chr1	57406280	57406936	Arcuate-B_peak_37	386	.	13.1008	43.5812	38.6995	338	191288	chr1	57406180	57406858	AVPV_peak_37	424	.	13.0064	47.3698	42.4922	456	191188
chr1	57291424	57292401	ENSMUSG00000101129	chr1	57406280	57406936	Arcuate-B_peak_37	386	.	13.1008	43.5812	38.6995	338	113880	chr1	57406180	57406858	AVPV_peak_37	424	.	13.0064	47.3698	42.4922	456	113780
chr1	57359221	57377544	ENSMUSG00000097519	chr1	57406280	57406936	Arcuate-B_peak_37	386	.	13.1008	43.5812	38.6995	338	28737	chr1	57406180	57406858	AVPV_peak_37	424	.	13.0064	47.3698	42.4922	456	28637
chr1	57377619	57385423	ENSMUSG00000038323	chr1	57406280	57406936	Arcuate-B_peak_37	386	.	13.1008	43.5812	38.6995	338	20858	chr1	57406180	57406858	AVPV_peak_37	424	.	13.0064	47.3698	42.4922	456	20758
chr1	57388236	57417953	ENSMUSG00000025971	chr1	57406280	57406936	Arcuate-B_peak_37	386	.	13.1008	43.5812	38.6995	338	0	chr1	57406180	57406858	AVPV_peak_37	424	.	13.0064	47.3698	42.4922	456	0
chr1	57388236	57417953	ENSMUSG00000048495	chr1	57406280	57406936	Arcuate-B_peak_37	386	.	13.1008	43.5812	38.6995	338	0	chr1	57406180	57406858	AVPV_peak_37	424	.	13.0064	47.3698	42.4922	456	0
chr1	57422243	57422373	ENSMUSG00000077776	chr1	57406280	57406936	Arcuate-B_peak_37	386	.	13.1008	43.5812	38.6995	338	15308	chr1	57406180	57406858	AVPV_peak_37	424	.	13.0064	47.3698	42.4922	456	15386
chr1	57467869	57468026	ENSMUSG00000088353	chr1	57406280	57406936	Arcuate-B_peak_37	386	.	13.1008	43.5812	38.6995	338	60934	chr1	57406180	57406858	AVPV_peak_37	424	.	13.0064	47.3698	42.4922	456	61012
chr1	57518522	57519412	ENSMUSG00000101826	chr1	57406280	57406936	Arcuate-B_peak_37	386	.	13.1008	43.5812	38.6995	338	111587	chr1	57406180	57406858	AVPV_peak_37	424	.	13.0064	47.3698	42.4922	456	111665
chr1	57520830	57523642	ENSMUSG00000102685	chr1	57406280	57406936	Arcuate-B_peak_37	386	.	13.1008	43.5812	38.6995	338	113895	chr1	57406180	57406858	AVPV_peak_37	424	.	13.0064	47.3698	42.4922	456	113973
chr1	57561297	57564051	ENSMUSG00000101151	chr1	57406280	57406936	Arcuate-B_peak_37	386	.	13.1008	43.5812	38.6995	338	154362	chr1	57406180	57406858	AVPV_peak_37	424	.	13.0064	47.3698	42.4922	456	154440
chr1	57774161	57948394	ENSMUSG00000038305	chr1	57406280	57406936	Arcuate-B_peak_37	386	.	13.1008	43.5812	38.6995	338	367226	chr1	57406180	57406858	AVPV_peak_37	424	.	13.0064	47.3698	42.4922	456	367304
chr1	57774161	57948394	ENSMUSG00000091283	chr1	57406280	57406936	Arcuate-B_peak_37	386	.	13.1008	43.5812	38.6995	338	367226	chr1	57406180	57406858	AVPV_peak_37	424	.	13.0064	47.3698	42.4922	456	367304
chr1	57955100	58025899	ENSMUSG00000026039	chr1	58445135	58445617	Arcuate-B_peak_38	262	.	9.12302	30.8623	26.2929	257	419237	chr1	58445184	58445641	AVPV_peak_38	272	.	9.32345	31.7262	27.2097	206	419286
chr1	57955100	58025899	ENSMUSG00000054770	chr1	58445135	58445617	Arcuate-B_peak_38	262	.	9.12302	30.8623	26.2929	257	419237	chr1	58445184	58445641	AVPV_peak_38	272	.	9.32345	31.7262	27.2097	206	419286
chr1	58029930	58106413	ENSMUSG00000063558	chr1	58445135	58445617	Arcuate-B_peak_38	262	.	9.12302	30.8623	26.2929	257	338723	chr1	58445184	58445641	AVPV_peak_38	272	.	9.32345	31.7262	27.2097	206	338772
chr1	58113129	58200698	ENSMUSG00000064294	chr1	58445135	58445617	Arcuate-B_peak_38	262	.	9.12302	30.8623	26.2929	257	244438	chr1	58445184	58445641	AVPV_peak_38	272	.	9.32345	31.7262	27.2097	206	244487
chr1	58113129	58200698	ENSMUSG00000089275	chr1	58445135	58445617	Arcuate-B_peak_38	262	.	9.12302	30.8623	26.2929	257	244438	chr1	58445184	58445641	AVPV_peak_38	272	.	9.32345	31.7262	27.2097	206	244487
chr1	58210396	58380259	ENSMUSG00000038242	chr1	58445135	58445617	Arcuate-B_peak_38	262	.	9.12302	30.8623	26.2929	257	64877	chr1	58445184	58445641	AVPV_peak_38	272	.	9.32345	31.7262	27.2097	206	64926
chr1	58210396	58380259	ENSMUSG00000079554	chr1	58445135	58445617	Arcuate-B_peak_38	262	.	9.12302	30.8623	26.2929	257	64877	chr1	58445184	58445641	AVPV_peak_38	272	.	9.32345	31.7262	27.2097	206	64926
chr1	58210396	58380259	ENSMUSG00000089822	chr1	58445135	58445617	Arcuate-B_peak_38	262	.	9.12302	30.8623	26.2929	257	64877	chr1	58445184	58445641	AVPV_peak_38	272	.	9.32345	31.7262	27.2097	206	64926
chr1	58383511	58386134	ENSMUSG00000103839	chr1	58445135	58445617	Arcuate-B_peak_38	262	.	9.12302	30.8623	26.2929	257	59002	chr1	58445184	58445641	AVPV_peak_38	272	.	9.32345	31.7262	27.2097	206	59051
chr1	58392897	58407353	ENSMUSG00000051223	chr1	58445135	58445617	Arcuate-B_peak_38	262	.	9.12302	30.8623	26.2929	257	37783	chr1	58445184	58445641	AVPV_peak_38	272	.	9.32345	31.7262	27.2097	206	37832
chr1	58410188	58424066	ENSMUSG00000026034	chr1	58445135	58445617	Arcuate-B_peak_38	262	.	9.12302	30.8623	26.2929	257	21070	chr1	58445184	58445641	AVPV_peak_38	272	.	9.32345	31.7262	27.2097	206	21119
chr1	58430993	58505109	ENSMUSG00000026035	chr1	58445135	58445617	Arcuate-B_peak_38	262	.	9.12302	30.8623	26.2929	257	0	chr1	58445184	58445641	AVPV_peak_38	272	.	9.32345	31.7262	27.2097	206	0
chr1	58430993	58505109	ENSMUSG00000026036	chr1	58445135	58445617	Arcuate-B_peak_38	262	.	9.12302	30.8623	26.2929	257	0	chr1	58445184	58445641	AVPV_peak_38	272	.	9.32345	31.7262	27.2097	206	0
chr1	58430993	58505109	ENSMUSG00000026037	chr1	58445135	58445617	Arcuate-B_peak_38	262	.	9.12302	30.8623	26.2929	257	0	chr1	58445184	58445641	AVPV_peak_38	272	.	9.32345	31.7262	27.2097	206	0
chr1	58430993	58505109	ENSMUSG00000094245	chr1	58445135	58445617	Arcuate-B_peak_38	262	.	9.12302	30.8623	26.2929	257	0	chr1	58445184	58445641	AVPV_peak_38	272	.	9.32345	31.7262	27.2097	206	0
chr1	58505147	58586323	ENSMUSG00000038174	chr1	58586246	58586692	Arcuate-B_peak_40	556	.	14.2968	60.8958	55.6498	202	0	chr1	58586254	58586679	AVPV_peak_39	586	.	13.2108	63.8765	58.6568	179	0
chr1	58505147	58586323	ENSMUSG00000085054	chr1	58586246	58586692	Arcuate-B_peak_40	556	.	14.2968	60.8958	55.6498	202	0	chr1	58586254	58586679	AVPV_peak_39	586	.	13.2108	63.8765	58.6568	179	0
chr1	58586383	58595964	ENSMUSG00000026032	chr1	58586246	58586692	Arcuate-B_peak_40	556	.	14.2968	60.8958	55.6498	202	0	chr1	58586254	58586679	AVPV_peak_39	586	.	13.2108	63.8765	58.6568	179	0
chr1	58625213	58625565	ENSMUSG00000100202	chr1	58586246	58586692	Arcuate-B_peak_40	556	.	14.2968	60.8958	55.6498	202	38522	chr1	58586254	58586679	AVPV_peak_39	586	.	13.2108	63.8765	58.6568	179	38535
chr1	58630374	58637344	ENSMUSG00000099490	chr1	58586246	58586692	Arcuate-B_peak_40	556	.	14.2968	60.8958	55.6498	202	43683	chr1	58586254	58586679	AVPV_peak_39	586	.	13.2108	63.8765	58.6568	179	43696
chr1	58646687	58695989	ENSMUSG00000047528	chr1	58729966	58730396	Arcuate-B_peak_41	36	.	3.92966	7.28745	3.6733	371	33978	chr1	58729949	58730149	AVPV_peak_40	86	.	5.34901	12.6201	8.69232	95	33961
chr1	58646687	58695989	ENSMUSG00000059647	chr1	58729966	58730396	Arcuate-B_peak_41	36	.	3.92966	7.28745	3.6733	371	33978	chr1	58729949	58730149	AVPV_peak_40	86	.	5.34901	12.6201	8.69232	95	33961
chr1	58646687	58695989	ENSMUSG00000102059	chr1	58729966	58730396	Arcuate-B_peak_41	36	.	3.92966	7.28745	3.6733	371	33978	chr1	58729949	58730149	AVPV_peak_40	86	.	5.34901	12.6201	8.69232	95	33961
chr1	58702308	58703986	ENSMUSG00000101046	chr1	58729966	58730396	Arcuate-B_peak_41	36	.	3.92966	7.28745	3.6733	371	25981	chr1	58729949	58730149	AVPV_peak_40	86	.	5.34901	12.6201	8.69232	95	25964
chr1	58711507	58758884	ENSMUSG00000026031	chr1	58729966	58730396	Arcuate-B_peak_41	36	.	3.92966	7.28745	3.6733	371	0	chr1	58729949	58730149	AVPV_peak_40	86	.	5.34901	12.6201	8.69232	95	0
chr1	58785208	58785659	ENSMUSG00000100236	chr1	58729966	58730396	Arcuate-B_peak_41	36	.	3.92966	7.28745	3.6733	371	54813	chr1	58729949	58730149	AVPV_peak_40	86	.	5.34901	12.6201	8.69232	95	55060
chr1	58795373	58847503	ENSMUSG00000026029	chr1	58729966	58730396	Arcuate-B_peak_41	36	.	3.92966	7.28745	3.6733	371	64978	chr1	58729949	58730149	AVPV_peak_40	86	.	5.34901	12.6201	8.69232	95	65225
chr1	58795373	58847503	ENSMUSG00000102719	chr1	58729966	58730396	Arcuate-B_peak_41	36	.	3.92966	7.28745	3.6733	371	64978	chr1	58729949	58730149	AVPV_peak_40	86	.	5.34901	12.6201	8.69232	95	65225
chr1	58850084	58892792	ENSMUSG00000099719	chr1	58729966	58730396	Arcuate-B_peak_41	36	.	3.92966	7.28745	3.6733	371	119689	chr1	58973388	58973585	AVPV_peak_41	39	.	3.96572	7.67272	3.9984	76	80597
chr1	58900448	58973430	ENSMUSG00000026028	chr1	58729966	58730396	Arcuate-B_peak_41	36	.	3.92966	7.28745	3.6733	371	170053	chr1	58973388	58973585	AVPV_peak_41	39	.	3.96572	7.67272	3.9984	76	0
chr1	58973521	58995715	ENSMUSG00000026027	chr1	58729966	58730396	Arcuate-B_peak_41	36	.	3.92966	7.28745	3.6733	371	243126	chr1	58973388	58973585	AVPV_peak_41	39	.	3.96572	7.67272	3.9984	76	0
chr1	58997115	59094900	ENSMUSG00000047383	chr1	58729966	58730396	Arcuate-B_peak_41	36	.	3.92966	7.28745	3.6733	371	266720	chr1	58973388	58973585	AVPV_peak_41	39	.	3.96572	7.67272	3.9984	76	23531
chr1	58997115	59094900	ENSMUSG00000072295	chr1	58729966	58730396	Arcuate-B_peak_41	36	.	3.92966	7.28745	3.6733	371	266720	chr1	58973388	58973585	AVPV_peak_41	39	.	3.96572	7.67272	3.9984	76	23531
chr1	58997115	59094900	ENSMUSG00000077616	chr1	58729966	58730396	Arcuate-B_peak_41	36	.	3.92966	7.28745	3.6733	371	266720	chr1	58973388	58973585	AVPV_peak_41	39	.	3.96572	7.67272	3.9984	76	23531
chr1	58997115	59094900	ENSMUSG00000099752	chr1	58729966	58730396	Arcuate-B_peak_41	36	.	3.92966	7.28745	3.6733	371	266720	chr1	58973388	58973585	AVPV_peak_41	39	.	3.96572	7.67272	3.9984	76	23531
chr1	59100589	59237231	ENSMUSG00000026024	chr1	58729966	58730396	Arcuate-B_peak_41	36	.	3.92966	7.28745	3.6733	371	370194	chr1	58973388	58973585	AVPV_peak_41	39	.	3.96572	7.67272	3.9984	76	127005
chr1	59100589	59237231	ENSMUSG00000038079	chr1	58729966	58730396	Arcuate-B_peak_41	36	.	3.92966	7.28745	3.6733	371	370194	chr1	58973388	58973585	AVPV_peak_41	39	.	3.96572	7.67272	3.9984	76	127005
chr1	59100589	59237231	ENSMUSG00000079550	chr1	58729966	58730396	Arcuate-B_peak_41	36	.	3.92966	7.28745	3.6733	371	370194	chr1	58973388	58973585	AVPV_peak_41	39	.	3.96572	7.67272	3.9984	76	127005
chr1	59100589	59237231	ENSMUSG00000097573	chr1	58729966	58730396	Arcuate-B_peak_41	36	.	3.92966	7.28745	3.6733	371	370194	chr1	58973388	58973585	AVPV_peak_41	39	.	3.96572	7.67272	3.9984	76	127005
chr1	59100589	59237231	ENSMUSG00000099563	chr1	58729966	58730396	Arcuate-B_peak_41	36	.	3.92966	7.28745	3.6733	371	370194	chr1	58973388	58973585	AVPV_peak_41	39	.	3.96572	7.67272	3.9984	76	127005
chr1	59100589	59237231	ENSMUSG00000101586	chr1	58729966	58730396	Arcuate-B_peak_41	36	.	3.92966	7.28745	3.6733	371	370194	chr1	58973388	58973585	AVPV_peak_41	39	.	3.96572	7.67272	3.9984	76	127005
chr1	59256905	59352993	ENSMUSG00000026023	chr1	58729966	58730396	Arcuate-B_peak_41	36	.	3.92966	7.28745	3.6733	371	526510	chr1	58973388	58973585	AVPV_peak_41	39	.	3.96572	7.67272	3.9984	76	283321
chr1	59378929	59392299	ENSMUSG00000099922	chr1	58729966	58730396	Arcuate-B_peak_41	36	.	3.92966	7.28745	3.6733	371	648534	chr1	58973388	58973585	AVPV_peak_41	39	.	3.96572	7.67272	3.9984	76	405345
chr1	59447864	59449502	ENSMUSG00000104502	chr1	60097933	60098218	Arcuate-B_peak_42	41	.	4.42923	7.79669	4.13962	162	648432	chr1	58973388	58973585	AVPV_peak_41	39	.	3.96572	7.67272	3.9984	76	474280
chr1	59482423	59486955	ENSMUSG00000041075	chr1	60097933	60098218	Arcuate-B_peak_42	41	.	4.42923	7.79669	4.13962	162	610979	chr1	58973388	58973585	AVPV_peak_41	39	.	3.96572	7.67272	3.9984	76	508839
chr1	59488479	59492605	ENSMUSG00000097819	chr1	60097933	60098218	Arcuate-B_peak_42	41	.	4.42923	7.79669	4.13962	162	605329	chr1	58973388	58973585	AVPV_peak_41	39	.	3.96572	7.67272	3.9984	76	514895
chr1	59516263	59670834	ENSMUSG00000026021	chr1	60097933	60098218	Arcuate-B_peak_42	41	.	4.42923	7.79669	4.13962	162	427100	chr1	58973388	58973585	AVPV_peak_41	39	.	3.96572	7.67272	3.9984	76	542679
chr1	59516263	59670834	ENSMUSG00000047361	chr1	60097933	60098218	Arcuate-B_peak_42	41	.	4.42923	7.79669	4.13962	162	427100	chr1	58973388	58973585	AVPV_peak_41	39	.	3.96572	7.67272	3.9984	76	542679
chr1	59516263	59670834	ENSMUSG00000089276	chr1	60097933	60098218	Arcuate-B_peak_42	41	.	4.42923	7.79669	4.13962	162	427100	chr1	58973388	58973585	AVPV_peak_41	39	.	3.96572	7.67272	3.9984	76	542679
chr1	59516263	59670834	ENSMUSG00000099811	chr1	60097933	60098218	Arcuate-B_peak_42	41	.	4.42923	7.79669	4.13962	162	427100	chr1	58973388	58973585	AVPV_peak_41	39	.	3.96572	7.67272	3.9984	76	542679
chr1	59516263	59670834	ENSMUSG00000101409	chr1	60097933	60098218	Arcuate-B_peak_42	41	.	4.42923	7.79669	4.13962	162	427100	chr1	58973388	58973585	AVPV_peak_41	39	.	3.96572	7.67272	3.9984	76	542679
chr1	59516263	59670834	ENSMUSG00000103821	chr1	60097933	60098218	Arcuate-B_peak_42	41	.	4.42923	7.79669	4.13962	162	427100	chr1	58973388	58973585	AVPV_peak_41	39	.	3.96572	7.67272	3.9984	76	542679
chr1	59673240	59673625	ENSMUSG00000101400	chr1	60097933	60098218	Arcuate-B_peak_42	41	.	4.42923	7.79669	4.13962	162	424309	chr1	58973388	58973585	AVPV_peak_41	39	.	3.96572	7.67272	3.9984	76	699656
chr1	59684970	59719044	ENSMUSG00000026020	chr1	60097933	60098218	Arcuate-B_peak_42	41	.	4.42923	7.79669	4.13962	162	378890	chr1	58973388	58973585	AVPV_peak_41	39	.	3.96572	7.67272	3.9984	76	711386
chr1	59684970	59719044	ENSMUSG00000077345	chr1	60097933	60098218	Arcuate-B_peak_42	41	.	4.42923	7.79669	4.13962	162	378890	chr1	58973388	58973585	AVPV_peak_41	39	.	3.96572	7.67272	3.9984	76	711386
chr1	59684970	59719044	ENSMUSG00000077358	chr1	60097933	60098218	Arcuate-B_peak_42	41	.	4.42923	7.79669	4.13962	162	378890	chr1	58973388	58973585	AVPV_peak_41	39	.	3.96572	7.67272	3.9984	76	711386
chr1	59684970	59719044	ENSMUSG00000089093	chr1	60097933	60098218	Arcuate-B_peak_42	41	.	4.42923	7.79669	4.13962	162	378890	chr1	58973388	58973585	AVPV_peak_41	39	.	3.96572	7.67272	3.9984	76	711386
chr1	59684970	59719044	ENSMUSG00000089512	chr1	60097933	60098218	Arcuate-B_peak_42	41	.	4.42923	7.79669	4.13962	162	378890	chr1	58973388	58973585	AVPV_peak_41	39	.	3.96572	7.67272	3.9984	76	711386
chr1	59763399	59879014	ENSMUSG00000067336	chr1	60097933	60098218	Arcuate-B_peak_42	41	.	4.42923	7.79669	4.13962	162	218920	chr1	58973388	58973585	AVPV_peak_41	39	.	3.96572	7.67272	3.9984	76	789815
chr1	59763399	59879014	ENSMUSG00000104052	chr1	60097933	60098218	Arcuate-B_peak_42	41	.	4.42923	7.79669	4.13962	162	218920	chr1	58973388	58973585	AVPV_peak_41	39	.	3.96572	7.67272	3.9984	76	789815
chr1	59886968	59887689	ENSMUSG00000103131	chr1	60097933	60098218	Arcuate-B_peak_42	41	.	4.42923	7.79669	4.13962	162	210245	chr1	60793954	60794205	AVPV_peak_42	110	.	6.14469	15.0822	11.0533	164	906266
chr1	59913005	60043184	ENSMUSG00000026018	chr1	60097933	60098218	Arcuate-B_peak_42	41	.	4.42923	7.79669	4.13962	162	54750	chr1	60793954	60794205	AVPV_peak_42	110	.	6.14469	15.0822	11.0533	164	750771
chr1	59913005	60043184	ENSMUSG00000041040	chr1	60097933	60098218	Arcuate-B_peak_42	41	.	4.42923	7.79669	4.13962	162	54750	chr1	60793954	60794205	AVPV_peak_42	110	.	6.14469	15.0822	11.0533	164	750771
chr1	59913005	60043184	ENSMUSG00000100901	chr1	60097933	60098218	Arcuate-B_peak_42	41	.	4.42923	7.79669	4.13962	162	54750	chr1	60793954	60794205	AVPV_peak_42	110	.	6.14469	15.0822	11.0533	164	750771
chr1	59913005	60043184	ENSMUSG00000103696	chr1	60097933	60098218	Arcuate-B_peak_42	41	.	4.42923	7.79669	4.13962	162	54750	chr1	60793954	60794205	AVPV_peak_42	110	.	6.14469	15.0822	11.0533	164	750771
chr1	60069784	60153953	ENSMUSG00000026017	chr1	60097933	60098218	Arcuate-B_peak_42	41	.	4.42923	7.79669	4.13962	162	0	chr1	60793954	60794205	AVPV_peak_42	110	.	6.14469	15.0822	11.0533	164	640002
chr1	60069784	60153953	ENSMUSG00000026019	chr1	60097933	60098218	Arcuate-B_peak_42	41	.	4.42923	7.79669	4.13962	162	0	chr1	60793954	60794205	AVPV_peak_42	110	.	6.14469	15.0822	11.0533	164	640002
chr1	60069784	60153953	ENSMUSG00000082609	chr1	60097933	60098218	Arcuate-B_peak_42	41	.	4.42923	7.79669	4.13962	162	0	chr1	60793954	60794205	AVPV_peak_42	110	.	6.14469	15.0822	11.0533	164	640002
chr1	60180598	60338328	ENSMUSG00000073664	chr1	60097933	60098218	Arcuate-B_peak_42	41	.	4.42923	7.79669	4.13962	162	82381	chr1	60793954	60794205	AVPV_peak_42	110	.	6.14469	15.0822	11.0533	164	455627
chr1	60180598	60338328	ENSMUSG00000100516	chr1	60097933	60098218	Arcuate-B_peak_42	41	.	4.42923	7.79669	4.13962	162	82381	chr1	60793954	60794205	AVPV_peak_42	110	.	6.14469	15.0822	11.0533	164	455627
chr1	60343322	60388060	ENSMUSG00000049439	chr1	60097933	60098218	Arcuate-B_peak_42	41	.	4.42923	7.79669	4.13962	162	245105	chr1	60793954	60794205	AVPV_peak_42	110	.	6.14469	15.0822	11.0533	164	405895
chr1	60343322	60388060	ENSMUSG00000103822	chr1	60097933	60098218	Arcuate-B_peak_42	41	.	4.42923	7.79669	4.13962	162	245105	chr1	60793954	60794205	AVPV_peak_42	110	.	6.14469	15.0822	11.0533	164	405895
chr1	60409618	60481158	ENSMUSG00000026782	chr1	60097933	60098218	Arcuate-B_peak_42	41	.	4.42923	7.79669	4.13962	162	311401	chr1	60793954	60794205	AVPV_peak_42	110	.	6.14469	15.0822	11.0533	164	312797
chr1	60482291	60567104	ENSMUSG00000026014	chr1	60873737	60873982	Arcuate-B_peak_43	155	.	6.95639	19.8164	15.5902	97	306634	chr1	60793954	60794205	AVPV_peak_42	110	.	6.14469	15.0822	11.0533	164	226851
chr1	60482291	60567104	ENSMUSG00000081562	chr1	60873737	60873982	Arcuate-B_peak_43	155	.	6.95639	19.8164	15.5902	97	306634	chr1	60793954	60794205	AVPV_peak_42	110	.	6.14469	15.0822	11.0533	164	226851
chr1	60482291	60567104	ENSMUSG00000084400	chr1	60873737	60873982	Arcuate-B_peak_43	155	.	6.95639	19.8164	15.5902	97	306634	chr1	60793954	60794205	AVPV_peak_42	110	.	6.14469	15.0822	11.0533	164	226851
chr1	60592250	60592709	ENSMUSG00000082160	chr1	60873737	60873982	Arcuate-B_peak_43	155	.	6.95639	19.8164	15.5902	97	281029	chr1	60793954	60794205	AVPV_peak_42	110	.	6.14469	15.0822	11.0533	164	201246
chr1	60594806	60596236	ENSMUSG00000103215	chr1	60873737	60873982	Arcuate-B_peak_43	155	.	6.95639	19.8164	15.5902	97	277502	chr1	60793954	60794205	AVPV_peak_42	110	.	6.14469	15.0822	11.0533	164	197719
chr1	60613697	60613803	ENSMUSG00000088973	chr1	60873737	60873982	Arcuate-B_peak_43	155	.	6.95639	19.8164	15.5902	97	259935	chr1	60793954	60794205	AVPV_peak_42	110	.	6.14469	15.0822	11.0533	164	180152
chr1	60700871	60701937	ENSMUSG00000084151	chr1	60873737	60873982	Arcuate-B_peak_43	155	.	6.95639	19.8164	15.5902	97	171801	chr1	60793954	60794205	AVPV_peak_42	110	.	6.14469	15.0822	11.0533	164	92018
chr1	60703931	60705149	ENSMUSG00000101188	chr1	60873737	60873982	Arcuate-B_peak_43	155	.	6.95639	19.8164	15.5902	97	168589	chr1	60793954	60794205	AVPV_peak_42	110	.	6.14469	15.0822	11.0533	164	88806
chr1	60716799	60773359	ENSMUSG00000026012	chr1	60873737	60873982	Arcuate-B_peak_43	155	.	6.95639	19.8164	15.5902	97	100379	chr1	60793954	60794205	AVPV_peak_42	110	.	6.14469	15.0822	11.0533	164	20596
chr1	60776664	60803790	ENSMUSG00000083118	chr1	60873737	60873982	Arcuate-B_peak_43	155	.	6.95639	19.8164	15.5902	97	69948	chr1	60793954	60794205	AVPV_peak_42	110	.	6.14469	15.0822	11.0533	164	0
chr1	60776664	60803790	ENSMUSG00000085965	chr1	60873737	60873982	Arcuate-B_peak_43	155	.	6.95639	19.8164	15.5902	97	69948	chr1	60793954	60794205	AVPV_peak_42	110	.	6.14469	15.0822	11.0533	164	0
chr1	60776664	60803790	ENSMUSG00000086795	chr1	60873737	60873982	Arcuate-B_peak_43	155	.	6.95639	19.8164	15.5902	97	69948	chr1	60793954	60794205	AVPV_peak_42	110	.	6.14469	15.0822	11.0533	164	0
chr1	60776664	60803790	ENSMUSG00000104069	chr1	60873737	60873982	Arcuate-B_peak_43	155	.	6.95639	19.8164	15.5902	97	69948	chr1	60793954	60794205	AVPV_peak_42	110	.	6.14469	15.0822	11.0533	164	0
chr1	60809115	60809942	ENSMUSG00000083355	chr1	60873737	60873982	Arcuate-B_peak_43	155	.	6.95639	19.8164	15.5902	97	63796	chr1	60793954	60794205	AVPV_peak_42	110	.	6.14469	15.0822	11.0533	164	14911
chr1	60880337	60881738	ENSMUSG00000102549	chr1	60873737	60873982	Arcuate-B_peak_43	155	.	6.95639	19.8164	15.5902	97	6356	chr1	60793954	60794205	AVPV_peak_42	110	.	6.14469	15.0822	11.0533	164	86133
chr1	60886999	60915832	ENSMUSG00000026011	chr1	60873737	60873982	Arcuate-B_peak_43	155	.	6.95639	19.8164	15.5902	97	13018	chr1	60793954	60794205	AVPV_peak_42	110	.	6.14469	15.0822	11.0533	164	92795
chr1	60886999	60915832	ENSMUSG00000081382	chr1	60873737	60873982	Arcuate-B_peak_43	155	.	6.95639	19.8164	15.5902	97	13018	chr1	60793954	60794205	AVPV_peak_42	110	.	6.14469	15.0822	11.0533	164	92795
chr1	60948229	60948465	ENSMUSG00000080800	chr1	60873737	60873982	Arcuate-B_peak_43	155	.	6.95639	19.8164	15.5902	97	74248	chr1	60793954	60794205	AVPV_peak_42	110	.	6.14469	15.0822	11.0533	164	154025
chr1	60977926	61000320	ENSMUSG00000026009	chr1	60873737	60873982	Arcuate-B_peak_43	155	.	6.95639	19.8164	15.5902	97	103945	chr1	60793954	60794205	AVPV_peak_42	110	.	6.14469	15.0822	11.0533	164	183722
chr1	60977926	61000320	ENSMUSG00000102561	chr1	60873737	60873982	Arcuate-B_peak_43	155	.	6.95639	19.8164	15.5902	97	103945	chr1	60793954	60794205	AVPV_peak_42	110	.	6.14469	15.0822	11.0533	164	183722
chr1	61075673	61076225	ENSMUSG00000082804	chr1	60873737	60873982	Arcuate-B_peak_43	155	.	6.95639	19.8164	15.5902	97	201692	chr1	60793954	60794205	AVPV_peak_42	110	.	6.14469	15.0822	11.0533	164	281469
chr1	61121377	61124004	ENSMUSG00000082661	chr1	60873737	60873982	Arcuate-B_peak_43	155	.	6.95639	19.8164	15.5902	97	247396	chr1	60793954	60794205	AVPV_peak_42	110	.	6.14469	15.0822	11.0533	164	327173
chr1	61196540	61197242	ENSMUSG00000080785	chr1	61418332	61418539	Arcuate-B_peak_44	40	.	4.43796	7.66459	4.0349	136	221091	chr1	60793954	60794205	AVPV_peak_42	110	.	6.14469	15.0822	11.0533	164	402336
chr1	61265290	61271514	ENSMUSG00000100893	chr1	61418332	61418539	Arcuate-B_peak_44	40	.	4.43796	7.66459	4.0349	136	146819	chr1	60793954	60794205	AVPV_peak_42	110	.	6.14469	15.0822	11.0533	164	471086
chr1	61301908	61307746	ENSMUSG00000085248	chr1	61418332	61418539	Arcuate-B_peak_44	40	.	4.43796	7.66459	4.0349	136	110587	chr1	60793954	60794205	AVPV_peak_42	110	.	6.14469	15.0822	11.0533	164	507704
chr1	61378431	61395904	ENSMUSG00000085447	chr1	61418332	61418539	Arcuate-B_peak_44	40	.	4.43796	7.66459	4.0349	136	22429	chr1	60793954	60794205	AVPV_peak_42	110	.	6.14469	15.0822	11.0533	164	584227
chr1	61440100	61469475	ENSMUSG00000086408	chr1	61418332	61418539	Arcuate-B_peak_44	40	.	4.43796	7.66459	4.0349	136	21562	chr1	60793954	60794205	AVPV_peak_42	110	.	6.14469	15.0822	11.0533	164	645896
chr1	61470440	61470543	ENSMUSG00000089546	chr1	61418332	61418539	Arcuate-B_peak_44	40	.	4.43796	7.66459	4.0349	136	51902	chr1	60793954	60794205	AVPV_peak_42	110	.	6.14469	15.0822	11.0533	164	676236
chr1	61474950	61476028	ENSMUSG00000100965	chr1	61418332	61418539	Arcuate-B_peak_44	40	.	4.43796	7.66459	4.0349	136	56412	chr1	60793954	60794205	AVPV_peak_42	110	.	6.14469	15.0822	11.0533	164	680746
chr1	61545881	61546163	ENSMUSG00000102168	chr1	61418332	61418539	Arcuate-B_peak_44	40	.	4.43796	7.66459	4.0349	136	127343	chr1	60793954	60794205	AVPV_peak_42	110	.	6.14469	15.0822	11.0533	164	751677
chr1	61548121	61548511	ENSMUSG00000100381	chr1	61418332	61418539	Arcuate-B_peak_44	40	.	4.43796	7.66459	4.0349	136	129583	chr1	60793954	60794205	AVPV_peak_42	110	.	6.14469	15.0822	11.0533	164	753917
chr1	61616942	61621149	ENSMUSG00000086009	chr1	61418332	61418539	Arcuate-B_peak_44	40	.	4.43796	7.66459	4.0349	136	198404	chr1	60793954	60794205	AVPV_peak_42	110	.	6.14469	15.0822	11.0533	164	822738
chr1	61638823	62642284	ENSMUSG00000052062	chr1	62729555	62729807	Arcuate-B_peak_45	64	.	5.23215	10.2399	6.42396	131	87272	chr1	63176331	63177217	AVPV_peak_43	651	.	16.8564	70.4643	65.1236	622	534048
chr1	61638823	62642284	ENSMUSG00000085019	chr1	62729555	62729807	Arcuate-B_peak_45	64	.	5.23215	10.2399	6.42396	131	87272	chr1	63176331	63177217	AVPV_peak_43	651	.	16.8564	70.4643	65.1236	622	534048
chr1	61638823	62642284	ENSMUSG00000085400	chr1	62729555	62729807	Arcuate-B_peak_45	64	.	5.23215	10.2399	6.42396	131	87272	chr1	63176331	63177217	AVPV_peak_43	651	.	16.8564	70.4643	65.1236	622	534048
chr1	61638823	62642284	ENSMUSG00000085842	chr1	62729555	62729807	Arcuate-B_peak_45	64	.	5.23215	10.2399	6.42396	131	87272	chr1	63176331	63177217	AVPV_peak_43	651	.	16.8564	70.4643	65.1236	622	534048
chr1	61638823	62642284	ENSMUSG00000100344	chr1	62729555	62729807	Arcuate-B_peak_45	64	.	5.23215	10.2399	6.42396	131	87272	chr1	63176331	63177217	AVPV_peak_43	651	.	16.8564	70.4643	65.1236	622	534048
chr1	61638823	62642284	ENSMUSG00000100750	chr1	62729555	62729807	Arcuate-B_peak_45	64	.	5.23215	10.2399	6.42396	131	87272	chr1	63176331	63177217	AVPV_peak_43	651	.	16.8564	70.4643	65.1236	622	534048
chr1	61638823	62642284	ENSMUSG00000101509	chr1	62729555	62729807	Arcuate-B_peak_45	64	.	5.23215	10.2399	6.42396	131	87272	chr1	63176331	63177217	AVPV_peak_43	651	.	16.8564	70.4643	65.1236	622	534048
chr1	61638823	62642284	ENSMUSG00000102359	chr1	62729555	62729807	Arcuate-B_peak_45	64	.	5.23215	10.2399	6.42396	131	87272	chr1	63176331	63177217	AVPV_peak_43	651	.	16.8564	70.4643	65.1236	622	534048
chr1	61638823	62642284	ENSMUSG00000103002	chr1	62729555	62729807	Arcuate-B_peak_45	64	.	5.23215	10.2399	6.42396	131	87272	chr1	63176331	63177217	AVPV_peak_43	651	.	16.8564	70.4643	65.1236	622	534048
chr1	61638823	62642284	ENSMUSG00000103656	chr1	62729555	62729807	Arcuate-B_peak_45	64	.	5.23215	10.2399	6.42396	131	87272	chr1	63176331	63177217	AVPV_peak_43	651	.	16.8564	70.4643	65.1236	622	534048
chr1	61638823	62642284	ENSMUSG00000104081	chr1	62729555	62729807	Arcuate-B_peak_45	64	.	5.23215	10.2399	6.42396	131	87272	chr1	63176331	63177217	AVPV_peak_43	651	.	16.8564	70.4643	65.1236	622	534048
chr1	61638823	62642284	ENSMUSG00000104402	chr1	62729555	62729807	Arcuate-B_peak_45	64	.	5.23215	10.2399	6.42396	131	87272	chr1	63176331	63177217	AVPV_peak_43	651	.	16.8564	70.4643	65.1236	622	534048
chr1	62656694	62657788	ENSMUSG00000081950	chr1	62729555	62729807	Arcuate-B_peak_45	64	.	5.23215	10.2399	6.42396	131	71768	chr1	63176331	63177217	AVPV_peak_43	651	.	16.8564	70.4643	65.1236	622	518544
chr1	62660838	62661716	ENSMUSG00000084333	chr1	62729555	62729807	Arcuate-B_peak_45	64	.	5.23215	10.2399	6.42396	131	67840	chr1	63176331	63177217	AVPV_peak_43	651	.	16.8564	70.4643	65.1236	622	514616
chr1	62703284	62818695	ENSMUSG00000025969	chr1	62729555	62729807	Arcuate-B_peak_45	64	.	5.23215	10.2399	6.42396	131	0	chr1	63176331	63177217	AVPV_peak_43	651	.	16.8564	70.4643	65.1236	622	357637
chr1	62703284	62818695	ENSMUSG00000100811	chr1	62729555	62729807	Arcuate-B_peak_45	64	.	5.23215	10.2399	6.42396	131	0	chr1	63176331	63177217	AVPV_peak_43	651	.	16.8564	70.4643	65.1236	622	357637
chr1	62703284	62818695	ENSMUSG00000103032	chr1	62729555	62729807	Arcuate-B_peak_45	64	.	5.23215	10.2399	6.42396	131	0	chr1	63176331	63177217	AVPV_peak_43	651	.	16.8564	70.4643	65.1236	622	357637
chr1	62821354	62832370	ENSMUSG00000100426	chr1	62729555	62729807	Arcuate-B_peak_45	64	.	5.23215	10.2399	6.42396	131	91548	chr1	63176331	63177217	AVPV_peak_43	651	.	16.8564	70.4643	65.1236	622	343962
chr1	62958417	63180486	ENSMUSG00000025967	chr1	63176258	63177180	Arcuate-B_peak_46	486	.	13.434	53.7596	48.6705	710	0	chr1	63176331	63177217	AVPV_peak_43	651	.	16.8564	70.4643	65.1236	622	0
chr1	62958417	63180486	ENSMUSG00000025968	chr1	63176258	63177180	Arcuate-B_peak_46	486	.	13.434	53.7596	48.6705	710	0	chr1	63176331	63177217	AVPV_peak_43	651	.	16.8564	70.4643	65.1236	622	0
chr1	62958417	63180486	ENSMUSG00000040865	chr1	63176258	63177180	Arcuate-B_peak_46	486	.	13.434	53.7596	48.6705	710	0	chr1	63176331	63177217	AVPV_peak_43	651	.	16.8564	70.4643	65.1236	622	0
chr1	62958417	63180486	ENSMUSG00000064602	chr1	63176258	63177180	Arcuate-B_peak_46	486	.	13.434	53.7596	48.6705	710	0	chr1	63176331	63177217	AVPV_peak_43	651	.	16.8564	70.4643	65.1236	622	0
chr1	62958417	63180486	ENSMUSG00000064612	chr1	63176258	63177180	Arcuate-B_peak_46	486	.	13.434	53.7596	48.6705	710	0	chr1	63176331	63177217	AVPV_peak_43	651	.	16.8564	70.4643	65.1236	622	0
chr1	62958417	63180486	ENSMUSG00000077884	chr1	63176258	63177180	Arcuate-B_peak_46	486	.	13.434	53.7596	48.6705	710	0	chr1	63176331	63177217	AVPV_peak_43	651	.	16.8564	70.4643	65.1236	622	0
chr1	62958417	63180486	ENSMUSG00000081429	chr1	63176258	63177180	Arcuate-B_peak_46	486	.	13.434	53.7596	48.6705	710	0	chr1	63176331	63177217	AVPV_peak_43	651	.	16.8564	70.4643	65.1236	622	0
chr1	62958417	63180486	ENSMUSG00000081617	chr1	63176258	63177180	Arcuate-B_peak_46	486	.	13.434	53.7596	48.6705	710	0	chr1	63176331	63177217	AVPV_peak_43	651	.	16.8564	70.4643	65.1236	622	0
chr1	62958417	63180486	ENSMUSG00000084799	chr1	63176258	63177180	Arcuate-B_peak_46	486	.	13.434	53.7596	48.6705	710	0	chr1	63176331	63177217	AVPV_peak_43	651	.	16.8564	70.4643	65.1236	622	0
chr1	62958417	63180486	ENSMUSG00000088953	chr1	63176258	63177180	Arcuate-B_peak_46	486	.	13.434	53.7596	48.6705	710	0	chr1	63176331	63177217	AVPV_peak_43	651	.	16.8564	70.4643	65.1236	622	0
chr1	62958417	63180486	ENSMUSG00000098850	chr1	63176258	63177180	Arcuate-B_peak_46	486	.	13.434	53.7596	48.6705	710	0	chr1	63176331	63177217	AVPV_peak_43	651	.	16.8564	70.4643	65.1236	622	0
chr1	62958417	63180486	ENSMUSG00000101599	chr1	63176258	63177180	Arcuate-B_peak_46	486	.	13.434	53.7596	48.6705	710	0	chr1	63176331	63177217	AVPV_peak_43	651	.	16.8564	70.4643	65.1236	622	0
chr1	62958417	63180486	ENSMUSG00000104991	chr1	63176258	63177180	Arcuate-B_peak_46	486	.	13.434	53.7596	48.6705	710	0	chr1	63176331	63177217	AVPV_peak_43	651	.	16.8564	70.4643	65.1236	622	0
chr1	62958417	63180486	ENSMUSG00000105060	chr1	63176258	63177180	Arcuate-B_peak_46	486	.	13.434	53.7596	48.6705	710	0	chr1	63176331	63177217	AVPV_peak_43	651	.	16.8564	70.4643	65.1236	622	0
chr1	63182690	63214543	ENSMUSG00000046856	chr1	63176258	63177180	Arcuate-B_peak_46	486	.	13.434	53.7596	48.6705	710	5511	chr1	63176331	63177217	AVPV_peak_43	651	.	16.8564	70.4643	65.1236	622	5474
chr1	63182690	63214543	ENSMUSG00000086730	chr1	63176258	63177180	Arcuate-B_peak_46	486	.	13.434	53.7596	48.6705	710	5511	chr1	63176331	63177217	AVPV_peak_43	651	.	16.8564	70.4643	65.1236	622	5474
chr1	63182690	63214543	ENSMUSG00000094290	chr1	63176258	63177180	Arcuate-B_peak_46	486	.	13.434	53.7596	48.6705	710	5511	chr1	63176331	63177217	AVPV_peak_43	651	.	16.8564	70.4643	65.1236	622	5474
chr1	63248020	63248499	ENSMUSG00000102536	chr1	63176258	63177180	Arcuate-B_peak_46	486	.	13.434	53.7596	48.6705	710	70841	chr1	63176331	63177217	AVPV_peak_43	651	.	16.8564	70.4643	65.1236	622	70804
chr1	63266847	63273120	ENSMUSG00000087561	chr1	63176258	63177180	Arcuate-B_peak_46	486	.	13.434	53.7596	48.6705	710	89668	chr1	63176331	63177217	AVPV_peak_43	651	.	16.8564	70.4643	65.1236	622	89631
chr1	63273225	63314576	ENSMUSG00000027520	chr1	63176258	63177180	Arcuate-B_peak_46	486	.	13.434	53.7596	48.6705	710	96046	chr1	63176331	63177217	AVPV_peak_43	651	.	16.8564	70.4643	65.1236	622	96009
chr1	63273225	63314576	ENSMUSG00000092705	chr1	63176258	63177180	Arcuate-B_peak_46	486	.	13.434	53.7596	48.6705	710	96046	chr1	63176331	63177217	AVPV_peak_43	651	.	16.8564	70.4643	65.1236	622	96009
chr1	63273225	63314576	ENSMUSG00000094214	chr1	63176258	63177180	Arcuate-B_peak_46	486	.	13.434	53.7596	48.6705	710	96046	chr1	63176331	63177217	AVPV_peak_43	651	.	16.8564	70.4643	65.1236	622	96009
chr1	63357433	63358050	ENSMUSG00000083039	chr1	63176258	63177180	Arcuate-B_peak_46	486	.	13.434	53.7596	48.6705	710	180254	chr1	63176331	63177217	AVPV_peak_43	651	.	16.8564	70.4643	65.1236	622	180217
chr1	63364719	63365365	ENSMUSG00000081643	chr1	63176258	63177180	Arcuate-B_peak_46	486	.	13.434	53.7596	48.6705	710	187540	chr1	63176331	63177217	AVPV_peak_43	651	.	16.8564	70.4643	65.1236	622	187503
chr1	63445890	63596276	ENSMUSG00000025964	chr1	63176258	63177180	Arcuate-B_peak_46	486	.	13.434	53.7596	48.6705	710	268711	chr1	63603374	63603710	AVPV_peak_44	175	.	7.93562	21.7993	17.5462	209	7099
chr1	63445890	63596276	ENSMUSG00000087823	chr1	63176258	63177180	Arcuate-B_peak_46	486	.	13.434	53.7596	48.6705	710	268711	chr1	63603374	63603710	AVPV_peak_44	175	.	7.93562	21.7993	17.5462	209	7099
chr1	63615967	63620819	ENSMUSG00000115378	chr1	63176258	63177180	Arcuate-B_peak_46	486	.	13.434	53.7596	48.6705	710	438788	chr1	63603374	63603710	AVPV_peak_44	175	.	7.93562	21.7993	17.5462	209	12258
chr1	63622850	63686927	ENSMUSG00000069085	chr1	63176258	63177180	Arcuate-B_peak_46	486	.	13.434	53.7596	48.6705	710	445671	chr1	63603374	63603710	AVPV_peak_44	175	.	7.93562	21.7993	17.5462	209	19141
chr1	63622850	63686927	ENSMUSG00000083066	chr1	63176258	63177180	Arcuate-B_peak_46	486	.	13.434	53.7596	48.6705	710	445671	chr1	63603374	63603710	AVPV_peak_44	175	.	7.93562	21.7993	17.5462	209	19141
chr1	63698818	63730318	ENSMUSG00000025963	chr1	63176258	63177180	Arcuate-B_peak_46	486	.	13.434	53.7596	48.6705	710	521639	chr1	63603374	63603710	AVPV_peak_44	175	.	7.93562	21.7993	17.5462	209	95109
chr1	63730613	63754655	ENSMUSG00000025962	chr1	63176258	63177180	Arcuate-B_peak_46	486	.	13.434	53.7596	48.6705	710	553434	chr1	63603374	63603710	AVPV_peak_44	175	.	7.93562	21.7993	17.5462	209	126904
chr1	63754906	63769267	ENSMUSG00000025961	chr1	63176258	63177180	Arcuate-B_peak_46	486	.	13.434	53.7596	48.6705	710	577727	chr1	63603374	63603710	AVPV_peak_44	175	.	7.93562	21.7993	17.5462	209	151197
chr1	63844826	63845578	ENSMUSG00000080817	chr1	63176258	63177180	Arcuate-B_peak_46	486	.	13.434	53.7596	48.6705	710	667647	chr1	63603374	63603710	AVPV_peak_44	175	.	7.93562	21.7993	17.5462	209	241117
chr1	63917847	63935932	ENSMUSG00000082373	chr1	64532441	64532684	Arcuate-B_peak_47	56	.	4.91098	9.40319	5.63875	120	596510	chr1	63603374	63603710	AVPV_peak_44	175	.	7.93562	21.7993	17.5462	209	314138
chr1	63964726	63968999	ENSMUSG00000044689	chr1	64532441	64532684	Arcuate-B_peak_47	56	.	4.91098	9.40319	5.63875	120	563443	chr1	63603374	63603710	AVPV_peak_44	175	.	7.93562	21.7993	17.5462	209	361017
chr1	64029446	64122282	ENSMUSG00000025959	chr1	64532441	64532684	Arcuate-B_peak_47	56	.	4.91098	9.40319	5.63875	120	410160	chr1	63603374	63603710	AVPV_peak_44	175	.	7.93562	21.7993	17.5462	209	425737
chr1	64029446	64122282	ENSMUSG00000086836	chr1	64532441	64532684	Arcuate-B_peak_47	56	.	4.91098	9.40319	5.63875	120	410160	chr1	63603374	63603710	AVPV_peak_44	175	.	7.93562	21.7993	17.5462	209	425737
chr1	64029446	64122282	ENSMUSG00000098487	chr1	64532441	64532684	Arcuate-B_peak_47	56	.	4.91098	9.40319	5.63875	120	410160	chr1	63603374	63603710	AVPV_peak_44	175	.	7.93562	21.7993	17.5462	209	425737
chr1	64150200	64150665	ENSMUSG00000086721	chr1	64532441	64532684	Arcuate-B_peak_47	56	.	4.91098	9.40319	5.63875	120	381777	chr1	64617251	64617512	AVPV_peak_45	76	.	5.28816	11.578	7.68794	93	466587
chr1	64185990	64303043	ENSMUSG00000101895	chr1	64532441	64532684	Arcuate-B_peak_47	56	.	4.91098	9.40319	5.63875	120	229399	chr1	64617251	64617512	AVPV_peak_45	76	.	5.28816	11.578	7.68794	93	314209
chr1	64396333	64396403	ENSMUSG00000093228	chr1	64532441	64532684	Arcuate-B_peak_47	56	.	4.91098	9.40319	5.63875	120	136039	chr1	64617251	64617512	AVPV_peak_45	76	.	5.28816	11.578	7.68794	93	220849
chr1	64454358	64454577	ENSMUSG00000099658	chr1	64532441	64532684	Arcuate-B_peak_47	56	.	4.91098	9.40319	5.63875	120	77865	chr1	64617251	64617512	AVPV_peak_45	76	.	5.28816	11.578	7.68794	93	162675
chr1	64532644	64604548	ENSMUSG00000025958	chr1	64532441	64532684	Arcuate-B_peak_47	56	.	4.91098	9.40319	5.63875	120	0	chr1	64617251	64617512	AVPV_peak_45	76	.	5.28816	11.578	7.68794	93	12704
chr1	64606472	64617242	ENSMUSG00000025956	chr1	64532441	64532684	Arcuate-B_peak_47	56	.	4.91098	9.40319	5.63875	120	73789	chr1	64617251	64617512	AVPV_peak_45	76	.	5.28816	11.578	7.68794	93	10
chr1	64617783	64626033	ENSMUSG00000101832	chr1	64532441	64532684	Arcuate-B_peak_47	56	.	4.91098	9.40319	5.63875	120	85100	chr1	64617251	64617512	AVPV_peak_45	76	.	5.28816	11.578	7.68794	93	272
chr1	64649934	64652756	ENSMUSG00000100437	chr1	64532441	64532684	Arcuate-B_peak_47	56	.	4.91098	9.40319	5.63875	120	117251	chr1	64617251	64617512	AVPV_peak_45	76	.	5.28816	11.578	7.68794	93	32423
chr1	64679870	64725644	ENSMUSG00000070871	chr1	64532441	64532684	Arcuate-B_peak_47	56	.	4.91098	9.40319	5.63875	120	147187	chr1	64617251	64617512	AVPV_peak_45	76	.	5.28816	11.578	7.68794	93	62359
chr1	64679870	64725644	ENSMUSG00000087213	chr1	64532441	64532684	Arcuate-B_peak_47	56	.	4.91098	9.40319	5.63875	120	147187	chr1	64617251	64617512	AVPV_peak_45	76	.	5.28816	11.578	7.68794	93	62359
chr1	64730557	64740607	ENSMUSG00000045005	chr1	64532441	64532684	Arcuate-B_peak_47	56	.	4.91098	9.40319	5.63875	120	197874	chr1	64617251	64617512	AVPV_peak_45	76	.	5.28816	11.578	7.68794	93	113046
chr1	64730557	64740607	ENSMUSG00000102140	chr1	64532441	64532684	Arcuate-B_peak_47	56	.	4.91098	9.40319	5.63875	120	197874	chr1	64617251	64617512	AVPV_peak_45	76	.	5.28816	11.578	7.68794	93	113046
chr1	64785982	64956824	ENSMUSG00000051344	chr1	64532441	64532684	Arcuate-B_peak_47	56	.	4.91098	9.40319	5.63875	120	253299	chr1	64956691	64956888	AVPV_peak_46	53	.	4.58736	9.13914	5.37146	89	0
chr1	64785982	64956824	ENSMUSG00000097264	chr1	64532441	64532684	Arcuate-B_peak_47	56	.	4.91098	9.40319	5.63875	120	253299	chr1	64956691	64956888	AVPV_peak_46	53	.	4.58736	9.13914	5.37146	89	0
chr1	64993950	64994604	ENSMUSG00000084416	chr1	64532441	64532684	Arcuate-B_peak_47	56	.	4.91098	9.40319	5.63875	120	461267	chr1	64956691	64956888	AVPV_peak_46	53	.	4.58736	9.13914	5.37146	89	37063
chr1	65001306	65001462	ENSMUSG00000077471	chr1	64532441	64532684	Arcuate-B_peak_47	56	.	4.91098	9.40319	5.63875	120	468623	chr1	64956691	64956888	AVPV_peak_46	53	.	4.58736	9.13914	5.37146	89	44419
chr1	65012688	65032759	ENSMUSG00000025955	chr1	64532441	64532684	Arcuate-B_peak_47	56	.	4.91098	9.40319	5.63875	120	480005	chr1	64956691	64956888	AVPV_peak_46	53	.	4.58736	9.13914	5.37146	89	55801
chr1	65012688	65032759	ENSMUSG00000090042	chr1	64532441	64532684	Arcuate-B_peak_47	56	.	4.91098	9.40319	5.63875	120	480005	chr1	64956691	64956888	AVPV_peak_46	53	.	4.58736	9.13914	5.37146	89	55801
chr1	65048553	65051149	ENSMUSG00000070870	chr1	64532441	64532684	Arcuate-B_peak_47	56	.	4.91098	9.40319	5.63875	120	515870	chr1	64956691	64956888	AVPV_peak_46	53	.	4.58736	9.13914	5.37146	89	91666
chr1	65061871	65063452	ENSMUSG00000067299	chr1	64532441	64532684	Arcuate-B_peak_47	56	.	4.91098	9.40319	5.63875	120	529188	chr1	64956691	64956888	AVPV_peak_46	53	.	4.58736	9.13914	5.37146	89	104984
chr1	65071524	65073689	ENSMUSG00000025952	chr1	64532441	64532684	Arcuate-B_peak_47	56	.	4.91098	9.40319	5.63875	120	538841	chr1	64956691	64956888	AVPV_peak_46	53	.	4.58736	9.13914	5.37146	89	114637
chr1	65080218	65082288	ENSMUSG00000073658	chr1	64532441	64532684	Arcuate-B_peak_47	56	.	4.91098	9.40319	5.63875	120	547535	chr1	64956691	64956888	AVPV_peak_46	53	.	4.58736	9.13914	5.37146	89	123331
chr1	65095226	65095436	ENSMUSG00000100774	chr1	64532441	64532684	Arcuate-B_peak_47	56	.	4.91098	9.40319	5.63875	120	562543	chr1	64956691	64956888	AVPV_peak_46	53	.	4.58736	9.13914	5.37146	89	138339
chr1	65100388	65123214	ENSMUSG00000044429	chr1	64532441	64532684	Arcuate-B_peak_47	56	.	4.91098	9.40319	5.63875	120	567705	chr1	64956691	64956888	AVPV_peak_46	53	.	4.58736	9.13914	5.37146	89	143501
chr1	65100388	65123214	ENSMUSG00000044816	chr1	64532441	64532684	Arcuate-B_peak_47	56	.	4.91098	9.40319	5.63875	120	567705	chr1	64956691	64956888	AVPV_peak_46	53	.	4.58736	9.13914	5.37146	89	143501
chr1	65100388	65123214	ENSMUSG00000100846	chr1	64532441	64532684	Arcuate-B_peak_47	56	.	4.91098	9.40319	5.63875	120	567705	chr1	64956691	64956888	AVPV_peak_46	53	.	4.58736	9.13914	5.37146	89	143501
chr1	65158615	65186500	ENSMUSG00000025950	chr1	64532441	64532684	Arcuate-B_peak_47	56	.	4.91098	9.40319	5.63875	120	625932	chr1	64956691	64956888	AVPV_peak_46	53	.	4.58736	9.13914	5.37146	89	201728
chr1	65186682	65278695	ENSMUSG00000025949	chr1	64532441	64532684	Arcuate-B_peak_47	56	.	4.91098	9.40319	5.63875	120	653999	chr1	64956691	64956888	AVPV_peak_46	53	.	4.58736	9.13914	5.37146	89	229795
chr1	65282055	65389244	ENSMUSG00000025946	chr1	64532441	64532684	Arcuate-B_peak_47	56	.	4.91098	9.40319	5.63875	120	749372	chr1	64956691	64956888	AVPV_peak_46	53	.	4.58736	9.13914	5.37146	89	325168
chr1	65420849	65421121	ENSMUSG00000100503	chr1	66148738	66149163	Arcuate-B_peak_48	233	.	9.73218	27.8561	23.3734	153	727618	chr1	64956691	64956888	AVPV_peak_46	53	.	4.58736	9.13914	5.37146	89	463962
chr1	65421123	65421937	ENSMUSG00000099383	chr1	66148738	66149163	Arcuate-B_peak_48	233	.	9.73218	27.8561	23.3734	153	726802	chr1	64956691	64956888	AVPV_peak_46	53	.	4.58736	9.13914	5.37146	89	464236
chr1	65421123	65421937	ENSMUSG00000100504	chr1	66148738	66149163	Arcuate-B_peak_48	233	.	9.73218	27.8561	23.3734	153	726802	chr1	64956691	64956888	AVPV_peak_46	53	.	4.58736	9.13914	5.37146	89	464236
chr1	65438663	65438985	ENSMUSG00000100340	chr1	66148738	66149163	Arcuate-B_peak_48	233	.	9.73218	27.8561	23.3734	153	709754	chr1	64956691	64956888	AVPV_peak_46	53	.	4.58736	9.13914	5.37146	89	481776
chr1	65470200	65470508	ENSMUSG00000100439	chr1	66148738	66149163	Arcuate-B_peak_48	233	.	9.73218	27.8561	23.3734	153	678231	chr1	64956691	64956888	AVPV_peak_46	53	.	4.58736	9.13914	5.37146	89	513313
chr1	65523670	65524075	ENSMUSG00000099819	chr1	66148738	66149163	Arcuate-B_peak_48	233	.	9.73218	27.8561	23.3734	153	624664	chr1	64956691	64956888	AVPV_peak_46	53	.	4.58736	9.13914	5.37146	89	566783
chr1	65550463	65551237	ENSMUSG00000082565	chr1	66148738	66149163	Arcuate-B_peak_48	233	.	9.73218	27.8561	23.3734	153	597502	chr1	64956691	64956888	AVPV_peak_46	53	.	4.58736	9.13914	5.37146	89	593576
chr1	65552681	65552994	ENSMUSG00000082774	chr1	66148738	66149163	Arcuate-B_peak_48	233	.	9.73218	27.8561	23.3734	153	595745	chr1	64956691	64956888	AVPV_peak_46	53	.	4.58736	9.13914	5.37146	89	595794
chr1	65926519	65928307	ENSMUSG00000025945	chr1	66148738	66149163	Arcuate-B_peak_48	233	.	9.73218	27.8561	23.3734	153	220432	chr1	66148789	66149210	AVPV_peak_47	215	.	8.63642	25.9222	21.5571	122	220483
chr1	66032182	66032925	ENSMUSG00000081623	chr1	66148738	66149163	Arcuate-B_peak_48	233	.	9.73218	27.8561	23.3734	153	115814	chr1	66148789	66149210	AVPV_peak_47	215	.	8.63642	25.9222	21.5571	122	115865
chr1	66033084	66033425	ENSMUSG00000083242	chr1	66148738	66149163	Arcuate-B_peak_48	233	.	9.73218	27.8561	23.3734	153	115314	chr1	66148789	66149210	AVPV_peak_47	215	.	8.63642	25.9222	21.5571	122	115365
chr1	66062964	66063376	ENSMUSG00000083289	chr1	66148738	66149163	Arcuate-B_peak_48	233	.	9.73218	27.8561	23.3734	153	85363	chr1	66148789	66149210	AVPV_peak_47	215	.	8.63642	25.9222	21.5571	122	85414
chr1	66175272	66442583	ENSMUSG00000015222	chr1	66148738	66149163	Arcuate-B_peak_48	233	.	9.73218	27.8561	23.3734	153	26110	chr1	66368950	66369213	AVPV_peak_48	56	.	4.45652	9.46042	5.6831	131	0
chr1	66175272	66442583	ENSMUSG00000065694	chr1	66148738	66149163	Arcuate-B_peak_48	233	.	9.73218	27.8561	23.3734	153	26110	chr1	66368950	66369213	AVPV_peak_48	56	.	4.45652	9.46042	5.6831	131	0
chr1	66175272	66442583	ENSMUSG00000073656	chr1	66148738	66149163	Arcuate-B_peak_48	233	.	9.73218	27.8561	23.3734	153	26110	chr1	66368950	66369213	AVPV_peak_48	56	.	4.45652	9.46042	5.6831	131	0
chr1	66175272	66442583	ENSMUSG00000088850	chr1	66148738	66149163	Arcuate-B_peak_48	233	.	9.73218	27.8561	23.3734	153	26110	chr1	66368950	66369213	AVPV_peak_48	56	.	4.45652	9.46042	5.6831	131	0
chr1	66468366	66699148	ENSMUSG00000055567	chr1	66148738	66149163	Arcuate-B_peak_48	233	.	9.73218	27.8561	23.3734	153	319204	chr1	66368950	66369213	AVPV_peak_48	56	.	4.45652	9.46042	5.6831	131	99154
chr1	66468366	66699148	ENSMUSG00000103375	chr1	66148738	66149163	Arcuate-B_peak_48	233	.	9.73218	27.8561	23.3734	153	319204	chr1	66368950	66369213	AVPV_peak_48	56	.	4.45652	9.46042	5.6831	131	99154
chr1	66700830	66817562	ENSMUSG00000026004	chr1	66148738	66149163	Arcuate-B_peak_48	233	.	9.73218	27.8561	23.3734	153	551668	chr1	66368950	66369213	AVPV_peak_48	56	.	4.45652	9.46042	5.6831	131	331618
chr1	66700830	66817562	ENSMUSG00000026005	chr1	66148738	66149163	Arcuate-B_peak_48	233	.	9.73218	27.8561	23.3734	153	551668	chr1	66368950	66369213	AVPV_peak_48	56	.	4.45652	9.46042	5.6831	131	331618
chr1	66700830	66817562	ENSMUSG00000082057	chr1	66148738	66149163	Arcuate-B_peak_48	233	.	9.73218	27.8561	23.3734	153	551668	chr1	66368950	66369213	AVPV_peak_48	56	.	4.45652	9.46042	5.6831	131	331618
chr1	66700830	66817562	ENSMUSG00000102374	chr1	66148738	66149163	Arcuate-B_peak_48	233	.	9.73218	27.8561	23.3734	153	551668	chr1	66368950	66369213	AVPV_peak_48	56	.	4.45652	9.46042	5.6831	131	331618
chr1	66700830	66817562	ENSMUSG00000102559	chr1	66148738	66149163	Arcuate-B_peak_48	233	.	9.73218	27.8561	23.3734	153	551668	chr1	66368950	66369213	AVPV_peak_48	56	.	4.45652	9.46042	5.6831	131	331618
chr1	66700830	66817562	ENSMUSG00000102776	chr1	66148738	66149163	Arcuate-B_peak_48	233	.	9.73218	27.8561	23.3734	153	551668	chr1	66368950	66369213	AVPV_peak_48	56	.	4.45652	9.46042	5.6831	131	331618
chr1	66700830	66817562	ENSMUSG00000103382	chr1	66148738	66149163	Arcuate-B_peak_48	233	.	9.73218	27.8561	23.3734	153	551668	chr1	66368950	66369213	AVPV_peak_48	56	.	4.45652	9.46042	5.6831	131	331618
chr1	66700830	66817562	ENSMUSG00000103706	chr1	66148738	66149163	Arcuate-B_peak_48	233	.	9.73218	27.8561	23.3734	153	551668	chr1	66368950	66369213	AVPV_peak_48	56	.	4.45652	9.46042	5.6831	131	331618
chr1	66700830	66817562	ENSMUSG00000103756	chr1	66148738	66149163	Arcuate-B_peak_48	233	.	9.73218	27.8561	23.3734	153	551668	chr1	66368950	66369213	AVPV_peak_48	56	.	4.45652	9.46042	5.6831	131	331618
chr1	66821225	66825914	ENSMUSG00000103553	chr1	66148738	66149163	Arcuate-B_peak_48	233	.	9.73218	27.8561	23.3734	153	672063	chr1	66368950	66369213	AVPV_peak_48	56	.	4.45652	9.46042	5.6831	131	452013
chr1	66830838	66863277	ENSMUSG00000026003	chr1	66148738	66149163	Arcuate-B_peak_48	233	.	9.73218	27.8561	23.3734	153	681676	chr1	66368950	66369213	AVPV_peak_48	56	.	4.45652	9.46042	5.6831	131	461626
chr1	66830838	66863277	ENSMUSG00000082769	chr1	66148738	66149163	Arcuate-B_peak_48	233	.	9.73218	27.8561	23.3734	153	681676	chr1	66368950	66369213	AVPV_peak_48	56	.	4.45652	9.46042	5.6831	131	461626
chr1	66830838	66863277	ENSMUSG00000089420	chr1	66148738	66149163	Arcuate-B_peak_48	233	.	9.73218	27.8561	23.3734	153	681676	chr1	66368950	66369213	AVPV_peak_48	56	.	4.45652	9.46042	5.6831	131	461626
chr1	66866796	66866926	ENSMUSG00000077328	chr1	66148738	66149163	Arcuate-B_peak_48	233	.	9.73218	27.8561	23.3734	153	717634	chr1	66368950	66369213	AVPV_peak_48	56	.	4.45652	9.46042	5.6831	131	497584
chr1	66924294	66945404	ENSMUSG00000061816	chr1	66148738	66149163	Arcuate-B_peak_48	233	.	9.73218	27.8561	23.3734	153	775132	chr1	66368950	66369213	AVPV_peak_48	56	.	4.45652	9.46042	5.6831	131	555082
chr1	66948562	66948940	ENSMUSG00000094191	chr1	66148738	66149163	Arcuate-B_peak_48	233	.	9.73218	27.8561	23.3734	153	799400	chr1	66368950	66369213	AVPV_peak_48	56	.	4.45652	9.46042	5.6831	131	579350
chr1	66951828	66953469	ENSMUSG00000082212	chr1	66148738	66149163	Arcuate-B_peak_48	233	.	9.73218	27.8561	23.3734	153	802666	chr1	66368950	66369213	AVPV_peak_48	56	.	4.45652	9.46042	5.6831	131	582616
chr1	67000516	67038872	ENSMUSG00000026000	chr1	66148738	66149163	Arcuate-B_peak_48	233	.	9.73218	27.8561	23.3734	153	851354	chr1	66368950	66369213	AVPV_peak_48	56	.	4.45652	9.46042	5.6831	131	631304
chr1	67123025	67231259	ENSMUSG00000025991	chr1	68074439	68074720	Arcuate-B_peak_49	173	.	8.28326	21.6844	17.3891	152	843181	chr1	66368950	66369213	AVPV_peak_48	56	.	4.45652	9.46042	5.6831	131	753813
chr1	67249199	67323609	ENSMUSG00000077745	chr1	68074439	68074720	Arcuate-B_peak_49	173	.	8.28326	21.6844	17.3891	152	750831	chr1	68074484	68074671	AVPV_peak_49	61	.	4.97669	9.93252	6.12171	106	750876
chr1	67249199	67323609	ENSMUSG00000086204	chr1	68074439	68074720	Arcuate-B_peak_49	173	.	8.28326	21.6844	17.3891	152	750831	chr1	68074484	68074671	AVPV_peak_49	61	.	4.97669	9.93252	6.12171	106	750876
chr1	67585052	67587036	ENSMUSG00000082473	chr1	68074439	68074720	Arcuate-B_peak_49	173	.	8.28326	21.6844	17.3891	152	487404	chr1	68074484	68074671	AVPV_peak_49	61	.	4.97669	9.93252	6.12171	106	487449
chr1	67616974	67617052	ENSMUSG00000095282	chr1	68074439	68074720	Arcuate-B_peak_49	173	.	8.28326	21.6844	17.3891	152	457388	chr1	68074484	68074671	AVPV_peak_49	61	.	4.97669	9.93252	6.12171	106	457433
chr1	67792480	67805324	ENSMUSG00000085075	chr1	68074439	68074720	Arcuate-B_peak_49	173	.	8.28326	21.6844	17.3891	152	269116	chr1	68074484	68074671	AVPV_peak_49	61	.	4.97669	9.93252	6.12171	106	269161
chr1	67903229	67905532	ENSMUSG00000104395	chr1	68074439	68074720	Arcuate-B_peak_49	173	.	8.28326	21.6844	17.3891	152	168908	chr1	68074484	68074671	AVPV_peak_49	61	.	4.97669	9.93252	6.12171	106	168953
chr1	67973675	67973777	ENSMUSG00000096031	chr1	68074439	68074720	Arcuate-B_peak_49	173	.	8.28326	21.6844	17.3891	152	100663	chr1	68074484	68074671	AVPV_peak_49	61	.	4.97669	9.93252	6.12171	106	100708
chr1	68024242	68025763	ENSMUSG00000087329	chr1	68074439	68074720	Arcuate-B_peak_49	173	.	8.28326	21.6844	17.3891	152	48677	chr1	68074484	68074671	AVPV_peak_49	61	.	4.97669	9.93252	6.12171	106	48722
chr1	68032185	69108059	ENSMUSG00000062209	chr1	68074439	68074720	Arcuate-B_peak_49	173	.	8.28326	21.6844	17.3891	152	0	chr1	68074484	68074671	AVPV_peak_49	61	.	4.97669	9.93252	6.12171	106	0
chr1	68032185	69108059	ENSMUSG00000080539	chr1	68074439	68074720	Arcuate-B_peak_49	173	.	8.28326	21.6844	17.3891	152	0	chr1	68074484	68074671	AVPV_peak_49	61	.	4.97669	9.93252	6.12171	106	0
chr1	68032185	69108059	ENSMUSG00000083795	chr1	68074439	68074720	Arcuate-B_peak_49	173	.	8.28326	21.6844	17.3891	152	0	chr1	68074484	68074671	AVPV_peak_49	61	.	4.97669	9.93252	6.12171	106	0
chr1	68032185	69108059	ENSMUSG00000087514	chr1	68074439	68074720	Arcuate-B_peak_49	173	.	8.28326	21.6844	17.3891	152	0	chr1	68074484	68074671	AVPV_peak_49	61	.	4.97669	9.93252	6.12171	106	0
chr1	68032185	69108059	ENSMUSG00000102449	chr1	68074439	68074720	Arcuate-B_peak_49	173	.	8.28326	21.6844	17.3891	152	0	chr1	68074484	68074671	AVPV_peak_49	61	.	4.97669	9.93252	6.12171	106	0
chr1	68032185	69108059	ENSMUSG00000103307	chr1	68074439	68074720	Arcuate-B_peak_49	173	.	8.28326	21.6844	17.3891	152	0	chr1	68074484	68074671	AVPV_peak_49	61	.	4.97669	9.93252	6.12171	106	0
chr1	68032185	69108059	ENSMUSG00000103642	chr1	68074439	68074720	Arcuate-B_peak_49	173	.	8.28326	21.6844	17.3891	152	0	chr1	68074484	68074671	AVPV_peak_49	61	.	4.97669	9.93252	6.12171	106	0
chr1	68032185	69108059	ENSMUSG00000103809	chr1	68074439	68074720	Arcuate-B_peak_49	173	.	8.28326	21.6844	17.3891	152	0	chr1	68074484	68074671	AVPV_peak_49	61	.	4.97669	9.93252	6.12171	106	0
chr1	68032185	69108059	ENSMUSG00000104508	chr1	68074439	68074720	Arcuate-B_peak_49	173	.	8.28326	21.6844	17.3891	152	0	chr1	68074484	68074671	AVPV_peak_49	61	.	4.97669	9.93252	6.12171	106	0
chr1	69130913	69131299	ENSMUSG00000084332	chr1	68449452	68449700	Arcuate-B_peak_50	171	.	8.15182	21.4139	17.1379	120	681214	chr1	69592050	69592306	AVPV_peak_51	145	.	7.00034	18.6638	14.5203	127	460752
chr1	69377320	69378071	ENSMUSG00000101387	chr1	68449452	68449700	Arcuate-B_peak_50	171	.	8.15182	21.4139	17.1379	120	927621	chr1	69592050	69592306	AVPV_peak_51	145	.	7.00034	18.6638	14.5203	127	213980
chr1	69441055	69444084	ENSMUSG00000099804	chr1	68449452	68449700	Arcuate-B_peak_50	171	.	8.15182	21.4139	17.1379	120	991356	chr1	69592050	69592306	AVPV_peak_51	145	.	7.00034	18.6638	14.5203	127	147967
chr1	69490356	69493788	ENSMUSG00000100354	chr1	68449452	68449700	Arcuate-B_peak_50	171	.	8.15182	21.4139	17.1379	120	1040657	chr1	69592050	69592306	AVPV_peak_51	145	.	7.00034	18.6638	14.5203	127	98263
chr1	69513931	69687245	ENSMUSG00000025997	chr1	68449452	68449700	Arcuate-B_peak_50	171	.	8.15182	21.4139	17.1379	120	1064232	chr1	69592050	69592306	AVPV_peak_51	145	.	7.00034	18.6638	14.5203	127	0
chr1	69513931	69687245	ENSMUSG00000099954	chr1	68449452	68449700	Arcuate-B_peak_50	171	.	8.15182	21.4139	17.1379	120	1064232	chr1	69592050	69592306	AVPV_peak_51	145	.	7.00034	18.6638	14.5203	127	0
chr1	69513931	69687245	ENSMUSG00000100815	chr1	68449452	68449700	Arcuate-B_peak_50	171	.	8.15182	21.4139	17.1379	120	1064232	chr1	69592050	69592306	AVPV_peak_51	145	.	7.00034	18.6638	14.5203	127	0
chr1	69513931	69687245	ENSMUSG00000101156	chr1	68449452	68449700	Arcuate-B_peak_50	171	.	8.15182	21.4139	17.1379	120	1064232	chr1	69592050	69592306	AVPV_peak_51	145	.	7.00034	18.6638	14.5203	127	0
chr1	69770867	69772753	ENSMUSG00000103402	chr1	68449452	68449700	Arcuate-B_peak_50	171	.	8.15182	21.4139	17.1379	120	1321168	chr1	69609705	69609934	AVPV_peak_52	66	.	4.45751	10.5157	6.69017	102	160934
chr1	69826969	70725132	ENSMUSG00000053153	chr1	68449452	68449700	Arcuate-B_peak_50	171	.	8.15182	21.4139	17.1379	120	1377270	chr1	69609705	69609934	AVPV_peak_52	66	.	4.45751	10.5157	6.69017	102	217036
chr1	69826969	70725132	ENSMUSG00000075952	chr1	68449452	68449700	Arcuate-B_peak_50	171	.	8.15182	21.4139	17.1379	120	1377270	chr1	69609705	69609934	AVPV_peak_52	66	.	4.45751	10.5157	6.69017	102	217036
chr1	69826969	70725132	ENSMUSG00000080524	chr1	68449452	68449700	Arcuate-B_peak_50	171	.	8.15182	21.4139	17.1379	120	1377270	chr1	69609705	69609934	AVPV_peak_52	66	.	4.45751	10.5157	6.69017	102	217036
chr1	69826969	70725132	ENSMUSG00000089345	chr1	68449452	68449700	Arcuate-B_peak_50	171	.	8.15182	21.4139	17.1379	120	1377270	chr1	69609705	69609934	AVPV_peak_52	66	.	4.45751	10.5157	6.69017	102	217036
chr1	69826969	70725132	ENSMUSG00000101730	chr1	68449452	68449700	Arcuate-B_peak_50	171	.	8.15182	21.4139	17.1379	120	1377270	chr1	69609705	69609934	AVPV_peak_52	66	.	4.45751	10.5157	6.69017	102	217036
chr1	69826969	70725132	ENSMUSG00000103052	chr1	68449452	68449700	Arcuate-B_peak_50	171	.	8.15182	21.4139	17.1379	120	1377270	chr1	69609705	69609934	AVPV_peak_52	66	.	4.45751	10.5157	6.69017	102	217036
chr1	69826969	70725132	ENSMUSG00000104287	chr1	68449452	68449700	Arcuate-B_peak_50	171	.	8.15182	21.4139	17.1379	120	1377270	chr1	69609705	69609934	AVPV_peak_52	66	.	4.45751	10.5157	6.69017	102	217036
chr1	70725714	70885397	ENSMUSG00000045648	chr1	72307437	72307620	Arcuate-B_peak_51	50	.	4.30895	8.71601	5.00271	129	1422041	chr1	71896544	71896822	AVPV_peak_53	165	.	7.54629	20.799	16.5754	106	1011148
chr1	71027497	71103146	ENSMUSG00000026196	chr1	72307437	72307620	Arcuate-B_peak_51	50	.	4.30895	8.71601	5.00271	129	1204292	chr1	71896544	71896822	AVPV_peak_53	165	.	7.54629	20.799	16.5754	106	793399
chr1	71027497	71103146	ENSMUSG00000089965	chr1	72307437	72307620	Arcuate-B_peak_51	50	.	4.30895	8.71601	5.00271	129	1204292	chr1	71896544	71896822	AVPV_peak_53	165	.	7.54629	20.799	16.5754	106	793399
chr1	71155245	71156020	ENSMUSG00000101551	chr1	72307437	72307620	Arcuate-B_peak_51	50	.	4.30895	8.71601	5.00271	129	1151418	chr1	71896544	71896822	AVPV_peak_53	165	.	7.54629	20.799	16.5754	106	740525
chr1	71242275	71414910	ENSMUSG00000050296	chr1	72307437	72307620	Arcuate-B_peak_51	50	.	4.30895	8.71601	5.00271	129	892528	chr1	71896544	71896822	AVPV_peak_53	165	.	7.54629	20.799	16.5754	106	481635
chr1	71493736	71493814	ENSMUSG00000101617	chr1	72307437	72307620	Arcuate-B_peak_51	50	.	4.30895	8.71601	5.00271	129	813624	chr1	71896544	71896822	AVPV_peak_53	165	.	7.54629	20.799	16.5754	106	402731
chr1	71557149	71579631	ENSMUSG00000026192	chr1	72307437	72307620	Arcuate-B_peak_51	50	.	4.30895	8.71601	5.00271	129	727807	chr1	71896544	71896822	AVPV_peak_53	165	.	7.54629	20.799	16.5754	106	316914
chr1	71585519	71662843	ENSMUSG00000026193	chr1	72307437	72307620	Arcuate-B_peak_51	50	.	4.30895	8.71601	5.00271	129	644595	chr1	71896544	71896822	AVPV_peak_53	165	.	7.54629	20.799	16.5754	106	233702
chr1	71585519	71662843	ENSMUSG00000073652	chr1	72307437	72307620	Arcuate-B_peak_51	50	.	4.30895	8.71601	5.00271	129	644595	chr1	71896544	71896822	AVPV_peak_53	165	.	7.54629	20.799	16.5754	106	233702
chr1	71709704	71710055	ENSMUSG00000101834	chr1	72307437	72307620	Arcuate-B_peak_51	50	.	4.30895	8.71601	5.00271	129	597383	chr1	71896544	71896822	AVPV_peak_53	165	.	7.54629	20.799	16.5754	106	186490
chr1	71714047	71714924	ENSMUSG00000100319	chr1	72307437	72307620	Arcuate-B_peak_51	50	.	4.30895	8.71601	5.00271	129	592514	chr1	71896544	71896822	AVPV_peak_53	165	.	7.54629	20.799	16.5754	106	181621
chr1	71843089	71846610	ENSMUSG00000102689	chr1	72307437	72307620	Arcuate-B_peak_51	50	.	4.30895	8.71601	5.00271	129	460828	chr1	71896544	71896822	AVPV_peak_53	165	.	7.54629	20.799	16.5754	106	49935
chr1	71888111	71891204	ENSMUSG00000099707	chr1	72307437	72307620	Arcuate-B_peak_51	50	.	4.30895	8.71601	5.00271	129	416234	chr1	71896544	71896822	AVPV_peak_53	165	.	7.54629	20.799	16.5754	106	5341
chr1	71894067	71917125	ENSMUSG00000101211	chr1	72307437	72307620	Arcuate-B_peak_51	50	.	4.30895	8.71601	5.00271	129	390313	chr1	71896544	71896822	AVPV_peak_53	165	.	7.54629	20.799	16.5754	106	0
chr1	71958997	72038731	ENSMUSG00000059483	chr1	72307437	72307620	Arcuate-B_peak_51	50	.	4.30895	8.71601	5.00271	129	268707	chr1	71896544	71896822	AVPV_peak_53	165	.	7.54629	20.799	16.5754	106	62176
chr1	71958997	72038731	ENSMUSG00000101764	chr1	72307437	72307620	Arcuate-B_peak_51	50	.	4.30895	8.71601	5.00271	129	268707	chr1	71896544	71896822	AVPV_peak_53	165	.	7.54629	20.799	16.5754	106	62176
chr1	71958997	72038731	ENSMUSG00000101848	chr1	72307437	72307620	Arcuate-B_peak_51	50	.	4.30895	8.71601	5.00271	129	268707	chr1	71896544	71896822	AVPV_peak_53	165	.	7.54629	20.799	16.5754	106	62176
chr1	72087856	72088454	ENSMUSG00000101496	chr1	72307437	72307620	Arcuate-B_peak_51	50	.	4.30895	8.71601	5.00271	129	218984	chr1	71896544	71896822	AVPV_peak_53	165	.	7.54629	20.799	16.5754	106	191035
chr1	72107154	72122001	ENSMUSG00000102123	chr1	72307437	72307620	Arcuate-B_peak_51	50	.	4.30895	8.71601	5.00271	129	185437	chr1	72307415	72307677	AVPV_peak_54	75	.	5.30634	11.4542	7.58523	128	185415
chr1	72159441	72212307	ENSMUSG00000039395	chr1	72307437	72307620	Arcuate-B_peak_51	50	.	4.30895	8.71601	5.00271	129	95131	chr1	72307415	72307677	AVPV_peak_54	75	.	5.30634	11.4542	7.58523	128	95109
chr1	72226239	72226430	ENSMUSG00000094655	chr1	72307437	72307620	Arcuate-B_peak_51	50	.	4.30895	8.71601	5.00271	129	81008	chr1	72307415	72307677	AVPV_peak_54	75	.	5.30634	11.4542	7.58523	128	80986
chr1	72236945	72237136	ENSMUSG00000094050	chr1	72307437	72307620	Arcuate-B_peak_51	50	.	4.30895	8.71601	5.00271	129	70302	chr1	72307415	72307677	AVPV_peak_54	75	.	5.30634	11.4542	7.58523	128	70280
chr1	72244212	72244403	ENSMUSG00000093956	chr1	72307437	72307620	Arcuate-B_peak_51	50	.	4.30895	8.71601	5.00271	129	63035	chr1	72307415	72307677	AVPV_peak_54	75	.	5.30634	11.4542	7.58523	128	63013
chr1	72255007	72255198	ENSMUSG00000093843	chr1	72307437	72307620	Arcuate-B_peak_51	50	.	4.30895	8.71601	5.00271	129	52240	chr1	72307415	72307677	AVPV_peak_54	75	.	5.30634	11.4542	7.58523	128	52218
chr1	72259166	72284314	ENSMUSG00000026189	chr1	72307437	72307620	Arcuate-B_peak_51	50	.	4.30895	8.71601	5.00271	129	23124	chr1	72307415	72307677	AVPV_peak_54	75	.	5.30634	11.4542	7.58523	128	23102
chr1	72284368	72303104	ENSMUSG00000026188	chr1	72307437	72307620	Arcuate-B_peak_51	50	.	4.30895	8.71601	5.00271	129	4334	chr1	72307415	72307677	AVPV_peak_54	75	.	5.30634	11.4542	7.58523	128	4312
chr1	72307426	72394952	ENSMUSG00000026187	chr1	72307437	72307620	Arcuate-B_peak_51	50	.	4.30895	8.71601	5.00271	129	0	chr1	72307415	72307677	AVPV_peak_54	75	.	5.30634	11.4542	7.58523	128	0
chr1	72427111	72536930	ENSMUSG00000039372	chr1	72583092	72583400	Arcuate-B_peak_52	161	.	7.15223	20.4276	16.1881	143	46163	chr1	72583058	72583517	AVPV_peak_55	369	.	11.8289	41.6654	36.9022	154	46129
chr1	72427111	72536930	ENSMUSG00000085812	chr1	72583092	72583400	Arcuate-B_peak_52	161	.	7.15223	20.4276	16.1881	143	46163	chr1	72583058	72583517	AVPV_peak_55	369	.	11.8289	41.6654	36.9022	154	46129
chr1	72583250	72633134	ENSMUSG00000039354	chr1	72583092	72583400	Arcuate-B_peak_52	161	.	7.15223	20.4276	16.1881	143	0	chr1	72583058	72583517	AVPV_peak_55	369	.	11.8289	41.6654	36.9022	154	0
chr1	72641187	72642963	ENSMUSG00000110712	chr1	72583092	72583400	Arcuate-B_peak_52	161	.	7.15223	20.4276	16.1881	143	57788	chr1	72583058	72583517	AVPV_peak_55	369	.	11.8289	41.6654	36.9022	154	57671
chr1	72642979	72700579	ENSMUSG00000039342	chr1	72583092	72583400	Arcuate-B_peak_52	161	.	7.15223	20.4276	16.1881	143	59580	chr1	72583058	72583517	AVPV_peak_55	369	.	11.8289	41.6654	36.9022	154	59463
chr1	72642979	72700579	ENSMUSG00000110487	chr1	72583092	72583400	Arcuate-B_peak_52	161	.	7.15223	20.4276	16.1881	143	59580	chr1	72583058	72583517	AVPV_peak_55	369	.	11.8289	41.6654	36.9022	154	59463
chr1	72706288	72706502	ENSMUSG00000110596	chr1	72583092	72583400	Arcuate-B_peak_52	161	.	7.15223	20.4276	16.1881	143	122889	chr1	72583058	72583517	AVPV_peak_55	369	.	11.8289	41.6654	36.9022	154	122772
chr1	72711289	72713813	ENSMUSG00000046330	chr1	72583092	72583400	Arcuate-B_peak_52	161	.	7.15223	20.4276	16.1881	143	127890	chr1	72583058	72583517	AVPV_peak_55	369	.	11.8289	41.6654	36.9022	154	127773
chr1	72824502	72852474	ENSMUSG00000039323	chr1	72583092	72583400	Arcuate-B_peak_52	161	.	7.15223	20.4276	16.1881	143	241103	chr1	72583058	72583517	AVPV_peak_55	369	.	11.8289	41.6654	36.9022	154	240986
chr1	72857931	72874884	ENSMUSG00000026185	chr1	72583092	72583400	Arcuate-B_peak_52	161	.	7.15223	20.4276	16.1881	143	274532	chr1	72583058	72583517	AVPV_peak_55	369	.	11.8289	41.6654	36.9022	154	274415
chr1	72984843	73025507	ENSMUSG00000026182	chr1	72583092	72583400	Arcuate-B_peak_52	161	.	7.15223	20.4276	16.1881	143	401444	chr1	72583058	72583517	AVPV_peak_55	369	.	11.8289	41.6654	36.9022	154	401327
chr1	72984843	73025507	ENSMUSG00000101968	chr1	72583092	72583400	Arcuate-B_peak_52	161	.	7.15223	20.4276	16.1881	143	401444	chr1	72583058	72583517	AVPV_peak_55	369	.	11.8289	41.6654	36.9022	154	401327
chr1	73206889	73209423	ENSMUSG00000102266	chr1	72583092	72583400	Arcuate-B_peak_52	161	.	7.15223	20.4276	16.1881	143	623490	chr1	72583058	72583517	AVPV_peak_55	369	.	11.8289	41.6654	36.9022	154	623373
chr1	73269063	73306360	ENSMUSG00000101112	chr1	72583092	72583400	Arcuate-B_peak_52	161	.	7.15223	20.4276	16.1881	143	685664	chr1	72583058	72583517	AVPV_peak_55	369	.	11.8289	41.6654	36.9022	154	685547
chr1	73311716	73312050	ENSMUSG00000100697	chr1	74027408	74027730	Arcuate-B_peak_53	158	.	7.22596	20.0957	15.8685	145	715359	chr1	72583058	72583517	AVPV_peak_55	369	.	11.8289	41.6654	36.9022	154	728200
chr1	73390774	73430790	ENSMUSG00000098697	chr1	74027408	74027730	Arcuate-B_peak_53	158	.	7.22596	20.0957	15.8685	145	596619	chr1	72583058	72583517	AVPV_peak_55	369	.	11.8289	41.6654	36.9022	154	807258
chr1	73390774	73430790	ENSMUSG00000099877	chr1	74027408	74027730	Arcuate-B_peak_53	158	.	7.22596	20.0957	15.8685	145	596619	chr1	72583058	72583517	AVPV_peak_55	369	.	11.8289	41.6654	36.9022	154	807258
chr1	73390774	73430790	ENSMUSG00000101812	chr1	74027408	74027730	Arcuate-B_peak_53	158	.	7.22596	20.0957	15.8685	145	596619	chr1	72583058	72583517	AVPV_peak_55	369	.	11.8289	41.6654	36.9022	154	807258
chr1	73512045	73513041	ENSMUSG00000100044	chr1	74027408	74027730	Arcuate-B_peak_53	158	.	7.22596	20.0957	15.8685	145	514368	chr1	72583058	72583517	AVPV_peak_55	369	.	11.8289	41.6654	36.9022	154	928529
chr1	73522094	73536349	ENSMUSG00000100429	chr1	74027408	74027730	Arcuate-B_peak_53	158	.	7.22596	20.0957	15.8685	145	491060	chr1	72583058	72583517	AVPV_peak_55	369	.	11.8289	41.6654	36.9022	154	938578
chr1	73522094	73536349	ENSMUSG00000100444	chr1	74027408	74027730	Arcuate-B_peak_53	158	.	7.22596	20.0957	15.8685	145	491060	chr1	72583058	72583517	AVPV_peak_55	369	.	11.8289	41.6654	36.9022	154	938578
chr1	73618087	73864466	ENSMUSG00000088666	chr1	74027408	74027730	Arcuate-B_peak_53	158	.	7.22596	20.0957	15.8685	145	162943	chr1	72583058	72583517	AVPV_peak_55	369	.	11.8289	41.6654	36.9022	154	1034571
chr1	73618087	73864466	ENSMUSG00000098504	chr1	74027408	74027730	Arcuate-B_peak_53	158	.	7.22596	20.0957	15.8685	145	162943	chr1	72583058	72583517	AVPV_peak_55	369	.	11.8289	41.6654	36.9022	154	1034571
chr1	73618087	73864466	ENSMUSG00000100301	chr1	74027408	74027730	Arcuate-B_peak_53	158	.	7.22596	20.0957	15.8685	145	162943	chr1	72583058	72583517	AVPV_peak_55	369	.	11.8289	41.6654	36.9022	154	1034571
chr1	73618087	73864466	ENSMUSG00000101344	chr1	74027408	74027730	Arcuate-B_peak_53	158	.	7.22596	20.0957	15.8685	145	162943	chr1	72583058	72583517	AVPV_peak_55	369	.	11.8289	41.6654	36.9022	154	1034571
chr1	73910230	74124449	ENSMUSG00000055322	chr1	74027408	74027730	Arcuate-B_peak_53	158	.	7.22596	20.0957	15.8685	145	0	chr1	72583058	72583517	AVPV_peak_55	369	.	11.8289	41.6654	36.9022	154	1326714
chr1	74125540	74148223	ENSMUSG00000061815	chr1	74027408	74027730	Arcuate-B_peak_53	158	.	7.22596	20.0957	15.8685	145	97811	chr1	75521537	75521721	AVPV_peak_56	46	.	4.23049	8.37786	4.65694	70	1373315
chr1	74153988	74161246	ENSMUSG00000026180	chr1	74284854	74285057	Arcuate-B_peak_54	18	.	3.36073	5.31046	1.87161	99	123609	chr1	75521537	75521721	AVPV_peak_56	46	.	4.23049	8.37786	4.65694	70	1360292
chr1	74191784	74194631	ENSMUSG00000048480	chr1	74284854	74285057	Arcuate-B_peak_54	18	.	3.36073	5.31046	1.87161	99	90224	chr1	75521537	75521721	AVPV_peak_56	46	.	4.23049	8.37786	4.65694	70	1326907
chr1	74206553	74206620	ENSMUSG00000087820	chr1	74284854	74285057	Arcuate-B_peak_54	18	.	3.36073	5.31046	1.87161	99	78235	chr1	75521537	75521721	AVPV_peak_56	46	.	4.23049	8.37786	4.65694	70	1314918
chr1	74212812	74212919	ENSMUSG00000094768	chr1	74284854	74285057	Arcuate-B_peak_54	18	.	3.36073	5.31046	1.87161	99	71936	chr1	75521537	75521721	AVPV_peak_56	46	.	4.23049	8.37786	4.65694	70	1308619
chr1	74236083	74268209	ENSMUSG00000006304	chr1	74284854	74285057	Arcuate-B_peak_54	18	.	3.36073	5.31046	1.87161	99	16646	chr1	75521537	75521721	AVPV_peak_56	46	.	4.23049	8.37786	4.65694	70	1253329
chr1	74278549	74279624	ENSMUSG00000064272	chr1	74284854	74285057	Arcuate-B_peak_54	18	.	3.36073	5.31046	1.87161	99	5231	chr1	75521537	75521721	AVPV_peak_56	46	.	4.23049	8.37786	4.65694	70	1241914
chr1	74279839	74284738	ENSMUSG00000006299	chr1	74284854	74285057	Arcuate-B_peak_54	18	.	3.36073	5.31046	1.87161	99	117	chr1	75521537	75521721	AVPV_peak_56	46	.	4.23049	8.37786	4.65694	70	1236800
chr1	74279839	74284738	ENSMUSG00000101503	chr1	74284854	74285057	Arcuate-B_peak_54	18	.	3.36073	5.31046	1.87161	99	117	chr1	75521537	75521721	AVPV_peak_56	46	.	4.23049	8.37786	4.65694	70	1236800
chr1	74284929	74353694	ENSMUSG00000006301	chr1	74284854	74285057	Arcuate-B_peak_54	18	.	3.36073	5.31046	1.87161	99	0	chr1	75521537	75521721	AVPV_peak_56	46	.	4.23049	8.37786	4.65694	70	1167844
chr1	74284929	74353694	ENSMUSG00000026179	chr1	74284854	74285057	Arcuate-B_peak_54	18	.	3.36073	5.31046	1.87161	99	0	chr1	75521537	75521721	AVPV_peak_56	46	.	4.23049	8.37786	4.65694	70	1167844
chr1	74284929	74353694	ENSMUSG00000099931	chr1	74284854	74285057	Arcuate-B_peak_54	18	.	3.36073	5.31046	1.87161	99	0	chr1	75521537	75521721	AVPV_peak_56	46	.	4.23049	8.37786	4.65694	70	1167844
chr1	74284929	74353694	ENSMUSG00000103013	chr1	74284854	74285057	Arcuate-B_peak_54	18	.	3.36073	5.31046	1.87161	99	0	chr1	75521537	75521721	AVPV_peak_56	46	.	4.23049	8.37786	4.65694	70	1167844
chr1	74284929	74353694	ENSMUSG00000103403	chr1	74284854	74285057	Arcuate-B_peak_54	18	.	3.36073	5.31046	1.87161	99	0	chr1	75521537	75521721	AVPV_peak_56	46	.	4.23049	8.37786	4.65694	70	1167844
chr1	74362107	74369321	ENSMUSG00000073650	chr1	74284854	74285057	Arcuate-B_peak_54	18	.	3.36073	5.31046	1.87161	99	77051	chr1	75521537	75521721	AVPV_peak_56	46	.	4.23049	8.37786	4.65694	70	1152217
chr1	74375194	74386062	ENSMUSG00000026177	chr1	74284854	74285057	Arcuate-B_peak_54	18	.	3.36073	5.31046	1.87161	99	90138	chr1	75521537	75521721	AVPV_peak_56	46	.	4.23049	8.37786	4.65694	70	1135476
chr1	74391508	74397285	ENSMUSG00000026176	chr1	74284854	74285057	Arcuate-B_peak_54	18	.	3.36073	5.31046	1.87161	99	106452	chr1	75521537	75521721	AVPV_peak_56	46	.	4.23049	8.37786	4.65694	70	1124253
chr1	74391508	74397285	ENSMUSG00000065468	chr1	74284854	74285057	Arcuate-B_peak_54	18	.	3.36073	5.31046	1.87161	99	106452	chr1	75521537	75521721	AVPV_peak_56	46	.	4.23049	8.37786	4.65694	70	1124253
chr1	74409375	74588246	ENSMUSG00000026135	chr1	74284854	74285057	Arcuate-B_peak_54	18	.	3.36073	5.31046	1.87161	99	124319	chr1	75521537	75521721	AVPV_peak_56	46	.	4.23049	8.37786	4.65694	70	933292
chr1	74409375	74588246	ENSMUSG00000026173	chr1	74284854	74285057	Arcuate-B_peak_54	18	.	3.36073	5.31046	1.87161	99	124319	chr1	75521537	75521721	AVPV_peak_56	46	.	4.23049	8.37786	4.65694	70	933292
chr1	74409375	74588246	ENSMUSG00000026174	chr1	74284854	74285057	Arcuate-B_peak_54	18	.	3.36073	5.31046	1.87161	99	124319	chr1	75521537	75521721	AVPV_peak_56	46	.	4.23049	8.37786	4.65694	70	933292
chr1	74409375	74588246	ENSMUSG00000026175	chr1	74284854	74285057	Arcuate-B_peak_54	18	.	3.36073	5.31046	1.87161	99	124319	chr1	75521537	75521721	AVPV_peak_56	46	.	4.23049	8.37786	4.65694	70	933292
chr1	74409375	74588246	ENSMUSG00000033364	chr1	74284854	74285057	Arcuate-B_peak_54	18	.	3.36073	5.31046	1.87161	99	124319	chr1	75521537	75521721	AVPV_peak_56	46	.	4.23049	8.37786	4.65694	70	933292
chr1	74409375	74588246	ENSMUSG00000093155	chr1	74284854	74285057	Arcuate-B_peak_54	18	.	3.36073	5.31046	1.87161	99	124319	chr1	75521537	75521721	AVPV_peak_56	46	.	4.23049	8.37786	4.65694	70	933292
chr1	74409375	74588246	ENSMUSG00000103227	chr1	74284854	74285057	Arcuate-B_peak_54	18	.	3.36073	5.31046	1.87161	99	124319	chr1	75521537	75521721	AVPV_peak_56	46	.	4.23049	8.37786	4.65694	70	933292
chr1	74588288	74592443	ENSMUSG00000026172	chr1	74284854	74285057	Arcuate-B_peak_54	18	.	3.36073	5.31046	1.87161	99	303232	chr1	75521537	75521721	AVPV_peak_56	46	.	4.23049	8.37786	4.65694	70	929095
chr1	74593747	74601397	ENSMUSG00000026171	chr1	74284854	74285057	Arcuate-B_peak_54	18	.	3.36073	5.31046	1.87161	99	308691	chr1	75521537	75521721	AVPV_peak_56	46	.	4.23049	8.37786	4.65694	70	920141
chr1	74601444	74636894	ENSMUSG00000033276	chr1	74284854	74285057	Arcuate-B_peak_54	18	.	3.36073	5.31046	1.87161	99	316388	chr1	75521537	75521721	AVPV_peak_56	46	.	4.23049	8.37786	4.65694	70	884644
chr1	74661744	74703730	ENSMUSG00000033257	chr1	74284854	74285057	Arcuate-B_peak_54	18	.	3.36073	5.31046	1.87161	99	376688	chr1	75521537	75521721	AVPV_peak_56	46	.	4.23049	8.37786	4.65694	70	817808
chr1	74713573	74737892	ENSMUSG00000026170	chr1	74284854	74285057	Arcuate-B_peak_54	18	.	3.36073	5.31046	1.87161	99	428517	chr1	75521537	75521721	AVPV_peak_56	46	.	4.23049	8.37786	4.65694	70	783646
chr1	74738921	74749221	ENSMUSG00000006542	chr1	74284854	74285057	Arcuate-B_peak_54	18	.	3.36073	5.31046	1.87161	99	453865	chr1	75521537	75521721	AVPV_peak_56	46	.	4.23049	8.37786	4.65694	70	772317
chr1	74764797	74764890	ENSMUSG00000098351	chr1	74284854	74285057	Arcuate-B_peak_54	18	.	3.36073	5.31046	1.87161	99	479741	chr1	75521537	75521721	AVPV_peak_56	46	.	4.23049	8.37786	4.65694	70	756648
chr1	74771891	74785322	ENSMUSG00000033227	chr1	74284854	74285057	Arcuate-B_peak_54	18	.	3.36073	5.31046	1.87161	99	486835	chr1	75521537	75521721	AVPV_peak_56	46	.	4.23049	8.37786	4.65694	70	736216
chr1	74771891	74785322	ENSMUSG00000099472	chr1	74284854	74285057	Arcuate-B_peak_54	18	.	3.36073	5.31046	1.87161	99	486835	chr1	75521537	75521721	AVPV_peak_56	46	.	4.23049	8.37786	4.65694	70	736216
chr1	74791515	74804179	ENSMUSG00000026167	chr1	74284854	74285057	Arcuate-B_peak_54	18	.	3.36073	5.31046	1.87161	99	506459	chr1	75521537	75521721	AVPV_peak_56	46	.	4.23049	8.37786	4.65694	70	717359
chr1	74850894	74879953	ENSMUSG00000089964	chr1	74284854	74285057	Arcuate-B_peak_54	18	.	3.36073	5.31046	1.87161	99	565838	chr1	75521537	75521721	AVPV_peak_56	46	.	4.23049	8.37786	4.65694	70	641585
chr1	74850894	74879953	ENSMUSG00000090071	chr1	74284854	74285057	Arcuate-B_peak_54	18	.	3.36073	5.31046	1.87161	99	565838	chr1	75521537	75521721	AVPV_peak_56	46	.	4.23049	8.37786	4.65694	70	641585
chr1	74881508	74885419	ENSMUSG00000055197	chr1	74284854	74285057	Arcuate-B_peak_54	18	.	3.36073	5.31046	1.87161	99	596452	chr1	75521537	75521721	AVPV_peak_56	46	.	4.23049	8.37786	4.65694	70	636119
chr1	74889933	74893143	ENSMUSG00000006546	chr1	74284854	74285057	Arcuate-B_peak_54	18	.	3.36073	5.31046	1.87161	99	604877	chr1	75521537	75521721	AVPV_peak_56	46	.	4.23049	8.37786	4.65694	70	628395
chr1	74900657	74900721	ENSMUSG00000065616	chr1	74284854	74285057	Arcuate-B_peak_54	18	.	3.36073	5.31046	1.87161	99	615601	chr1	75521537	75521721	AVPV_peak_56	46	.	4.23049	8.37786	4.65694	70	620817
chr1	74902070	74935599	ENSMUSG00000047021	chr1	75521430	75521679	Arcuate-B_peak_55	13	.	3.04465	4.70046	1.34602	159	585832	chr1	75521537	75521721	AVPV_peak_56	46	.	4.23049	8.37786	4.65694	70	585939
chr1	74902070	74935599	ENSMUSG00000089653	chr1	75521430	75521679	Arcuate-B_peak_55	13	.	3.04465	4.70046	1.34602	159	585832	chr1	75521537	75521721	AVPV_peak_56	46	.	4.23049	8.37786	4.65694	70	585939
chr1	74945314	74951672	ENSMUSG00000006538	chr1	75521430	75521679	Arcuate-B_peak_55	13	.	3.04465	4.70046	1.34602	159	569759	chr1	75521537	75521721	AVPV_peak_56	46	.	4.23049	8.37786	4.65694	70	569866
chr1	74954251	74955841	ENSMUSG00000103145	chr1	75521430	75521679	Arcuate-B_peak_55	13	.	3.04465	4.70046	1.34602	159	565590	chr1	75521537	75521721	AVPV_peak_56	46	.	4.23049	8.37786	4.65694	70	565697
chr1	75125135	75125200	ENSMUSG00000026162	chr1	75521430	75521679	Arcuate-B_peak_55	13	.	3.04465	4.70046	1.34602	159	396231	chr1	75521537	75521721	AVPV_peak_56	46	.	4.23049	8.37786	4.65694	70	396338
chr1	75125540	75133890	ENSMUSG00000026205	chr1	75521430	75521679	Arcuate-B_peak_55	13	.	3.04465	4.70046	1.34602	159	387541	chr1	75521537	75521721	AVPV_peak_56	46	.	4.23049	8.37786	4.65694	70	387648
chr1	75134553	75142711	ENSMUSG00000033159	chr1	75521430	75521679	Arcuate-B_peak_55	13	.	3.04465	4.70046	1.34602	159	378720	chr1	75521537	75521721	AVPV_peak_56	46	.	4.23049	8.37786	4.65694	70	378827
chr1	75142777	75147913	ENSMUSG00000049339	chr1	75521430	75521679	Arcuate-B_peak_55	13	.	3.04465	4.70046	1.34602	159	373518	chr1	75521537	75521721	AVPV_peak_56	46	.	4.23049	8.37786	4.65694	70	373625
chr1	75168645	75171629	ENSMUSG00000026197	chr1	75521430	75521679	Arcuate-B_peak_55	13	.	3.04465	4.70046	1.34602	159	349802	chr1	75521537	75521721	AVPV_peak_56	46	.	4.23049	8.37786	4.65694	70	349909
chr1	75171716	75210813	ENSMUSG00000026198	chr1	75521430	75521679	Arcuate-B_peak_55	13	.	3.04465	4.70046	1.34602	159	310618	chr1	75521537	75521721	AVPV_peak_56	46	.	4.23049	8.37786	4.65694	70	310725
chr1	75171716	75210813	ENSMUSG00000026199	chr1	75521430	75521679	Arcuate-B_peak_55	13	.	3.04465	4.70046	1.34602	159	310618	chr1	75521537	75521721	AVPV_peak_56	46	.	4.23049	8.37786	4.65694	70	310725
chr1	75171716	75210813	ENSMUSG00000026200	chr1	75521430	75521679	Arcuate-B_peak_55	13	.	3.04465	4.70046	1.34602	159	310618	chr1	75521537	75521721	AVPV_peak_56	46	.	4.23049	8.37786	4.65694	70	310725
chr1	75171716	75210813	ENSMUSG00000033124	chr1	75521430	75521679	Arcuate-B_peak_55	13	.	3.04465	4.70046	1.34602	159	310618	chr1	75521537	75521721	AVPV_peak_56	46	.	4.23049	8.37786	4.65694	70	310725
chr1	75171716	75210813	ENSMUSG00000099204	chr1	75521430	75521679	Arcuate-B_peak_55	13	.	3.04465	4.70046	1.34602	159	310618	chr1	75521537	75521721	AVPV_peak_56	46	.	4.23049	8.37786	4.65694	70	310725
chr1	75171716	75210813	ENSMUSG00000099519	chr1	75521430	75521679	Arcuate-B_peak_55	13	.	3.04465	4.70046	1.34602	159	310618	chr1	75521537	75521721	AVPV_peak_56	46	.	4.23049	8.37786	4.65694	70	310725
chr1	75210837	75219865	ENSMUSG00000026201	chr1	75521430	75521679	Arcuate-B_peak_55	13	.	3.04465	4.70046	1.34602	159	301566	chr1	75521537	75521721	AVPV_peak_56	46	.	4.23049	8.37786	4.65694	70	301673
chr1	75210837	75219865	ENSMUSG00000026202	chr1	75521430	75521679	Arcuate-B_peak_55	13	.	3.04465	4.70046	1.34602	159	301566	chr1	75521537	75521721	AVPV_peak_56	46	.	4.23049	8.37786	4.65694	70	301673
chr1	75220094	75232102	ENSMUSG00000096094	chr1	75521430	75521679	Arcuate-B_peak_55	13	.	3.04465	4.70046	1.34602	159	289329	chr1	75521537	75521721	AVPV_peak_56	46	.	4.23049	8.37786	4.65694	70	289436
chr1	75220094	75232102	ENSMUSG00000118482	chr1	75521430	75521679	Arcuate-B_peak_55	13	.	3.04465	4.70046	1.34602	159	289329	chr1	75521537	75521721	AVPV_peak_56	46	.	4.23049	8.37786	4.65694	70	289436
chr1	75236405	75245692	ENSMUSG00000026203	chr1	75521430	75521679	Arcuate-B_peak_55	13	.	3.04465	4.70046	1.34602	159	275739	chr1	75521537	75521721	AVPV_peak_56	46	.	4.23049	8.37786	4.65694	70	275846
chr1	75247026	75264502	ENSMUSG00000026204	chr1	75521430	75521679	Arcuate-B_peak_55	13	.	3.04465	4.70046	1.34602	159	256929	chr1	75521537	75521721	AVPV_peak_56	46	.	4.23049	8.37786	4.65694	70	257036
chr1	75247026	75264502	ENSMUSG00000101840	chr1	75521430	75521679	Arcuate-B_peak_55	13	.	3.04465	4.70046	1.34602	159	256929	chr1	75521537	75521721	AVPV_peak_56	46	.	4.23049	8.37786	4.65694	70	257036
chr1	75272198	75278415	ENSMUSG00000033061	chr1	75521430	75521679	Arcuate-B_peak_55	13	.	3.04465	4.70046	1.34602	159	243016	chr1	75521537	75521721	AVPV_peak_56	46	.	4.23049	8.37786	4.65694	70	243123
chr1	75272198	75278415	ENSMUSG00000100556	chr1	75521430	75521679	Arcuate-B_peak_55	13	.	3.04465	4.70046	1.34602	159	243016	chr1	75521537	75521721	AVPV_peak_56	46	.	4.23049	8.37786	4.65694	70	243123
chr1	75307895	75317990	ENSMUSG00000026209	chr1	75521430	75521679	Arcuate-B_peak_55	13	.	3.04465	4.70046	1.34602	159	203441	chr1	75521537	75521721	AVPV_peak_56	46	.	4.23049	8.37786	4.65694	70	203548
chr1	75360328	75375012	ENSMUSG00000026208	chr1	75521430	75521679	Arcuate-B_peak_55	13	.	3.04465	4.70046	1.34602	159	146419	chr1	75521537	75521721	AVPV_peak_56	46	.	4.23049	8.37786	4.65694	70	146526
chr1	75360328	75375012	ENSMUSG00000085653	chr1	75521430	75521679	Arcuate-B_peak_55	13	.	3.04465	4.70046	1.34602	159	146419	chr1	75521537	75521721	AVPV_peak_56	46	.	4.23049	8.37786	4.65694	70	146526
chr1	75375296	75432320	ENSMUSG00000026207	chr1	75521430	75521679	Arcuate-B_peak_55	13	.	3.04465	4.70046	1.34602	159	89111	chr1	75521537	75521721	AVPV_peak_56	46	.	4.23049	8.37786	4.65694	70	89218
chr1	75375296	75432320	ENSMUSG00000086053	chr1	75521430	75521679	Arcuate-B_peak_55	13	.	3.04465	4.70046	1.34602	159	89111	chr1	75521537	75521721	AVPV_peak_56	46	.	4.23049	8.37786	4.65694	70	89218
chr1	75435929	75443179	ENSMUSG00000033021	chr1	75521430	75521679	Arcuate-B_peak_55	13	.	3.04465	4.70046	1.34602	159	78252	chr1	75521537	75521721	AVPV_peak_56	46	.	4.23049	8.37786	4.65694	70	78359
chr1	75450435	75474343	ENSMUSG00000033007	chr1	75521430	75521679	Arcuate-B_peak_55	13	.	3.04465	4.70046	1.34602	159	47088	chr1	75521537	75521721	AVPV_peak_56	46	.	4.23049	8.37786	4.65694	70	47195
chr1	75450435	75474343	ENSMUSG00000102605	chr1	75521430	75521679	Arcuate-B_peak_55	13	.	3.04465	4.70046	1.34602	159	47088	chr1	75521537	75521721	AVPV_peak_56	46	.	4.23049	8.37786	4.65694	70	47195
chr1	75474568	75479307	ENSMUSG00000032997	chr1	75521430	75521679	Arcuate-B_peak_55	13	.	3.04465	4.70046	1.34602	159	42124	chr1	75521537	75521721	AVPV_peak_56	46	.	4.23049	8.37786	4.65694	70	42231
chr1	75479309	75506452	ENSMUSG00000026211	chr1	75521430	75521679	Arcuate-B_peak_55	13	.	3.04465	4.70046	1.34602	159	14979	chr1	75521537	75521721	AVPV_peak_56	46	.	4.23049	8.37786	4.65694	70	15086
chr1	75479309	75506452	ENSMUSG00000051703	chr1	75521430	75521679	Arcuate-B_peak_55	13	.	3.04465	4.70046	1.34602	159	14979	chr1	75521537	75521721	AVPV_peak_56	46	.	4.23049	8.37786	4.65694	70	15086
chr1	75507076	75510366	ENSMUSG00000032968	chr1	75521430	75521679	Arcuate-B_peak_55	13	.	3.04465	4.70046	1.34602	159	11065	chr1	75521537	75521721	AVPV_peak_56	46	.	4.23049	8.37786	4.65694	70	11172
chr1	75514106	75514283	ENSMUSG00000082745	chr1	75521430	75521679	Arcuate-B_peak_55	13	.	3.04465	4.70046	1.34602	159	7148	chr1	75521537	75521721	AVPV_peak_56	46	.	4.23049	8.37786	4.65694	70	7255
chr1	75521528	75537335	ENSMUSG00000026213	chr1	75521430	75521679	Arcuate-B_peak_55	13	.	3.04465	4.70046	1.34602	159	0	chr1	75521537	75521721	AVPV_peak_56	46	.	4.23049	8.37786	4.65694	70	0
chr1	75542210	75542558	ENSMUSG00000082059	chr1	75521430	75521679	Arcuate-B_peak_55	13	.	3.04465	4.70046	1.34602	159	20532	chr1	75521537	75521721	AVPV_peak_56	46	.	4.23049	8.37786	4.65694	70	20490
chr1	75546265	75562172	ENSMUSG00000006576	chr1	75521430	75521679	Arcuate-B_peak_55	13	.	3.04465	4.70046	1.34602	159	24587	chr1	75521537	75521721	AVPV_peak_56	46	.	4.23049	8.37786	4.65694	70	24545
chr1	75568082	75568574	ENSMUSG00000083244	chr1	75521430	75521679	Arcuate-B_peak_55	13	.	3.04465	4.70046	1.34602	159	46404	chr1	75521537	75521721	AVPV_peak_56	46	.	4.23049	8.37786	4.65694	70	46362
chr1	75624653	75626329	ENSMUSG00000082528	chr1	75521430	75521679	Arcuate-B_peak_55	13	.	3.04465	4.70046	1.34602	159	102975	chr1	75521537	75521721	AVPV_peak_56	46	.	4.23049	8.37786	4.65694	70	102933
chr1	75636389	75637179	ENSMUSG00000082012	chr1	75521430	75521679	Arcuate-B_peak_55	13	.	3.04465	4.70046	1.34602	159	114711	chr1	75521537	75521721	AVPV_peak_56	46	.	4.23049	8.37786	4.65694	70	114669
chr1	76016657	76018756	ENSMUSG00000099996	chr1	75521430	75521679	Arcuate-B_peak_55	13	.	3.04465	4.70046	1.34602	159	494979	chr1	75521537	75521721	AVPV_peak_56	46	.	4.23049	8.37786	4.65694	70	494937
chr1	76110180	76110580	ENSMUSG00000101763	chr1	75521430	75521679	Arcuate-B_peak_55	13	.	3.04465	4.70046	1.34602	159	588502	chr1	75521537	75521721	AVPV_peak_56	46	.	4.23049	8.37786	4.65694	70	588460
chr1	76420691	76528422	ENSMUSG00000098611	chr1	75521430	75521679	Arcuate-B_peak_55	13	.	3.04465	4.70046	1.34602	159	899013	chr1	75521537	75521721	AVPV_peak_56	46	.	4.23049	8.37786	4.65694	70	898971
chr1	76420691	76528422	ENSMUSG00000100553	chr1	75521430	75521679	Arcuate-B_peak_55	13	.	3.04465	4.70046	1.34602	159	899013	chr1	75521537	75521721	AVPV_peak_56	46	.	4.23049	8.37786	4.65694	70	898971
chr1	76420691	76528422	ENSMUSG00000100827	chr1	75521430	75521679	Arcuate-B_peak_55	13	.	3.04465	4.70046	1.34602	159	899013	chr1	75521537	75521721	AVPV_peak_56	46	.	4.23049	8.37786	4.65694	70	898971
chr1	76890471	77027792	ENSMUSG00000100534	chr1	75521430	75521679	Arcuate-B_peak_55	13	.	3.04465	4.70046	1.34602	159	1368793	chr1	75521537	75521721	AVPV_peak_56	46	.	4.23049	8.37786	4.65694	70	1368751
chr1	77143226	77146992	ENSMUSG00000089326	chr1	78734380	78734563	Arcuate-B_peak_56	30	.	3.61359	6.60524	3.04667	29	1587389	chr1	75521537	75521721	AVPV_peak_56	46	.	4.23049	8.37786	4.65694	70	1621506
chr1	77143226	77146992	ENSMUSG00000102904	chr1	78734380	78734563	Arcuate-B_peak_56	30	.	3.61359	6.60524	3.04667	29	1587389	chr1	75521537	75521721	AVPV_peak_56	46	.	4.23049	8.37786	4.65694	70	1621506
chr1	77367184	77515088	ENSMUSG00000026235	chr1	78734380	78734563	Arcuate-B_peak_56	30	.	3.61359	6.60524	3.04667	29	1219293	chr1	78789770	78790054	AVPV_peak_57	185	.	8.01349	22.8121	18.534	132	1274683
chr1	77367184	77515088	ENSMUSG00000099141	chr1	78734380	78734563	Arcuate-B_peak_56	30	.	3.61359	6.60524	3.04667	29	1219293	chr1	78789770	78790054	AVPV_peak_57	185	.	8.01349	22.8121	18.534	132	1274683
chr1	77515279	77517128	ENSMUSG00000101849	chr1	78734380	78734563	Arcuate-B_peak_56	30	.	3.61359	6.60524	3.04667	29	1217253	chr1	78789770	78790054	AVPV_peak_57	185	.	8.01349	22.8121	18.534	132	1272643
chr1	77570671	77570963	ENSMUSG00000101506	chr1	78734380	78734563	Arcuate-B_peak_56	30	.	3.61359	6.60524	3.04667	29	1163418	chr1	78789770	78790054	AVPV_peak_57	185	.	8.01349	22.8121	18.534	132	1218808
chr1	77898282	77898446	ENSMUSG00000065215	chr1	78734380	78734563	Arcuate-B_peak_56	30	.	3.61359	6.60524	3.04667	29	835935	chr1	78789770	78790054	AVPV_peak_57	185	.	8.01349	22.8121	18.534	132	891325
chr1	77942965	77972376	ENSMUSG00000102052	chr1	78734380	78734563	Arcuate-B_peak_56	30	.	3.61359	6.60524	3.04667	29	762005	chr1	78789770	78790054	AVPV_peak_57	185	.	8.01349	22.8121	18.534	132	817395
chr1	78101266	78197134	ENSMUSG00000004872	chr1	78734380	78734563	Arcuate-B_peak_56	30	.	3.61359	6.60524	3.04667	29	537247	chr1	78789770	78790054	AVPV_peak_57	185	.	8.01349	22.8121	18.534	132	592637
chr1	78216731	78217476	ENSMUSG00000118426	chr1	78734380	78734563	Arcuate-B_peak_56	30	.	3.61359	6.60524	3.04667	29	516905	chr1	78789770	78790054	AVPV_peak_57	185	.	8.01349	22.8121	18.534	132	572295
chr1	78310344	78488897	ENSMUSG00000026245	chr1	78734380	78734563	Arcuate-B_peak_56	30	.	3.61359	6.60524	3.04667	29	245484	chr1	78789770	78790054	AVPV_peak_57	185	.	8.01349	22.8121	18.534	132	300874
chr1	78310344	78488897	ENSMUSG00000032908	chr1	78734380	78734563	Arcuate-B_peak_56	30	.	3.61359	6.60524	3.04667	29	245484	chr1	78789770	78790054	AVPV_peak_57	185	.	8.01349	22.8121	18.534	132	300874
chr1	78310344	78488897	ENSMUSG00000099561	chr1	78734380	78734563	Arcuate-B_peak_56	30	.	3.61359	6.60524	3.04667	29	245484	chr1	78789770	78790054	AVPV_peak_57	185	.	8.01349	22.8121	18.534	132	300874
chr1	78310344	78488897	ENSMUSG00000101798	chr1	78734380	78734563	Arcuate-B_peak_56	30	.	3.61359	6.60524	3.04667	29	245484	chr1	78789770	78790054	AVPV_peak_57	185	.	8.01349	22.8121	18.534	132	300874
chr1	78310344	78488897	ENSMUSG00000102945	chr1	78734380	78734563	Arcuate-B_peak_56	30	.	3.61359	6.60524	3.04667	29	245484	chr1	78789770	78790054	AVPV_peak_57	185	.	8.01349	22.8121	18.534	132	300874
chr1	78310344	78488897	ENSMUSG00000104018	chr1	78734380	78734563	Arcuate-B_peak_56	30	.	3.61359	6.60524	3.04667	29	245484	chr1	78789770	78790054	AVPV_peak_57	185	.	8.01349	22.8121	18.534	132	300874
chr1	78497025	78538173	ENSMUSG00000012187	chr1	78734380	78734563	Arcuate-B_peak_56	30	.	3.61359	6.60524	3.04667	29	196208	chr1	78789770	78790054	AVPV_peak_57	185	.	8.01349	22.8121	18.534	132	251598
chr1	78497025	78538173	ENSMUSG00000090486	chr1	78734380	78734563	Arcuate-B_peak_56	30	.	3.61359	6.60524	3.04667	29	196208	chr1	78789770	78790054	AVPV_peak_57	185	.	8.01349	22.8121	18.534	132	251598
chr1	78595030	78609508	ENSMUSG00000099364	chr1	78734380	78734563	Arcuate-B_peak_56	30	.	3.61359	6.60524	3.04667	29	124873	chr1	78789770	78790054	AVPV_peak_57	185	.	8.01349	22.8121	18.534	132	180263
chr1	78615466	78620165	ENSMUSG00000100562	chr1	78734380	78734563	Arcuate-B_peak_56	30	.	3.61359	6.60524	3.04667	29	114216	chr1	78789770	78790054	AVPV_peak_57	185	.	8.01349	22.8121	18.534	132	169606
chr1	78657824	78707743	ENSMUSG00000032883	chr1	78734380	78734563	Arcuate-B_peak_56	30	.	3.61359	6.60524	3.04667	29	26638	chr1	78789770	78790054	AVPV_peak_57	185	.	8.01349	22.8121	18.534	132	82028
chr1	78657824	78707743	ENSMUSG00000079470	chr1	78734380	78734563	Arcuate-B_peak_56	30	.	3.61359	6.60524	3.04667	29	26638	chr1	78789770	78790054	AVPV_peak_57	185	.	8.01349	22.8121	18.534	132	82028
chr1	78783135	78784859	ENSMUSG00000099377	chr1	78789747	78790080	Arcuate-B_peak_57	236	.	9.72852	28.1822	23.6844	132	4889	chr1	78789770	78790054	AVPV_peak_57	185	.	8.01349	22.8121	18.534	132	4912
chr1	78791622	79224511	ENSMUSG00000047330	chr1	78795364	78795704	Arcuate-B_peak_58	134	.	7.15916	17.6139	13.4648	180	0	chr1	78892790	78893126	AVPV_peak_58	137	.	6.92336	17.877	13.7433	177	0
chr1	78791622	79224511	ENSMUSG00000072978	chr1	78795364	78795704	Arcuate-B_peak_58	134	.	7.15916	17.6139	13.4648	180	0	chr1	78892790	78893126	AVPV_peak_58	137	.	6.92336	17.877	13.7433	177	0
chr1	78791622	79224511	ENSMUSG00000099706	chr1	78795364	78795704	Arcuate-B_peak_58	134	.	7.15916	17.6139	13.4648	180	0	chr1	78892790	78893126	AVPV_peak_58	137	.	6.92336	17.877	13.7433	177	0
chr1	78791622	79224511	ENSMUSG00000101324	chr1	78795364	78795704	Arcuate-B_peak_58	134	.	7.15916	17.6139	13.4648	180	0	chr1	78892790	78893126	AVPV_peak_58	137	.	6.92336	17.877	13.7433	177	0
chr1	79434668	79440120	ENSMUSG00000050711	chr1	79547581	79547852	Arcuate-B_peak_64	70	.	5.4652	10.9285	7.09448	131	107462	chr1	79269001	79269283	AVPV_peak_62	215	.	8.63642	25.9222	21.5571	137	165386
chr1	79505802	79507157	ENSMUSG00000099562	chr1	79547581	79547852	Arcuate-B_peak_64	70	.	5.4652	10.9285	7.09448	131	40425	chr1	79269001	79269283	AVPV_peak_62	215	.	8.63642	25.9222	21.5571	137	236520
chr1	79513738	79513864	ENSMUSG00000077782	chr1	79547581	79547852	Arcuate-B_peak_64	70	.	5.4652	10.9285	7.09448	131	33718	chr1	79269001	79269283	AVPV_peak_62	215	.	8.63642	25.9222	21.5571	137	244456
chr1	79606875	79671972	ENSMUSG00000054702	chr1	79547581	79547852	Arcuate-B_peak_64	70	.	5.4652	10.9285	7.09448	131	59024	chr1	79775785	79776575	AVPV_peak_63	1115	.	24.6769	118.073	111.536	288	103814
chr1	79606875	79671972	ENSMUSG00000102235	chr1	79547581	79547852	Arcuate-B_peak_64	70	.	5.4652	10.9285	7.09448	131	59024	chr1	79775785	79776575	AVPV_peak_63	1115	.	24.6769	118.073	111.536	288	103814
chr1	79702261	79781445	ENSMUSG00000026248	chr1	79775849	79776505	Arcuate-B_peak_65	687	.	13.3276	74.2723	68.7649	225	0	chr1	79775785	79776575	AVPV_peak_63	1115	.	24.6769	118.073	111.536	288	0
chr1	79702261	79781445	ENSMUSG00000073643	chr1	79775849	79776505	Arcuate-B_peak_65	687	.	13.3276	74.2723	68.7649	225	0	chr1	79775785	79776575	AVPV_peak_63	1115	.	24.6769	118.073	111.536	288	0
chr1	79702261	79781445	ENSMUSG00000104497	chr1	79775849	79776505	Arcuate-B_peak_65	687	.	13.3276	74.2723	68.7649	225	0	chr1	79775785	79776575	AVPV_peak_63	1115	.	24.6769	118.073	111.536	288	0
chr1	79794196	79861180	ENSMUSG00000026249	chr1	79775849	79776505	Arcuate-B_peak_65	687	.	13.3276	74.2723	68.7649	225	17692	chr1	79775785	79776575	AVPV_peak_63	1115	.	24.6769	118.073	111.536	288	17622
chr1	79922535	79923426	ENSMUSG00000067106	chr1	79775849	79776505	Arcuate-B_peak_65	687	.	13.3276	74.2723	68.7649	225	146031	chr1	79775785	79776575	AVPV_peak_63	1115	.	24.6769	118.073	111.536	288	145961
chr1	79957579	79958057	ENSMUSG00000100397	chr1	79775849	79776505	Arcuate-B_peak_65	687	.	13.3276	74.2723	68.7649	225	181075	chr1	79775785	79776575	AVPV_peak_63	1115	.	24.6769	118.073	111.536	288	181005
chr1	80098621	80098885	ENSMUSG00000099753	chr1	79775849	79776505	Arcuate-B_peak_65	687	.	13.3276	74.2723	68.7649	225	322117	chr1	79775785	79776575	AVPV_peak_63	1115	.	24.6769	118.073	111.536	288	322047
chr1	80135465	80135572	ENSMUSG00000096297	chr1	79775849	79776505	Arcuate-B_peak_65	687	.	13.3276	74.2723	68.7649	225	358961	chr1	79775785	79776575	AVPV_peak_63	1115	.	24.6769	118.073	111.536	288	358891
chr1	80146972	80148801	ENSMUSG00000102518	chr1	79775849	79776505	Arcuate-B_peak_65	687	.	13.3276	74.2723	68.7649	225	370468	chr1	79775785	79776575	AVPV_peak_63	1115	.	24.6769	118.073	111.536	288	370398
chr1	80184718	80192073	ENSMUSG00000099552	chr1	79775849	79776505	Arcuate-B_peak_65	687	.	13.3276	74.2723	68.7649	225	408214	chr1	80544795	80545018	AVPV_peak_64	86	.	5.28036	12.6201	8.69232	119	352723
chr1	80198705	80218473	ENSMUSG00000043230	chr1	79775849	79776505	Arcuate-B_peak_65	687	.	13.3276	74.2723	68.7649	225	422201	chr1	80544795	80545018	AVPV_peak_64	86	.	5.28036	12.6201	8.69232	119	326323
chr1	80225043	80228792	ENSMUSG00000101257	chr1	79775849	79776505	Arcuate-B_peak_65	687	.	13.3276	74.2723	68.7649	225	448539	chr1	80544795	80545018	AVPV_peak_64	86	.	5.28036	12.6201	8.69232	119	316004
chr1	80255030	80256197	ENSMUSG00000103404	chr1	79775849	79776505	Arcuate-B_peak_65	687	.	13.3276	74.2723	68.7649	225	478526	chr1	80544795	80545018	AVPV_peak_64	86	.	5.28036	12.6201	8.69232	119	288599
chr1	80264922	80340480	ENSMUSG00000004364	chr1	79775849	79776505	Arcuate-B_peak_65	687	.	13.3276	74.2723	68.7649	225	488418	chr1	80544795	80545018	AVPV_peak_64	86	.	5.28036	12.6201	8.69232	119	204316
chr1	80264922	80340480	ENSMUSG00000103076	chr1	79775849	79776505	Arcuate-B_peak_65	687	.	13.3276	74.2723	68.7649	225	488418	chr1	80544795	80545018	AVPV_peak_64	86	.	5.28036	12.6201	8.69232	119	204316
chr1	80264922	80340480	ENSMUSG00000103525	chr1	79775849	79776505	Arcuate-B_peak_65	687	.	13.3276	74.2723	68.7649	225	488418	chr1	80544795	80545018	AVPV_peak_64	86	.	5.28036	12.6201	8.69232	119	204316
chr1	80382821	80386251	ENSMUSG00000090637	chr1	79775849	79776505	Arcuate-B_peak_65	687	.	13.3276	74.2723	68.7649	225	606317	chr1	80544795	80545018	AVPV_peak_64	86	.	5.28036	12.6201	8.69232	119	158545
chr1	80382821	80386251	ENSMUSG00000101722	chr1	79775849	79776505	Arcuate-B_peak_65	687	.	13.3276	74.2723	68.7649	225	606317	chr1	80544795	80545018	AVPV_peak_64	86	.	5.28036	12.6201	8.69232	119	158545
chr1	80445931	80479867	ENSMUSG00000101483	chr1	79775849	79776505	Arcuate-B_peak_65	687	.	13.3276	74.2723	68.7649	225	669427	chr1	80544795	80545018	AVPV_peak_64	86	.	5.28036	12.6201	8.69232	119	64929
chr1	80445931	80479867	ENSMUSG00000110100	chr1	79775849	79776505	Arcuate-B_peak_65	687	.	13.3276	74.2723	68.7649	225	669427	chr1	80544795	80545018	AVPV_peak_64	86	.	5.28036	12.6201	8.69232	119	64929
chr1	80501072	80758527	ENSMUSG00000038608	chr1	81158088	81158455	Arcuate-B_peak_66	327	.	11.8161	37.4675	32.7245	179	399562	chr1	80544795	80545018	AVPV_peak_64	86	.	5.28036	12.6201	8.69232	119	0
chr1	80501072	80758527	ENSMUSG00000102721	chr1	81158088	81158455	Arcuate-B_peak_66	327	.	11.8161	37.4675	32.7245	179	399562	chr1	80544795	80545018	AVPV_peak_64	86	.	5.28036	12.6201	8.69232	119	0
chr1	80501072	80758527	ENSMUSG00000103192	chr1	81158088	81158455	Arcuate-B_peak_66	327	.	11.8161	37.4675	32.7245	179	399562	chr1	80544795	80545018	AVPV_peak_64	86	.	5.28036	12.6201	8.69232	119	0
chr1	80501072	80758527	ENSMUSG00000104488	chr1	81158088	81158455	Arcuate-B_peak_66	327	.	11.8161	37.4675	32.7245	179	399562	chr1	80544795	80545018	AVPV_peak_64	86	.	5.28036	12.6201	8.69232	119	0
chr1	80897653	80898105	ENSMUSG00000099949	chr1	81158088	81158455	Arcuate-B_peak_66	327	.	11.8161	37.4675	32.7245	179	259984	chr1	81158066	81158437	AVPV_peak_65	236	.	9.10362	28.0522	23.6293	173	259962
chr1	80949425	80949897	ENSMUSG00000099918	chr1	81158088	81158455	Arcuate-B_peak_66	327	.	11.8161	37.4675	32.7245	179	208192	chr1	81158066	81158437	AVPV_peak_65	236	.	9.10362	28.0522	23.6293	173	208170
chr1	81076949	81341764	ENSMUSG00000054976	chr1	81158088	81158455	Arcuate-B_peak_66	327	.	11.8161	37.4675	32.7245	179	0	chr1	81158066	81158437	AVPV_peak_65	236	.	9.10362	28.0522	23.6293	173	0
chr1	81520337	81522341	ENSMUSG00000104029	chr1	81482913	81483179	Arcuate-B_peak_67	125	.	6.99858	16.6329	12.5208	138	37159	chr1	81482937	81483254	AVPV_peak_66	175	.	7.85775	21.7993	17.5462	143	37084
chr1	81554156	81557483	ENSMUSG00000101986	chr1	81482913	81483179	Arcuate-B_peak_67	125	.	6.99858	16.6329	12.5208	138	70978	chr1	81482937	81483254	AVPV_peak_66	175	.	7.85775	21.7993	17.5462	143	70903
chr1	81741984	81742969	ENSMUSG00000087008	chr1	81897212	81897505	Arcuate-B_peak_68	144	.	7.48033	18.6101	14.4242	128	154244	chr1	81897243	81897461	AVPV_peak_67	101	.	6.06683	14.1812	10.1866	95	154275
chr1	81797240	81797946	ENSMUSG00000100561	chr1	81897212	81897505	Arcuate-B_peak_68	144	.	7.48033	18.6101	14.4242	128	99267	chr1	81897243	81897461	AVPV_peak_67	101	.	6.06683	14.1812	10.1866	95	99298
chr1	82105179	82106983	ENSMUSG00000103571	chr1	81897212	81897505	Arcuate-B_peak_68	144	.	7.48033	18.6101	14.4242	128	207675	chr1	81897243	81897461	AVPV_peak_67	101	.	6.06683	14.1812	10.1866	95	207719
chr1	82131915	82132019	ENSMUSG00000098797	chr1	82316506	82316844	Arcuate-B_peak_69	56	.	3.68082	9.36461	5.62925	36	184488	chr1	82316463	82316766	AVPV_peak_68	165	.	6.67443	20.7132	16.506	123	184445
chr1	82233100	82291416	ENSMUSG00000022591	chr1	82316506	82316844	Arcuate-B_peak_69	56	.	3.68082	9.36461	5.62925	36	25091	chr1	82316463	82316766	AVPV_peak_68	165	.	6.67443	20.7132	16.506	123	25048
chr1	82233100	82291416	ENSMUSG00000055980	chr1	82316506	82316844	Arcuate-B_peak_69	56	.	3.68082	9.36461	5.62925	36	25091	chr1	82316463	82316766	AVPV_peak_68	165	.	6.67443	20.7132	16.506	123	25048
chr1	82316451	82445366	ENSMUSG00000026142	chr1	82316506	82316844	Arcuate-B_peak_69	56	.	3.68082	9.36461	5.62925	36	0	chr1	82316463	82316766	AVPV_peak_68	165	.	6.67443	20.7132	16.506	123	0
chr1	82316451	82445366	ENSMUSG00000096779	chr1	82316506	82316844	Arcuate-B_peak_69	56	.	3.68082	9.36461	5.62925	36	0	chr1	82316463	82316766	AVPV_peak_68	165	.	6.67443	20.7132	16.506	123	0
chr1	82316451	82445366	ENSMUSG00000100786	chr1	82316506	82316844	Arcuate-B_peak_69	56	.	3.68082	9.36461	5.62925	36	0	chr1	82316463	82316766	AVPV_peak_68	165	.	6.67443	20.7132	16.506	123	0
chr1	82316451	82445366	ENSMUSG00000104493	chr1	82316506	82316844	Arcuate-B_peak_69	56	.	3.68082	9.36461	5.62925	36	0	chr1	82316463	82316766	AVPV_peak_68	165	.	6.67443	20.7132	16.506	123	0
chr1	82448422	82586849	ENSMUSG00000067158	chr1	82316506	82316844	Arcuate-B_peak_69	56	.	3.68082	9.36461	5.62925	36	131579	chr1	82316463	82316766	AVPV_peak_68	165	.	6.67443	20.7132	16.506	123	131657
chr1	82586920	82752394	ENSMUSG00000026150	chr1	82316506	82316844	Arcuate-B_peak_69	56	.	3.68082	9.36461	5.62925	36	270077	chr1	82316463	82316766	AVPV_peak_68	165	.	6.67443	20.7132	16.506	123	270155
chr1	82586920	82752394	ENSMUSG00000065055	chr1	82316506	82316844	Arcuate-B_peak_69	56	.	3.68082	9.36461	5.62925	36	270077	chr1	82316463	82316766	AVPV_peak_68	165	.	6.67443	20.7132	16.506	123	270155
chr1	82586920	82752394	ENSMUSG00000079465	chr1	82316506	82316844	Arcuate-B_peak_69	56	.	3.68082	9.36461	5.62925	36	270077	chr1	82316463	82316766	AVPV_peak_68	165	.	6.67443	20.7132	16.506	123	270155
chr1	82586920	82752394	ENSMUSG00000097564	chr1	82316506	82316844	Arcuate-B_peak_69	56	.	3.68082	9.36461	5.62925	36	270077	chr1	82316463	82316766	AVPV_peak_68	165	.	6.67443	20.7132	16.506	123	270155
chr1	82586920	82752394	ENSMUSG00000101450	chr1	82316506	82316844	Arcuate-B_peak_69	56	.	3.68082	9.36461	5.62925	36	270077	chr1	82316463	82316766	AVPV_peak_68	165	.	6.67443	20.7132	16.506	123	270155
chr1	82756648	82768461	ENSMUSG00000026149	chr1	82316506	82316844	Arcuate-B_peak_69	56	.	3.68082	9.36461	5.62925	36	439805	chr1	82316463	82316766	AVPV_peak_68	165	.	6.67443	20.7132	16.506	123	439883
chr1	82770823	82771243	ENSMUSG00000114299	chr1	82316506	82316844	Arcuate-B_peak_69	56	.	3.68082	9.36461	5.62925	36	453980	chr1	82316463	82316766	AVPV_peak_68	165	.	6.67443	20.7132	16.506	123	454058
chr1	82777027	82777210	ENSMUSG00000099771	chr1	82316506	82316844	Arcuate-B_peak_69	56	.	3.68082	9.36461	5.62925	36	460184	chr1	82316463	82316766	AVPV_peak_68	165	.	6.67443	20.7132	16.506	123	460262
chr1	82806422	82807468	ENSMUSG00000102280	chr1	82316506	82316844	Arcuate-B_peak_69	56	.	3.68082	9.36461	5.62925	36	489579	chr1	82316463	82316766	AVPV_peak_68	165	.	6.67443	20.7132	16.506	123	489657
chr1	82819834	82820377	ENSMUSG00000100170	chr1	82316506	82316844	Arcuate-B_peak_69	56	.	3.68082	9.36461	5.62925	36	502991	chr1	82316463	82316766	AVPV_peak_68	165	.	6.67443	20.7132	16.506	123	503069
chr1	82822470	82822861	ENSMUSG00000100744	chr1	82316506	82316844	Arcuate-B_peak_69	56	.	3.68082	9.36461	5.62925	36	505627	chr1	82316463	82316766	AVPV_peak_68	165	.	6.67443	20.7132	16.506	123	505705
chr1	82839445	82901182	ENSMUSG00000026159	chr1	82316506	82316844	Arcuate-B_peak_69	56	.	3.68082	9.36461	5.62925	36	522602	chr1	82316463	82316766	AVPV_peak_68	165	.	6.67443	20.7132	16.506	123	522680
chr1	82839445	82901182	ENSMUSG00000093782	chr1	82316506	82316844	Arcuate-B_peak_69	56	.	3.68082	9.36461	5.62925	36	522602	chr1	82316463	82316766	AVPV_peak_68	165	.	6.67443	20.7132	16.506	123	522680
chr1	82913324	82914130	ENSMUSG00000113880	chr1	82316506	82316844	Arcuate-B_peak_69	56	.	3.68082	9.36461	5.62925	36	596481	chr1	82316463	82316766	AVPV_peak_68	165	.	6.67443	20.7132	16.506	123	596559
chr1	82924916	82925712	ENSMUSG00000113973	chr1	82316506	82316844	Arcuate-B_peak_69	56	.	3.68082	9.36461	5.62925	36	608073	chr1	82316463	82316766	AVPV_peak_68	165	.	6.67443	20.7132	16.506	123	608151
chr1	82930570	82931399	ENSMUSG00000113846	chr1	82316506	82316844	Arcuate-B_peak_69	56	.	3.68082	9.36461	5.62925	36	613727	chr1	82316463	82316766	AVPV_peak_68	165	.	6.67443	20.7132	16.506	123	613805
chr1	82942558	82943388	ENSMUSG00000113084	chr1	82316506	82316844	Arcuate-B_peak_69	56	.	3.68082	9.36461	5.62925	36	625715	chr1	82316463	82316766	AVPV_peak_68	165	.	6.67443	20.7132	16.506	123	625793
chr1	82955185	82956013	ENSMUSG00000113925	chr1	82316506	82316844	Arcuate-B_peak_69	56	.	3.68082	9.36461	5.62925	36	638342	chr1	82316463	82316766	AVPV_peak_68	165	.	6.67443	20.7132	16.506	123	638420
chr1	82960285	82960924	ENSMUSG00000114011	chr1	82316506	82316844	Arcuate-B_peak_69	56	.	3.68082	9.36461	5.62925	36	643442	chr1	82316463	82316766	AVPV_peak_68	165	.	6.67443	20.7132	16.506	123	643520
chr1	83000547	83001480	ENSMUSG00000113097	chr1	82316506	82316844	Arcuate-B_peak_69	56	.	3.68082	9.36461	5.62925	36	683704	chr1	82316463	82316766	AVPV_peak_68	165	.	6.67443	20.7132	16.506	123	683782
chr1	83003481	83004907	ENSMUSG00000101784	chr1	82316506	82316844	Arcuate-B_peak_69	56	.	3.68082	9.36461	5.62925	36	686638	chr1	82316463	82316766	AVPV_peak_68	165	.	6.67443	20.7132	16.506	123	686716
chr1	83012522	83038448	ENSMUSG00000038496	chr1	82316506	82316844	Arcuate-B_peak_69	56	.	3.68082	9.36461	5.62925	36	695679	chr1	82316463	82316766	AVPV_peak_68	165	.	6.67443	20.7132	16.506	123	695757
chr1	83012522	83038448	ENSMUSG00000100432	chr1	82316506	82316844	Arcuate-B_peak_69	56	.	3.68082	9.36461	5.62925	36	695679	chr1	82316463	82316766	AVPV_peak_68	165	.	6.67443	20.7132	16.506	123	695757
chr1	83041523	83042480	ENSMUSG00000100190	chr1	82316506	82316844	Arcuate-B_peak_69	56	.	3.68082	9.36461	5.62925	36	724680	chr1	82316463	82316766	AVPV_peak_68	165	.	6.67443	20.7132	16.506	123	724758
chr1	83044931	83045946	ENSMUSG00000113267	chr1	82316506	82316844	Arcuate-B_peak_69	56	.	3.68082	9.36461	5.62925	36	728088	chr1	82316463	82316766	AVPV_peak_68	165	.	6.67443	20.7132	16.506	123	728166
chr1	83058285	83059378	ENSMUSG00000104423	chr1	82316506	82316844	Arcuate-B_peak_69	56	.	3.68082	9.36461	5.62925	36	741442	chr1	82316463	82316766	AVPV_peak_68	165	.	6.67443	20.7132	16.506	123	741520
chr1	83060929	83061921	ENSMUSG00000101315	chr1	82316506	82316844	Arcuate-B_peak_69	56	.	3.68082	9.36461	5.62925	36	744086	chr1	82316463	82316766	AVPV_peak_68	165	.	6.67443	20.7132	16.506	123	744164
chr1	83067101	83067473	ENSMUSG00000099691	chr1	82316506	82316844	Arcuate-B_peak_69	56	.	3.68082	9.36461	5.62925	36	750258	chr1	82316463	82316766	AVPV_peak_68	165	.	6.67443	20.7132	16.506	123	750336
chr1	83116765	83119167	ENSMUSG00000026166	chr1	83871118	83871382	Arcuate-B_peak_70	111	.	5.38187	15.1537	11.1115	112	751952	chr1	83871118	83871365	AVPV_peak_69	85	.	5.52176	12.4285	8.50715	114	751952
chr1	83157983	83159017	ENSMUSG00000101173	chr1	83871118	83871382	Arcuate-B_peak_70	111	.	5.38187	15.1537	11.1115	112	712102	chr1	83871118	83871365	AVPV_peak_69	85	.	5.52176	12.4285	8.50715	114	712102
chr1	83159751	83210574	ENSMUSG00000053161	chr1	83871118	83871382	Arcuate-B_peak_70	111	.	5.38187	15.1537	11.1115	112	660545	chr1	83871118	83871365	AVPV_peak_69	85	.	5.52176	12.4285	8.50715	114	660545
chr1	83212043	83212884	ENSMUSG00000101896	chr1	83871118	83871382	Arcuate-B_peak_70	111	.	5.38187	15.1537	11.1115	112	658235	chr1	83871118	83871365	AVPV_peak_69	85	.	5.52176	12.4285	8.50715	114	658235
chr1	83216670	83216791	ENSMUSG00000084443	chr1	83871118	83871382	Arcuate-B_peak_70	111	.	5.38187	15.1537	11.1115	112	654328	chr1	83871118	83871365	AVPV_peak_69	85	.	5.52176	12.4285	8.50715	114	654328
chr1	83254138	83408200	ENSMUSG00000026163	chr1	83871118	83871382	Arcuate-B_peak_70	111	.	5.38187	15.1537	11.1115	112	462919	chr1	83871118	83871365	AVPV_peak_69	85	.	5.52176	12.4285	8.50715	114	462919
chr1	83254138	83408200	ENSMUSG00000079140	chr1	83871118	83871382	Arcuate-B_peak_70	111	.	5.38187	15.1537	11.1115	112	462919	chr1	83871118	83871365	AVPV_peak_69	85	.	5.52176	12.4285	8.50715	114	462919
chr1	83254138	83408200	ENSMUSG00000104374	chr1	83871118	83871382	Arcuate-B_peak_70	111	.	5.38187	15.1537	11.1115	112	462919	chr1	83871118	83871365	AVPV_peak_69	85	.	5.52176	12.4285	8.50715	114	462919
chr1	83426595	83427398	ENSMUSG00000104219	chr1	83871118	83871382	Arcuate-B_peak_70	111	.	5.38187	15.1537	11.1115	112	443721	chr1	83871118	83871365	AVPV_peak_69	85	.	5.52176	12.4285	8.50715	114	443721
chr1	83659549	83911644	ENSMUSG00000094946	chr1	83871118	83871382	Arcuate-B_peak_70	111	.	5.38187	15.1537	11.1115	112	0	chr1	83871118	83871365	AVPV_peak_69	85	.	5.52176	12.4285	8.50715	114	0
chr1	83659549	83911644	ENSMUSG00000100580	chr1	83871118	83871382	Arcuate-B_peak_70	111	.	5.38187	15.1537	11.1115	112	0	chr1	83871118	83871365	AVPV_peak_69	85	.	5.52176	12.4285	8.50715	114	0
chr1	83921917	83922041	ENSMUSG00000077736	chr1	83871118	83871382	Arcuate-B_peak_70	111	.	5.38187	15.1537	11.1115	112	50536	chr1	83871118	83871365	AVPV_peak_69	85	.	5.52176	12.4285	8.50715	114	50553
chr1	84036295	84364180	ENSMUSG00000045658	chr1	83871118	83871382	Arcuate-B_peak_70	111	.	5.38187	15.1537	11.1115	112	164914	chr1	83871118	83871365	AVPV_peak_69	85	.	5.52176	12.4285	8.50715	114	164931
chr1	84036295	84364180	ENSMUSG00000098851	chr1	83871118	83871382	Arcuate-B_peak_70	111	.	5.38187	15.1537	11.1115	112	164914	chr1	83871118	83871365	AVPV_peak_69	85	.	5.52176	12.4285	8.50715	114	164931
chr1	84036295	84364180	ENSMUSG00000101934	chr1	83871118	83871382	Arcuate-B_peak_70	111	.	5.38187	15.1537	11.1115	112	164914	chr1	83871118	83871365	AVPV_peak_69	85	.	5.52176	12.4285	8.50715	114	164931
chr1	84036295	84364180	ENSMUSG00000102750	chr1	83871118	83871382	Arcuate-B_peak_70	111	.	5.38187	15.1537	11.1115	112	164914	chr1	83871118	83871365	AVPV_peak_69	85	.	5.52176	12.4285	8.50715	114	164931
chr1	84369838	84696221	ENSMUSG00000036766	chr1	84839302	84839883	Arcuate-B_peak_71	520	.	15.5005	57.1981	52.0276	207	143082	chr1	84839323	84839851	AVPV_peak_70	603	.	16.1895	65.5777	60.3239	187	143103
chr1	84369838	84696221	ENSMUSG00000093254	chr1	84839302	84839883	Arcuate-B_peak_71	520	.	15.5005	57.1981	52.0276	207	143082	chr1	84839323	84839851	AVPV_peak_70	603	.	16.1895	65.5777	60.3239	187	143103
chr1	84369838	84696221	ENSMUSG00000102481	chr1	84839302	84839883	Arcuate-B_peak_71	520	.	15.5005	57.1981	52.0276	207	143082	chr1	84839323	84839851	AVPV_peak_70	603	.	16.1895	65.5777	60.3239	187	143103
chr1	84369838	84696221	ENSMUSG00000104396	chr1	84839302	84839883	Arcuate-B_peak_71	520	.	15.5005	57.1981	52.0276	207	143082	chr1	84839323	84839851	AVPV_peak_70	603	.	16.1895	65.5777	60.3239	187	143103
chr1	84721188	84900487	ENSMUSG00000026219	chr1	84839302	84839883	Arcuate-B_peak_71	520	.	15.5005	57.1981	52.0276	207	0	chr1	84839323	84839851	AVPV_peak_70	603	.	16.1895	65.5777	60.3239	187	0
chr1	84721188	84900487	ENSMUSG00000073633	chr1	84839302	84839883	Arcuate-B_peak_71	520	.	15.5005	57.1981	52.0276	207	0	chr1	84839323	84839851	AVPV_peak_70	603	.	16.1895	65.5777	60.3239	187	0
chr1	84721188	84900487	ENSMUSG00000103505	chr1	84839302	84839883	Arcuate-B_peak_71	520	.	15.5005	57.1981	52.0276	207	0	chr1	84839323	84839851	AVPV_peak_70	603	.	16.1895	65.5777	60.3239	187	0
chr1	84721188	84900487	ENSMUSG00000104503	chr1	84839302	84839883	Arcuate-B_peak_71	520	.	15.5005	57.1981	52.0276	207	0	chr1	84839323	84839851	AVPV_peak_70	603	.	16.1895	65.5777	60.3239	187	0
chr1	84905897	84935134	ENSMUSG00000026220	chr1	84839302	84839883	Arcuate-B_peak_71	520	.	15.5005	57.1981	52.0276	207	66015	chr1	84839323	84839851	AVPV_peak_70	603	.	16.1895	65.5777	60.3239	187	66047
chr1	84958981	84964572	ENSMUSG00000118590	chr1	84839302	84839883	Arcuate-B_peak_71	520	.	15.5005	57.1981	52.0276	207	119099	chr1	84839323	84839851	AVPV_peak_70	603	.	16.1895	65.5777	60.3239	187	119131
chr1	84990637	85285491	ENSMUSG00000052477	chr1	84839302	84839883	Arcuate-B_peak_71	520	.	15.5005	57.1981	52.0276	207	150755	chr1	84839323	84839851	AVPV_peak_70	603	.	16.1895	65.5777	60.3239	187	150787
chr1	84990637	85285491	ENSMUSG00000061852	chr1	84839302	84839883	Arcuate-B_peak_71	520	.	15.5005	57.1981	52.0276	207	150755	chr1	84839323	84839851	AVPV_peak_70	603	.	16.1895	65.5777	60.3239	187	150787
chr1	84990637	85285491	ENSMUSG00000064281	chr1	84839302	84839883	Arcuate-B_peak_71	520	.	15.5005	57.1981	52.0276	207	150755	chr1	84839323	84839851	AVPV_peak_70	603	.	16.1895	65.5777	60.3239	187	150787
chr1	84990637	85285491	ENSMUSG00000072109	chr1	84839302	84839883	Arcuate-B_peak_71	520	.	15.5005	57.1981	52.0276	207	150755	chr1	84839323	84839851	AVPV_peak_70	603	.	16.1895	65.5777	60.3239	187	150787
chr1	84990637	85285491	ENSMUSG00000073631	chr1	84839302	84839883	Arcuate-B_peak_71	520	.	15.5005	57.1981	52.0276	207	150755	chr1	84839323	84839851	AVPV_peak_70	603	.	16.1895	65.5777	60.3239	187	150787
chr1	84990637	85285491	ENSMUSG00000079455	chr1	84839302	84839883	Arcuate-B_peak_71	520	.	15.5005	57.1981	52.0276	207	150755	chr1	84839323	84839851	AVPV_peak_70	603	.	16.1895	65.5777	60.3239	187	150787
chr1	84990637	85285491	ENSMUSG00000079457	chr1	84839302	84839883	Arcuate-B_peak_71	520	.	15.5005	57.1981	52.0276	207	150755	chr1	84839323	84839851	AVPV_peak_70	603	.	16.1895	65.5777	60.3239	187	150787
chr1	84990637	85285491	ENSMUSG00000089716	chr1	84839302	84839883	Arcuate-B_peak_71	520	.	15.5005	57.1981	52.0276	207	150755	chr1	84839323	84839851	AVPV_peak_70	603	.	16.1895	65.5777	60.3239	187	150787
chr1	84990637	85285491	ENSMUSG00000089844	chr1	84839302	84839883	Arcuate-B_peak_71	520	.	15.5005	57.1981	52.0276	207	150755	chr1	84839323	84839851	AVPV_peak_70	603	.	16.1895	65.5777	60.3239	187	150787
chr1	84990637	85285491	ENSMUSG00000089976	chr1	84839302	84839883	Arcuate-B_peak_71	520	.	15.5005	57.1981	52.0276	207	150755	chr1	84839323	84839851	AVPV_peak_70	603	.	16.1895	65.5777	60.3239	187	150787
chr1	84990637	85285491	ENSMUSG00000090128	chr1	84839302	84839883	Arcuate-B_peak_71	520	.	15.5005	57.1981	52.0276	207	150755	chr1	84839323	84839851	AVPV_peak_70	603	.	16.1895	65.5777	60.3239	187	150787
chr1	84990637	85285491	ENSMUSG00000090186	chr1	84839302	84839883	Arcuate-B_peak_71	520	.	15.5005	57.1981	52.0276	207	150755	chr1	84839323	84839851	AVPV_peak_70	603	.	16.1895	65.5777	60.3239	187	150787
chr1	84990637	85285491	ENSMUSG00000090252	chr1	84839302	84839883	Arcuate-B_peak_71	520	.	15.5005	57.1981	52.0276	207	150755	chr1	84839323	84839851	AVPV_peak_70	603	.	16.1895	65.5777	60.3239	187	150787
chr1	84990637	85285491	ENSMUSG00000098842	chr1	84839302	84839883	Arcuate-B_peak_71	520	.	15.5005	57.1981	52.0276	207	150755	chr1	84839323	84839851	AVPV_peak_70	603	.	16.1895	65.5777	60.3239	187	150787
chr1	84990637	85285491	ENSMUSG00000099693	chr1	84839302	84839883	Arcuate-B_peak_71	520	.	15.5005	57.1981	52.0276	207	150755	chr1	84839323	84839851	AVPV_peak_70	603	.	16.1895	65.5777	60.3239	187	150787
chr1	84990637	85285491	ENSMUSG00000101279	chr1	84839302	84839883	Arcuate-B_peak_71	520	.	15.5005	57.1981	52.0276	207	150755	chr1	84839323	84839851	AVPV_peak_70	603	.	16.1895	65.5777	60.3239	187	150787
chr1	84990637	85285491	ENSMUSG00000118618	chr1	84839302	84839883	Arcuate-B_peak_71	520	.	15.5005	57.1981	52.0276	207	150755	chr1	84839323	84839851	AVPV_peak_70	603	.	16.1895	65.5777	60.3239	187	150787
chr1	84990637	85285491	ENSMUSG00000118640	chr1	84839302	84839883	Arcuate-B_peak_71	520	.	15.5005	57.1981	52.0276	207	150755	chr1	84839323	84839851	AVPV_peak_70	603	.	16.1895	65.5777	60.3239	187	150787
chr1	85308658	85342615	ENSMUSG00000089652	chr1	84839302	84839883	Arcuate-B_peak_71	520	.	15.5005	57.1981	52.0276	207	468776	chr1	84839323	84839851	AVPV_peak_70	603	.	16.1895	65.5777	60.3239	187	468808
chr1	85308658	85342615	ENSMUSG00000089937	chr1	84839302	84839883	Arcuate-B_peak_71	520	.	15.5005	57.1981	52.0276	207	468776	chr1	84839323	84839851	AVPV_peak_70	603	.	16.1895	65.5777	60.3239	187	468808
chr1	85308658	85342615	ENSMUSG00000091199	chr1	84839302	84839883	Arcuate-B_peak_71	520	.	15.5005	57.1981	52.0276	207	468776	chr1	84839323	84839851	AVPV_peak_70	603	.	16.1895	65.5777	60.3239	187	468808
chr1	85484251	85485142	ENSMUSG00000118591	chr1	85888206	85888439	Arcuate-B_peak_72	168	.	8.03135	21.1639	16.8942	122	403065	chr1	85916701	85917552	AVPV_peak_71	539	.	15.0215	59.0451	53.9064	529	431560
chr1	85501089	85552178	ENSMUSG00000089714	chr1	85888206	85888439	Arcuate-B_peak_72	168	.	8.03135	21.1639	16.8942	122	336029	chr1	85916701	85917552	AVPV_peak_71	539	.	15.0215	59.0451	53.9064	529	364524
chr1	85501089	85552178	ENSMUSG00000101751	chr1	85888206	85888439	Arcuate-B_peak_72	168	.	8.03135	21.1639	16.8942	122	336029	chr1	85916701	85917552	AVPV_peak_71	539	.	15.0215	59.0451	53.9064	529	364524
chr1	85501089	85552178	ENSMUSG00000118607	chr1	85888206	85888439	Arcuate-B_peak_72	168	.	8.03135	21.1639	16.8942	122	336029	chr1	85916701	85917552	AVPV_peak_71	539	.	15.0215	59.0451	53.9064	529	364524
chr1	85501089	85552178	ENSMUSG00000118632	chr1	85888206	85888439	Arcuate-B_peak_72	168	.	8.03135	21.1639	16.8942	122	336029	chr1	85916701	85917552	AVPV_peak_71	539	.	15.0215	59.0451	53.9064	529	364524
chr1	85575675	85598817	ENSMUSG00000070034	chr1	85888206	85888439	Arcuate-B_peak_72	168	.	8.03135	21.1639	16.8942	122	289390	chr1	85916701	85917552	AVPV_peak_71	539	.	15.0215	59.0451	53.9064	529	317885
chr1	85575675	85598817	ENSMUSG00000094127	chr1	85888206	85888439	Arcuate-B_peak_72	168	.	8.03135	21.1639	16.8942	122	289390	chr1	85916701	85917552	AVPV_peak_71	539	.	15.0215	59.0451	53.9064	529	317885
chr1	85599285	85599839	ENSMUSG00000090103	chr1	85888206	85888439	Arcuate-B_peak_72	168	.	8.03135	21.1639	16.8942	122	288368	chr1	85916701	85917552	AVPV_peak_71	539	.	15.0215	59.0451	53.9064	529	316863
chr1	85600377	85709998	ENSMUSG00000026222	chr1	85888206	85888439	Arcuate-B_peak_72	168	.	8.03135	21.1639	16.8942	122	178209	chr1	85916701	85917552	AVPV_peak_71	539	.	15.0215	59.0451	53.9064	529	206704
chr1	85600377	85709998	ENSMUSG00000064414	chr1	85888206	85888439	Arcuate-B_peak_72	168	.	8.03135	21.1639	16.8942	122	178209	chr1	85916701	85917552	AVPV_peak_71	539	.	15.0215	59.0451	53.9064	529	206704
chr1	85600377	85709998	ENSMUSG00000070031	chr1	85888206	85888439	Arcuate-B_peak_72	168	.	8.03135	21.1639	16.8942	122	178209	chr1	85916701	85917552	AVPV_peak_71	539	.	15.0215	59.0451	53.9064	529	206704
chr1	85600377	85709998	ENSMUSG00000073628	chr1	85888206	85888439	Arcuate-B_peak_72	168	.	8.03135	21.1639	16.8942	122	178209	chr1	85916701	85917552	AVPV_peak_71	539	.	15.0215	59.0451	53.9064	529	206704
chr1	85600377	85709998	ENSMUSG00000090246	chr1	85888206	85888439	Arcuate-B_peak_72	168	.	8.03135	21.1639	16.8942	122	178209	chr1	85916701	85917552	AVPV_peak_71	539	.	15.0215	59.0451	53.9064	529	206704
chr1	85717082	85784694	ENSMUSG00000052760	chr1	85888206	85888439	Arcuate-B_peak_72	168	.	8.03135	21.1639	16.8942	122	103513	chr1	85916701	85917552	AVPV_peak_71	539	.	15.0215	59.0451	53.9064	529	132008
chr1	85717082	85784694	ENSMUSG00000094834	chr1	85888206	85888439	Arcuate-B_peak_72	168	.	8.03135	21.1639	16.8942	122	103513	chr1	85916701	85917552	AVPV_peak_71	539	.	15.0215	59.0451	53.9064	529	132008
chr1	85717082	85784694	ENSMUSG00000098634	chr1	85888206	85888439	Arcuate-B_peak_72	168	.	8.03135	21.1639	16.8942	122	103513	chr1	85916701	85917552	AVPV_peak_71	539	.	15.0215	59.0451	53.9064	529	132008
chr1	85717082	85784694	ENSMUSG00000100217	chr1	85888206	85888439	Arcuate-B_peak_72	168	.	8.03135	21.1639	16.8942	122	103513	chr1	85916701	85917552	AVPV_peak_71	539	.	15.0215	59.0451	53.9064	529	132008
chr1	85784712	85784962	ENSMUSG00000092932	chr1	85888206	85888439	Arcuate-B_peak_72	168	.	8.03135	21.1639	16.8942	122	103245	chr1	85916701	85917552	AVPV_peak_71	539	.	15.0215	59.0451	53.9064	529	131740
chr1	85793440	85851576	ENSMUSG00000036707	chr1	85888206	85888439	Arcuate-B_peak_72	168	.	8.03135	21.1639	16.8942	122	36631	chr1	85916701	85917552	AVPV_peak_71	539	.	15.0215	59.0451	53.9064	529	65126
chr1	85894280	85908675	ENSMUSG00000026223	chr1	85888206	85888439	Arcuate-B_peak_72	168	.	8.03135	21.1639	16.8942	122	5842	chr1	85916701	85917552	AVPV_peak_71	539	.	15.0215	59.0451	53.9064	529	8027
chr1	85928482	85961007	ENSMUSG00000026224	chr1	85931760	85932074	Arcuate-B_peak_74	153	.	7.72121	19.6209	15.3999	150	0	chr1	85935054	85935255	AVPV_peak_72	68	.	3.98676	10.6508	6.82111	139	0
chr1	85928482	85961007	ENSMUSG00000049608	chr1	85931760	85932074	Arcuate-B_peak_74	153	.	7.72121	19.6209	15.3999	150	0	chr1	85935054	85935255	AVPV_peak_72	68	.	3.98676	10.6508	6.82111	139	0
chr1	85928482	85961007	ENSMUSG00000099767	chr1	85931760	85932074	Arcuate-B_peak_74	153	.	7.72121	19.6209	15.3999	150	0	chr1	85935054	85935255	AVPV_peak_72	68	.	3.98676	10.6508	6.82111	139	0
chr1	85972364	85986917	ENSMUSG00000100108	chr1	85935026	85935243	Arcuate-B_peak_75	48	.	4.58981	8.58843	4.88289	80	37122	chr1	85935054	85935255	AVPV_peak_72	68	.	3.98676	10.6508	6.82111	139	37110
chr1	86014402	86015886	ENSMUSG00000099342	chr1	85935026	85935243	Arcuate-B_peak_75	48	.	4.58981	8.58843	4.88289	80	79160	chr1	85935054	85935255	AVPV_peak_72	68	.	3.98676	10.6508	6.82111	139	79148
chr1	86016815	86029958	ENSMUSG00000026226	chr1	85935026	85935243	Arcuate-B_peak_75	48	.	4.58981	8.58843	4.88289	80	81573	chr1	85935054	85935255	AVPV_peak_72	68	.	3.98676	10.6508	6.82111	139	81561
chr1	86045862	86055456	ENSMUSG00000026227	chr1	85935026	85935243	Arcuate-B_peak_75	48	.	4.58981	8.58843	4.88289	80	110620	chr1	85935054	85935255	AVPV_peak_72	68	.	3.98676	10.6508	6.82111	139	110608
chr1	86064386	86301375	ENSMUSG00000026228	chr1	85935026	85935243	Arcuate-B_peak_75	48	.	4.58981	8.58843	4.88289	80	129144	chr1	85935054	85935255	AVPV_peak_72	68	.	3.98676	10.6508	6.82111	139	129132
chr1	86064386	86301375	ENSMUSG00000026229	chr1	85935026	85935243	Arcuate-B_peak_75	48	.	4.58981	8.58843	4.88289	80	129144	chr1	85935054	85935255	AVPV_peak_72	68	.	3.98676	10.6508	6.82111	139	129132
chr1	86064386	86301375	ENSMUSG00000062590	chr1	85935026	85935243	Arcuate-B_peak_75	48	.	4.58981	8.58843	4.88289	80	129144	chr1	85935054	85935255	AVPV_peak_72	68	.	3.98676	10.6508	6.82111	139	129132
chr1	86064386	86301375	ENSMUSG00000077274	chr1	85935026	85935243	Arcuate-B_peak_75	48	.	4.58981	8.58843	4.88289	80	129144	chr1	85935054	85935255	AVPV_peak_72	68	.	3.98676	10.6508	6.82111	139	129132
chr1	86064386	86301375	ENSMUSG00000087538	chr1	85935026	85935243	Arcuate-B_peak_75	48	.	4.58981	8.58843	4.88289	80	129144	chr1	85935054	85935255	AVPV_peak_72	68	.	3.98676	10.6508	6.82111	139	129132
chr1	86064386	86301375	ENSMUSG00000094638	chr1	85935026	85935243	Arcuate-B_peak_75	48	.	4.58981	8.58843	4.88289	80	129144	chr1	85935054	85935255	AVPV_peak_72	68	.	3.98676	10.6508	6.82111	139	129132
chr1	86064386	86301375	ENSMUSG00000103272	chr1	85935026	85935243	Arcuate-B_peak_75	48	.	4.58981	8.58843	4.88289	80	129144	chr1	85935054	85935255	AVPV_peak_72	68	.	3.98676	10.6508	6.82111	139	129132
chr1	86302831	86307305	ENSMUSG00000079445	chr1	86442338	86442540	Arcuate-B_peak_76	42	.	4.33585	7.94333	4.28432	116	135034	chr1	86442345	86442543	AVPV_peak_73	53	.	4.58736	9.13914	5.37146	107	135041
chr1	86302831	86307305	ENSMUSG00000099644	chr1	86442338	86442540	Arcuate-B_peak_76	42	.	4.33585	7.94333	4.28432	116	135034	chr1	86442345	86442543	AVPV_peak_73	53	.	4.58736	9.13914	5.37146	107	135041
chr1	86323266	86323593	ENSMUSG00000091806	chr1	86442338	86442540	Arcuate-B_peak_76	42	.	4.33585	7.94333	4.28432	116	118746	chr1	86442345	86442543	AVPV_peak_73	53	.	4.58736	9.13914	5.37146	107	118753
chr1	86328038	86328873	ENSMUSG00000101853	chr1	86442338	86442540	Arcuate-B_peak_76	42	.	4.33585	7.94333	4.28432	116	113466	chr1	86442345	86442543	AVPV_peak_73	53	.	4.58736	9.13914	5.37146	107	113473
chr1	86344718	86359400	ENSMUSG00000026234	chr1	86442338	86442540	Arcuate-B_peak_76	42	.	4.33585	7.94333	4.28432	116	82939	chr1	86442345	86442543	AVPV_peak_73	53	.	4.58736	9.13914	5.37146	107	82946
chr1	86344718	86359400	ENSMUSG00000064696	chr1	86442338	86442540	Arcuate-B_peak_76	42	.	4.33585	7.94333	4.28432	116	82939	chr1	86442345	86442543	AVPV_peak_73	53	.	4.58736	9.13914	5.37146	107	82946
chr1	86344718	86359400	ENSMUSG00000064823	chr1	86442338	86442540	Arcuate-B_peak_76	42	.	4.33585	7.94333	4.28432	116	82939	chr1	86442345	86442543	AVPV_peak_73	53	.	4.58736	9.13914	5.37146	107	82946
chr1	86344718	86359400	ENSMUSG00000064837	chr1	86442338	86442540	Arcuate-B_peak_76	42	.	4.33585	7.94333	4.28432	116	82939	chr1	86442345	86442543	AVPV_peak_73	53	.	4.58736	9.13914	5.37146	107	82946
chr1	86344718	86359400	ENSMUSG00000104627	chr1	86442338	86442540	Arcuate-B_peak_76	42	.	4.33585	7.94333	4.28432	116	82939	chr1	86442345	86442543	AVPV_peak_73	53	.	4.58736	9.13914	5.37146	107	82946
chr1	86359573	86373791	ENSMUSG00000073627	chr1	86442338	86442540	Arcuate-B_peak_76	42	.	4.33585	7.94333	4.28432	116	68548	chr1	86442345	86442543	AVPV_peak_73	53	.	4.58736	9.13914	5.37146	107	68555
chr1	86377099	86378276	ENSMUSG00000110510	chr1	86442338	86442540	Arcuate-B_peak_76	42	.	4.33585	7.94333	4.28432	116	64063	chr1	86442345	86442543	AVPV_peak_73	53	.	4.58736	9.13914	5.37146	107	64070
chr1	86386302	86426228	ENSMUSG00000026237	chr1	86442338	86442540	Arcuate-B_peak_76	42	.	4.33585	7.94333	4.28432	116	16111	chr1	86442345	86442543	AVPV_peak_73	53	.	4.58736	9.13914	5.37146	107	16118
chr1	86426328	86428052	ENSMUSG00000036574	chr1	86442338	86442540	Arcuate-B_peak_76	42	.	4.33585	7.94333	4.28432	116	14287	chr1	86442345	86442543	AVPV_peak_73	53	.	4.58736	9.13914	5.37146	107	14294
chr1	86473658	86474006	ENSMUSG00000101328	chr1	86487450	86487655	Arcuate-B_peak_77	29	.	2.99089	6.4496	2.90272	102	13445	chr1	86442345	86442543	AVPV_peak_73	53	.	4.58736	9.13914	5.37146	107	31116
chr1	86526725	86530712	ENSMUSG00000026238	chr1	86487450	86487655	Arcuate-B_peak_77	29	.	2.99089	6.4496	2.90272	102	39071	chr1	86586776	86587272	AVPV_peak_74	101	.	4.54457	14.0966	10.1219	306	56065
chr1	86542993	86582629	ENSMUSG00000026239	chr1	86586908	86587274	Arcuate-B_peak_78	136	.	6.58467	17.8356	13.6791	171	4280	chr1	86586776	86587272	AVPV_peak_74	101	.	4.54457	14.0966	10.1219	306	4148
chr1	86542993	86582629	ENSMUSG00000102927	chr1	86586908	86587274	Arcuate-B_peak_78	136	.	6.58467	17.8356	13.6791	171	4280	chr1	86586776	86587272	AVPV_peak_74	101	.	4.54457	14.0966	10.1219	306	4148
chr1	86582903	86609375	ENSMUSG00000026240	chr1	86586908	86587274	Arcuate-B_peak_78	136	.	6.58467	17.8356	13.6791	171	0	chr1	86586776	86587272	AVPV_peak_74	101	.	4.54457	14.0966	10.1219	306	0
chr1	86637551	86637608	ENSMUSG00000084468	chr1	86586908	86587274	Arcuate-B_peak_78	136	.	6.58467	17.8356	13.6791	171	50278	chr1	86586776	86587272	AVPV_peak_74	101	.	4.54457	14.0966	10.1219	306	50280
chr1	86638200	86640454	ENSMUSG00000103609	chr1	86586908	86587274	Arcuate-B_peak_78	136	.	6.58467	17.8356	13.6791	171	50927	chr1	86586776	86587272	AVPV_peak_74	101	.	4.54457	14.0966	10.1219	306	50929
chr1	86666290	86670571	ENSMUSG00000026241	chr1	86586908	86587274	Arcuate-B_peak_78	136	.	6.58467	17.8356	13.6791	171	79017	chr1	86586776	86587272	AVPV_peak_74	101	.	4.54457	14.0966	10.1219	306	79019
chr1	86703807	87057596	ENSMUSG00000053333	chr1	87164371	87165022	Arcuate-B_peak_79	659	.	18.4001	71.3604	65.9112	225	106776	chr1	87164416	87165032	AVPV_peak_75	287	.	7.37652	33.2676	28.718	171	106821
chr1	86703807	87057596	ENSMUSG00000084106	chr1	87164371	87165022	Arcuate-B_peak_79	659	.	18.4001	71.3604	65.9112	225	106776	chr1	87164416	87165032	AVPV_peak_75	287	.	7.37652	33.2676	28.718	171	106821
chr1	86703807	87057596	ENSMUSG00000099401	chr1	87164371	87165022	Arcuate-B_peak_79	659	.	18.4001	71.3604	65.9112	225	106776	chr1	87164416	87165032	AVPV_peak_75	287	.	7.37652	33.2676	28.718	171	106821
chr1	86703807	87057596	ENSMUSG00000100225	chr1	87164371	87165022	Arcuate-B_peak_79	659	.	18.4001	71.3604	65.9112	225	106776	chr1	87164416	87165032	AVPV_peak_75	287	.	7.37652	33.2676	28.718	171	106821
chr1	86703807	87057596	ENSMUSG00000100768	chr1	87164371	87165022	Arcuate-B_peak_79	659	.	18.4001	71.3604	65.9112	225	106776	chr1	87164416	87165032	AVPV_peak_75	287	.	7.37652	33.2676	28.718	171	106821
chr1	86703807	87057596	ENSMUSG00000102293	chr1	87164371	87165022	Arcuate-B_peak_79	659	.	18.4001	71.3604	65.9112	225	106776	chr1	87164416	87165032	AVPV_peak_75	287	.	7.37652	33.2676	28.718	171	106821
chr1	86703807	87057596	ENSMUSG00000102383	chr1	87164371	87165022	Arcuate-B_peak_79	659	.	18.4001	71.3604	65.9112	225	106776	chr1	87164416	87165032	AVPV_peak_75	287	.	7.37652	33.2676	28.718	171	106821
chr1	86703807	87057596	ENSMUSG00000102571	chr1	87164371	87165022	Arcuate-B_peak_79	659	.	18.4001	71.3604	65.9112	225	106776	chr1	87164416	87165032	AVPV_peak_75	287	.	7.37652	33.2676	28.718	171	106821
chr1	86703807	87057596	ENSMUSG00000102649	chr1	87164371	87165022	Arcuate-B_peak_79	659	.	18.4001	71.3604	65.9112	225	106776	chr1	87164416	87165032	AVPV_peak_75	287	.	7.37652	33.2676	28.718	171	106821
chr1	86703807	87057596	ENSMUSG00000102956	chr1	87164371	87165022	Arcuate-B_peak_79	659	.	18.4001	71.3604	65.9112	225	106776	chr1	87164416	87165032	AVPV_peak_75	287	.	7.37652	33.2676	28.718	171	106821
chr1	86703807	87057596	ENSMUSG00000103984	chr1	87164371	87165022	Arcuate-B_peak_79	659	.	18.4001	71.3604	65.9112	225	106776	chr1	87164416	87165032	AVPV_peak_75	287	.	7.37652	33.2676	28.718	171	106821
chr1	86703807	87057596	ENSMUSG00000104121	chr1	87164371	87165022	Arcuate-B_peak_79	659	.	18.4001	71.3604	65.9112	225	106776	chr1	87164416	87165032	AVPV_peak_75	287	.	7.37652	33.2676	28.718	171	106821
chr1	86703807	87057596	ENSMUSG00000104400	chr1	87164371	87165022	Arcuate-B_peak_79	659	.	18.4001	71.3604	65.9112	225	106776	chr1	87164416	87165032	AVPV_peak_75	287	.	7.37652	33.2676	28.718	171	106821
chr1	87067671	87071098	ENSMUSG00000101940	chr1	87164371	87165022	Arcuate-B_peak_79	659	.	18.4001	71.3604	65.9112	225	93274	chr1	87164416	87165032	AVPV_peak_75	287	.	7.37652	33.2676	28.718	171	93319
chr1	87080170	87096418	ENSMUSG00000026246	chr1	87164371	87165022	Arcuate-B_peak_79	659	.	18.4001	71.3604	65.9112	225	67954	chr1	87164416	87165032	AVPV_peak_75	287	.	7.37652	33.2676	28.718	171	67999
chr1	87080170	87096418	ENSMUSG00000101625	chr1	87164371	87165022	Arcuate-B_peak_79	659	.	18.4001	71.3604	65.9112	225	67954	chr1	87164416	87165032	AVPV_peak_75	287	.	7.37652	33.2676	28.718	171	67999
chr1	87098001	87101606	ENSMUSG00000079440	chr1	87164371	87165022	Arcuate-B_peak_79	659	.	18.4001	71.3604	65.9112	225	62766	chr1	87164416	87165032	AVPV_peak_75	287	.	7.37652	33.2676	28.718	171	62811
chr1	87116320	87117158	ENSMUSG00000100940	chr1	87164371	87165022	Arcuate-B_peak_79	659	.	18.4001	71.3604	65.9112	225	47214	chr1	87164416	87165032	AVPV_peak_75	287	.	7.37652	33.2676	28.718	171	47259
chr1	87124972	87127912	ENSMUSG00000036500	chr1	87164371	87165022	Arcuate-B_peak_79	659	.	18.4001	71.3604	65.9112	225	36460	chr1	87164416	87165032	AVPV_peak_75	287	.	7.37652	33.2676	28.718	171	36505
chr1	87142873	87146983	ENSMUSG00000099839	chr1	87164371	87165022	Arcuate-B_peak_79	659	.	18.4001	71.3604	65.9112	225	17389	chr1	87164416	87165032	AVPV_peak_75	287	.	7.37652	33.2676	28.718	171	17434
chr1	87147654	87156521	ENSMUSG00000026247	chr1	87164371	87165022	Arcuate-B_peak_79	659	.	18.4001	71.3604	65.9112	225	7851	chr1	87164416	87165032	AVPV_peak_75	287	.	7.37652	33.2676	28.718	171	7896
chr1	87183312	87188405	ENSMUSG00000036480	chr1	87164371	87165022	Arcuate-B_peak_79	659	.	18.4001	71.3604	65.9112	225	18291	chr1	87164416	87165032	AVPV_peak_75	287	.	7.37652	33.2676	28.718	171	18281
chr1	87190606	87200070	ENSMUSG00000026251	chr1	87213708	87214065	Arcuate-B_peak_80	374	.	12.7796	42.341	37.4863	223	13639	chr1	87213750	87214056	AVPV_peak_76	476	.	13.8535	52.6756	47.6687	143	13681
chr1	87204656	87212694	ENSMUSG00000026253	chr1	87213708	87214065	Arcuate-B_peak_80	374	.	12.7796	42.341	37.4863	223	1015	chr1	87213750	87214056	AVPV_peak_76	476	.	13.8535	52.6756	47.6687	143	1057
chr1	87213913	87240488	ENSMUSG00000026254	chr1	87213708	87214065	Arcuate-B_peak_80	374	.	12.7796	42.341	37.4863	223	0	chr1	87213750	87214056	AVPV_peak_76	476	.	13.8535	52.6756	47.6687	143	0
chr1	87251147	87251248	ENSMUSG00000088318	chr1	87213708	87214065	Arcuate-B_peak_80	374	.	12.7796	42.341	37.4863	223	37083	chr1	87213750	87214056	AVPV_peak_76	476	.	13.8535	52.6756	47.6687	143	37092
chr1	87264362	87310839	ENSMUSG00000026255	chr1	87213708	87214065	Arcuate-B_peak_80	374	.	12.7796	42.341	37.4863	223	50298	chr1	87213750	87214056	AVPV_peak_76	476	.	13.8535	52.6756	47.6687	143	50307
chr1	87264362	87310839	ENSMUSG00000089821	chr1	87213708	87214065	Arcuate-B_peak_80	374	.	12.7796	42.341	37.4863	223	50298	chr1	87213750	87214056	AVPV_peak_76	476	.	13.8535	52.6756	47.6687	143	50307
chr1	87326997	87450796	ENSMUSG00000048000	chr1	87364846	87365089	Arcuate-B_peak_81	43	.	4.05609	7.99138	4.32692	100	0	chr1	87364855	87365077	AVPV_peak_77	61	.	4.89883	9.93252	6.12171	92	0
chr1	87326997	87450796	ENSMUSG00000079436	chr1	87364846	87365089	Arcuate-B_peak_81	43	.	4.05609	7.99138	4.32692	100	0	chr1	87364855	87365077	AVPV_peak_77	61	.	4.89883	9.93252	6.12171	92	0
chr1	87326997	87450796	ENSMUSG00000089613	chr1	87364846	87365089	Arcuate-B_peak_81	43	.	4.05609	7.99138	4.32692	100	0	chr1	87364855	87365077	AVPV_peak_77	61	.	4.89883	9.93252	6.12171	92	0
chr1	87326997	87450796	ENSMUSG00000095281	chr1	87364846	87365089	Arcuate-B_peak_81	43	.	4.05609	7.99138	4.32692	100	0	chr1	87364855	87365077	AVPV_peak_77	61	.	4.89883	9.93252	6.12171	92	0
chr1	87470270	87475482	ENSMUSG00000026258	chr1	87364846	87365089	Arcuate-B_peak_81	43	.	4.05609	7.99138	4.32692	100	105182	chr1	87364855	87365077	AVPV_peak_77	61	.	4.89883	9.93252	6.12171	92	105194
chr1	87476833	87597845	ENSMUSG00000026259	chr1	87364846	87365089	Arcuate-B_peak_81	43	.	4.05609	7.99138	4.32692	100	111745	chr1	87364855	87365077	AVPV_peak_77	61	.	4.89883	9.93252	6.12171	92	111757
chr1	87476833	87597845	ENSMUSG00000079434	chr1	87364846	87365089	Arcuate-B_peak_81	43	.	4.05609	7.99138	4.32692	100	111745	chr1	87364855	87365077	AVPV_peak_77	61	.	4.89883	9.93252	6.12171	92	111757
chr1	87476833	87597845	ENSMUSG00000090994	chr1	87364846	87365089	Arcuate-B_peak_81	43	.	4.05609	7.99138	4.32692	100	111745	chr1	87364855	87365077	AVPV_peak_77	61	.	4.89883	9.93252	6.12171	92	111757
chr1	87476833	87597845	ENSMUSG00000091123	chr1	87364846	87365089	Arcuate-B_peak_81	43	.	4.05609	7.99138	4.32692	100	111745	chr1	87364855	87365077	AVPV_peak_77	61	.	4.89883	9.93252	6.12171	92	111757
chr1	87620311	87720507	ENSMUSG00000026288	chr1	87755927	87756201	Arcuate-B_peak_82	72	.	5.39273	11.0974	7.23838	139	35421	chr1	87777415	87777747	AVPV_peak_78	142	.	6.68547	18.3935	14.2563	172	56909
chr1	87755869	87792428	ENSMUSG00000026289	chr1	87755927	87756201	Arcuate-B_peak_82	72	.	5.39273	11.0974	7.23838	139	0	chr1	87777415	87777747	AVPV_peak_78	142	.	6.68547	18.3935	14.2563	172	0
chr1	87755869	87792428	ENSMUSG00000087968	chr1	87755927	87756201	Arcuate-B_peak_82	72	.	5.39273	11.0974	7.23838	139	0	chr1	87777415	87777747	AVPV_peak_78	142	.	6.68547	18.3935	14.2563	172	0
chr1	87755869	87792428	ENSMUSG00000089281	chr1	87755927	87756201	Arcuate-B_peak_82	72	.	5.39273	11.0974	7.23838	139	0	chr1	87777415	87777747	AVPV_peak_78	142	.	6.68547	18.3935	14.2563	172	0
chr1	87803679	87845158	ENSMUSG00000056055	chr1	87777451	87777721	Arcuate-B_peak_83	89	.	5.87449	12.8713	8.92452	145	25959	chr1	87777415	87777747	AVPV_peak_78	142	.	6.68547	18.3935	14.2563	172	25933
chr1	87853286	88008551	ENSMUSG00000005501	chr1	87892671	87892905	Arcuate-B_peak_84	44	.	3.30696	8.09835	4.43195	127	0	chr1	87892649	87892907	AVPV_peak_79	167	.	7.07671	20.9518	16.7268	117	0
chr1	87853286	88008551	ENSMUSG00000070738	chr1	87892671	87892905	Arcuate-B_peak_84	44	.	3.30696	8.09835	4.43195	127	0	chr1	87892649	87892907	AVPV_peak_79	167	.	7.07671	20.9518	16.7268	117	0
chr1	87853286	88008551	ENSMUSG00000101942	chr1	87892671	87892905	Arcuate-B_peak_84	44	.	3.30696	8.09835	4.43195	127	0	chr1	87892649	87892907	AVPV_peak_79	167	.	7.07671	20.9518	16.7268	117	0
chr1	87853286	88008551	ENSMUSG00000103591	chr1	87892671	87892905	Arcuate-B_peak_84	44	.	3.30696	8.09835	4.43195	127	0	chr1	87892649	87892907	AVPV_peak_79	167	.	7.07671	20.9518	16.7268	117	0
chr1	87853286	88008551	ENSMUSG00000103996	chr1	87892671	87892905	Arcuate-B_peak_84	44	.	3.30696	8.09835	4.43195	127	0	chr1	87892649	87892907	AVPV_peak_79	167	.	7.07671	20.9518	16.7268	117	0
chr1	88015923	88016033	ENSMUSG00000095942	chr1	88069498	88070007	Arcuate-B_peak_85	64	.	5.23215	10.2399	6.42396	107	53466	chr1	87892649	87892907	AVPV_peak_79	167	.	7.07671	20.9518	16.7268	117	123017
chr1	88022380	88023962	ENSMUSG00000084021	chr1	88069498	88070007	Arcuate-B_peak_85	64	.	5.23215	10.2399	6.42396	107	45537	chr1	87892649	87892907	AVPV_peak_79	167	.	7.07671	20.9518	16.7268	117	129474
chr1	88025210	88026059	ENSMUSG00000083478	chr1	88069498	88070007	Arcuate-B_peak_85	64	.	5.23215	10.2399	6.42396	107	43440	chr1	87892649	87892907	AVPV_peak_79	167	.	7.07671	20.9518	16.7268	117	132304
chr1	88037599	88038803	ENSMUSG00000118514	chr1	88069498	88070007	Arcuate-B_peak_85	64	.	5.23215	10.2399	6.42396	107	30696	chr1	87892649	87892907	AVPV_peak_79	167	.	7.07671	20.9518	16.7268	117	144693
chr1	88055387	88220002	ENSMUSG00000054545	chr1	88069498	88070007	Arcuate-B_peak_85	64	.	5.23215	10.2399	6.42396	107	0	chr1	88277492	88277680	AVPV_peak_80	53	.	2.72419	9.12131	5.37146	85	57491
chr1	88055387	88220002	ENSMUSG00000081261	chr1	88069498	88070007	Arcuate-B_peak_85	64	.	5.23215	10.2399	6.42396	107	0	chr1	88277492	88277680	AVPV_peak_80	53	.	2.72419	9.12131	5.37146	85	57491
chr1	88055387	88220002	ENSMUSG00000081488	chr1	88069498	88070007	Arcuate-B_peak_85	64	.	5.23215	10.2399	6.42396	107	0	chr1	88277492	88277680	AVPV_peak_80	53	.	2.72419	9.12131	5.37146	85	57491
chr1	88055387	88220002	ENSMUSG00000081602	chr1	88069498	88070007	Arcuate-B_peak_85	64	.	5.23215	10.2399	6.42396	107	0	chr1	88277492	88277680	AVPV_peak_80	53	.	2.72419	9.12131	5.37146	85	57491
chr1	88055387	88220002	ENSMUSG00000081984	chr1	88069498	88070007	Arcuate-B_peak_85	64	.	5.23215	10.2399	6.42396	107	0	chr1	88277492	88277680	AVPV_peak_80	53	.	2.72419	9.12131	5.37146	85	57491
chr1	88055387	88220002	ENSMUSG00000082513	chr1	88069498	88070007	Arcuate-B_peak_85	64	.	5.23215	10.2399	6.42396	107	0	chr1	88277492	88277680	AVPV_peak_80	53	.	2.72419	9.12131	5.37146	85	57491
chr1	88055387	88220002	ENSMUSG00000082677	chr1	88069498	88070007	Arcuate-B_peak_85	64	.	5.23215	10.2399	6.42396	107	0	chr1	88277492	88277680	AVPV_peak_80	53	.	2.72419	9.12131	5.37146	85	57491
chr1	88055387	88220002	ENSMUSG00000082837	chr1	88069498	88070007	Arcuate-B_peak_85	64	.	5.23215	10.2399	6.42396	107	0	chr1	88277492	88277680	AVPV_peak_80	53	.	2.72419	9.12131	5.37146	85	57491
chr1	88055387	88220002	ENSMUSG00000083277	chr1	88069498	88070007	Arcuate-B_peak_85	64	.	5.23215	10.2399	6.42396	107	0	chr1	88277492	88277680	AVPV_peak_80	53	.	2.72419	9.12131	5.37146	85	57491
chr1	88055387	88220002	ENSMUSG00000084195	chr1	88069498	88070007	Arcuate-B_peak_85	64	.	5.23215	10.2399	6.42396	107	0	chr1	88277492	88277680	AVPV_peak_80	53	.	2.72419	9.12131	5.37146	85	57491
chr1	88055387	88220002	ENSMUSG00000089675	chr1	88069498	88070007	Arcuate-B_peak_85	64	.	5.23215	10.2399	6.42396	107	0	chr1	88277492	88277680	AVPV_peak_80	53	.	2.72419	9.12131	5.37146	85	57491
chr1	88055387	88220002	ENSMUSG00000089943	chr1	88069498	88070007	Arcuate-B_peak_85	64	.	5.23215	10.2399	6.42396	107	0	chr1	88277492	88277680	AVPV_peak_80	53	.	2.72419	9.12131	5.37146	85	57491
chr1	88055387	88220002	ENSMUSG00000089960	chr1	88069498	88070007	Arcuate-B_peak_85	64	.	5.23215	10.2399	6.42396	107	0	chr1	88277492	88277680	AVPV_peak_80	53	.	2.72419	9.12131	5.37146	85	57491
chr1	88055387	88220002	ENSMUSG00000090124	chr1	88069498	88070007	Arcuate-B_peak_85	64	.	5.23215	10.2399	6.42396	107	0	chr1	88277492	88277680	AVPV_peak_80	53	.	2.72419	9.12131	5.37146	85	57491
chr1	88055387	88220002	ENSMUSG00000090145	chr1	88069498	88070007	Arcuate-B_peak_85	64	.	5.23215	10.2399	6.42396	107	0	chr1	88277492	88277680	AVPV_peak_80	53	.	2.72419	9.12131	5.37146	85	57491
chr1	88055387	88220002	ENSMUSG00000090165	chr1	88069498	88070007	Arcuate-B_peak_85	64	.	5.23215	10.2399	6.42396	107	0	chr1	88277492	88277680	AVPV_peak_80	53	.	2.72419	9.12131	5.37146	85	57491
chr1	88055387	88220002	ENSMUSG00000090171	chr1	88069498	88070007	Arcuate-B_peak_85	64	.	5.23215	10.2399	6.42396	107	0	chr1	88277492	88277680	AVPV_peak_80	53	.	2.72419	9.12131	5.37146	85	57491
chr1	88055387	88220002	ENSMUSG00000090175	chr1	88069498	88070007	Arcuate-B_peak_85	64	.	5.23215	10.2399	6.42396	107	0	chr1	88277492	88277680	AVPV_peak_80	53	.	2.72419	9.12131	5.37146	85	57491
chr1	88055387	88220002	ENSMUSG00000092220	chr1	88069498	88070007	Arcuate-B_peak_85	64	.	5.23215	10.2399	6.42396	107	0	chr1	88277492	88277680	AVPV_peak_80	53	.	2.72419	9.12131	5.37146	85	57491
chr1	88055387	88220002	ENSMUSG00000118583	chr1	88069498	88070007	Arcuate-B_peak_85	64	.	5.23215	10.2399	6.42396	107	0	chr1	88277492	88277680	AVPV_peak_80	53	.	2.72419	9.12131	5.37146	85	57491
chr1	88055387	88220002	ENSMUSG00000118621	chr1	88069498	88070007	Arcuate-B_peak_85	64	.	5.23215	10.2399	6.42396	107	0	chr1	88277492	88277680	AVPV_peak_80	53	.	2.72419	9.12131	5.37146	85	57491
chr1	88226985	88262289	ENSMUSG00000079429	chr1	88259378	88259633	Arcuate-B_peak_86	46	.	2.92418	8.26947	4.60065	105	0	chr1	88277492	88277680	AVPV_peak_80	53	.	2.72419	9.12131	5.37146	85	15204
chr1	88262470	88277633	ENSMUSG00000044783	chr1	88259378	88259633	Arcuate-B_peak_86	46	.	2.92418	8.26947	4.60065	105	2838	chr1	88277492	88277680	AVPV_peak_80	53	.	2.72419	9.12131	5.37146	85	0
chr1	88277660	88389293	ENSMUSG00000036251	chr1	88259378	88259633	Arcuate-B_peak_86	46	.	2.92418	8.26947	4.60065	105	18028	chr1	88277492	88277680	AVPV_peak_80	53	.	2.72419	9.12131	5.37146	85	0
chr1	88277660	88389293	ENSMUSG00000085420	chr1	88259378	88259633	Arcuate-B_peak_86	46	.	2.92418	8.26947	4.60065	105	18028	chr1	88277492	88277680	AVPV_peak_80	53	.	2.72419	9.12131	5.37146	85	0
chr1	88406960	88426438	ENSMUSG00000026295	chr1	88259378	88259633	Arcuate-B_peak_86	46	.	2.92418	8.26947	4.60065	105	147328	chr1	88277492	88277680	AVPV_peak_80	53	.	2.72419	9.12131	5.37146	85	129281
chr1	88443968	88465558	ENSMUSG00000099553	chr1	88591295	88591614	Arcuate-B_peak_87	242	.	9.86565	28.7532	24.2464	164	125738	chr1	88591386	88591583	AVPV_peak_81	45	.	3.62457	8.23007	4.53909	99	125829
chr1	88443968	88465558	ENSMUSG00000100908	chr1	88591295	88591614	Arcuate-B_peak_87	242	.	9.86565	28.7532	24.2464	164	125738	chr1	88591386	88591583	AVPV_peak_81	45	.	3.62457	8.23007	4.53909	99	125829
chr1	88499870	88510066	ENSMUSG00000062310	chr1	88591295	88591614	Arcuate-B_peak_87	242	.	9.86565	28.7532	24.2464	164	81230	chr1	88591386	88591583	AVPV_peak_81	45	.	3.62457	8.23007	4.53909	99	81321
chr1	88551516	88562167	ENSMUSG00000100798	chr1	88591295	88591614	Arcuate-B_peak_87	242	.	9.86565	28.7532	24.2464	164	29129	chr1	88591386	88591583	AVPV_peak_81	45	.	3.62457	8.23007	4.53909	99	29220
chr1	88653084	88654845	ENSMUSG00000104057	chr1	88591295	88591614	Arcuate-B_peak_87	242	.	9.86565	28.7532	24.2464	164	61471	chr1	88591386	88591583	AVPV_peak_81	45	.	3.62457	8.23007	4.53909	99	61502
chr1	88656307	88658100	ENSMUSG00000100367	chr1	88591295	88591614	Arcuate-B_peak_87	242	.	9.86565	28.7532	24.2464	164	64694	chr1	88591386	88591583	AVPV_peak_81	45	.	3.62457	8.23007	4.53909	99	64725
chr1	88673124	88702221	ENSMUSG00000049866	chr1	88591295	88591614	Arcuate-B_peak_87	242	.	9.86565	28.7532	24.2464	164	81511	chr1	88591386	88591583	AVPV_peak_81	45	.	3.62457	8.23007	4.53909	99	81542
chr1	88722365	88722824	ENSMUSG00000101736	chr1	88591295	88591614	Arcuate-B_peak_87	242	.	9.86565	28.7532	24.2464	164	130752	chr1	88591386	88591583	AVPV_peak_81	45	.	3.62457	8.23007	4.53909	99	130783
chr1	88754889	88755736	ENSMUSG00000097398	chr1	88591295	88591614	Arcuate-B_peak_87	242	.	9.86565	28.7532	24.2464	164	163276	chr1	88591386	88591583	AVPV_peak_81	45	.	3.62457	8.23007	4.53909	99	163307
chr1	88868474	88875410	ENSMUSG00000099848	chr1	88591295	88591614	Arcuate-B_peak_87	242	.	9.86565	28.7532	24.2464	164	276861	chr1	88591386	88591583	AVPV_peak_81	45	.	3.62457	8.23007	4.53909	99	276892
chr1	88932318	88933573	ENSMUSG00000101333	chr1	89182692	89182938	Arcuate-B_peak_88	72	.	5.23039	11.1604	7.29864	104	249120	chr1	88591386	88591583	AVPV_peak_81	45	.	3.62457	8.23007	4.53909	99	340736
chr1	89016112	89022210	ENSMUSG00000099378	chr1	89182692	89182938	Arcuate-B_peak_88	72	.	5.23039	11.1604	7.29864	104	160483	chr1	89350762	89351098	AVPV_peak_82	369	.	11.9847	41.6654	36.9022	158	328553
chr1	89048973	89049216	ENSMUSG00000099544	chr1	89182692	89182938	Arcuate-B_peak_88	72	.	5.23039	11.1604	7.29864	104	133477	chr1	89350762	89351098	AVPV_peak_82	369	.	11.9847	41.6654	36.9022	158	301547
chr1	89070414	89155068	ENSMUSG00000036206	chr1	89182692	89182938	Arcuate-B_peak_88	72	.	5.23039	11.1604	7.29864	104	27625	chr1	89350762	89351098	AVPV_peak_82	369	.	11.9847	41.6654	36.9022	158	195695
chr1	89070414	89155068	ENSMUSG00000102700	chr1	89182692	89182938	Arcuate-B_peak_88	72	.	5.23039	11.1604	7.29864	104	27625	chr1	89350762	89351098	AVPV_peak_82	369	.	11.9847	41.6654	36.9022	158	195695
chr1	89256181	89256981	ENSMUSG00000102083	chr1	89182692	89182938	Arcuate-B_peak_88	72	.	5.23039	11.1604	7.29864	104	73244	chr1	89350762	89351098	AVPV_peak_82	369	.	11.9847	41.6654	36.9022	158	93782
chr1	89302718	89358144	ENSMUSG00000101288	chr1	89350732	89351163	Arcuate-B_peak_89	504	.	15.2612	55.5321	50.4013	190	0	chr1	89350762	89351098	AVPV_peak_82	369	.	11.9847	41.6654	36.9022	158	0
chr1	89360341	89406133	ENSMUSG00000099938	chr1	89350732	89351163	Arcuate-B_peak_89	504	.	15.2612	55.5321	50.4013	190	9179	chr1	89350762	89351098	AVPV_peak_82	369	.	11.9847	41.6654	36.9022	158	9244
chr1	89454805	89897617	ENSMUSG00000055013	chr1	89350732	89351163	Arcuate-B_peak_89	504	.	15.2612	55.5321	50.4013	190	103643	chr1	89350762	89351098	AVPV_peak_82	369	.	11.9847	41.6654	36.9022	158	103708
chr1	89454805	89897617	ENSMUSG00000088371	chr1	89350732	89351163	Arcuate-B_peak_89	504	.	15.2612	55.5321	50.4013	190	103643	chr1	89350762	89351098	AVPV_peak_82	369	.	11.9847	41.6654	36.9022	158	103708
chr1	89454805	89897617	ENSMUSG00000088775	chr1	89350732	89351163	Arcuate-B_peak_89	504	.	15.2612	55.5321	50.4013	190	103643	chr1	89350762	89351098	AVPV_peak_82	369	.	11.9847	41.6654	36.9022	158	103708
chr1	89454805	89897617	ENSMUSG00000101662	chr1	89350732	89351163	Arcuate-B_peak_89	504	.	15.2612	55.5321	50.4013	190	103643	chr1	89350762	89351098	AVPV_peak_82	369	.	11.9847	41.6654	36.9022	158	103708
chr1	89454805	89897617	ENSMUSG00000102009	chr1	89350732	89351163	Arcuate-B_peak_89	504	.	15.2612	55.5321	50.4013	190	103643	chr1	89350762	89351098	AVPV_peak_82	369	.	11.9847	41.6654	36.9022	158	103708
chr1	89454805	89897617	ENSMUSG00000103252	chr1	89350732	89351163	Arcuate-B_peak_89	504	.	15.2612	55.5321	50.4013	190	103643	chr1	89350762	89351098	AVPV_peak_82	369	.	11.9847	41.6654	36.9022	158	103708
chr1	89454805	89897617	ENSMUSG00000104114	chr1	89350732	89351163	Arcuate-B_peak_89	504	.	15.2612	55.5321	50.4013	190	103643	chr1	89350762	89351098	AVPV_peak_82	369	.	11.9847	41.6654	36.9022	158	103708
chr1	89927955	89933290	ENSMUSG00000034486	chr1	89350732	89351163	Arcuate-B_peak_89	504	.	15.2612	55.5321	50.4013	190	576793	chr1	89350762	89351098	AVPV_peak_82	369	.	11.9847	41.6654	36.9022	158	576858
chr1	89927955	89933290	ENSMUSG00000092627	chr1	89350732	89351163	Arcuate-B_peak_89	504	.	15.2612	55.5321	50.4013	190	576793	chr1	89350762	89351098	AVPV_peak_82	369	.	11.9847	41.6654	36.9022	158	576858
chr1	89950219	90014666	ENSMUSG00000067081	chr1	89350732	89351163	Arcuate-B_peak_89	504	.	15.2612	55.5321	50.4013	190	599057	chr1	89350762	89351098	AVPV_peak_82	369	.	11.9847	41.6654	36.9022	158	599122
chr1	90042131	90153401	ENSMUSG00000026301	chr1	89350732	89351163	Arcuate-B_peak_89	504	.	15.2612	55.5321	50.4013	190	690969	chr1	89350762	89351098	AVPV_peak_82	369	.	11.9847	41.6654	36.9022	158	691034
chr1	90153627	90159462	ENSMUSG00000100850	chr1	89350732	89351163	Arcuate-B_peak_89	504	.	15.2612	55.5321	50.4013	190	802465	chr1	89350762	89351098	AVPV_peak_82	369	.	11.9847	41.6654	36.9022	158	802530
chr1	90203979	90216751	ENSMUSG00000044337	chr1	89350732	89351163	Arcuate-B_peak_89	504	.	15.2612	55.5321	50.4013	190	852817	chr1	89350762	89351098	AVPV_peak_82	369	.	11.9847	41.6654	36.9022	158	852882
chr1	90227159	90228526	ENSMUSG00000104087	chr1	89350732	89351163	Arcuate-B_peak_89	504	.	15.2612	55.5321	50.4013	190	875997	chr1	89350762	89351098	AVPV_peak_82	369	.	11.9847	41.6654	36.9022	158	876062
chr1	90255275	90260120	ENSMUSG00000101951	chr1	89350732	89351163	Arcuate-B_peak_89	504	.	15.2612	55.5321	50.4013	190	904113	chr1	89350762	89351098	AVPV_peak_82	369	.	11.9847	41.6654	36.9022	158	904178
chr1	90280457	90283912	ENSMUSG00000101028	chr1	89350732	89351163	Arcuate-B_peak_89	504	.	15.2612	55.5321	50.4013	190	929295	chr1	89350762	89351098	AVPV_peak_82	369	.	11.9847	41.6654	36.9022	158	929360
chr1	90327311	90327418	ENSMUSG00000098368	chr1	89350732	89351163	Arcuate-B_peak_89	504	.	15.2612	55.5321	50.4013	190	976149	chr1	89350762	89351098	AVPV_peak_82	369	.	11.9847	41.6654	36.9022	158	976214
chr1	90453393	90454501	ENSMUSG00000101997	chr1	91540505	91540992	Arcuate-B_peak_90	18	.	3.29751	5.31046	1.87161	214	1086005	chr1	91540579	91540770	AVPV_peak_83	32	.	3.52808	6.83101	3.2402	56	1086079
chr1	90520495	90523297	ENSMUSG00000103292	chr1	91540505	91540992	Arcuate-B_peak_90	18	.	3.29751	5.31046	1.87161	214	1017209	chr1	91540579	91540770	AVPV_peak_83	32	.	3.52808	6.83101	3.2402	56	1017283
chr1	90602980	90613341	ENSMUSG00000034432	chr1	91540505	91540992	Arcuate-B_peak_90	18	.	3.29751	5.31046	1.87161	214	927165	chr1	91540579	91540770	AVPV_peak_83	32	.	3.52808	6.83101	3.2402	56	927239
chr1	90675160	90679793	ENSMUSG00000056128	chr1	91540505	91540992	Arcuate-B_peak_90	18	.	3.29751	5.31046	1.87161	214	860713	chr1	91540579	91540770	AVPV_peak_83	32	.	3.52808	6.83101	3.2402	56	860787
chr1	90765922	90843971	ENSMUSG00000048126	chr1	91540505	91540992	Arcuate-B_peak_90	18	.	3.29751	5.31046	1.87161	214	696535	chr1	91540579	91540770	AVPV_peak_83	32	.	3.52808	6.83101	3.2402	56	696609
chr1	90765922	90843971	ENSMUSG00000103061	chr1	91540505	91540992	Arcuate-B_peak_90	18	.	3.29751	5.31046	1.87161	214	696535	chr1	91540579	91540770	AVPV_peak_83	32	.	3.52808	6.83101	3.2402	56	696609
chr1	90870582	90871419	ENSMUSG00000103978	chr1	91540505	91540992	Arcuate-B_peak_90	18	.	3.29751	5.31046	1.87161	214	669087	chr1	91540579	91540770	AVPV_peak_83	32	.	3.52808	6.83101	3.2402	56	669161
chr1	90915084	90951142	ENSMUSG00000026303	chr1	91540505	91540992	Arcuate-B_peak_90	18	.	3.29751	5.31046	1.87161	214	589364	chr1	91540579	91540770	AVPV_peak_83	32	.	3.52808	6.83101	3.2402	56	589438
chr1	90953107	90954027	ENSMUSG00000090550	chr1	91540505	91540992	Arcuate-B_peak_90	18	.	3.29751	5.31046	1.87161	214	586479	chr1	91540579	91540770	AVPV_peak_83	32	.	3.52808	6.83101	3.2402	56	586553
chr1	90958132	90969661	ENSMUSG00000026304	chr1	91540505	91540992	Arcuate-B_peak_90	18	.	3.29751	5.31046	1.87161	214	570845	chr1	91540579	91540770	AVPV_peak_83	32	.	3.52808	6.83101	3.2402	56	570919
chr1	90974458	90975260	ENSMUSG00000100791	chr1	91540505	91540992	Arcuate-B_peak_90	18	.	3.29751	5.31046	1.87161	214	565246	chr1	91540579	91540770	AVPV_peak_83	32	.	3.52808	6.83101	3.2402	56	565320
chr1	90998736	91128944	ENSMUSG00000026305	chr1	91540505	91540992	Arcuate-B_peak_90	18	.	3.29751	5.31046	1.87161	214	411562	chr1	91540579	91540770	AVPV_peak_83	32	.	3.52808	6.83101	3.2402	56	411636
chr1	91145088	91170795	ENSMUSG00000070732	chr1	91540505	91540992	Arcuate-B_peak_90	18	.	3.29751	5.31046	1.87161	214	369711	chr1	91540579	91540770	AVPV_peak_83	32	.	3.52808	6.83101	3.2402	56	369785
chr1	91171428	91172148	ENSMUSG00000100018	chr1	91540505	91540992	Arcuate-B_peak_90	18	.	3.29751	5.31046	1.87161	214	368358	chr1	91540579	91540770	AVPV_peak_83	32	.	3.52808	6.83101	3.2402	56	368432
chr1	91179821	91225196	ENSMUSG00000034353	chr1	91540505	91540992	Arcuate-B_peak_90	18	.	3.29751	5.31046	1.87161	214	315310	chr1	91540579	91540770	AVPV_peak_83	32	.	3.52808	6.83101	3.2402	56	315384
chr1	91250303	91290337	ENSMUSG00000034343	chr1	91540505	91540992	Arcuate-B_peak_90	18	.	3.29751	5.31046	1.87161	214	250169	chr1	91540579	91540770	AVPV_peak_83	32	.	3.52808	6.83101	3.2402	56	250243
chr1	91296044	91296936	ENSMUSG00000083064	chr1	91540505	91540992	Arcuate-B_peak_90	18	.	3.29751	5.31046	1.87161	214	243570	chr1	91540579	91540770	AVPV_peak_83	32	.	3.52808	6.83101	3.2402	56	243644
chr1	91298337	91321101	ENSMUSG00000026307	chr1	91540505	91540992	Arcuate-B_peak_90	18	.	3.29751	5.31046	1.87161	214	219405	chr1	91540579	91540770	AVPV_peak_83	32	.	3.52808	6.83101	3.2402	56	219479
chr1	91298337	91321101	ENSMUSG00000090322	chr1	91540505	91540992	Arcuate-B_peak_90	18	.	3.29751	5.31046	1.87161	214	219405	chr1	91540579	91540770	AVPV_peak_83	32	.	3.52808	6.83101	3.2402	56	219479
chr1	91322074	91348306	ENSMUSG00000049515	chr1	91540505	91540992	Arcuate-B_peak_90	18	.	3.29751	5.31046	1.87161	214	192200	chr1	91540579	91540770	AVPV_peak_83	32	.	3.52808	6.83101	3.2402	56	192274
chr1	91351015	91362416	ENSMUSG00000026308	chr1	91540505	91540992	Arcuate-B_peak_90	18	.	3.29751	5.31046	1.87161	214	178090	chr1	91540579	91540770	AVPV_peak_83	32	.	3.52808	6.83101	3.2402	56	178164
chr1	91366429	91398815	ENSMUSG00000026309	chr1	91540505	91540992	Arcuate-B_peak_90	18	.	3.29751	5.31046	1.87161	214	141691	chr1	91540579	91540770	AVPV_peak_83	32	.	3.52808	6.83101	3.2402	56	141765
chr1	91366429	91398815	ENSMUSG00000047443	chr1	91540505	91540992	Arcuate-B_peak_90	18	.	3.29751	5.31046	1.87161	214	141691	chr1	91540579	91540770	AVPV_peak_83	32	.	3.52808	6.83101	3.2402	56	141765
chr1	91404878	91406029	ENSMUSG00000100253	chr1	91540505	91540992	Arcuate-B_peak_90	18	.	3.29751	5.31046	1.87161	214	134477	chr1	91540579	91540770	AVPV_peak_83	32	.	3.52808	6.83101	3.2402	56	134551
chr1	91411482	91414038	ENSMUSG00000067071	chr1	91540505	91540992	Arcuate-B_peak_90	18	.	3.29751	5.31046	1.87161	214	126468	chr1	91540579	91540770	AVPV_peak_83	32	.	3.52808	6.83101	3.2402	56	126542
chr1	91415981	91459324	ENSMUSG00000055866	chr1	91540505	91540992	Arcuate-B_peak_90	18	.	3.29751	5.31046	1.87161	214	81182	chr1	91540579	91540770	AVPV_peak_83	32	.	3.52808	6.83101	3.2402	56	81256
chr1	91469905	91470098	ENSMUSG00000101911	chr1	91540505	91540992	Arcuate-B_peak_90	18	.	3.29751	5.31046	1.87161	214	70408	chr1	91540579	91540770	AVPV_peak_83	32	.	3.52808	6.83101	3.2402	56	70482
chr1	91483023	91484774	ENSMUSG00000100151	chr1	91540505	91540992	Arcuate-B_peak_90	18	.	3.29751	5.31046	1.87161	214	55732	chr1	91540579	91540770	AVPV_peak_83	32	.	3.52808	6.83101	3.2402	56	55806
chr1	91487728	91490009	ENSMUSG00000101958	chr1	91540505	91540992	Arcuate-B_peak_90	18	.	3.29751	5.31046	1.87161	214	50497	chr1	91540579	91540770	AVPV_peak_83	32	.	3.52808	6.83101	3.2402	56	50571
chr1	91494646	91529307	ENSMUSG00000034292	chr1	91540505	91540992	Arcuate-B_peak_90	18	.	3.29751	5.31046	1.87161	214	11199	chr1	91540579	91540770	AVPV_peak_83	32	.	3.52808	6.83101	3.2402	56	11273
chr1	91540543	91559589	ENSMUSG00000026311	chr1	91540505	91540992	Arcuate-B_peak_90	18	.	3.29751	5.31046	1.87161	214	0	chr1	91540579	91540770	AVPV_peak_83	32	.	3.52808	6.83101	3.2402	56	0
chr1	91611405	91624500	ENSMUSG00000101705	chr1	91540505	91540992	Arcuate-B_peak_90	18	.	3.29751	5.31046	1.87161	214	70414	chr1	91540579	91540770	AVPV_peak_83	32	.	3.52808	6.83101	3.2402	56	70636
chr1	91798527	91848028	ENSMUSG00000007805	chr1	91540505	91540992	Arcuate-B_peak_90	18	.	3.29751	5.31046	1.87161	214	257536	chr1	91540579	91540770	AVPV_peak_83	32	.	3.52808	6.83101	3.2402	56	257758
chr1	91798527	91848028	ENSMUSG00000100980	chr1	91540505	91540992	Arcuate-B_peak_90	18	.	3.29751	5.31046	1.87161	214	257536	chr1	91540579	91540770	AVPV_peak_83	32	.	3.52808	6.83101	3.2402	56	257758
chr1	91798527	91848028	ENSMUSG00000101414	chr1	91540505	91540992	Arcuate-B_peak_90	18	.	3.29751	5.31046	1.87161	214	257536	chr1	91540579	91540770	AVPV_peak_83	32	.	3.52808	6.83101	3.2402	56	257758
chr1	91916259	91919551	ENSMUSG00000102745	chr1	92184249	92184479	Arcuate-B_peak_91	111	.	5.82609	15.1622	11.1159	108	264699	chr1	91540579	91540770	AVPV_peak_83	32	.	3.52808	6.83101	3.2402	56	375490
chr1	91928778	92195699	ENSMUSG00000026313	chr1	92184249	92184479	Arcuate-B_peak_91	111	.	5.82609	15.1622	11.1159	108	0	chr1	91540579	91540770	AVPV_peak_83	32	.	3.52808	6.83101	3.2402	56	388009
chr1	91928778	92195699	ENSMUSG00000102565	chr1	92184249	92184479	Arcuate-B_peak_91	111	.	5.82609	15.1622	11.1159	108	0	chr1	91540579	91540770	AVPV_peak_83	32	.	3.52808	6.83101	3.2402	56	388009
chr1	91928778	92195699	ENSMUSG00000103101	chr1	92184249	92184479	Arcuate-B_peak_91	111	.	5.82609	15.1622	11.1159	108	0	chr1	91540579	91540770	AVPV_peak_83	32	.	3.52808	6.83101	3.2402	56	388009
chr1	92324509	92329888	ENSMUSG00000101265	chr1	92184249	92184479	Arcuate-B_peak_91	111	.	5.82609	15.1622	11.1159	108	140031	chr1	92641745	92642070	AVPV_peak_84	68	.	5.03948	10.7143	6.88434	190	311858
chr1	92430120	92430532	ENSMUSG00000101522	chr1	92641782	92642122	Arcuate-B_peak_92	76	.	5.37494	11.5489	7.68179	144	211251	chr1	92641745	92642070	AVPV_peak_84	68	.	5.03948	10.7143	6.88434	190	211214
chr1	92439009	92473860	ENSMUSG00000026260	chr1	92641782	92642122	Arcuate-B_peak_92	76	.	5.37494	11.5489	7.68179	144	167923	chr1	92641745	92642070	AVPV_peak_84	68	.	5.03948	10.7143	6.88434	190	167886
chr1	92439009	92473860	ENSMUSG00000098288	chr1	92641782	92642122	Arcuate-B_peak_92	76	.	5.37494	11.5489	7.68179	144	167923	chr1	92641745	92642070	AVPV_peak_84	68	.	5.03948	10.7143	6.88434	190	167886
chr1	92475924	92485113	ENSMUSG00000067064	chr1	92641782	92642122	Arcuate-B_peak_92	76	.	5.37494	11.5489	7.68179	144	156670	chr1	92641745	92642070	AVPV_peak_84	68	.	5.03948	10.7143	6.88434	190	156633
chr1	92489100	92496101	ENSMUSG00000057464	chr1	92641782	92642122	Arcuate-B_peak_92	76	.	5.37494	11.5489	7.68179	144	145682	chr1	92641745	92642070	AVPV_peak_84	68	.	5.03948	10.7143	6.88434	190	145645
chr1	92506365	92518661	ENSMUSG00000042849	chr1	92641782	92642122	Arcuate-B_peak_92	76	.	5.37494	11.5489	7.68179	144	123122	chr1	92641745	92642070	AVPV_peak_84	68	.	5.03948	10.7143	6.88434	190	123085
chr1	92571321	92574397	ENSMUSG00000058904	chr1	92641782	92642122	Arcuate-B_peak_92	76	.	5.37494	11.5489	7.68179	144	67386	chr1	92641745	92642070	AVPV_peak_84	68	.	5.03948	10.7143	6.88434	190	67349
chr1	92571321	92574397	ENSMUSG00000097001	chr1	92641782	92642122	Arcuate-B_peak_92	76	.	5.37494	11.5489	7.68179	144	67386	chr1	92641745	92642070	AVPV_peak_84	68	.	5.03948	10.7143	6.88434	190	67349
chr1	92574613	92574796	ENSMUSG00000099363	chr1	92641782	92642122	Arcuate-B_peak_92	76	.	5.37494	11.5489	7.68179	144	66987	chr1	92641745	92642070	AVPV_peak_84	68	.	5.03948	10.7143	6.88434	190	66950
chr1	92585778	92591375	ENSMUSG00000046300	chr1	92641782	92642122	Arcuate-B_peak_92	76	.	5.37494	11.5489	7.68179	144	50408	chr1	92641745	92642070	AVPV_peak_84	68	.	5.03948	10.7143	6.88434	190	50371
chr1	92585778	92591375	ENSMUSG00000107778	chr1	92641782	92642122	Arcuate-B_peak_92	76	.	5.37494	11.5489	7.68179	144	50408	chr1	92641745	92642070	AVPV_peak_84	68	.	5.03948	10.7143	6.88434	190	50371
chr1	92594410	92597753	ENSMUSG00000062497	chr1	92641782	92642122	Arcuate-B_peak_92	76	.	5.37494	11.5489	7.68179	144	44030	chr1	92641745	92642070	AVPV_peak_84	68	.	5.03948	10.7143	6.88434	190	43993
chr1	92594410	92597753	ENSMUSG00000108131	chr1	92641782	92642122	Arcuate-B_peak_92	76	.	5.37494	11.5489	7.68179	144	44030	chr1	92641745	92642070	AVPV_peak_84	68	.	5.03948	10.7143	6.88434	190	43993
chr1	92605781	92614806	ENSMUSG00000063583	chr1	92641782	92642122	Arcuate-B_peak_92	76	.	5.37494	11.5489	7.68179	144	26977	chr1	92641745	92642070	AVPV_peak_84	68	.	5.03948	10.7143	6.88434	190	26940
chr1	92617787	92623412	ENSMUSG00000061616	chr1	92641782	92642122	Arcuate-B_peak_92	76	.	5.37494	11.5489	7.68179	144	18371	chr1	92641745	92642070	AVPV_peak_84	68	.	5.03948	10.7143	6.88434	190	18334
chr1	92637144	92641985	ENSMUSG00000073616	chr1	92641782	92642122	Arcuate-B_peak_92	76	.	5.37494	11.5489	7.68179	144	0	chr1	92641745	92642070	AVPV_peak_84	68	.	5.03948	10.7143	6.88434	190	0
chr1	92644217	92648841	ENSMUSG00000044055	chr1	92641782	92642122	Arcuate-B_peak_92	76	.	5.37494	11.5489	7.68179	144	2096	chr1	92641745	92642070	AVPV_peak_84	68	.	5.03948	10.7143	6.88434	190	2148
chr1	92714233	92717202	ENSMUSG00000100546	chr1	92641782	92642122	Arcuate-B_peak_92	76	.	5.37494	11.5489	7.68179	144	72112	chr1	92641745	92642070	AVPV_peak_84	68	.	5.03948	10.7143	6.88434	190	72164
chr1	92759212	92760480	ENSMUSG00000099665	chr1	92859306	92859576	Arcuate-B_peak_93	56	.	4.83069	9.40319	5.63875	133	98827	chr1	92641745	92642070	AVPV_peak_84	68	.	5.03948	10.7143	6.88434	190	117143
chr1	92820957	92902906	ENSMUSG00000034212	chr1	92859306	92859576	Arcuate-B_peak_93	56	.	4.83069	9.40319	5.63875	133	0	chr1	93012276	93012504	AVPV_peak_85	66	.	4.4003	10.5157	6.69017	130	109371
chr1	92820957	92902906	ENSMUSG00000034220	chr1	92859306	92859576	Arcuate-B_peak_93	56	.	4.83069	9.40319	5.63875	133	0	chr1	93012276	93012504	AVPV_peak_85	66	.	4.4003	10.5157	6.69017	130	109371
chr1	92820957	92902906	ENSMUSG00000065470	chr1	92859306	92859576	Arcuate-B_peak_93	56	.	4.83069	9.40319	5.63875	133	0	chr1	93012276	93012504	AVPV_peak_85	66	.	4.4003	10.5157	6.69017	130	109371
chr1	92820957	92902906	ENSMUSG00000100781	chr1	92859306	92859576	Arcuate-B_peak_93	56	.	4.83069	9.40319	5.63875	133	0	chr1	93012276	93012504	AVPV_peak_85	66	.	4.4003	10.5157	6.69017	130	109371
chr1	92820957	92902906	ENSMUSG00000101995	chr1	92859306	92859576	Arcuate-B_peak_93	56	.	4.83069	9.40319	5.63875	133	0	chr1	93012276	93012504	AVPV_peak_85	66	.	4.4003	10.5157	6.69017	130	109371
chr1	92906980	92910764	ENSMUSG00000047067	chr1	92934278	92934631	Arcuate-B_peak_95	30	.	3.61359	6.60524	3.04667	170	23515	chr1	93012276	93012504	AVPV_peak_85	66	.	4.4003	10.5157	6.69017	130	101513
chr1	92906980	92910764	ENSMUSG00000097251	chr1	92934278	92934631	Arcuate-B_peak_95	30	.	3.61359	6.60524	3.04667	170	23515	chr1	93012276	93012504	AVPV_peak_85	66	.	4.4003	10.5157	6.69017	130	101513
chr1	92910782	92924384	ENSMUSG00000026269	chr1	92934278	92934631	Arcuate-B_peak_95	30	.	3.61359	6.60524	3.04667	170	9895	chr1	93012276	93012504	AVPV_peak_85	66	.	4.4003	10.5157	6.69017	130	87893
chr1	92933525	92950590	ENSMUSG00000026270	chr1	92934278	92934631	Arcuate-B_peak_95	30	.	3.61359	6.60524	3.04667	170	0	chr1	93012276	93012504	AVPV_peak_85	66	.	4.4003	10.5157	6.69017	130	61687
chr1	92933525	92950590	ENSMUSG00000100632	chr1	92934278	92934631	Arcuate-B_peak_95	30	.	3.61359	6.60524	3.04667	170	0	chr1	93012276	93012504	AVPV_peak_85	66	.	4.4003	10.5157	6.69017	130	61687
chr1	92950864	92986391	ENSMUSG00000026271	chr1	92934278	92934631	Arcuate-B_peak_95	30	.	3.61359	6.60524	3.04667	170	16234	chr1	93012276	93012504	AVPV_peak_85	66	.	4.4003	10.5157	6.69017	130	25886
chr1	92999395	93002771	ENSMUSG00000100021	chr1	93012295	93012516	Arcuate-B_peak_96	101	.	6.01853	14.1477	10.1563	138	9525	chr1	93012276	93012504	AVPV_peak_85	66	.	4.4003	10.5157	6.69017	130	9506
chr1	93006333	93012269	ENSMUSG00000045091	chr1	93012295	93012516	Arcuate-B_peak_96	101	.	6.01853	14.1477	10.1563	138	27	chr1	93012276	93012504	AVPV_peak_85	66	.	4.4003	10.5157	6.69017	130	8
chr1	93015463	93101951	ENSMUSG00000014602	chr1	93012295	93012516	Arcuate-B_peak_96	101	.	6.01853	14.1477	10.1563	138	2948	chr1	93012276	93012504	AVPV_peak_85	66	.	4.4003	10.5157	6.69017	130	2960
chr1	93122930	93124103	ENSMUSG00000101378	chr1	93012295	93012516	Arcuate-B_peak_96	101	.	6.01853	14.1477	10.1563	138	110415	chr1	93012276	93012504	AVPV_peak_85	66	.	4.4003	10.5157	6.69017	130	110427
chr1	93135239	93145421	ENSMUSG00000026272	chr1	93012295	93012516	Arcuate-B_peak_96	101	.	6.01853	14.1477	10.1563	138	122724	chr1	93012276	93012504	AVPV_peak_85	66	.	4.4003	10.5157	6.69017	130	122736
chr1	93151348	93160948	ENSMUSG00000034159	chr1	93012295	93012516	Arcuate-B_peak_96	101	.	6.01853	14.1477	10.1563	138	138833	chr1	93012276	93012504	AVPV_peak_85	66	.	4.4003	10.5157	6.69017	130	138845
chr1	93168724	93231072	ENSMUSG00000084989	chr1	93305722	93306121	Arcuate-B_peak_97	163	.	7.02717	20.6283	16.3827	246	74651	chr1	93305731	93306160	AVPV_peak_86	289	.	10.4273	33.5599	28.9942	236	74660
chr1	93235840	93305915	ENSMUSG00000026273	chr1	93305722	93306121	Arcuate-B_peak_97	163	.	7.02717	20.6283	16.3827	246	0	chr1	93305731	93306160	AVPV_peak_86	289	.	10.4273	33.5599	28.9942	236	0
chr1	93235840	93305915	ENSMUSG00000047793	chr1	93305722	93306121	Arcuate-B_peak_97	163	.	7.02717	20.6283	16.3827	246	0	chr1	93305731	93306160	AVPV_peak_86	289	.	10.4273	33.5599	28.9942	236	0
chr1	93235840	93305915	ENSMUSG00000098997	chr1	93305722	93306121	Arcuate-B_peak_97	163	.	7.02717	20.6283	16.3827	246	0	chr1	93305731	93306160	AVPV_peak_86	289	.	10.4273	33.5599	28.9942	236	0
chr1	93305963	93373489	ENSMUSG00000026274	chr1	93305722	93306121	Arcuate-B_peak_97	163	.	7.02717	20.6283	16.3827	246	0	chr1	93305731	93306160	AVPV_peak_86	289	.	10.4273	33.5599	28.9942	236	0
chr1	93305963	93373489	ENSMUSG00000026275	chr1	93305722	93306121	Arcuate-B_peak_97	163	.	7.02717	20.6283	16.3827	246	0	chr1	93305731	93306160	AVPV_peak_86	289	.	10.4273	33.5599	28.9942	236	0
chr1	93305963	93373489	ENSMUSG00000064389	chr1	93305722	93306121	Arcuate-B_peak_97	163	.	7.02717	20.6283	16.3827	246	0	chr1	93305731	93306160	AVPV_peak_86	289	.	10.4273	33.5599	28.9942	236	0
chr1	93305963	93373489	ENSMUSG00000098689	chr1	93305722	93306121	Arcuate-B_peak_97	163	.	7.02717	20.6283	16.3827	246	0	chr1	93305731	93306160	AVPV_peak_86	289	.	10.4273	33.5599	28.9942	236	0
chr1	93305963	93373489	ENSMUSG00000100351	chr1	93305722	93306121	Arcuate-B_peak_97	163	.	7.02717	20.6283	16.3827	246	0	chr1	93305731	93306160	AVPV_peak_86	289	.	10.4273	33.5599	28.9942	236	0
chr1	93305963	93373489	ENSMUSG00000101172	chr1	93305722	93306121	Arcuate-B_peak_97	163	.	7.02717	20.6283	16.3827	246	0	chr1	93305731	93306160	AVPV_peak_86	289	.	10.4273	33.5599	28.9942	236	0
chr1	93305963	93373489	ENSMUSG00000106302	chr1	93305722	93306121	Arcuate-B_peak_97	163	.	7.02717	20.6283	16.3827	246	0	chr1	93305731	93306160	AVPV_peak_86	289	.	10.4273	33.5599	28.9942	236	0
chr1	93373929	93404303	ENSMUSG00000034107	chr1	93305722	93306121	Arcuate-B_peak_97	163	.	7.02717	20.6283	16.3827	246	67809	chr1	93305731	93306160	AVPV_peak_86	289	.	10.4273	33.5599	28.9942	236	67770
chr1	93405939	93478815	ENSMUSG00000034088	chr1	93305722	93306121	Arcuate-B_peak_97	163	.	7.02717	20.6283	16.3827	246	99819	chr1	93305731	93306160	AVPV_peak_86	289	.	10.4273	33.5599	28.9942	236	99780
chr1	93405939	93478815	ENSMUSG00000090489	chr1	93305722	93306121	Arcuate-B_peak_97	163	.	7.02717	20.6283	16.3827	246	99819	chr1	93305731	93306160	AVPV_peak_86	289	.	10.4273	33.5599	28.9942	236	99780
chr1	93478963	93510260	ENSMUSG00000026276	chr1	93305722	93306121	Arcuate-B_peak_97	163	.	7.02717	20.6283	16.3827	246	172843	chr1	93305731	93306160	AVPV_peak_86	289	.	10.4273	33.5599	28.9942	236	172804
chr1	93478963	93510260	ENSMUSG00000116048	chr1	93305722	93306121	Arcuate-B_peak_97	163	.	7.02717	20.6283	16.3827	246	172843	chr1	93305731	93306160	AVPV_peak_86	289	.	10.4273	33.5599	28.9942	236	172804
chr1	93512078	93658659	ENSMUSG00000026277	chr1	93305722	93306121	Arcuate-B_peak_97	163	.	7.02717	20.6283	16.3827	246	205958	chr1	93305731	93306160	AVPV_peak_86	289	.	10.4273	33.5599	28.9942	236	205919
chr1	93512078	93658659	ENSMUSG00000034066	chr1	93305722	93306121	Arcuate-B_peak_97	163	.	7.02717	20.6283	16.3827	246	205958	chr1	93305731	93306160	AVPV_peak_86	289	.	10.4273	33.5599	28.9942	236	205919
chr1	93512078	93658659	ENSMUSG00000100927	chr1	93305722	93306121	Arcuate-B_peak_97	163	.	7.02717	20.6283	16.3827	246	205958	chr1	93305731	93306160	AVPV_peak_86	289	.	10.4273	33.5599	28.9942	236	205919
chr1	93512078	93658659	ENSMUSG00000103854	chr1	93305722	93306121	Arcuate-B_peak_97	163	.	7.02717	20.6283	16.3827	246	205958	chr1	93305731	93306160	AVPV_peak_86	289	.	10.4273	33.5599	28.9942	236	205919
chr1	93685659	93695764	ENSMUSG00000026278	chr1	93305722	93306121	Arcuate-B_peak_97	163	.	7.02717	20.6283	16.3827	246	379539	chr1	93305731	93306160	AVPV_peak_86	289	.	10.4273	33.5599	28.9942	236	379500
chr1	93701934	93790610	ENSMUSG00000026279	chr1	93305722	93306121	Arcuate-B_peak_97	163	.	7.02717	20.6283	16.3827	246	395814	chr1	93305731	93306160	AVPV_peak_86	289	.	10.4273	33.5599	28.9942	236	395775
chr1	93701934	93790610	ENSMUSG00000026280	chr1	93305722	93306121	Arcuate-B_peak_97	163	.	7.02717	20.6283	16.3827	246	395814	chr1	93305731	93306160	AVPV_peak_86	289	.	10.4273	33.5599	28.9942	236	395775
chr1	93701934	93790610	ENSMUSG00000101952	chr1	93305722	93306121	Arcuate-B_peak_97	163	.	7.02717	20.6283	16.3827	246	395814	chr1	93305731	93306160	AVPV_peak_86	289	.	10.4273	33.5599	28.9942	236	395775
chr1	93792575	93801934	ENSMUSG00000026281	chr1	93305722	93306121	Arcuate-B_peak_97	163	.	7.02717	20.6283	16.3827	246	486455	chr1	93305731	93306160	AVPV_peak_86	289	.	10.4273	33.5599	28.9942	236	486416
chr1	93803964	93822101	ENSMUSG00000026283	chr1	93305722	93306121	Arcuate-B_peak_97	163	.	7.02717	20.6283	16.3827	246	497844	chr1	93305731	93306160	AVPV_peak_86	289	.	10.4273	33.5599	28.9942	236	497805
chr1	93803964	93822101	ENSMUSG00000088961	chr1	93305722	93306121	Arcuate-B_peak_97	163	.	7.02717	20.6283	16.3827	246	497844	chr1	93305731	93306160	AVPV_peak_86	289	.	10.4273	33.5599	28.9942	236	497805
chr1	93824908	93852348	ENSMUSG00000073609	chr1	93305722	93306121	Arcuate-B_peak_97	163	.	7.02717	20.6283	16.3827	246	518788	chr1	93305731	93306160	AVPV_peak_86	289	.	10.4273	33.5599	28.9942	236	518749
chr1	93861305	93876494	ENSMUSG00000094651	chr1	93305722	93306121	Arcuate-B_peak_97	163	.	7.02717	20.6283	16.3827	246	555185	chr1	93305731	93306160	AVPV_peak_86	289	.	10.4273	33.5599	28.9942	236	555146
chr1	93906243	93916768	ENSMUSG00000101660	chr1	93305722	93306121	Arcuate-B_peak_97	163	.	7.02717	20.6283	16.3827	246	600123	chr1	93305731	93306160	AVPV_peak_86	289	.	10.4273	33.5599	28.9942	236	600084
chr1	93918310	93942650	ENSMUSG00000093805	chr1	93305722	93306121	Arcuate-B_peak_97	163	.	7.02717	20.6283	16.3827	246	612190	chr1	93305731	93306160	AVPV_peak_86	289	.	10.4273	33.5599	28.9942	236	612151
chr1	93975352	93985816	ENSMUSG00000099624	chr1	93305722	93306121	Arcuate-B_peak_97	163	.	7.02717	20.6283	16.3827	246	669232	chr1	93305731	93306160	AVPV_peak_86	289	.	10.4273	33.5599	28.9942	236	669193
chr1	93990508	94017147	ENSMUSG00000073608	chr1	93305722	93306121	Arcuate-B_peak_97	163	.	7.02717	20.6283	16.3827	246	684388	chr1	93305731	93306160	AVPV_peak_86	289	.	10.4273	33.5599	28.9942	236	684349
chr1	94020450	94028334	ENSMUSG00000034000	chr1	93305722	93306121	Arcuate-B_peak_97	163	.	7.02717	20.6283	16.3827	246	714330	chr1	93305731	93306160	AVPV_peak_86	289	.	10.4273	33.5599	28.9942	236	714291
chr1	94038304	94052553	ENSMUSG00000026285	chr1	93305722	93306121	Arcuate-B_peak_97	163	.	7.02717	20.6283	16.3827	246	732184	chr1	93305731	93306160	AVPV_peak_86	289	.	10.4273	33.5599	28.9942	236	732145
chr1	94204416	94205259	ENSMUSG00000100990	chr1	93305722	93306121	Arcuate-B_peak_97	163	.	7.02717	20.6283	16.3827	246	898296	chr1	93305731	93306160	AVPV_peak_86	289	.	10.4273	33.5599	28.9942	236	898257
chr1	94468714	94469887	ENSMUSG00000100347	chr1	93305722	93306121	Arcuate-B_peak_97	163	.	7.02717	20.6283	16.3827	246	1162594	chr1	93305731	93306160	AVPV_peak_86	289	.	10.4273	33.5599	28.9942	236	1162555
chr1	94615635	94615704	ENSMUSG00000077413	chr1	93305722	93306121	Arcuate-B_peak_97	163	.	7.02717	20.6283	16.3827	246	1309515	chr1	93305731	93306160	AVPV_peak_86	289	.	10.4273	33.5599	28.9942	236	1309476
chr1	94797082	94802472	ENSMUSG00000100518	chr1	93305722	93306121	Arcuate-B_peak_97	163	.	7.02717	20.6283	16.3827	246	1490962	chr1	93305731	93306160	AVPV_peak_86	289	.	10.4273	33.5599	28.9942	236	1490923
chr1	95039933	95040043	ENSMUSG00000089310	chr1	93305722	93306121	Arcuate-B_peak_97	163	.	7.02717	20.6283	16.3827	246	1733813	chr1	93305731	93306160	AVPV_peak_86	289	.	10.4273	33.5599	28.9942	236	1733774
chr1	95255962	95256810	ENSMUSG00000099592	chr1	93305722	93306121	Arcuate-B_peak_97	163	.	7.02717	20.6283	16.3827	246	1949842	chr1	93305731	93306160	AVPV_peak_86	289	.	10.4273	33.5599	28.9942	236	1949803
chr1	95313622	95335284	ENSMUSG00000051185	chr1	93305722	93306121	Arcuate-B_peak_97	163	.	7.02717	20.6283	16.3827	246	2007502	chr1	93305731	93306160	AVPV_peak_86	289	.	10.4273	33.5599	28.9942	236	2007463
chr1	95313622	95335284	ENSMUSG00000103973	chr1	93305722	93306121	Arcuate-B_peak_97	163	.	7.02717	20.6283	16.3827	246	2007502	chr1	93305731	93306160	AVPV_peak_86	289	.	10.4273	33.5599	28.9942	236	2007463
chr1	95498620	95499151	ENSMUSG00000081051	chr1	93305722	93306121	Arcuate-B_peak_97	163	.	7.02717	20.6283	16.3827	246	2192500	chr1	93305731	93306160	AVPV_peak_86	289	.	10.4273	33.5599	28.9942	236	2192461
chr1	95587681	95667571	ENSMUSG00000040710	chr1	97769722	97770615	Arcuate-B_peak_98	869	.	22.1738	92.8828	86.9368	403	2102152	chr1	97769642	97770605	AVPV_peak_87	1080	.	23.8634	114.431	108.028	499	2102072
chr1	95587681	95667571	ENSMUSG00000103197	chr1	97769722	97770615	Arcuate-B_peak_98	869	.	22.1738	92.8828	86.9368	403	2102152	chr1	97769642	97770605	AVPV_peak_87	1080	.	23.8634	114.431	108.028	499	2102072
chr1	95701183	95716518	ENSMUSG00000100777	chr1	97769722	97770615	Arcuate-B_peak_98	869	.	22.1738	92.8828	86.9368	403	2053205	chr1	97769642	97770605	AVPV_peak_87	1080	.	23.8634	114.431	108.028	499	2053125
chr1	95738195	95740293	ENSMUSG00000102718	chr1	97769722	97770615	Arcuate-B_peak_98	869	.	22.1738	92.8828	86.9368	403	2029430	chr1	97769642	97770605	AVPV_peak_87	1080	.	23.8634	114.431	108.028	499	2029350
chr1	95832128	95832235	ENSMUSG00000095955	chr1	97769722	97770615	Arcuate-B_peak_98	869	.	22.1738	92.8828	86.9368	403	1937488	chr1	97769642	97770605	AVPV_peak_87	1080	.	23.8634	114.431	108.028	499	1937408
chr1	95990658	96021758	ENSMUSG00000100062	chr1	97769722	97770615	Arcuate-B_peak_98	869	.	22.1738	92.8828	86.9368	403	1747965	chr1	97769642	97770605	AVPV_peak_87	1080	.	23.8634	114.431	108.028	499	1747885
chr1	96266852	96266941	ENSMUSG00000080345	chr1	97769722	97770615	Arcuate-B_peak_98	869	.	22.1738	92.8828	86.9368	403	1502782	chr1	97769642	97770605	AVPV_peak_87	1080	.	23.8634	114.431	108.028	499	1502702
chr1	96303145	96303255	ENSMUSG00000096585	chr1	97769722	97770615	Arcuate-B_peak_98	869	.	22.1738	92.8828	86.9368	403	1466468	chr1	97769642	97770605	AVPV_peak_87	1080	.	23.8634	114.431	108.028	499	1466388
chr1	96313241	96315535	ENSMUSG00000102658	chr1	97769722	97770615	Arcuate-B_peak_98	869	.	22.1738	92.8828	86.9368	403	1454188	chr1	97769642	97770605	AVPV_peak_87	1080	.	23.8634	114.431	108.028	499	1454108
chr1	96543058	96556703	ENSMUSG00000100336	chr1	97769722	97770615	Arcuate-B_peak_98	869	.	22.1738	92.8828	86.9368	403	1213020	chr1	97769642	97770605	AVPV_peak_87	1080	.	23.8634	114.431	108.028	499	1212940
chr1	96612056	96662573	ENSMUSG00000095610	chr1	97769722	97770615	Arcuate-B_peak_98	869	.	22.1738	92.8828	86.9368	403	1107150	chr1	97769642	97770605	AVPV_peak_87	1080	.	23.8634	114.431	108.028	499	1107070
chr1	96612056	96662573	ENSMUSG00000100362	chr1	97769722	97770615	Arcuate-B_peak_98	869	.	22.1738	92.8828	86.9368	403	1107150	chr1	97769642	97770605	AVPV_peak_87	1080	.	23.8634	114.431	108.028	499	1107070
chr1	96612056	96662573	ENSMUSG00000100589	chr1	97769722	97770615	Arcuate-B_peak_98	869	.	22.1738	92.8828	86.9368	403	1107150	chr1	97769642	97770605	AVPV_peak_87	1080	.	23.8634	114.431	108.028	499	1107070
chr1	96762030	96762158	ENSMUSG00000077255	chr1	97769722	97770615	Arcuate-B_peak_98	869	.	22.1738	92.8828	86.9368	403	1007565	chr1	97769642	97770605	AVPV_peak_87	1080	.	23.8634	114.431	108.028	499	1007485
chr1	96816269	96997577	ENSMUSG00000040693	chr1	97769722	97770615	Arcuate-B_peak_98	869	.	22.1738	92.8828	86.9368	403	772146	chr1	97769642	97770605	AVPV_peak_87	1080	.	23.8634	114.431	108.028	499	772066
chr1	96816269	96997577	ENSMUSG00000045463	chr1	97769722	97770615	Arcuate-B_peak_98	869	.	22.1738	92.8828	86.9368	403	772146	chr1	97769642	97770605	AVPV_peak_87	1080	.	23.8634	114.431	108.028	499	772066
chr1	96816269	96997577	ENSMUSG00000097814	chr1	97769722	97770615	Arcuate-B_peak_98	869	.	22.1738	92.8828	86.9368	403	772146	chr1	97769642	97770605	AVPV_peak_87	1080	.	23.8634	114.431	108.028	499	772066
chr1	97001819	97002783	ENSMUSG00000097480	chr1	97769722	97770615	Arcuate-B_peak_98	869	.	22.1738	92.8828	86.9368	403	766940	chr1	97769642	97770605	AVPV_peak_87	1080	.	23.8634	114.431	108.028	499	766860
chr1	97024515	97025928	ENSMUSG00000044757	chr1	97769722	97770615	Arcuate-B_peak_98	869	.	22.1738	92.8828	86.9368	403	743795	chr1	97769642	97770605	AVPV_peak_87	1080	.	23.8634	114.431	108.028	499	743715
chr1	97024515	97025928	ENSMUSG00000100454	chr1	97769722	97770615	Arcuate-B_peak_98	869	.	22.1738	92.8828	86.9368	403	743795	chr1	97769642	97770605	AVPV_peak_87	1080	.	23.8634	114.431	108.028	499	743715
chr1	97059037	97128301	ENSMUSG00000026331	chr1	97769722	97770615	Arcuate-B_peak_98	869	.	22.1738	92.8828	86.9368	403	641422	chr1	97769642	97770605	AVPV_peak_87	1080	.	23.8634	114.431	108.028	499	641342
chr1	97162859	97310664	ENSMUSG00000100484	chr1	97769722	97770615	Arcuate-B_peak_98	869	.	22.1738	92.8828	86.9368	403	459059	chr1	97769642	97770605	AVPV_peak_87	1080	.	23.8634	114.431	108.028	499	458979
chr1	97346474	97573015	ENSMUSG00000101348	chr1	97769722	97770615	Arcuate-B_peak_98	869	.	22.1738	92.8828	86.9368	403	196708	chr1	97769642	97770605	AVPV_peak_87	1080	.	23.8634	114.431	108.028	499	196628
chr1	97346474	97573015	ENSMUSG00000103179	chr1	97769722	97770615	Arcuate-B_peak_98	869	.	22.1738	92.8828	86.9368	403	196708	chr1	97769642	97770605	AVPV_peak_87	1080	.	23.8634	114.431	108.028	499	196628
chr1	97606317	97662274	ENSMUSG00000044768	chr1	97769722	97770615	Arcuate-B_peak_98	869	.	22.1738	92.8828	86.9368	403	107449	chr1	97769642	97770605	AVPV_peak_87	1080	.	23.8634	114.431	108.028	499	107369
chr1	97606317	97662274	ENSMUSG00000118489	chr1	97769722	97770615	Arcuate-B_peak_98	869	.	22.1738	92.8828	86.9368	403	107449	chr1	97769642	97770605	AVPV_peak_87	1080	.	23.8634	114.431	108.028	499	107369
chr1	97706047	97793709	ENSMUSG00000026333	chr1	97769722	97770615	Arcuate-B_peak_98	869	.	22.1738	92.8828	86.9368	403	0	chr1	97769642	97770605	AVPV_peak_87	1080	.	23.8634	114.431	108.028	499	0
chr1	97706047	97793709	ENSMUSG00000040648	chr1	97769722	97770615	Arcuate-B_peak_98	869	.	22.1738	92.8828	86.9368	403	0	chr1	97769642	97770605	AVPV_peak_87	1080	.	23.8634	114.431	108.028	499	0
chr1	97795113	98095646	ENSMUSG00000026335	chr1	97769722	97770615	Arcuate-B_peak_98	869	.	22.1738	92.8828	86.9368	403	24499	chr1	97769642	97770605	AVPV_peak_87	1080	.	23.8634	114.431	108.028	499	24509
chr1	97795113	98095646	ENSMUSG00000089169	chr1	97769722	97770615	Arcuate-B_peak_98	869	.	22.1738	92.8828	86.9368	403	24499	chr1	97769642	97770605	AVPV_peak_87	1080	.	23.8634	114.431	108.028	499	24509
chr1	97795113	98095646	ENSMUSG00000089706	chr1	97769722	97770615	Arcuate-B_peak_98	869	.	22.1738	92.8828	86.9368	403	24499	chr1	97769642	97770605	AVPV_peak_87	1080	.	23.8634	114.431	108.028	499	24509
chr1	97795113	98095646	ENSMUSG00000089782	chr1	97769722	97770615	Arcuate-B_peak_98	869	.	22.1738	92.8828	86.9368	403	24499	chr1	97769642	97770605	AVPV_peak_87	1080	.	23.8634	114.431	108.028	499	24509
chr1	97795113	98095646	ENSMUSG00000096085	chr1	97769722	97770615	Arcuate-B_peak_98	869	.	22.1738	92.8828	86.9368	403	24499	chr1	97769642	97770605	AVPV_peak_87	1080	.	23.8634	114.431	108.028	499	24509
chr1	97795113	98095646	ENSMUSG00000104140	chr1	97769722	97770615	Arcuate-B_peak_98	869	.	22.1738	92.8828	86.9368	403	24499	chr1	97769642	97770605	AVPV_peak_87	1080	.	23.8634	114.431	108.028	499	24509
chr1	98131455	98144655	ENSMUSG00000100182	chr1	97769722	97770615	Arcuate-B_peak_98	869	.	22.1738	92.8828	86.9368	403	360841	chr1	98192888	98193183	AVPV_peak_88	28	.	3.18323	6.40804	2.83555	176	48234
chr1	98173647	98190698	ENSMUSG00000100711	chr1	97769722	97770615	Arcuate-B_peak_98	869	.	22.1738	92.8828	86.9368	403	403033	chr1	98192888	98193183	AVPV_peak_88	28	.	3.18323	6.40804	2.83555	176	2191
chr1	98263522	98264506	ENSMUSG00000097608	chr1	97769722	97770615	Arcuate-B_peak_98	869	.	22.1738	92.8828	86.9368	403	492908	chr1	98192888	98193183	AVPV_peak_88	28	.	3.18323	6.40804	2.83555	176	70340
chr1	98267150	98267438	ENSMUSG00000099634	chr1	97769722	97770615	Arcuate-B_peak_98	869	.	22.1738	92.8828	86.9368	403	496536	chr1	98192888	98193183	AVPV_peak_88	28	.	3.18323	6.40804	2.83555	176	73968
chr1	98421123	98516991	ENSMUSG00000026336	chr1	97769722	97770615	Arcuate-B_peak_98	869	.	22.1738	92.8828	86.9368	403	650509	chr1	98192888	98193183	AVPV_peak_88	28	.	3.18323	6.40804	2.83555	176	227941
chr1	98421123	98516991	ENSMUSG00000089791	chr1	97769722	97770615	Arcuate-B_peak_98	869	.	22.1738	92.8828	86.9368	403	650509	chr1	98192888	98193183	AVPV_peak_88	28	.	3.18323	6.40804	2.83555	176	227941
chr1	98549450	98549560	ENSMUSG00000096193	chr1	97769722	97770615	Arcuate-B_peak_98	869	.	22.1738	92.8828	86.9368	403	778836	chr1	98192888	98193183	AVPV_peak_88	28	.	3.18323	6.40804	2.83555	176	356268
chr1	98589516	98607384	ENSMUSG00000100009	chr1	97769722	97770615	Arcuate-B_peak_98	869	.	22.1738	92.8828	86.9368	403	818902	chr1	98192888	98193183	AVPV_peak_88	28	.	3.18323	6.40804	2.83555	176	396334
chr1	98764840	98765554	ENSMUSG00000099686	chr1	97769722	97770615	Arcuate-B_peak_98	869	.	22.1738	92.8828	86.9368	403	994226	chr1	98192888	98193183	AVPV_peak_88	28	.	3.18323	6.40804	2.83555	176	571658
chr1	99017363	99017463	ENSMUSG00000087804	chr1	97769722	97770615	Arcuate-B_peak_98	869	.	22.1738	92.8828	86.9368	403	1246749	chr1	98192888	98193183	AVPV_peak_88	28	.	3.18323	6.40804	2.83555	176	824181
chr1	99638395	99640241	ENSMUSG00000099453	chr1	100682925	100683157	Arcuate-B_peak_99	80	.	5.63361	11.9748	8.07122	120	1042685	chr1	98192888	98193183	AVPV_peak_88	28	.	3.18323	6.40804	2.83555	176	1445213
chr1	99772764	100485942	ENSMUSG00000067028	chr1	100682925	100683157	Arcuate-B_peak_99	80	.	5.63361	11.9748	8.07122	120	196984	chr1	101966309	101966571	AVPV_peak_89	85	.	5.59963	12.4285	8.50715	125	1480368
chr1	99772764	100485942	ENSMUSG00000082431	chr1	100682925	100683157	Arcuate-B_peak_99	80	.	5.63361	11.9748	8.07122	120	196984	chr1	101966309	101966571	AVPV_peak_89	85	.	5.59963	12.4285	8.50715	125	1480368
chr1	99772764	100485942	ENSMUSG00000087883	chr1	100682925	100683157	Arcuate-B_peak_99	80	.	5.63361	11.9748	8.07122	120	196984	chr1	101966309	101966571	AVPV_peak_89	85	.	5.59963	12.4285	8.50715	125	1480368
chr1	99772764	100485942	ENSMUSG00000099835	chr1	100682925	100683157	Arcuate-B_peak_99	80	.	5.63361	11.9748	8.07122	120	196984	chr1	101966309	101966571	AVPV_peak_89	85	.	5.59963	12.4285	8.50715	125	1480368
chr1	99772764	100485942	ENSMUSG00000100662	chr1	100682925	100683157	Arcuate-B_peak_99	80	.	5.63361	11.9748	8.07122	120	196984	chr1	101966309	101966571	AVPV_peak_89	85	.	5.59963	12.4285	8.50715	125	1480368
chr1	99772764	100485942	ENSMUSG00000100794	chr1	100682925	100683157	Arcuate-B_peak_99	80	.	5.63361	11.9748	8.07122	120	196984	chr1	101966309	101966571	AVPV_peak_89	85	.	5.59963	12.4285	8.50715	125	1480368
chr1	99772764	100485942	ENSMUSG00000104104	chr1	100682925	100683157	Arcuate-B_peak_99	80	.	5.63361	11.9748	8.07122	120	196984	chr1	101966309	101966571	AVPV_peak_89	85	.	5.59963	12.4285	8.50715	125	1480368
chr1	100597074	100597627	ENSMUSG00000099427	chr1	100682925	100683157	Arcuate-B_peak_99	80	.	5.63361	11.9748	8.07122	120	85299	chr1	101966309	101966571	AVPV_peak_89	85	.	5.59963	12.4285	8.50715	125	1368683
chr1	100643581	100644248	ENSMUSG00000099892	chr1	100682925	100683157	Arcuate-B_peak_99	80	.	5.63361	11.9748	8.07122	120	38678	chr1	101966309	101966571	AVPV_peak_89	85	.	5.59963	12.4285	8.50715	125	1322062
chr1	100653799	100654156	ENSMUSG00000100977	chr1	100682925	100683157	Arcuate-B_peak_99	80	.	5.63361	11.9748	8.07122	120	28770	chr1	101966309	101966571	AVPV_peak_89	85	.	5.59963	12.4285	8.50715	125	1312154
chr1	100861792	100861901	ENSMUSG00000077039	chr1	100682925	100683157	Arcuate-B_peak_99	80	.	5.63361	11.9748	8.07122	120	178636	chr1	101966309	101966571	AVPV_peak_89	85	.	5.59963	12.4285	8.50715	125	1104409
chr1	101155808	101175202	ENSMUSG00000100684	chr1	100682925	100683157	Arcuate-B_peak_99	80	.	5.63361	11.9748	8.07122	120	472652	chr1	101966309	101966571	AVPV_peak_89	85	.	5.59963	12.4285	8.50715	125	791108
chr1	101371627	101372076	ENSMUSG00000100088	chr1	101966344	101966565	Arcuate-B_peak_100	106	.	6.59712	14.7183	10.6807	99	594269	chr1	101966309	101966571	AVPV_peak_89	85	.	5.59963	12.4285	8.50715	125	594234
chr1	101385885	101386590	ENSMUSG00000100222	chr1	101966344	101966565	Arcuate-B_peak_100	106	.	6.59712	14.7183	10.6807	99	579755	chr1	101966309	101966571	AVPV_peak_89	85	.	5.59963	12.4285	8.50715	125	579720
chr1	101753813	101754543	ENSMUSG00000100065	chr1	101966344	101966565	Arcuate-B_peak_100	106	.	6.59712	14.7183	10.6807	99	211802	chr1	101966309	101966571	AVPV_peak_89	85	.	5.59963	12.4285	8.50715	125	211767
chr1	101880505	101880741	ENSMUSG00000100349	chr1	101966344	101966565	Arcuate-B_peak_100	106	.	6.59712	14.7183	10.6807	99	85604	chr1	101966309	101966571	AVPV_peak_89	85	.	5.59963	12.4285	8.50715	125	85569
chr1	101892957	101895091	ENSMUSG00000099375	chr1	101966344	101966565	Arcuate-B_peak_100	106	.	6.59712	14.7183	10.6807	99	71254	chr1	101966309	101966571	AVPV_peak_89	85	.	5.59963	12.4285	8.50715	125	71219
chr1	102106448	102106580	ENSMUSG00000077295	chr1	101966344	101966565	Arcuate-B_peak_100	106	.	6.59712	14.7183	10.6807	99	139884	chr1	102033338	102033778	AVPV_peak_90	18	.	3.02723	5.26629	1.80557	402	72671
chr1	102161366	102161939	ENSMUSG00000099770	chr1	101966344	101966565	Arcuate-B_peak_100	106	.	6.59712	14.7183	10.6807	99	194802	chr1	102033338	102033778	AVPV_peak_90	18	.	3.02723	5.26629	1.80557	402	127589
chr1	102413922	102414021	ENSMUSG00000088510	chr1	101966344	101966565	Arcuate-B_peak_100	106	.	6.59712	14.7183	10.6807	99	447358	chr1	102033338	102033778	AVPV_peak_90	18	.	3.02723	5.26629	1.80557	402	380145
chr1	102449352	102537656	ENSMUSG00000099989	chr1	101966344	101966565	Arcuate-B_peak_100	106	.	6.59712	14.7183	10.6807	99	482788	chr1	102033338	102033778	AVPV_peak_90	18	.	3.02723	5.26629	1.80557	402	415575
chr1	102449352	102537656	ENSMUSG00000101890	chr1	101966344	101966565	Arcuate-B_peak_100	106	.	6.59712	14.7183	10.6807	99	482788	chr1	102033338	102033778	AVPV_peak_90	18	.	3.02723	5.26629	1.80557	402	415575
chr1	102953414	102953548	ENSMUSG00000087908	chr1	101966344	101966565	Arcuate-B_peak_100	106	.	6.59712	14.7183	10.6807	99	986850	chr1	102033338	102033778	AVPV_peak_90	18	.	3.02723	5.26629	1.80557	402	919637
chr1	103171925	103268593	ENSMUSG00000088594	chr1	101966344	101966565	Arcuate-B_peak_100	106	.	6.59712	14.7183	10.6807	99	1205361	chr1	102033338	102033778	AVPV_peak_90	18	.	3.02723	5.26629	1.80557	402	1138148
chr1	103171925	103268593	ENSMUSG00000100955	chr1	101966344	101966565	Arcuate-B_peak_100	106	.	6.59712	14.7183	10.6807	99	1205361	chr1	102033338	102033778	AVPV_peak_90	18	.	3.02723	5.26629	1.80557	402	1138148
chr1	103363985	103423658	ENSMUSG00000099469	chr1	101966344	101966565	Arcuate-B_peak_100	106	.	6.59712	14.7183	10.6807	99	1397421	chr1	102033338	102033778	AVPV_peak_90	18	.	3.02723	5.26629	1.80557	402	1330208
chr1	103724344	103727233	ENSMUSG00000102325	chr1	105246744	105247084	Arcuate-B_peak_101	204	.	9.00589	24.8785	20.4817	196	1519512	chr1	104798504	104798686	AVPV_peak_91	26	.	3.8087	6.1843	2.61624	72	1071272
chr1	104311720	104312027	ENSMUSG00000101297	chr1	105246744	105247084	Arcuate-B_peak_101	204	.	9.00589	24.8785	20.4817	196	934718	chr1	104798504	104798686	AVPV_peak_91	26	.	3.8087	6.1843	2.61624	72	486478
chr1	104470940	104471416	ENSMUSG00000100059	chr1	105246744	105247084	Arcuate-B_peak_101	204	.	9.00589	24.8785	20.4817	196	775329	chr1	104798504	104798686	AVPV_peak_91	26	.	3.8087	6.1843	2.61624	72	327089
chr1	104485956	104486286	ENSMUSG00000088161	chr1	105246744	105247084	Arcuate-B_peak_101	204	.	9.00589	24.8785	20.4817	196	760459	chr1	104798504	104798686	AVPV_peak_91	26	.	3.8087	6.1843	2.61624	72	312219
chr1	104513000	104514068	ENSMUSG00000099464	chr1	105246744	105247084	Arcuate-B_peak_101	204	.	9.00589	24.8785	20.4817	196	732677	chr1	104798504	104798686	AVPV_peak_91	26	.	3.8087	6.1843	2.61624	72	284437
chr1	104609523	104610883	ENSMUSG00000100935	chr1	105246744	105247084	Arcuate-B_peak_101	204	.	9.00589	24.8785	20.4817	196	635862	chr1	104798504	104798686	AVPV_peak_91	26	.	3.8087	6.1843	2.61624	72	187622
chr1	104632583	104633358	ENSMUSG00000099801	chr1	105246744	105247084	Arcuate-B_peak_101	204	.	9.00589	24.8785	20.4817	196	613387	chr1	104798504	104798686	AVPV_peak_91	26	.	3.8087	6.1843	2.61624	72	165147
chr1	104768528	104995481	ENSMUSG00000050840	chr1	105246744	105247084	Arcuate-B_peak_101	204	.	9.00589	24.8785	20.4817	196	251264	chr1	104798504	104798686	AVPV_peak_91	26	.	3.8087	6.1843	2.61624	72	0
chr1	104768528	104995481	ENSMUSG00000084704	chr1	105246744	105247084	Arcuate-B_peak_101	204	.	9.00589	24.8785	20.4817	196	251264	chr1	104798504	104798686	AVPV_peak_91	26	.	3.8087	6.1843	2.61624	72	0
chr1	104768528	104995481	ENSMUSG00000089866	chr1	105246744	105247084	Arcuate-B_peak_101	204	.	9.00589	24.8785	20.4817	196	251264	chr1	104798504	104798686	AVPV_peak_91	26	.	3.8087	6.1843	2.61624	72	0
chr1	104768528	104995481	ENSMUSG00000103060	chr1	105246744	105247084	Arcuate-B_peak_101	204	.	9.00589	24.8785	20.4817	196	251264	chr1	104798504	104798686	AVPV_peak_91	26	.	3.8087	6.1843	2.61624	72	0
chr1	104768528	104995481	ENSMUSG00000103991	chr1	105246744	105247084	Arcuate-B_peak_101	204	.	9.00589	24.8785	20.4817	196	251264	chr1	104798504	104798686	AVPV_peak_91	26	.	3.8087	6.1843	2.61624	72	0
chr1	105116453	105127366	ENSMUSG00000099669	chr1	105246744	105247084	Arcuate-B_peak_101	204	.	9.00589	24.8785	20.4817	196	119379	chr1	105246744	105247067	AVPV_peak_92	195	.	8.32495	23.8371	19.5307	209	119379
chr1	105244424	105244661	ENSMUSG00000099702	chr1	105246744	105247084	Arcuate-B_peak_101	204	.	9.00589	24.8785	20.4817	196	2084	chr1	105246744	105247067	AVPV_peak_92	195	.	8.32495	23.8371	19.5307	209	2084
chr1	105276913	105361737	ENSMUSG00000047496	chr1	105246744	105247084	Arcuate-B_peak_101	204	.	9.00589	24.8785	20.4817	196	29830	chr1	105246744	105247067	AVPV_peak_92	195	.	8.32495	23.8371	19.5307	209	29847
chr1	105276913	105361737	ENSMUSG00000097482	chr1	105246744	105247084	Arcuate-B_peak_101	204	.	9.00589	24.8785	20.4817	196	29830	chr1	105246744	105247067	AVPV_peak_92	195	.	8.32495	23.8371	19.5307	209	29847
chr1	105276913	105361737	ENSMUSG00000099582	chr1	105246744	105247084	Arcuate-B_peak_101	204	.	9.00589	24.8785	20.4817	196	29830	chr1	105246744	105247067	AVPV_peak_92	195	.	8.32495	23.8371	19.5307	209	29847
chr1	105382259	105663677	ENSMUSG00000056536	chr1	105246744	105247084	Arcuate-B_peak_101	204	.	9.00589	24.8785	20.4817	196	135176	chr1	105426126	105426356	AVPV_peak_93	23	.	3.25607	5.85335	2.33139	173	0
chr1	105382259	105663677	ENSMUSG00000067017	chr1	105246744	105247084	Arcuate-B_peak_101	204	.	9.00589	24.8785	20.4817	196	135176	chr1	105426126	105426356	AVPV_peak_93	23	.	3.25607	5.85335	2.33139	173	0
chr1	105382259	105663677	ENSMUSG00000076999	chr1	105246744	105247084	Arcuate-B_peak_101	204	.	9.00589	24.8785	20.4817	196	135176	chr1	105426126	105426356	AVPV_peak_93	23	.	3.25607	5.85335	2.33139	173	0
chr1	105382259	105663677	ENSMUSG00000100672	chr1	105246744	105247084	Arcuate-B_peak_101	204	.	9.00589	24.8785	20.4817	196	135176	chr1	105426126	105426356	AVPV_peak_93	23	.	3.25607	5.85335	2.33139	173	0
chr1	105382259	105663677	ENSMUSG00000101214	chr1	105246744	105247084	Arcuate-B_peak_101	204	.	9.00589	24.8785	20.4817	196	135176	chr1	105426126	105426356	AVPV_peak_93	23	.	3.25607	5.85335	2.33139	173	0
chr1	105382259	105663677	ENSMUSG00000101219	chr1	105246744	105247084	Arcuate-B_peak_101	204	.	9.00589	24.8785	20.4817	196	135176	chr1	105426126	105426356	AVPV_peak_93	23	.	3.25607	5.85335	2.33139	173	0
chr1	105382259	105663677	ENSMUSG00000101656	chr1	105246744	105247084	Arcuate-B_peak_101	204	.	9.00589	24.8785	20.4817	196	135176	chr1	105426126	105426356	AVPV_peak_93	23	.	3.25607	5.85335	2.33139	173	0
chr1	105663860	105755191	ENSMUSG00000026319	chr1	105246744	105247084	Arcuate-B_peak_101	204	.	9.00589	24.8785	20.4817	196	416777	chr1	105426126	105426356	AVPV_peak_93	23	.	3.25607	5.85335	2.33139	173	237505
chr1	105663860	105755191	ENSMUSG00000104044	chr1	105246744	105247084	Arcuate-B_peak_101	204	.	9.00589	24.8785	20.4817	196	416777	chr1	105426126	105426356	AVPV_peak_93	23	.	3.25607	5.85335	2.33139	173	237505
chr1	105764443	105764674	ENSMUSG00000101330	chr1	105246744	105247084	Arcuate-B_peak_101	204	.	9.00589	24.8785	20.4817	196	517360	chr1	105426126	105426356	AVPV_peak_93	23	.	3.25607	5.85335	2.33139	173	338088
chr1	105780717	105847981	ENSMUSG00000026321	chr1	105246744	105247084	Arcuate-B_peak_101	204	.	9.00589	24.8785	20.4817	196	533634	chr1	105426126	105426356	AVPV_peak_93	23	.	3.25607	5.85335	2.33139	173	354362
chr1	105887632	105891012	ENSMUSG00000102690	chr1	105246744	105247084	Arcuate-B_peak_101	204	.	9.00589	24.8785	20.4817	196	640549	chr1	105426126	105426356	AVPV_peak_93	23	.	3.25607	5.85335	2.33139	173	461277
chr1	105945553	105945660	ENSMUSG00000089206	chr1	105246744	105247084	Arcuate-B_peak_101	204	.	9.00589	24.8785	20.4817	196	698470	chr1	105426126	105426356	AVPV_peak_93	23	.	3.25607	5.85335	2.33139	173	519198
chr1	105955774	105956310	ENSMUSG00000099448	chr1	105246744	105247084	Arcuate-B_peak_101	204	.	9.00589	24.8785	20.4817	196	708691	chr1	105426126	105426356	AVPV_peak_93	23	.	3.25607	5.85335	2.33139	173	529419
chr1	105979349	105990282	ENSMUSG00000099843	chr1	105246744	105247084	Arcuate-B_peak_101	204	.	9.00589	24.8785	20.4817	196	732266	chr1	105426126	105426356	AVPV_peak_93	23	.	3.25607	5.85335	2.33139	173	552994
chr1	105990405	106034074	ENSMUSG00000038866	chr1	105246744	105247084	Arcuate-B_peak_101	204	.	9.00589	24.8785	20.4817	196	743322	chr1	105426126	105426356	AVPV_peak_93	23	.	3.25607	5.85335	2.33139	173	564050
chr1	106072583	106075894	ENSMUSG00000102501	chr1	105246744	105247084	Arcuate-B_peak_101	204	.	9.00589	24.8785	20.4817	196	825500	chr1	105426126	105426356	AVPV_peak_93	23	.	3.25607	5.85335	2.33139	173	646228
chr1	106090067	106091015	ENSMUSG00000097612	chr1	105246744	105247084	Arcuate-B_peak_101	204	.	9.00589	24.8785	20.4817	196	842984	chr1	105426126	105426356	AVPV_peak_93	23	.	3.25607	5.85335	2.33139	173	663712
chr1	106152624	106171524	ENSMUSG00000101583	chr1	105246744	105247084	Arcuate-B_peak_101	204	.	9.00589	24.8785	20.4817	196	905541	chr1	105426126	105426356	AVPV_peak_93	23	.	3.25607	5.85335	2.33139	173	726269
chr1	106171751	106394250	ENSMUSG00000044340	chr1	105246744	105247084	Arcuate-B_peak_101	204	.	9.00589	24.8785	20.4817	196	924668	chr1	105426126	105426356	AVPV_peak_93	23	.	3.25607	5.85335	2.33139	173	745396
chr1	106171751	106394250	ENSMUSG00000103291	chr1	105246744	105247084	Arcuate-B_peak_101	204	.	9.00589	24.8785	20.4817	196	924668	chr1	105426126	105426356	AVPV_peak_93	23	.	3.25607	5.85335	2.33139	173	745396
chr1	106400177	106401987	ENSMUSG00000100247	chr1	105246744	105247084	Arcuate-B_peak_101	204	.	9.00589	24.8785	20.4817	196	1153094	chr1	105426126	105426356	AVPV_peak_93	23	.	3.25607	5.85335	2.33139	173	973822
chr1	106439599	106439870	ENSMUSG00000099604	chr1	105246744	105247084	Arcuate-B_peak_101	204	.	9.00589	24.8785	20.4817	196	1192516	chr1	105426126	105426356	AVPV_peak_93	23	.	3.25607	5.85335	2.33139	173	1013244
chr1	106538177	106714274	ENSMUSG00000054006	chr1	105246744	105247084	Arcuate-B_peak_101	204	.	9.00589	24.8785	20.4817	196	1291094	chr1	105426126	105426356	AVPV_peak_93	23	.	3.25607	5.85335	2.33139	173	1111822
chr1	106538177	106714274	ENSMUSG00000057329	chr1	105246744	105247084	Arcuate-B_peak_101	204	.	9.00589	24.8785	20.4817	196	1291094	chr1	105426126	105426356	AVPV_peak_93	23	.	3.25607	5.85335	2.33139	173	1111822
chr1	106538177	106714274	ENSMUSG00000098344	chr1	105246744	105247084	Arcuate-B_peak_101	204	.	9.00589	24.8785	20.4817	196	1291094	chr1	105426126	105426356	AVPV_peak_93	23	.	3.25607	5.85335	2.33139	173	1111822
chr1	106538177	106714274	ENSMUSG00000103348	chr1	105246744	105247084	Arcuate-B_peak_101	204	.	9.00589	24.8785	20.4817	196	1291094	chr1	105426126	105426356	AVPV_peak_93	23	.	3.25607	5.85335	2.33139	173	1111822
chr1	106720458	106759727	ENSMUSG00000009905	chr1	105246744	105247084	Arcuate-B_peak_101	204	.	9.00589	24.8785	20.4817	196	1473375	chr1	105426126	105426356	AVPV_peak_93	23	.	3.25607	5.85335	2.33139	173	1294103
chr1	106764070	106796728	ENSMUSG00000009907	chr1	105246744	105247084	Arcuate-B_peak_101	204	.	9.00589	24.8785	20.4817	196	1516987	chr1	105426126	105426356	AVPV_peak_93	23	.	3.25607	5.85335	2.33139	173	1337715
chr1	106861172	106883348	ENSMUSG00000067006	chr1	105246744	105247084	Arcuate-B_peak_101	204	.	9.00589	24.8785	20.4817	196	1614089	chr1	105426126	105426356	AVPV_peak_93	23	.	3.25607	5.85335	2.33139	173	1434817
chr1	106887851	106888897	ENSMUSG00000083613	chr1	105246744	105247084	Arcuate-B_peak_101	204	.	9.00589	24.8785	20.4817	196	1640768	chr1	105426126	105426356	AVPV_peak_93	23	.	3.25607	5.85335	2.33139	173	1461496
chr1	106934448	106957080	ENSMUSG00000059956	chr1	105246744	105247084	Arcuate-B_peak_101	204	.	9.00589	24.8785	20.4817	196	1687365	chr1	105426126	105426356	AVPV_peak_93	23	.	3.25607	5.85335	2.33139	173	1508093
chr1	106980983	107001195	ENSMUSG00000048775	chr1	105246744	105247084	Arcuate-B_peak_101	204	.	9.00589	24.8785	20.4817	196	1733900	chr1	105426126	105426356	AVPV_peak_93	23	.	3.25607	5.85335	2.33139	173	1554628
chr1	107020136	107025325	ENSMUSG00000084228	chr1	105246744	105247084	Arcuate-B_peak_101	204	.	9.00589	24.8785	20.4817	196	1773053	chr1	105426126	105426356	AVPV_peak_93	23	.	3.25607	5.85335	2.33139	173	1593781
chr1	107045586	107052303	ENSMUSG00000044594	chr1	105246744	105247084	Arcuate-B_peak_101	204	.	9.00589	24.8785	20.4817	196	1798503	chr1	105426126	105426356	AVPV_peak_93	23	.	3.25607	5.85335	2.33139	173	1619231
chr1	107078166	107083506	ENSMUSG00000058017	chr1	105246744	105247084	Arcuate-B_peak_101	204	.	9.00589	24.8785	20.4817	196	1831083	chr1	105426126	105426356	AVPV_peak_93	23	.	3.25607	5.85335	2.33139	173	1651811
chr1	107137843	107138569	ENSMUSG00000083884	chr1	105246744	105247084	Arcuate-B_peak_101	204	.	9.00589	24.8785	20.4817	196	1890760	chr1	105426126	105426356	AVPV_peak_93	23	.	3.25607	5.85335	2.33139	173	1711488
chr1	107153939	107278371	ENSMUSG00000073601	chr1	105246744	105247084	Arcuate-B_peak_101	204	.	9.00589	24.8785	20.4817	196	1906856	chr1	105426126	105426356	AVPV_peak_93	23	.	3.25607	5.85335	2.33139	173	1727584
chr1	107153939	107278371	ENSMUSG00000073602	chr1	105246744	105247084	Arcuate-B_peak_101	204	.	9.00589	24.8785	20.4817	196	1906856	chr1	105426126	105426356	AVPV_peak_93	23	.	3.25607	5.85335	2.33139	173	1727584
chr1	107153939	107278371	ENSMUSG00000080729	chr1	105246744	105247084	Arcuate-B_peak_101	204	.	9.00589	24.8785	20.4817	196	1906856	chr1	105426126	105426356	AVPV_peak_93	23	.	3.25607	5.85335	2.33139	173	1727584
chr1	107153939	107278371	ENSMUSG00000081114	chr1	105246744	105247084	Arcuate-B_peak_101	204	.	9.00589	24.8785	20.4817	196	1906856	chr1	105426126	105426356	AVPV_peak_93	23	.	3.25607	5.85335	2.33139	173	1727584
chr1	107290340	107302354	ENSMUSG00000084189	chr1	105246744	105247084	Arcuate-B_peak_101	204	.	9.00589	24.8785	20.4817	196	2043257	chr1	105426126	105426356	AVPV_peak_93	23	.	3.25607	5.85335	2.33139	173	1863985
chr1	107361197	107380475	ENSMUSG00000026327	chr1	105246744	105247084	Arcuate-B_peak_101	204	.	9.00589	24.8785	20.4817	196	2114114	chr1	105426126	105426356	AVPV_peak_93	23	.	3.25607	5.85335	2.33139	173	1934842
chr1	107385199	107387412	ENSMUSG00000087210	chr1	105246744	105247084	Arcuate-B_peak_101	204	.	9.00589	24.8785	20.4817	196	2138116	chr1	105426126	105426356	AVPV_peak_93	23	.	3.25607	5.85335	2.33139	173	1958844
chr1	107399654	107452689	ENSMUSG00000067001	chr1	105246744	105247084	Arcuate-B_peak_101	204	.	9.00589	24.8785	20.4817	196	2152571	chr1	105426126	105426356	AVPV_peak_93	23	.	3.25607	5.85335	2.33139	173	1973299
chr1	107399654	107452689	ENSMUSG00000089278	chr1	105246744	105247084	Arcuate-B_peak_101	204	.	9.00589	24.8785	20.4817	196	2152571	chr1	105426126	105426356	AVPV_peak_93	23	.	3.25607	5.85335	2.33139	173	1973299
chr1	107511422	107549271	ENSMUSG00000062345	chr1	105246744	105247084	Arcuate-B_peak_101	204	.	9.00589	24.8785	20.4817	196	2264339	chr1	105426126	105426356	AVPV_peak_93	23	.	3.25607	5.85335	2.33139	173	2085067
chr1	107511422	107549271	ENSMUSG00000092572	chr1	105246744	105247084	Arcuate-B_peak_101	204	.	9.00589	24.8785	20.4817	196	2264339	chr1	105426126	105426356	AVPV_peak_93	23	.	3.25607	5.85335	2.33139	173	2085067
chr1	107590005	107610484	ENSMUSG00000026315	chr1	105246744	105247084	Arcuate-B_peak_101	204	.	9.00589	24.8785	20.4817	196	2342922	chr1	105426126	105426356	AVPV_peak_93	23	.	3.25607	5.85335	2.33139	173	2163650
chr1	107687007	107693514	ENSMUSG00000086161	chr1	105246744	105247084	Arcuate-B_peak_101	204	.	9.00589	24.8785	20.4817	196	2439924	chr1	105426126	105426356	AVPV_peak_93	23	.	3.25607	5.85335	2.33139	173	2260652
chr1	107756601	107756708	ENSMUSG00000096241	chr1	105246744	105247084	Arcuate-B_peak_101	204	.	9.00589	24.8785	20.4817	196	2509518	chr1	105426126	105426356	AVPV_peak_93	23	.	3.25607	5.85335	2.33139	173	2330246
chr1	107892973	107893105	ENSMUSG00000077237	chr1	105246744	105247084	Arcuate-B_peak_101	204	.	9.00589	24.8785	20.4817	196	2645890	chr1	105426126	105426356	AVPV_peak_93	23	.	3.25607	5.85335	2.33139	173	2466618
chr1	107917258	108028337	ENSMUSG00000099484	chr1	105246744	105247084	Arcuate-B_peak_101	204	.	9.00589	24.8785	20.4817	196	2670175	chr1	105426126	105426356	AVPV_peak_93	23	.	3.25607	5.85335	2.33139	173	2490903
chr1	107917258	108028337	ENSMUSG00000100457	chr1	105246744	105247084	Arcuate-B_peak_101	204	.	9.00589	24.8785	20.4817	196	2670175	chr1	105426126	105426356	AVPV_peak_93	23	.	3.25607	5.85335	2.33139	173	2490903
chr1	107917258	108028337	ENSMUSG00000101477	chr1	105246744	105247084	Arcuate-B_peak_101	204	.	9.00589	24.8785	20.4817	196	2670175	chr1	105426126	105426356	AVPV_peak_93	23	.	3.25607	5.85335	2.33139	173	2490903
chr1	108376969	108379438	ENSMUSG00000100041	chr1	105246744	105247084	Arcuate-B_peak_101	204	.	9.00589	24.8785	20.4817	196	3129886	chr1	105426126	105426356	AVPV_peak_93	23	.	3.25607	5.85335	2.33139	173	2950614
chr1	108417076	108419832	ENSMUSG00000104478	chr1	105246744	105247084	Arcuate-B_peak_101	204	.	9.00589	24.8785	20.4817	196	3169993	chr1	105426126	105426356	AVPV_peak_93	23	.	3.25607	5.85335	2.33139	173	2990721
chr1	108612336	108612514	ENSMUSG00000101231	chr1	105246744	105247084	Arcuate-B_peak_101	204	.	9.00589	24.8785	20.4817	196	3365253	chr1	105426126	105426356	AVPV_peak_93	23	.	3.25607	5.85335	2.33139	173	3185981
chr1	108770134	108772003	ENSMUSG00000101097	chr1	105246744	105247084	Arcuate-B_peak_101	204	.	9.00589	24.8785	20.4817	196	3523051	chr1	105426126	105426356	AVPV_peak_93	23	.	3.25607	5.85335	2.33139	173	3343779
chr1	108997633	108998760	ENSMUSG00000100831	chr1	105246744	105247084	Arcuate-B_peak_101	204	.	9.00589	24.8785	20.4817	196	3750550	chr1	105426126	105426356	AVPV_peak_93	23	.	3.25607	5.85335	2.33139	173	3571278
chr1	109574942	109575129	ENSMUSG00000100884	chr1	113541394	113541584	Arcuate-B_peak_102	72	.	5.47303	11.0974	7.23838	109	3966266	chr1	105426126	105426356	AVPV_peak_93	23	.	3.25607	5.85335	2.33139	173	4148587
chr1	109623007	109623137	ENSMUSG00000089037	chr1	113541394	113541584	Arcuate-B_peak_102	72	.	5.47303	11.0974	7.23838	109	3918258	chr1	105426126	105426356	AVPV_peak_93	23	.	3.25607	5.85335	2.33139	173	4196652
chr1	109804759	109805044	ENSMUSG00000084741	chr1	113541394	113541584	Arcuate-B_peak_102	72	.	5.47303	11.0974	7.23838	109	3736351	chr1	105426126	105426356	AVPV_peak_93	23	.	3.25607	5.85335	2.33139	173	4378404
chr1	109833023	109834746	ENSMUSG00000100025	chr1	113541394	113541584	Arcuate-B_peak_102	72	.	5.47303	11.0974	7.23838	109	3706649	chr1	105426126	105426356	AVPV_peak_93	23	.	3.25607	5.85335	2.33139	173	4406668
chr1	109982430	110140157	ENSMUSG00000026312	chr1	113541394	113541584	Arcuate-B_peak_102	72	.	5.47303	11.0974	7.23838	109	3401238	chr1	105426126	105426356	AVPV_peak_93	23	.	3.25607	5.85335	2.33139	173	4556075
chr1	110410742	110411280	ENSMUSG00000100290	chr1	113541394	113541584	Arcuate-B_peak_102	72	.	5.47303	11.0974	7.23838	109	3130115	chr1	105426126	105426356	AVPV_peak_93	23	.	3.25607	5.85335	2.33139	173	4984387
chr1	110475602	110476530	ENSMUSG00000100758	chr1	113541394	113541584	Arcuate-B_peak_102	72	.	5.47303	11.0974	7.23838	109	3064865	chr1	105426126	105426356	AVPV_peak_93	23	.	3.25607	5.85335	2.33139	173	5049247
chr1	110600020	110600833	ENSMUSG00000099926	chr1	113541394	113541584	Arcuate-B_peak_102	72	.	5.47303	11.0974	7.23838	109	2940562	chr1	105426126	105426356	AVPV_peak_93	23	.	3.25607	5.85335	2.33139	173	5173665
chr1	110888325	110977584	ENSMUSG00000047216	chr1	113541394	113541584	Arcuate-B_peak_102	72	.	5.47303	11.0974	7.23838	109	2563811	chr1	116043188	116043396	AVPV_peak_94	53	.	4.58736	9.13914	5.37146	87	5065605
chr1	110888325	110977584	ENSMUSG00000102160	chr1	113541394	113541584	Arcuate-B_peak_102	72	.	5.47303	11.0974	7.23838	109	2563811	chr1	116043188	116043396	AVPV_peak_94	53	.	4.58736	9.13914	5.37146	87	5065605
chr1	110888325	110977584	ENSMUSG00000102788	chr1	113541394	113541584	Arcuate-B_peak_102	72	.	5.47303	11.0974	7.23838	109	2563811	chr1	116043188	116043396	AVPV_peak_94	53	.	4.58736	9.13914	5.37146	87	5065605
chr1	111385689	111446645	ENSMUSG00000101253	chr1	113541394	113541584	Arcuate-B_peak_102	72	.	5.47303	11.0974	7.23838	109	2094750	chr1	116043188	116043396	AVPV_peak_94	53	.	4.58736	9.13914	5.37146	87	4596544
chr1	111385689	111446645	ENSMUSG00000101846	chr1	113541394	113541584	Arcuate-B_peak_102	72	.	5.47303	11.0974	7.23838	109	2094750	chr1	116043188	116043396	AVPV_peak_94	53	.	4.58736	9.13914	5.37146	87	4596544
chr1	111804933	111807775	ENSMUSG00000100555	chr1	113541394	113541584	Arcuate-B_peak_102	72	.	5.47303	11.0974	7.23838	109	1733620	chr1	116043188	116043396	AVPV_peak_94	53	.	4.58736	9.13914	5.37146	87	4235414
chr1	111833822	111834224	ENSMUSG00000102728	chr1	113541394	113541584	Arcuate-B_peak_102	72	.	5.47303	11.0974	7.23838	109	1707171	chr1	116043188	116043396	AVPV_peak_94	53	.	4.58736	9.13914	5.37146	87	4208965
chr1	111858701	111864918	ENSMUSG00000038702	chr1	113541394	113541584	Arcuate-B_peak_102	72	.	5.47303	11.0974	7.23838	109	1676477	chr1	116043188	116043396	AVPV_peak_94	53	.	4.58736	9.13914	5.37146	87	4178271
chr1	111880734	111881308	ENSMUSG00000101875	chr1	113541394	113541584	Arcuate-B_peak_102	72	.	5.47303	11.0974	7.23838	109	1660087	chr1	116043188	116043396	AVPV_peak_94	53	.	4.58736	9.13914	5.37146	87	4161881
chr1	112049435	112057110	ENSMUSG00000099732	chr1	113541394	113541584	Arcuate-B_peak_102	72	.	5.47303	11.0974	7.23838	109	1484285	chr1	116043188	116043396	AVPV_peak_94	53	.	4.58736	9.13914	5.37146	87	3986079
chr1	112137867	112138705	ENSMUSG00000101220	chr1	113541394	113541584	Arcuate-B_peak_102	72	.	5.47303	11.0974	7.23838	109	1402690	chr1	116043188	116043396	AVPV_peak_94	53	.	4.58736	9.13914	5.37146	87	3904484
chr1	112151088	112151753	ENSMUSG00000100020	chr1	113541394	113541584	Arcuate-B_peak_102	72	.	5.47303	11.0974	7.23838	109	1389642	chr1	116043188	116043396	AVPV_peak_94	53	.	4.58736	9.13914	5.37146	87	3891436
chr1	112404186	112404855	ENSMUSG00000101054	chr1	113541394	113541584	Arcuate-B_peak_102	72	.	5.47303	11.0974	7.23838	109	1136540	chr1	116043188	116043396	AVPV_peak_94	53	.	4.58736	9.13914	5.37146	87	3638334
chr1	112467910	112468046	ENSMUSG00000088691	chr1	113541394	113541584	Arcuate-B_peak_102	72	.	5.47303	11.0974	7.23838	109	1073349	chr1	116043188	116043396	AVPV_peak_94	53	.	4.58736	9.13914	5.37146	87	3575143
chr1	112873844	112875988	ENSMUSG00000099884	chr1	113541394	113541584	Arcuate-B_peak_102	72	.	5.47303	11.0974	7.23838	109	665407	chr1	116043188	116043396	AVPV_peak_94	53	.	4.58736	9.13914	5.37146	87	3167201
chr1	112965541	112966931	ENSMUSG00000100304	chr1	113541394	113541584	Arcuate-B_peak_102	72	.	5.47303	11.0974	7.23838	109	574464	chr1	116043188	116043396	AVPV_peak_94	53	.	4.58736	9.13914	5.37146	87	3076258
chr1	113289339	113290365	ENSMUSG00000101453	chr1	113541394	113541584	Arcuate-B_peak_102	72	.	5.47303	11.0974	7.23838	109	251030	chr1	116043188	116043396	AVPV_peak_94	53	.	4.58736	9.13914	5.37146	87	2752824
chr1	113565445	113565983	ENSMUSG00000102105	chr1	113541394	113541584	Arcuate-B_peak_102	72	.	5.47303	11.0974	7.23838	109	23862	chr1	116043188	116043396	AVPV_peak_94	53	.	4.58736	9.13914	5.37146	87	2477206
chr1	113582770	113583506	ENSMUSG00000099943	chr1	113541394	113541584	Arcuate-B_peak_102	72	.	5.47303	11.0974	7.23838	109	41187	chr1	116043188	116043396	AVPV_peak_94	53	.	4.58736	9.13914	5.37146	87	2459683
chr1	113717913	113718047	ENSMUSG00000084546	chr1	113541394	113541584	Arcuate-B_peak_102	72	.	5.47303	11.0974	7.23838	109	176330	chr1	116043188	116043396	AVPV_peak_94	53	.	4.58736	9.13914	5.37146	87	2325142
chr1	113891384	113964134	ENSMUSG00000097648	chr1	113541394	113541584	Arcuate-B_peak_102	72	.	5.47303	11.0974	7.23838	109	349801	chr1	116043188	116043396	AVPV_peak_94	53	.	4.58736	9.13914	5.37146	87	2079055
chr1	115219189	115219763	ENSMUSG00000101687	chr1	113541394	113541584	Arcuate-B_peak_102	72	.	5.47303	11.0974	7.23838	109	1677606	chr1	116043188	116043396	AVPV_peak_94	53	.	4.58736	9.13914	5.37146	87	823426
chr1	115668987	115684624	ENSMUSG00000100515	chr1	113541394	113541584	Arcuate-B_peak_102	72	.	5.47303	11.0974	7.23838	109	2127404	chr1	116043188	116043396	AVPV_peak_94	53	.	4.58736	9.13914	5.37146	87	358565
chr1	115684755	116587323	ENSMUSG00000070695	chr1	118321595	118322004	Arcuate-B_peak_103	236	.	9.72852	28.1822	23.6844	183	1734273	chr1	116043188	116043396	AVPV_peak_94	53	.	4.58736	9.13914	5.37146	87	0
chr1	115684755	116587323	ENSMUSG00000092948	chr1	118321595	118322004	Arcuate-B_peak_103	236	.	9.72852	28.1822	23.6844	183	1734273	chr1	116043188	116043396	AVPV_peak_94	53	.	4.58736	9.13914	5.37146	87	0
chr1	116633776	116634176	ENSMUSG00000102033	chr1	118321595	118322004	Arcuate-B_peak_103	236	.	9.72852	28.1822	23.6844	183	1687420	chr1	116043188	116043396	AVPV_peak_94	53	.	4.58736	9.13914	5.37146	87	590381
chr1	116802982	116823410	ENSMUSG00000094429	chr1	118321595	118322004	Arcuate-B_peak_103	236	.	9.72852	28.1822	23.6844	183	1498186	chr1	116043188	116043396	AVPV_peak_94	53	.	4.58736	9.13914	5.37146	87	759587
chr1	117392256	117393532	ENSMUSG00000101154	chr1	118321595	118322004	Arcuate-B_peak_103	236	.	9.72852	28.1822	23.6844	183	928064	chr1	118321465	118321929	AVPV_peak_95	233	.	7.71855	27.7107	23.3052	267	927934
chr1	117536300	117536464	ENSMUSG00000065865	chr1	118321595	118322004	Arcuate-B_peak_103	236	.	9.72852	28.1822	23.6844	183	785132	chr1	118321465	118321929	AVPV_peak_95	233	.	7.71855	27.7107	23.3052	267	785002
chr1	117561229	117561339	ENSMUSG00000098815	chr1	118321595	118322004	Arcuate-B_peak_103	236	.	9.72852	28.1822	23.6844	183	760257	chr1	118321465	118321929	AVPV_peak_95	233	.	7.71855	27.7107	23.3052	267	760127
chr1	117578390	117578864	ENSMUSG00000101573	chr1	118321595	118322004	Arcuate-B_peak_103	236	.	9.72852	28.1822	23.6844	183	742732	chr1	118321465	118321929	AVPV_peak_95	233	.	7.71855	27.7107	23.3052	267	742602
chr1	117603877	117606484	ENSMUSG00000107979	chr1	118321595	118322004	Arcuate-B_peak_103	236	.	9.72852	28.1822	23.6844	183	715112	chr1	118321465	118321929	AVPV_peak_95	233	.	7.71855	27.7107	23.3052	267	714982
chr1	117625521	117628027	ENSMUSG00000101373	chr1	118321595	118322004	Arcuate-B_peak_103	236	.	9.72852	28.1822	23.6844	183	693569	chr1	118321465	118321929	AVPV_peak_95	233	.	7.71855	27.7107	23.3052	267	693439
chr1	117662290	117678373	ENSMUSG00000099615	chr1	118321595	118322004	Arcuate-B_peak_103	236	.	9.72852	28.1822	23.6844	183	643223	chr1	118321465	118321929	AVPV_peak_95	233	.	7.71855	27.7107	23.3052	267	643093
chr1	117697130	117727441	ENSMUSG00000100265	chr1	118321595	118322004	Arcuate-B_peak_103	236	.	9.72852	28.1822	23.6844	183	594155	chr1	118321465	118321929	AVPV_peak_95	233	.	7.71855	27.7107	23.3052	267	594025
chr1	117741366	117768622	ENSMUSG00000099571	chr1	118321595	118322004	Arcuate-B_peak_103	236	.	9.72852	28.1822	23.6844	183	552974	chr1	118321465	118321929	AVPV_peak_95	233	.	7.71855	27.7107	23.3052	267	552844
chr1	117741366	117768622	ENSMUSG00000100527	chr1	118321595	118322004	Arcuate-B_peak_103	236	.	9.72852	28.1822	23.6844	183	552974	chr1	118321465	118321929	AVPV_peak_95	233	.	7.71855	27.7107	23.3052	267	552844
chr1	117781132	117803359	ENSMUSG00000101303	chr1	118321595	118322004	Arcuate-B_peak_103	236	.	9.72852	28.1822	23.6844	183	518237	chr1	118321465	118321929	AVPV_peak_95	233	.	7.71855	27.7107	23.3052	267	518107
chr1	117830080	117854496	ENSMUSG00000099534	chr1	118321595	118322004	Arcuate-B_peak_103	236	.	9.72852	28.1822	23.6844	183	467100	chr1	118321465	118321929	AVPV_peak_95	233	.	7.71855	27.7107	23.3052	267	466970
chr1	117830080	117854496	ENSMUSG00000100305	chr1	118321595	118322004	Arcuate-B_peak_103	236	.	9.72852	28.1822	23.6844	183	467100	chr1	118321465	118321929	AVPV_peak_95	233	.	7.71855	27.7107	23.3052	267	466970
chr1	117868521	117899722	ENSMUSG00000100886	chr1	118321595	118322004	Arcuate-B_peak_103	236	.	9.72852	28.1822	23.6844	183	421874	chr1	118321465	118321929	AVPV_peak_95	233	.	7.71855	27.7107	23.3052	267	421744
chr1	117928014	117949988	ENSMUSG00000101415	chr1	118321595	118322004	Arcuate-B_peak_103	236	.	9.72852	28.1822	23.6844	183	371608	chr1	118321465	118321929	AVPV_peak_95	233	.	7.71855	27.7107	23.3052	267	371478
chr1	117965938	117986884	ENSMUSG00000100617	chr1	118321595	118322004	Arcuate-B_peak_103	236	.	9.72852	28.1822	23.6844	183	334712	chr1	118321465	118321929	AVPV_peak_95	233	.	7.71855	27.7107	23.3052	267	334582
chr1	118008768	118046849	ENSMUSG00000100177	chr1	118321595	118322004	Arcuate-B_peak_103	236	.	9.72852	28.1822	23.6844	183	274747	chr1	118321465	118321929	AVPV_peak_95	233	.	7.71855	27.7107	23.3052	267	274617
chr1	118008768	118046849	ENSMUSG00000100703	chr1	118321595	118322004	Arcuate-B_peak_103	236	.	9.72852	28.1822	23.6844	183	274747	chr1	118321465	118321929	AVPV_peak_95	233	.	7.71855	27.7107	23.3052	267	274617
chr1	118008768	118046849	ENSMUSG00000101363	chr1	118321595	118322004	Arcuate-B_peak_103	236	.	9.72852	28.1822	23.6844	183	274747	chr1	118321465	118321929	AVPV_peak_95	233	.	7.71855	27.7107	23.3052	267	274617
chr1	118064117	118064959	ENSMUSG00000101590	chr1	118321595	118322004	Arcuate-B_peak_103	236	.	9.72852	28.1822	23.6844	183	256637	chr1	118321465	118321929	AVPV_peak_95	233	.	7.71855	27.7107	23.3052	267	256507
chr1	118176541	118202307	ENSMUSG00000102030	chr1	118321595	118322004	Arcuate-B_peak_103	236	.	9.72852	28.1822	23.6844	183	119289	chr1	118321465	118321929	AVPV_peak_95	233	.	7.71855	27.7107	23.3052	267	119159
chr1	118249862	118251025	ENSMUSG00000099870	chr1	118321595	118322004	Arcuate-B_peak_103	236	.	9.72852	28.1822	23.6844	183	70571	chr1	118321465	118321929	AVPV_peak_95	233	.	7.71855	27.7107	23.3052	267	70441
chr1	118294777	118311739	ENSMUSG00000026374	chr1	118321595	118322004	Arcuate-B_peak_103	236	.	9.72852	28.1822	23.6844	183	9857	chr1	118321465	118321929	AVPV_peak_95	233	.	7.71855	27.7107	23.3052	267	9727
chr1	118321838	118333822	ENSMUSG00000026377	chr1	118321595	118322004	Arcuate-B_peak_103	236	.	9.72852	28.1822	23.6844	183	0	chr1	118321465	118321929	AVPV_peak_95	233	.	7.71855	27.7107	23.3052	267	0
chr1	118357311	118363449	ENSMUSG00000099936	chr1	118321595	118322004	Arcuate-B_peak_103	236	.	9.72852	28.1822	23.6844	183	35308	chr1	118321465	118321929	AVPV_peak_95	233	.	7.71855	27.7107	23.3052	267	35383
chr1	118389057	118612678	ENSMUSG00000064302	chr1	118321595	118322004	Arcuate-B_peak_103	236	.	9.72852	28.1822	23.6844	183	67054	chr1	118321465	118321929	AVPV_peak_95	233	.	7.71855	27.7107	23.3052	267	67129
chr1	118389057	118612678	ENSMUSG00000077257	chr1	118321595	118322004	Arcuate-B_peak_103	236	.	9.72852	28.1822	23.6844	183	67054	chr1	118321465	118321929	AVPV_peak_95	233	.	7.71855	27.7107	23.3052	267	67129
chr1	118389057	118612678	ENSMUSG00000080542	chr1	118321595	118322004	Arcuate-B_peak_103	236	.	9.72852	28.1822	23.6844	183	67054	chr1	118321465	118321929	AVPV_peak_95	233	.	7.71855	27.7107	23.3052	267	67129
chr1	118389057	118612678	ENSMUSG00000100770	chr1	118321595	118322004	Arcuate-B_peak_103	236	.	9.72852	28.1822	23.6844	183	67054	chr1	118321465	118321929	AVPV_peak_95	233	.	7.71855	27.7107	23.3052	267	67129
chr1	118389057	118612678	ENSMUSG00000107722	chr1	118321595	118322004	Arcuate-B_peak_103	236	.	9.72852	28.1822	23.6844	183	67054	chr1	118321465	118321929	AVPV_peak_95	233	.	7.71855	27.7107	23.3052	267	67129
chr1	118627944	118685168	ENSMUSG00000026380	chr1	118321595	118322004	Arcuate-B_peak_103	236	.	9.72852	28.1822	23.6844	183	305941	chr1	118321465	118321929	AVPV_peak_95	233	.	7.71855	27.7107	23.3052	267	306016
chr1	118627944	118685168	ENSMUSG00000088363	chr1	118321595	118322004	Arcuate-B_peak_103	236	.	9.72852	28.1822	23.6844	183	305941	chr1	118321465	118321929	AVPV_peak_95	233	.	7.71855	27.7107	23.3052	267	306016
chr1	118627944	118685168	ENSMUSG00000089601	chr1	118321595	118322004	Arcuate-B_peak_103	236	.	9.72852	28.1822	23.6844	183	305941	chr1	118321465	118321929	AVPV_peak_95	233	.	7.71855	27.7107	23.3052	267	306016
chr1	118627944	118685168	ENSMUSG00000101624	chr1	118321595	118322004	Arcuate-B_peak_103	236	.	9.72852	28.1822	23.6844	183	305941	chr1	118321465	118321929	AVPV_peak_95	233	.	7.71855	27.7107	23.3052	267	306016
chr1	118810135	118810453	ENSMUSG00000100040	chr1	119170752	119170955	Arcuate-B_peak_104	62	.	5.22815	10.0802	6.29096	67	360300	chr1	118321465	118321929	AVPV_peak_95	233	.	7.71855	27.7107	23.3052	267	488207
chr1	118834131	119053619	ENSMUSG00000048402	chr1	119170752	119170955	Arcuate-B_peak_104	62	.	5.22815	10.0802	6.29096	67	117134	chr1	119526173	119526368	AVPV_peak_96	77	.	4.36014	11.5922	7.70067	146	472555
chr1	118834131	119053619	ENSMUSG00000098273	chr1	119170752	119170955	Arcuate-B_peak_104	62	.	5.22815	10.0802	6.29096	67	117134	chr1	119526173	119526368	AVPV_peak_96	77	.	4.36014	11.5922	7.70067	146	472555
chr1	119058468	119059848	ENSMUSG00000097408	chr1	119170752	119170955	Arcuate-B_peak_104	62	.	5.22815	10.0802	6.29096	67	110905	chr1	119526173	119526368	AVPV_peak_96	77	.	4.36014	11.5922	7.70067	146	466326
chr1	119157585	119158565	ENSMUSG00000096939	chr1	119170752	119170955	Arcuate-B_peak_104	62	.	5.22815	10.0802	6.29096	67	12188	chr1	119526173	119526368	AVPV_peak_96	77	.	4.36014	11.5922	7.70067	146	367609
chr1	119241961	119242753	ENSMUSG00000100767	chr1	119170752	119170955	Arcuate-B_peak_104	62	.	5.22815	10.0802	6.29096	67	71007	chr1	119526173	119526368	AVPV_peak_96	77	.	4.36014	11.5922	7.70067	146	283421
chr1	119305345	119326833	ENSMUSG00000099860	chr1	119431634	119432170	Arcuate-B_peak_105	143	.	6.01401	18.5163	14.3464	232	104802	chr1	119526173	119526368	AVPV_peak_96	77	.	4.36014	11.5922	7.70067	146	199341
chr1	119329199	119385581	ENSMUSG00000101179	chr1	119431634	119432170	Arcuate-B_peak_105	143	.	6.01401	18.5163	14.3464	232	46054	chr1	119526173	119526368	AVPV_peak_96	77	.	4.36014	11.5922	7.70067	146	140593
chr1	119415464	119422248	ENSMUSG00000037035	chr1	119431634	119432170	Arcuate-B_peak_105	143	.	6.01401	18.5163	14.3464	232	9387	chr1	119526173	119526368	AVPV_peak_96	77	.	4.36014	11.5922	7.70067	146	103926
chr1	119470304	119504794	ENSMUSG00000004451	chr1	119526159	119526464	Arcuate-B_peak_106	145	.	6.77431	18.7537	14.5634	99	21366	chr1	119526173	119526368	AVPV_peak_96	77	.	4.36014	11.5922	7.70067	146	21380
chr1	119470304	119504794	ENSMUSG00000101437	chr1	119526159	119526464	Arcuate-B_peak_106	145	.	6.77431	18.7537	14.5634	99	21366	chr1	119526173	119526368	AVPV_peak_96	77	.	4.36014	11.5922	7.70067	146	21380
chr1	119520089	119528983	ENSMUSG00000098447	chr1	119526159	119526464	Arcuate-B_peak_106	145	.	6.77431	18.7537	14.5634	99	0	chr1	119526173	119526368	AVPV_peak_96	77	.	4.36014	11.5922	7.70067	146	0
chr1	119520089	119528983	ENSMUSG00000098923	chr1	119526159	119526464	Arcuate-B_peak_106	145	.	6.77431	18.7537	14.5634	99	0	chr1	119526173	119526368	AVPV_peak_96	77	.	4.36014	11.5922	7.70067	146	0
chr1	119529479	119536165	ENSMUSG00000084505	chr1	119526159	119526464	Arcuate-B_peak_106	145	.	6.77431	18.7537	14.5634	99	3016	chr1	119526173	119526368	AVPV_peak_96	77	.	4.36014	11.5922	7.70067	146	3112
chr1	119529479	119536165	ENSMUSG00000101731	chr1	119526159	119526464	Arcuate-B_peak_106	145	.	6.77431	18.7537	14.5634	99	3016	chr1	119526173	119526368	AVPV_peak_96	77	.	4.36014	11.5922	7.70067	146	3112
chr1	119545036	119649000	ENSMUSG00000026383	chr1	119526159	119526464	Arcuate-B_peak_106	145	.	6.77431	18.7537	14.5634	99	18573	chr1	119526173	119526368	AVPV_peak_96	77	.	4.36014	11.5922	7.70067	146	18669
chr1	119545036	119649000	ENSMUSG00000102687	chr1	119526159	119526464	Arcuate-B_peak_106	145	.	6.77431	18.7537	14.5634	99	18573	chr1	119526173	119526368	AVPV_peak_96	77	.	4.36014	11.5922	7.70067	146	18669
chr1	119652466	119837613	ENSMUSG00000026384	chr1	119526159	119526464	Arcuate-B_peak_106	145	.	6.77431	18.7537	14.5634	99	126003	chr1	119526173	119526368	AVPV_peak_96	77	.	4.36014	11.5922	7.70067	146	126099
chr1	119652466	119837613	ENSMUSG00000090277	chr1	119526159	119526464	Arcuate-B_peak_106	145	.	6.77431	18.7537	14.5634	99	126003	chr1	119526173	119526368	AVPV_peak_96	77	.	4.36014	11.5922	7.70067	146	126099
chr1	119652466	119837613	ENSMUSG00000091876	chr1	119526159	119526464	Arcuate-B_peak_106	145	.	6.77431	18.7537	14.5634	99	126003	chr1	119526173	119526368	AVPV_peak_96	77	.	4.36014	11.5922	7.70067	146	126099
chr1	119652466	119837613	ENSMUSG00000100436	chr1	119526159	119526464	Arcuate-B_peak_106	145	.	6.77431	18.7537	14.5634	99	126003	chr1	119526173	119526368	AVPV_peak_96	77	.	4.36014	11.5922	7.70067	146	126099
chr1	119652466	119837613	ENSMUSG00000103146	chr1	119526159	119526464	Arcuate-B_peak_106	145	.	6.77431	18.7537	14.5634	99	126003	chr1	119526173	119526368	AVPV_peak_96	77	.	4.36014	11.5922	7.70067	146	126099
chr1	119874780	119875010	ENSMUSG00000100042	chr1	119526159	119526464	Arcuate-B_peak_106	145	.	6.77431	18.7537	14.5634	99	348317	chr1	119526173	119526368	AVPV_peak_96	77	.	4.36014	11.5922	7.70067	146	348413
chr1	119897460	119898124	ENSMUSG00000100636	chr1	119526159	119526464	Arcuate-B_peak_106	145	.	6.77431	18.7537	14.5634	99	370997	chr1	119526173	119526368	AVPV_peak_96	77	.	4.36014	11.5922	7.70067	146	371093
chr1	119903129	119906897	ENSMUSG00000101224	chr1	119526159	119526464	Arcuate-B_peak_106	145	.	6.77431	18.7537	14.5634	99	376666	chr1	119526173	119526368	AVPV_peak_96	77	.	4.36014	11.5922	7.70067	146	376762
chr1	119907889	119913208	ENSMUSG00000036975	chr1	119526159	119526464	Arcuate-B_peak_106	145	.	6.77431	18.7537	14.5634	99	381426	chr1	119526173	119526368	AVPV_peak_96	77	.	4.36014	11.5922	7.70067	146	381522
chr1	119923340	119997234	ENSMUSG00000036962	chr1	119526159	119526464	Arcuate-B_peak_106	145	.	6.77431	18.7537	14.5634	99	396877	chr1	120333390	120333611	AVPV_peak_97	53	.	4.66523	9.13914	5.37146	96	336157
chr1	119923340	119997234	ENSMUSG00000092245	chr1	119526159	119526464	Arcuate-B_peak_106	145	.	6.77431	18.7537	14.5634	99	396877	chr1	120333390	120333611	AVPV_peak_97	53	.	4.66523	9.13914	5.37146	96	336157
chr1	120006893	120063536	ENSMUSG00000026387	chr1	119526159	119526464	Arcuate-B_peak_106	145	.	6.77431	18.7537	14.5634	99	480430	chr1	120333390	120333611	AVPV_peak_97	53	.	4.66523	9.13914	5.37146	96	269855
chr1	120067376	120074074	ENSMUSG00000050777	chr1	119526159	119526464	Arcuate-B_peak_106	145	.	6.77431	18.7537	14.5634	99	540913	chr1	120333390	120333611	AVPV_peak_97	53	.	4.66523	9.13914	5.37146	96	259317
chr1	120113279	120121078	ENSMUSG00000026385	chr1	119526159	119526464	Arcuate-B_peak_106	145	.	6.77431	18.7537	14.5634	99	586816	chr1	120333390	120333611	AVPV_peak_97	53	.	4.66523	9.13914	5.37146	96	212313
chr1	120121186	120188189	ENSMUSG00000026388	chr1	119526159	119526464	Arcuate-B_peak_106	145	.	6.77431	18.7537	14.5634	99	594723	chr1	120333390	120333611	AVPV_peak_97	53	.	4.66523	9.13914	5.37146	96	145202
chr1	120190756	120272705	ENSMUSG00000026389	chr1	119526159	119526464	Arcuate-B_peak_106	145	.	6.77431	18.7537	14.5634	99	664293	chr1	120333390	120333611	AVPV_peak_97	53	.	4.66523	9.13914	5.37146	96	60686
chr1	120340581	120343174	ENSMUSG00000036907	chr1	119526159	119526464	Arcuate-B_peak_106	145	.	6.77431	18.7537	14.5634	99	814118	chr1	120333390	120333611	AVPV_peak_97	53	.	4.66523	9.13914	5.37146	96	6971
chr1	120435804	120438455	ENSMUSG00000101275	chr1	121327833	121328139	Arcuate-B_peak_107	36	.	3.99287	7.28745	3.6733	61	889379	chr1	120333390	120333611	AVPV_peak_97	53	.	4.66523	9.13914	5.37146	96	102194
chr1	120474537	120505024	ENSMUSG00000026390	chr1	121327833	121328139	Arcuate-B_peak_107	36	.	3.99287	7.28745	3.6733	61	822810	chr1	120333390	120333611	AVPV_peak_97	53	.	4.66523	9.13914	5.37146	96	140927
chr1	120602417	120607992	ENSMUSG00000058665	chr1	121327833	121328139	Arcuate-B_peak_107	36	.	3.99287	7.28745	3.6733	61	719842	chr1	120333390	120333611	AVPV_peak_97	53	.	4.66523	9.13914	5.37146	96	268807
chr1	120621739	120690403	ENSMUSG00000099957	chr1	121327833	121328139	Arcuate-B_peak_107	36	.	3.99287	7.28745	3.6733	61	637431	chr1	120333390	120333611	AVPV_peak_97	53	.	4.66523	9.13914	5.37146	96	288129
chr1	120758442	120763565	ENSMUSG00000101386	chr1	121327833	121328139	Arcuate-B_peak_107	36	.	3.99287	7.28745	3.6733	61	564269	chr1	120333390	120333611	AVPV_peak_97	53	.	4.66523	9.13914	5.37146	96	424832
chr1	120816499	120836997	ENSMUSG00000100761	chr1	121327833	121328139	Arcuate-B_peak_107	36	.	3.99287	7.28745	3.6733	61	490837	chr1	120333390	120333611	AVPV_peak_97	53	.	4.66523	9.13914	5.37146	96	482889
chr1	120816499	120836997	ENSMUSG00000101922	chr1	121327833	121328139	Arcuate-B_peak_107	36	.	3.99287	7.28745	3.6733	61	490837	chr1	120333390	120333611	AVPV_peak_97	53	.	4.66523	9.13914	5.37146	96	482889
chr1	120847988	120858010	ENSMUSG00000099336	chr1	121327833	121328139	Arcuate-B_peak_107	36	.	3.99287	7.28745	3.6733	61	469824	chr1	121327856	121328158	AVPV_peak_98	42	.	4.21044	7.91873	4.23888	92	469847
chr1	120847988	120858010	ENSMUSG00000100979	chr1	121327833	121328139	Arcuate-B_peak_107	36	.	3.99287	7.28745	3.6733	61	469824	chr1	121327856	121328158	AVPV_peak_98	42	.	4.21044	7.91873	4.23888	92	469847
chr1	120868995	120872100	ENSMUSG00000102360	chr1	121327833	121328139	Arcuate-B_peak_107	36	.	3.99287	7.28745	3.6733	61	455734	chr1	121327856	121328158	AVPV_peak_98	42	.	4.21044	7.91873	4.23888	92	455757
chr1	121087404	121178441	ENSMUSG00000097881	chr1	121327833	121328139	Arcuate-B_peak_107	36	.	3.99287	7.28745	3.6733	61	149393	chr1	121327856	121328158	AVPV_peak_98	42	.	4.21044	7.91873	4.23888	92	149416
chr1	121224275	121227526	ENSMUSG00000101700	chr1	121327833	121328139	Arcuate-B_peak_107	36	.	3.99287	7.28745	3.6733	61	100308	chr1	121327856	121328158	AVPV_peak_98	42	.	4.21044	7.91873	4.23888	92	100331
chr1	121300136	121300831	ENSMUSG00000104332	chr1	121327833	121328139	Arcuate-B_peak_107	36	.	3.99287	7.28745	3.6733	61	27003	chr1	121327856	121328158	AVPV_peak_98	42	.	4.21044	7.91873	4.23888	92	27026
chr1	121304352	121332589	ENSMUSG00000003721	chr1	121327833	121328139	Arcuate-B_peak_107	36	.	3.99287	7.28745	3.6733	61	0	chr1	121327856	121328158	AVPV_peak_98	42	.	4.21044	7.91873	4.23888	92	0
chr1	121304352	121332589	ENSMUSG00000104253	chr1	121327833	121328139	Arcuate-B_peak_107	36	.	3.99287	7.28745	3.6733	61	0	chr1	121327856	121328158	AVPV_peak_98	42	.	4.21044	7.91873	4.23888	92	0
chr1	121355115	121359900	ENSMUSG00000101791	chr1	121327833	121328139	Arcuate-B_peak_107	36	.	3.99287	7.28745	3.6733	61	26977	chr1	121327856	121328158	AVPV_peak_98	42	.	4.21044	7.91873	4.23888	92	26958
chr1	121431048	121506460	ENSMUSG00000026339	chr1	121567477	121568108	Arcuate-B_peak_108	559	.	16.4487	61.1861	55.934	438	61018	chr1	121567486	121568131	AVPV_peak_99	594	.	14.8232	64.6805	59.4469	340	61027
chr1	121431048	121506460	ENSMUSG00000085857	chr1	121567477	121568108	Arcuate-B_peak_108	559	.	16.4487	61.1861	55.934	438	61018	chr1	121567486	121568131	AVPV_peak_99	594	.	14.8232	64.6805	59.4469	340	61027
chr1	121507584	121507803	ENSMUSG00000083582	chr1	121567477	121568108	Arcuate-B_peak_108	559	.	16.4487	61.1861	55.934	438	59675	chr1	121567486	121568131	AVPV_peak_99	594	.	14.8232	64.6805	59.4469	340	59684
chr1	121509841	121528465	ENSMUSG00000050534	chr1	121567477	121568108	Arcuate-B_peak_108	559	.	16.4487	61.1861	55.934	438	39013	chr1	121567486	121568131	AVPV_peak_99	594	.	14.8232	64.6805	59.4469	340	39022
chr1	121509841	121528465	ENSMUSG00000081130	chr1	121567477	121568108	Arcuate-B_peak_108	559	.	16.4487	61.1861	55.934	438	39013	chr1	121567486	121568131	AVPV_peak_99	594	.	14.8232	64.6805	59.4469	340	39022
chr1	121553834	121567989	ENSMUSG00000001674	chr1	121567477	121568108	Arcuate-B_peak_108	559	.	16.4487	61.1861	55.934	438	0	chr1	121567486	121568131	AVPV_peak_99	594	.	14.8232	64.6805	59.4469	340	0
chr1	121645666	121645849	ENSMUSG00000102006	chr1	121567477	121568108	Arcuate-B_peak_108	559	.	16.4487	61.1861	55.934	438	77559	chr1	121567486	121568131	AVPV_peak_99	594	.	14.8232	64.6805	59.4469	340	77536
chr1	121706514	121707263	ENSMUSG00000102488	chr1	121567477	121568108	Arcuate-B_peak_108	559	.	16.4487	61.1861	55.934	438	138407	chr1	121567486	121568131	AVPV_peak_99	594	.	14.8232	64.6805	59.4469	340	138384
chr1	121969216	121970524	ENSMUSG00000083584	chr1	121567477	121568108	Arcuate-B_peak_108	559	.	16.4487	61.1861	55.934	438	401109	chr1	121567486	121568131	AVPV_peak_99	594	.	14.8232	64.6805	59.4469	340	401086
chr1	122190220	122191055	ENSMUSG00000100913	chr1	121567477	121568108	Arcuate-B_peak_108	559	.	16.4487	61.1861	55.934	438	622113	chr1	121567486	121568131	AVPV_peak_99	594	.	14.8232	64.6805	59.4469	340	622090
chr1	122201458	122201541	ENSMUSG00000080410	chr1	121567477	121568108	Arcuate-B_peak_108	559	.	16.4487	61.1861	55.934	438	633351	chr1	121567486	121568131	AVPV_peak_99	594	.	14.8232	64.6805	59.4469	340	633328
chr1	122205144	122252180	ENSMUSG00000099960	chr1	121567477	121568108	Arcuate-B_peak_108	559	.	16.4487	61.1861	55.934	438	637037	chr1	121567486	121568131	AVPV_peak_99	594	.	14.8232	64.6805	59.4469	340	637014
chr1	122510548	122510697	ENSMUSG00000089274	chr1	121567477	121568108	Arcuate-B_peak_108	559	.	16.4487	61.1861	55.934	438	942441	chr1	121567486	121568131	AVPV_peak_99	594	.	14.8232	64.6805	59.4469	340	942418
chr1	122521748	122522876	ENSMUSG00000103263	chr1	121567477	121568108	Arcuate-B_peak_108	559	.	16.4487	61.1861	55.934	438	953641	chr1	121567486	121568131	AVPV_peak_99	594	.	14.8232	64.6805	59.4469	340	953618
chr1	122553172	122553316	ENSMUSG00000089190	chr1	121567477	121568108	Arcuate-B_peak_108	559	.	16.4487	61.1861	55.934	438	985065	chr1	121567486	121568131	AVPV_peak_99	594	.	14.8232	64.6805	59.4469	340	985042
chr1	122810305	122810682	ENSMUSG00000099451	chr1	121567477	121568108	Arcuate-B_peak_108	559	.	16.4487	61.1861	55.934	438	1242198	chr1	121567486	121568131	AVPV_peak_99	594	.	14.8232	64.6805	59.4469	340	1242175
chr1	122866041	122867773	ENSMUSG00000104180	chr1	121567477	121568108	Arcuate-B_peak_108	559	.	16.4487	61.1861	55.934	438	1297934	chr1	121567486	121568131	AVPV_peak_99	594	.	14.8232	64.6805	59.4469	340	1297911
[truncated: 53,489 more rows]
