# Supplementary material for: Dax1 modulates ERα-dependent hypothalamic estrogen sensing in female mice
Source: Nat Commun. 2023 May 29;14:3076. doi: 10.1038/s41467-023-38618-y (PMC10227040; doi:10.1038/s41467-023-38618-y)
Supplement: Supplementary file 8 — Supplementary Data 6 [file 41467_2023_38618_MOESM8_ESM.xlsx]

## Sheet: ARC-E2_vs_Vehicle
	baseMean	log2FoldChange	lfcSE	pvalue	padj
ENSMUSG00000029910	452.061	2.34064	0.108034	2.1366e-105	2.58251e-101
ENSMUSG00000025089	1886.26	1.20755	0.0547815	6.32016e-109	1.52784e-104
ENSMUSG00000053963	1326.08	1.63802	0.0861388	7.90263e-82	3.82076e-78
ENSMUSG00000046922	232.608	1.65249	0.102204	4.89317e-60	1.07534e-56
ENSMUSG00000035226	1329.73	0.668905	0.0381465	4.4654e-70	1.34933e-66
ENSMUSG00000044217	147.389	5.454	0.386699	7.61771e-46	9.20753e-43
ENSMUSG00000032012	634.917	1.00051	0.0665549	2.60849e-52	3.9411e-49
ENSMUSG00000031870	1283.35	1.45222	0.0724408	1.38575e-90	8.37478e-87
ENSMUSG00000016624	324.403	2.3461	0.142117	1.35153e-62	3.63021e-59
ENSMUSG00000046593	258.318	2.16474	0.119808	2.84558e-74	1.14648e-70
ENSMUSG00000078117	654.721	1.6984	0.0826134	4.19061e-95	3.37679e-91
ENSMUSG00000049112	380.97	1.65508	0.113506	2.39708e-49	3.40865e-46
ENSMUSG00000090125	339.47	2.38764	0.135457	8.63251e-71	2.98118e-67
ENSMUSG00000022346	222.612	1.69821	0.130481	4.03089e-40	3.4801e-37
ENSMUSG00000032313	317.029	1.26111	0.0942764	4.94679e-42	4.78335e-39
ENSMUSG00000049892	327.024	1.60948	0.100997	2.01751e-58	4.06428e-55
ENSMUSG00000087002	164.36	1.29363	0.108672	6.76168e-34	3.63237e-31
ENSMUSG00000115958	354.288	-2.05964	0.217933	1.75811e-22	4.49131e-20
ENSMUSG00000022895	1659.71	0.5219	0.032195	2.8389e-60	6.86276e-57
ENSMUSG00000026687	966.525	0.544894	0.0490688	7.1674e-30	3.09401e-27
ENSMUSG00000041700	64.9542	-3.2963	0.254705	2.01462e-39	1.57102e-36
ENSMUSG00000098306	319.409	-2.05538	0.226106	5.15615e-21	1.18709e-18
ENSMUSG00000029917	81.2894	3.08395	0.227489	4.80711e-43	5.28214e-40
ENSMUSG00000019890	331.356	1.26706	0.0942388	1.79183e-42	1.80482e-39
ENSMUSG00000027270	203.969	1.15318	0.0876868	9.84536e-41	9.15392e-38
ENSMUSG00000035828	754.809	0.902491	0.0750418	1.35606e-34	8.4055e-32
ENSMUSG00000027849	825.584	0.967961	0.0767635	1.00023e-37	7.32711e-35
ENSMUSG00000037169	170.435	1.57401	0.137462	1.04594e-31	5.16012e-29
ENSMUSG00000038296	554.852	0.729461	0.0612742	6.37185e-34	3.50075e-31
ENSMUSG00000044499	419.857	1.16057	0.0839844	1.16424e-44	1.34021e-41
ENSMUSG00000028197	340.051	2.61271	0.228871	1.68564e-31	7.98996e-29
ENSMUSG00000048337	73.0666	2.65004	0.219784	1.47962e-34	8.94207e-32
ENSMUSG00000033007	145.705	1.69524	0.170474	1.24432e-24	3.76002e-22
ENSMUSG00000042401	1608.82	0.543829	0.0473843	1.07766e-31	5.21025e-29
ENSMUSG00000116158	314.696	-2.09129	0.22789	2.32373e-21	5.50723e-19
ENSMUSG00000037280	199.891	2.01038	0.132425	2.13643e-53	3.44307e-50
ENSMUSG00000071719	732.627	0.629568	0.0518011	3.45265e-35	2.25579e-32
ENSMUSG00000052125	209.008	1.46692	0.117415	3.97301e-37	2.82481e-34
ENSMUSG00000024647	278.227	1.33225	0.115669	5.35001e-32	2.81155e-29
ENSMUSG00000051136	855.626	1.30427	0.0995908	1.83671e-40	1.64447e-37
ENSMUSG00000039911	497.966	1.13873	0.0804613	1.00715e-46	1.28142e-43
ENSMUSG00000068735	1710.74	0.575678	0.0524511	2.95451e-29	1.17086e-26
ENSMUSG00000040972	382.958	1.02636	0.0790465	9.23425e-40	7.69754e-37
ENSMUSG00000068696	346.129	1.42276	0.119321	5.20702e-34	2.99701e-31
ENSMUSG00000030513	646.071	0.998826	0.0804347	1.16602e-36	7.82984e-34
ENSMUSG00000036523	308.249	2.59988	0.265866	6.3719e-24	1.83374e-21
ENSMUSG00000006764	48.3094	2.28205	0.21564	2.99704e-27	1.03501e-24
ENSMUSG00000023150	1854.47	0.418901	0.0325364	4.51843e-39	3.41339e-36
ENSMUSG00000027820	84.5921	2.02719	0.178507	4.05583e-31	1.84992e-28
ENSMUSG00000109809	66.9205	-6.48898	0.599703	8.52824e-28	3.12366e-25
ENSMUSG00000026950	263.01	1.53024	0.134932	4.37563e-31	1.95883e-28
ENSMUSG00000038145	2222.76	0.356866	0.0323853	2.6084e-29	1.05092e-26
ENSMUSG00000045179	470.92	-1.40809	0.157117	1.65321e-20	3.63316e-18
ENSMUSG00000049409	119.486	-1.51077	0.133086	3.94252e-31	1.83282e-28
ENSMUSG00000038370	405.564	0.809931	0.0812368	1.11495e-24	3.41174e-22
ENSMUSG00000071234	508.746	0.960142	0.0713732	1.56935e-42	1.64945e-39
ENSMUSG00000026826	340.502	2.3768	0.282031	1.5642e-18	2.80096e-16
ENSMUSG00000000889	32.8225	3.50106	0.344384	4.80387e-25	1.52801e-22
ENSMUSG00000024598	79.8358	1.7217	0.174505	3.59364e-24	1.04666e-21
ENSMUSG00000049191	1483.34	-0.289873	0.0362133	1.26029e-16	1.82433e-14
ENSMUSG00000086968	952.614	0.470167	0.0449246	1.00428e-26	3.37188e-24
ENSMUSG00000031438	944.095	-0.420929	0.0444386	2.02419e-22	5.09717e-20
ENSMUSG00000048988	475.132	0.864371	0.0926296	5.80302e-22	1.43145e-19
ENSMUSG00000068522	153.411	-0.916911	0.107108	6.22423e-19	1.15742e-16
ENSMUSG00000033327	1000.93	2.51893	0.161781	5.51669e-56	1.02585e-52
ENSMUSG00000040289	601.594	0.619564	0.0620122	1.00161e-24	3.10421e-22
ENSMUSG00000047443	34.9109	4.01701	0.409122	1.57243e-23	4.271e-21
ENSMUSG00000019876	240.297	-0.859829	0.0868422	2.3409e-24	6.9011e-22
ENSMUSG00000014813	162.938	1.33702	0.119876	3.40441e-30	1.49633e-27
ENSMUSG00000024027	815.486	0.732567	0.0689198	1.28509e-27	4.63667e-25
ENSMUSG00000072872	1461.29	0.416929	0.0419475	2.15995e-24	6.44626e-22
ENSMUSG00000032501	243.453	1.18477	0.110552	4.28871e-28	1.61992e-25
ENSMUSG00000030621	348.359	0.933429	0.0886872	3.90886e-27	1.33089e-24
ENSMUSG00000020866	1235.07	1.01393	0.0699264	6.93115e-49	9.30854e-46
ENSMUSG00000052934	1581.45	0.473639	0.0522901	8.82159e-21	1.97457e-18
ENSMUSG00000026779	54.0584	1.5229	0.179354	1.30935e-18	2.36211e-16
ENSMUSG00000022076	291.445	-0.621066	0.0707909	1.04406e-19	2.1572e-17
ENSMUSG00000036357	2339.65	-0.334451	0.0387923	5.8681e-19	1.09965e-16
ENSMUSG00000059401	724.931	0.637611	0.0650746	6.88065e-24	1.95686e-21
ENSMUSG00000026639	412.865	1.41432	0.11802	2.29904e-34	1.35554e-31
ENSMUSG00000031303	692.647	0.522111	0.059597	1.22333e-19	2.50617e-17
ENSMUSG00000032609	1600.45	0.524166	0.0553709	1.76502e-22	4.49131e-20
ENSMUSG00000021587	1815.53	-0.838768	0.0759376	1.25144e-29	5.21591e-27
ENSMUSG00000034324	698.537	0.573748	0.0550267	1.1552e-26	3.82546e-24
ENSMUSG00000040600	271.928	0.702492	0.0857555	1.45682e-17	2.3478e-15
ENSMUSG00000045038	2913.87	0.276698	0.0297906	1.80387e-21	4.34376e-19
ENSMUSG00000004031	1038.98	0.611354	0.0627652	1.23526e-23	3.39331e-21
ENSMUSG00000029236	42.2078	1.70958	0.246017	1.81315e-13	1.97438e-11
ENSMUSG00000041594	669.927	0.599627	0.0617837	1.69008e-23	4.53955e-21
ENSMUSG00000004633	511.61	0.746423	0.0674554	1.11974e-29	4.74886e-27
ENSMUSG00000029193	275.046	1.04487	0.119889	1.45612e-19	2.95801e-17
ENSMUSG00000027405	1276.52	0.557571	0.0603202	1.46103e-21	3.56757e-19
ENSMUSG00000036093	1810.92	0.272481	0.0317136	9.45981e-19	1.73243e-16
ENSMUSG00000062184	1666.77	-0.391878	0.0408752	6.96378e-23	1.81013e-20
ENSMUSG00000020704	1845.21	0.331497	0.0421989	3.50661e-16	4.92841e-14
ENSMUSG00000017417	475.579	-0.514187	0.0588751	1.61314e-19	3.24967e-17
ENSMUSG00000060780	638.396	-0.587462	0.070228	3.56811e-18	6.07432e-16
ENSMUSG00000039607	1332.7	0.598384	0.0596829	7.24431e-25	2.27434e-22
ENSMUSG00000057315	646.949	0.532451	0.0635866	3.53847e-18	6.0666e-16
ENSMUSG00000028199	364.892	0.559953	0.0658654	1.16871e-18	2.12423e-16
ENSMUSG00000003992	860.863	-0.372661	0.0493728	3.55315e-15	4.54465e-13
ENSMUSG00000023886	229.551	3.20663	0.279469	9.78091e-32	4.92591e-29
ENSMUSG00000028172	410.717	-1.78147	0.256863	2.03953e-13	2.21093e-11
ENSMUSG00000048490	536.405	1.01821	0.0666453	6.60354e-54	1.14024e-50
ENSMUSG00000086555	66.1415	1.8265	0.200331	4.34367e-21	1.01945e-18
ENSMUSG00000071531	686.968	0.772861	0.0730519	2.20822e-27	7.85021e-25
ENSMUSG00000031997	299.507	-0.634407	0.0773109	1.28605e-17	2.1149e-15
ENSMUSG00000028584	73.1633	1.97321	0.217631	7.05772e-21	1.59452e-18
ENSMUSG00000092200	79.8173	2.56159	0.215194	6.12217e-34	3.4418e-31
ENSMUSG00000032087	514.835	0.728169	0.0848927	5.4279e-19	1.03318e-16
ENSMUSG00000019359	399.769	0.934697	0.0750036	6.78963e-37	4.6895e-34
ENSMUSG00000039958	198.631	0.789813	0.0995683	1.20482e-16	1.75454e-14
ENSMUSG00000040703	117.194	1.21755	0.149262	1.86463e-17	2.9655e-15
ENSMUSG00000056043	24.514	2.28903	0.293022	4.89607e-16	6.64931e-14
ENSMUSG00000028469	1674.61	0.445667	0.0552053	4.31388e-17	6.55873e-15
ENSMUSG00000074206	31.1867	2.43818	0.296805	1.42472e-17	2.3115e-15
ENSMUSG00000030110	528.163	0.695529	0.0830087	2.99189e-18	5.2033e-16
ENSMUSG00000031932	675.122	-0.466818	0.0556571	3.275e-18	5.65499e-16
ENSMUSG00000114049	57.646	2.54694	0.288874	6.27893e-20	1.34325e-17
ENSMUSG00000024975	1049.93	0.351333	0.0387013	8.99724e-21	1.99541e-18
ENSMUSG00000026620	1296.81	0.333446	0.0440882	3.49151e-15	4.48957e-13
ENSMUSG00000022483	276.324	1.6282	0.205072	9.35875e-17	1.38797e-14
ENSMUSG00000082361	49.9429	1.47859	0.182445	3.21028e-17	4.94301e-15
ENSMUSG00000030069	109.228	1.62215	0.192293	1.69415e-18	2.98937e-16
ENSMUSG00000090062	29.3923	2.085	0.282613	9.81943e-15	1.20953e-12
ENSMUSG00000030523	113.607	1.4363	0.163728	8.4357e-20	1.77326e-17
ENSMUSG00000017376	781.371	0.335664	0.0457015	1.80979e-14	2.16584e-12
ENSMUSG00000045232	42.813	2.62579	0.315251	4.54506e-18	7.68338e-16
ENSMUSG00000038037	134.548	0.894756	0.118622	2.38169e-15	3.09542e-13
ENSMUSG00000018589	510.377	-0.462048	0.0556629	6.672e-18	1.12006e-15
ENSMUSG00000004043	487.689	0.708374	0.0941591	2.92328e-15	3.779e-13
ENSMUSG00000022176	210.349	0.904911	0.114842	1.66707e-16	2.3988e-14
ENSMUSG00000038576	1859.69	0.218043	0.0300557	6.4172e-14	7.31743e-12
ENSMUSG00000052133	243.286	1.30802	0.151304	2.54177e-19	5.03646e-17
ENSMUSG00000000305	783.022	0.629258	0.073117	4.43492e-19	8.50871e-17
ENSMUSG00000039313	428.261	0.847486	0.0839685	3.34535e-25	1.09284e-22
ENSMUSG00000020027	433.53	0.732338	0.0780474	3.37626e-22	8.41421e-20
ENSMUSG00000041930	206.145	0.609884	0.0861869	8.72233e-14	9.71676e-12
ENSMUSG00000041794	893.403	0.429347	0.056454	1.97768e-15	2.59829e-13
ENSMUSG00000047904	483.539	0.723916	0.0983576	9.85678e-15	1.20953e-12
ENSMUSG00000019768	1419.84	-0.527239	0.0642003	1.40036e-17	2.28732e-15
ENSMUSG00000027716	192.102	1.02098	0.117882	2.59895e-19	5.10789e-17
ENSMUSG00000048482	159.865	-1.61613	0.267649	7.61926e-11	6.04403e-09
ENSMUSG00000002900	689.558	0.966827	0.0842764	9.27639e-32	4.77122e-29
ENSMUSG00000023015	258.382	-0.518931	0.080762	8.41795e-12	7.53687e-10
ENSMUSG00000097709	63.9475	1.1319	0.161829	1.50425e-13	1.6529e-11
ENSMUSG00000108084	32.94	2.44782	0.320492	1.17747e-15	1.56397e-13
ENSMUSG00000028381	1116.53	0.407942	0.0548575	7.61586e-15	9.58884e-13
ENSMUSG00000032497	815.902	0.319439	0.0494553	9.80532e-12	8.71448e-10
ENSMUSG00000025964	1994.6	-0.31747	0.0473838	1.88441e-12	1.80769e-10
ENSMUSG00000019982	54.2217	2.09289	0.26044	5.34632e-17	8.07763e-15
ENSMUSG00000063063	1790.39	0.238842	0.032491	2.63352e-14	3.06071e-12
ENSMUSG00000020732	51.9871	1.84848	0.23705	3.58166e-16	5.0048e-14
ENSMUSG00000036390	267.038	0.613113	0.0913722	1.08654e-12	1.07647e-10
ENSMUSG00000028194	1308.99	0.294014	0.0425465	4.86266e-13	5.04506e-11
ENSMUSG00000059816	126.056	1.17102	0.154162	1.59429e-15	2.10603e-13
ENSMUSG00000034871	345.067	0.636954	0.0724736	9.0497e-20	1.88593e-17
ENSMUSG00000117728	175.484	0.596874	0.0959746	2.89582e-11	2.45025e-09
ENSMUSG00000032098	14.2032	8.53563	2.66635	6.91609e-14	7.83566e-12
ENSMUSG00000039628	42.7847	2.46402	0.284553	2.85811e-19	5.57192e-17
ENSMUSG00000024165	619.097	0.497855	0.0631712	2.08481e-16	2.98215e-14
ENSMUSG00000110427	40.0542	1.76541	0.240419	1.36533e-14	1.65857e-12
ENSMUSG00000091002	354.257	0.502669	0.0852504	2.28101e-10	1.71779e-08
ENSMUSG00000030854	1792.05	0.397573	0.0461923	5.60695e-19	1.05892e-16
ENSMUSG00000033767	339.369	0.456178	0.0683992	1.74005e-12	1.67585e-10
ENSMUSG00000028909	718.047	0.670569	0.0819899	1.62517e-17	2.60177e-15
ENSMUSG00000030662	2265.04	0.240242	0.0291175	2.10226e-17	3.32157e-15
ENSMUSG00000063632	845.115	0.51913	0.0541709	6.32895e-23	1.663e-20
ENSMUSG00000032338	593.008	0.654937	0.0806017	2.57477e-17	4.04172e-15
ENSMUSG00000021721	354.181	0.586316	0.0725465	3.86926e-17	5.91996e-15
ENSMUSG00000034612	1486.86	0.652566	0.0593422	2.3477e-29	9.61922e-27
ENSMUSG00000028086	1275.1	0.255424	0.0355369	8.07847e-14	9.04116e-12
ENSMUSG00000020396	976.899	0.480686	0.0449285	6.79085e-28	2.52557e-25
ENSMUSG00000087651	430.231	0.433403	0.0695077	3.04242e-11	2.5449e-09
ENSMUSG00000020099	896.94	0.903482	0.0837086	2.42763e-28	9.4654e-26
ENSMUSG00000002228	18.205	2.41402	0.365465	3.7648e-12	3.50039e-10
ENSMUSG00000050164	266.076	0.518402	0.0806524	7.96515e-12	7.15797e-10
ENSMUSG00000023827	893.615	0.365942	0.047109	7.02768e-16	9.4909e-14
ENSMUSG00000042761	659.389	-0.428894	0.0582692	1.2565e-14	1.53407e-12
ENSMUSG00000044461	308.598	0.748835	0.0822101	4.59781e-21	1.06873e-18
ENSMUSG00000026883	1738.17	0.324011	0.0443366	2.45505e-14	2.88099e-12
ENSMUSG00000024232	164.42	0.803545	0.119153	7.94099e-13	7.96537e-11
ENSMUSG00000000881	1715.1	0.223714	0.0371764	2.55948e-10	1.90966e-08
ENSMUSG00000116652	113.692	0.97344	0.150525	5.00107e-12	4.56211e-10
ENSMUSG00000032818	24.9911	6.54192	0.964481	3.41574e-13	3.60577e-11
ENSMUSG00000029135	582.355	0.963944	0.111639	3.00341e-19	5.80836e-17
ENSMUSG00000000440	20.7801	2.10308	0.315089	2.05537e-12	1.95616e-10
ENSMUSG00000060568	357.582	0.630142	0.0941648	1.27037e-12	1.24838e-10
ENSMUSG00000020601	1027.14	0.395742	0.0392042	4.21916e-25	1.35992e-22
ENSMUSG00000017491	176.589	-0.634528	0.107429	1.96719e-10	1.49543e-08
ENSMUSG00000029822	333.169	0.872718	0.125305	1.6821e-13	1.83996e-11
ENSMUSG00000019139	1142.23	0.326206	0.0509648	1.3259e-11	1.15712e-09
ENSMUSG00000034825	817.268	-0.324241	0.0581535	2.12376e-09	1.39132e-07
ENSMUSG00000061207	399.141	0.475707	0.0740778	8.53825e-12	7.61637e-10
ENSMUSG00000085314	170.351	0.787435	0.108346	1.91957e-14	2.28589e-12
ENSMUSG00000026525	101.335	1.14504	0.172736	1.6279e-12	1.59323e-10
ENSMUSG00000049985	464.436	0.451461	0.062928	5.0937e-14	5.83579e-12
ENSMUSG00000021675	49.1678	-1.08375	0.184876	2.24372e-10	1.69499e-08
ENSMUSG00000039546	863.511	0.396759	0.0466917	1.65212e-18	2.93664e-16
ENSMUSG00000038256	1096.42	0.334377	0.0488696	6.89045e-13	6.96945e-11
ENSMUSG00000072640	1241.05	0.391276	0.0549629	7.85966e-14	8.83718e-12
ENSMUSG00000015396	656.831	-0.309965	0.0539878	8.56828e-10	5.952e-08
ENSMUSG00000046178	448.265	-0.413079	0.0728492	9.98216e-10	6.87489e-08
ENSMUSG00000008318	561.632	-0.342866	0.0549885	3.76634e-11	3.09685e-09
ENSMUSG00000002346	481.609	0.438883	0.0615334	6.93651e-14	7.83566e-12
ENSMUSG00000043639	72.9204	1.00765	0.169505	1.42175e-10	1.10512e-08
ENSMUSG00000015461	571.125	0.334712	0.0578674	6.07101e-10	4.31649e-08
ENSMUSG00000032174	975.174	-0.244354	0.0424712	1.0942e-09	7.49324e-08
ENSMUSG00000042655	194.523	-0.582574	0.0875513	1.66315e-12	1.62117e-10
ENSMUSG00000090291	124.372	0.982371	0.148907	2.03851e-12	1.94778e-10
ENSMUSG00000033854	294.257	-0.816827	0.106846	1.15356e-15	1.54067e-13
ENSMUSG00000021609	370.503	-1.24533	0.196019	1.0354e-11	9.16843e-10
ENSMUSG00000058153	4599.66	0.347172	0.0285522	4.41731e-35	2.8101e-32
ENSMUSG00000034981	2090.98	0.435958	0.0541188	5.52486e-17	8.29553e-15
ENSMUSG00000017978	1487.25	0.394981	0.060277	4.10756e-12	3.77552e-10
ENSMUSG00000050824	151.733	0.726605	0.118401	4.70255e-11	3.84052e-09
ENSMUSG00000047259	39.2528	1.40744	0.229929	4.9943e-11	4.05142e-09
ENSMUSG00000063434	1146.79	-0.315695	0.0458708	5.46857e-13	5.62542e-11
ENSMUSG00000003949	1262.99	-0.43489	0.0630309	3.6539e-13	3.84041e-11
ENSMUSG00000038244	1269.39	0.355074	0.0555202	1.24856e-11	1.09755e-09
ENSMUSG00000021278	99.5114	1.00224	0.165637	6.9392e-11	5.57303e-09
ENSMUSG00000027994	103.024	-0.640718	0.113167	8.25443e-10	5.7505e-08
ENSMUSG00000056073	1429.15	-0.246876	0.039491	4.92527e-11	4.00887e-09
ENSMUSG00000025905	392.294	-0.579138	0.0954391	7.62567e-11	6.04403e-09
ENSMUSG00000107198	15.1539	2.37853	0.398625	2.33598e-10	1.75372e-08
ENSMUSG00000022860	298.191	-0.600601	0.101162	1.63644e-10	1.25585e-08
ENSMUSG00000039058	1124.05	0.264124	0.0477729	3.57442e-09	2.29199e-07
ENSMUSG00000050541	111.232	-0.876124	0.178996	4.68694e-08	2.58681e-06
ENSMUSG00000052397	1201.41	0.6815	0.0645667	2.70481e-27	9.47625e-25
ENSMUSG00000026773	650.258	0.548312	0.0570991	4.94368e-23	1.31328e-20
ENSMUSG00000020715	604.391	0.588168	0.0740236	1.13823e-16	1.67778e-14
ENSMUSG00000047220	75.6534	0.805297	0.163843	4.444e-08	2.47533e-06
ENSMUSG00000102605	41.114	1.26064	0.226916	1.46186e-09	9.70851e-08
ENSMUSG00000027568	218.797	-0.56832	0.115354	4.592e-08	2.54603e-06
ENSMUSG00000018648	172.256	-0.603283	0.106374	7.93519e-10	5.57632e-08
ENSMUSG00000067594	267.193	-0.6036	0.0796741	2.15632e-15	2.81767e-13
ENSMUSG00000070687	65.8166	1.06185	0.163676	4.69403e-12	4.29824e-10
ENSMUSG00000002032	568.249	0.562571	0.0681286	9.03275e-18	1.50592e-15
ENSMUSG00000091722	208.274	0.612636	0.100889	7.24891e-11	5.78334e-09
ENSMUSG00000084979	16.3141	1.82988	0.352357	1.28275e-08	7.67556e-07
ENSMUSG00000031344	2522.47	-0.253408	0.0377834	2.43866e-12	2.30282e-10
ENSMUSG00000031217	725.505	-0.398837	0.0678507	2.99592e-10	2.20132e-08
ENSMUSG00000035184	348.073	0.435133	0.0790238	2.45747e-09	1.60126e-07
ENSMUSG00000032500	546.514	0.327893	0.054552	1.62437e-10	1.25056e-08
ENSMUSG00000049516	481.792	0.557687	0.0765707	1.95694e-14	2.31897e-12
ENSMUSG00000045912	911.378	0.35591	0.0587031	1.05683e-10	8.32179e-09
ENSMUSG00000063873	1893.77	-0.215252	0.0344649	6.52847e-11	5.26064e-09
ENSMUSG00000032259	218.491	0.7224	0.119133	6.98952e-11	5.59486e-09
ENSMUSG00000032564	707.071	-0.419006	0.0537254	4.1452e-16	5.69352e-14
ENSMUSG00000034488	1577.7	-0.3516	0.0623024	1.34284e-09	8.99217e-08
ENSMUSG00000032373	57.018	1.03404	0.180706	5.41663e-10	3.89707e-08
ENSMUSG00000021025	251.406	0.775942	0.107363	2.51517e-14	2.93728e-12
ENSMUSG00000074852	24.1444	2.27056	0.312701	3.16207e-14	3.65741e-12
ENSMUSG00000036218	411.38	0.49747	0.0924511	4.48207e-09	2.84382e-07
ENSMUSG00000004508	763.46	-0.343117	0.0465682	1.48924e-14	1.80005e-12
ENSMUSG00000055301	100.038	0.636753	0.12788	3.36951e-08	1.9211e-06
ENSMUSG00000043531	597.441	-0.469939	0.0685463	4.56813e-13	4.75991e-11
ENSMUSG00000004328	35.7317	1.10722	0.213199	1.07879e-08	6.50343e-07
ENSMUSG00000039717	789.235	-0.312362	0.053483	4.73431e-10	3.42656e-08
ENSMUSG00000025400	789.976	-0.520352	0.0836864	2.91806e-11	2.45788e-09
ENSMUSG00000040111	1173.66	0.233268	0.038279	1.51393e-10	1.173e-08
ENSMUSG00000031130	119.356	-0.8396	0.125043	9.86595e-13	9.85535e-11
ENSMUSG00000054003	20.2015	-1.9159	0.374229	1.56558e-08	9.23079e-07
ENSMUSG00000040543	747.675	0.370991	0.0587255	2.08542e-11	1.7877e-09
ENSMUSG00000090236	48.7992	0.923484	0.176015	8.25241e-09	5.02503e-07
ENSMUSG00000032724	301.941	0.545129	0.0744987	1.53108e-14	1.84141e-12
ENSMUSG00000024064	385.14	0.451595	0.0905083	3.75323e-08	2.10512e-06
ENSMUSG00000036510	509.511	0.427187	0.0686088	3.33801e-11	2.77296e-09
ENSMUSG00000061878	32.1689	-3.34832	0.428128	3.45781e-16	4.88825e-14
ENSMUSG00000017057	404.294	-0.464862	0.064809	4.96846e-14	5.7194e-12
ENSMUSG00000051279	28.5992	1.92275	0.31195	4.20774e-11	3.44806e-09
ENSMUSG00000079669	46.9986	0.857257	0.188172	2.55097e-07	1.23334e-05
ENSMUSG00000050272	1695.06	0.318995	0.0509687	3.55754e-11	2.93515e-09
ENSMUSG00000117442	14.9151	2.2619	0.390942	6.14951e-10	4.35948e-08
ENSMUSG00000040373	812.654	-0.31759	0.0559527	1.17274e-09	7.94116e-08
ENSMUSG00000059811	1081.89	0.269057	0.0456603	4.1764e-10	3.04097e-08
ENSMUSG00000031224	360.759	-0.407348	0.0854464	1.24441e-07	6.33314e-06
ENSMUSG00000020941	121.222	0.59712	0.117017	1.83522e-08	1.07161e-06
ENSMUSG00000049353	50.1774	1.58701	0.24234	2.91344e-12	2.71929e-10
ENSMUSG00000100954	179.758	0.417383	0.0913022	3.15494e-07	1.49838e-05
ENSMUSG00000042453	940.634	0.902639	0.0696452	1.13099e-39	9.11355e-37
ENSMUSG00000031355	1413.78	-0.302376	0.0481314	3.02193e-11	2.53653e-09
ENSMUSG00000021782	1246.57	0.304952	0.0534769	1.12349e-09	7.65051e-08
ENSMUSG00000032050	1744.22	0.250023	0.036091	5.3068e-13	5.48233e-11
ENSMUSG00000026792	849.886	0.258204	0.05341	1.50738e-07	7.54438e-06
ENSMUSG00000050447	224.604	-0.480841	0.101104	1.18401e-07	6.05121e-06
ENSMUSG00000042498	137.775	-0.658448	0.117584	1.1698e-09	7.94116e-08
ENSMUSG00000020374	264.954	-0.436177	0.0806845	4.35845e-09	2.77267e-07
ENSMUSG00000029359	227.932	-0.452976	0.0784174	4.9799e-10	3.59355e-08
ENSMUSG00000009216	389.094	0.431336	0.089789	1.00131e-07	5.17215e-06
ENSMUSG00000005672	172.725	0.747761	0.150898	3.54884e-08	2.01384e-06
ENSMUSG00000034472	710.225	-0.314352	0.0590991	9.3323e-09	5.66832e-07
ENSMUSG00000019055	559.026	0.461797	0.053123	2.38336e-19	4.76159e-17
ENSMUSG00000031119	736.261	-0.241663	0.0467484	2.91958e-08	1.67643e-06
ENSMUSG00000015476	1030.44	0.356354	0.0413979	6.75711e-19	1.24692e-16
ENSMUSG00000024924	1259.51	0.329254	0.0437441	4.67797e-15	5.95186e-13
ENSMUSG00000063446	351.162	0.414508	0.0817445	2.70425e-08	1.5602e-06
ENSMUSG00000023964	1410.18	-0.312016	0.0438431	1.0329e-13	1.14016e-11
ENSMUSG00000067604	46.2319	-0.0527724	0.116777	1.53261e-06	6.33322e-05
ENSMUSG00000037638	30.1345	1.42204	0.307715	1.67883e-07	8.31642e-06
ENSMUSG00000036111	191.475	0.673049	0.141251	9.40914e-08	4.89154e-06
ENSMUSG00000059173	735.922	-0.48584	0.070379	3.28933e-13	3.50292e-11
ENSMUSG00000047045	603.444	0.377583	0.0552563	6.61904e-13	6.72306e-11
ENSMUSG00000029314	164.965	-0.427238	0.0901598	1.41795e-07	7.11151e-06
ENSMUSG00000020627	960.393	0.238424	0.041598	1.32455e-09	8.89963e-08
ENSMUSG00000024245	237.576	-0.429776	0.0881347	6.95808e-08	3.6887e-06
ENSMUSG00000117771	234.658	0.401268	0.0918096	8.05755e-07	3.56094e-05
ENSMUSG00000025764	822.853	-0.256878	0.0558755	4.81804e-07	2.21428e-05
ENSMUSG00000038264	428.965	0.705992	0.0907625	3.90022e-16	5.38766e-14
ENSMUSG00000018427	662.343	0.397297	0.0673855	2.71851e-10	2.0097e-08
ENSMUSG00000035238	9.22623	3.52061	0.659127	1.9895e-08	1.15611e-06
ENSMUSG00000031212	698.259	-0.432086	0.0677001	1.19447e-11	1.05384e-09
ENSMUSG00000039070	67.2213	-0.668373	0.158882	1.30445e-06	5.4937e-05
ENSMUSG00000025380	12.651	2.06305	0.442883	1.92073e-07	9.43736e-06
ENSMUSG00000062760	1235.91	-0.287918	0.0455966	2.77016e-11	2.35795e-09
ENSMUSG00000030557	1344.72	0.225216	0.0389895	1.07418e-09	7.37703e-08
ENSMUSG00000004032	800.504	0.298022	0.0522501	1.0991e-09	7.50556e-08
ENSMUSG00000022935	662.645	0.428109	0.0684443	2.73515e-11	2.33638e-09
ENSMUSG00000052726	321.095	-0.508086	0.0767568	2.25954e-12	2.14204e-10
ENSMUSG00000022357	31.029	1.49869	0.270675	1.70344e-09	1.12511e-07
ENSMUSG00000037386	1376.64	-0.222109	0.0431207	3.59074e-08	2.03285e-06
ENSMUSG00000038257	510.183	0.521154	0.0757468	3.79123e-13	3.96749e-11
ENSMUSG00000043903	43.5758	0.855189	0.191448	3.93723e-07	1.84813e-05
ENSMUSG00000025810	526.457	0.476256	0.0754294	1.78876e-11	1.54434e-09
ENSMUSG00000020436	1629.54	-0.211477	0.0493736	2.72922e-06	0.000105731
ENSMUSG00000063661	14.7162	2.34563	0.440154	6.58126e-09	4.06894e-07
ENSMUSG00000074796	16.1673	2.04456	0.39423	1.34433e-08	8.02417e-07
ENSMUSG00000028360	420.481	-0.357884	0.072072	5.28909e-08	2.8797e-06
ENSMUSG00000042363	1001.94	0.265076	0.0454167	6.03422e-10	4.30299e-08
ENSMUSG00000052302	710.213	0.313946	0.06323	6.054e-08	3.25221e-06
ENSMUSG00000028633	729.642	0.211298	0.0448911	3.84651e-07	1.80906e-05
ENSMUSG00000031539	1647.31	-0.163422	0.038348	4.71306e-06	0.000172889
ENSMUSG00000027435	165.267	1.25102	0.185293	7.13846e-13	7.19021e-11
ENSMUSG00000027597	1019.19	0.212304	0.0462188	6.49345e-07	2.91771e-05
ENSMUSG00000063430	642.096	-0.276361	0.0569859	1.29889e-07	6.5689e-06
ENSMUSG00000029507	216.193	0.354557	0.080817	8.59757e-07	3.77201e-05
ENSMUSG00000041482	37.3619	1.7302	0.300281	3.97553e-10	2.90346e-08
ENSMUSG00000047557	490.688	0.258117	0.0611712	2.62579e-06	0.000102878
ENSMUSG00000048087	547.661	0.229075	0.0533238	2.27176e-06	8.98815e-05
ENSMUSG00000025702	1666.6	0.190595	0.037791	8.75934e-08	4.56354e-06
ENSMUSG00000038894	1894.1	0.308046	0.0442986	3.35323e-13	3.55531e-11
ENSMUSG00000020564	514.963	0.298791	0.063752	2.56348e-07	1.23446e-05
ENSMUSG00000031673	735.568	0.357065	0.0563491	1.89691e-11	1.63188e-09
ENSMUSG00000063727	248.386	-0.891476	0.112507	1.18875e-16	1.74163e-14
ENSMUSG00000050974	57.9114	0.761051	0.176361	7.51347e-07	3.34495e-05
ENSMUSG00000029153	523.236	-0.265044	0.0600799	1.07601e-06	4.63664e-05
ENSMUSG00000045730	41.8098	0.951837	0.2046	1.60495e-07	7.96677e-06
ENSMUSG00000092071	51.6457	0.738975	0.182973	2.6492e-06	0.00010346
ENSMUSG00000013736	819.357	0.223155	0.0454965	1.31625e-07	6.64279e-06
ENSMUSG00000023868	1219.86	0.45599	0.0609081	4.7312e-15	5.98807e-13
ENSMUSG00000019146	1034.8	0.231817	0.051302	8.09846e-07	3.57249e-05
ENSMUSG00000034640	333.611	0.834139	0.101733	1.22903e-17	2.03498e-15
ENSMUSG00000018334	414.108	0.419023	0.0847882	5.07068e-08	2.76701e-06
ENSMUSG00000021541	305.727	0.449993	0.0843419	6.03682e-09	3.76119e-07
ENSMUSG00000020387	819.919	-0.332088	0.0581499	9.61595e-10	6.66063e-08
ENSMUSG00000037992	204.317	0.3986	0.0925203	1.10629e-06	4.73337e-05
ENSMUSG00000114051	28.7454	1.1153	0.250023	4.05034e-07	1.89021e-05
ENSMUSG00000026335	3583.17	-0.205336	0.0415459	1.23365e-07	6.29162e-06
ENSMUSG00000005609	1073.25	0.269087	0.0450312	2.55573e-10	1.90966e-08
ENSMUSG00000031994	93.2456	1.51661	0.171376	5.09553e-20	1.10972e-17
ENSMUSG00000027016	105.853	0.526164	0.143464	1.27183e-05	0.000418302
ENSMUSG00000000915	1318.17	0.239019	0.042758	2.93651e-09	1.89805e-07
ENSMUSG00000085795	400.565	0.411176	0.0684456	1.32018e-10	1.02948e-08
ENSMUSG00000043587	441.401	-0.31266	0.0620915	4.24055e-08	2.37294e-06
ENSMUSG00000033740	154.298	-0.677673	0.139872	6.58921e-08	3.51628e-06
ENSMUSG00000032548	42.431	1.74524	0.495092	1.44749e-05	0.000467804
ENSMUSG00000047810	110.92	-0.62176	0.129778	8.61163e-08	4.49628e-06
ENSMUSG00000015843	466.073	-0.278354	0.0631897	1.03807e-06	4.48112e-05
ENSMUSG00000045648	516.2	-0.343718	0.0599631	8.24965e-10	5.7505e-08
ENSMUSG00000048721	1166.65	0.287802	0.058221	7.39083e-08	3.8925e-06
ENSMUSG00000049420	472.453	0.432372	0.0878458	5.38646e-08	2.91956e-06
ENSMUSG00000018076	1046.18	0.353943	0.0621208	9.70616e-10	6.70391e-08
ENSMUSG00000022180	500.546	-0.268277	0.0637913	2.6693e-06	0.000103742
ENSMUSG00000046719	152.344	-0.441577	0.113947	6.16701e-06	0.000219237
ENSMUSG00000030491	10.373	2.18703	0.490263	5.77388e-07	2.62106e-05
ENSMUSG00000031790	451.789	0.270025	0.0608061	9.2243e-07	4.01781e-05
ENSMUSG00000058740	1223.01	0.479014	0.0712417	1.13921e-12	1.12405e-10
ENSMUSG00000036764	433.964	-0.251726	0.0622634	5.79286e-06	0.000207769
ENSMUSG00000046470	150.687	0.891208	0.184865	6.51972e-08	3.48689e-06
ENSMUSG00000099767	12.0549	1.54569	0.399393	5.79096e-06	0.000207769
ENSMUSG00000032698	295.057	0.392892	0.0783358	3.65025e-08	2.0569e-06
ENSMUSG00000113317	28.9107	1.07679	0.245665	5.74294e-07	2.6145e-05
ENSMUSG00000059327	163.81	0.498445	0.106917	1.837e-07	9.04432e-06
ENSMUSG00000021337	161.137	-0.939548	0.117164	5.94025e-17	8.86417e-15
ENSMUSG00000032300	274.729	0.389455	0.0887871	7.87763e-07	3.4942e-05
ENSMUSG00000020926	618.845	0.357896	0.0534247	1.70946e-12	1.65302e-10
ENSMUSG00000003273	354.423	0.561302	0.0668492	2.80524e-18	4.91405e-16
ENSMUSG00000027996	75.3843	0.843258	0.19818	9.4189e-07	4.09519e-05
ENSMUSG00000036466	616.78	0.334484	0.0668802	4.63141e-08	2.56201e-06
ENSMUSG00000035342	903.251	0.210003	0.0466872	1.08662e-06	4.67401e-05
ENSMUSG00000055653	493.679	-0.373899	0.0913993	2.97148e-06	0.000114748
ENSMUSG00000003410	2169	0.175512	0.0297913	8.1668e-10	5.72244e-08
ENSMUSG00000025892	1897.46	-0.188174	0.0357957	2.64797e-08	1.53139e-06
ENSMUSG00000027338	21.1328	1.71542	0.328892	1.04239e-08	6.29967e-07
ENSMUSG00000021730	997.281	0.48814	0.060014	2.74377e-17	4.25179e-15
ENSMUSG00000000776	499.692	0.343635	0.0807295	1.55135e-06	6.39971e-05
ENSMUSG00000028007	250.349	-0.341929	0.0818849	2.23442e-06	8.89865e-05
ENSMUSG00000048497	240.966	-0.398452	0.0871336	3.21802e-07	1.52236e-05
ENSMUSG00000020023	1404.17	0.259663	0.0384681	1.70951e-12	1.65302e-10
ENSMUSG00000046182	365.764	0.479217	0.119066	3.11294e-06	0.000119448
ENSMUSG00000036242	600.651	-0.351438	0.0667151	1.09132e-08	6.56257e-07
ENSMUSG00000050587	672.07	-0.271074	0.06295	1.6995e-06	6.95158e-05
ENSMUSG00000038065	1690.5	0.160301	0.0385473	7.68319e-06	0.000267627
ENSMUSG00000090061	338.836	-0.555337	0.0947832	2.71848e-10	2.0097e-08
ENSMUSG00000056121	764.507	0.185613	0.0471094	1.48239e-05	0.000478442
ENSMUSG00000052105	1597.02	0.320155	0.0694492	3.33797e-07	1.57602e-05
ENSMUSG00000029361	1518.39	0.389987	0.118001	5.5672e-05	0.00154691
ENSMUSG00000053025	647.786	0.486856	0.100309	7.14648e-08	3.77759e-06
ENSMUSG00000021684	1146.35	-0.165065	0.0387329	4.63638e-06	0.000170854
ENSMUSG00000004105	222.321	1.6377	0.152308	2.79236e-28	1.07147e-25
ENSMUSG00000090863	75.3593	1.12691	0.185962	6.42365e-11	5.19349e-09
ENSMUSG00000037681	1204.49	-0.267516	0.0373145	9.0325e-14	1.00161e-11
ENSMUSG00000033021	454.183	0.28192	0.0663029	2.021e-06	8.15621e-05
ENSMUSG00000031934	603.182	0.303436	0.0649473	2.6669e-07	1.28132e-05
ENSMUSG00000086767	28.6874	0.921037	0.230841	3.17994e-06	0.000121826
ENSMUSG00000034762	36.4342	0.787286	0.230978	2.80978e-05	0.000857621
ENSMUSG00000097604	37.5205	1.30656	0.218807	1.29341e-10	1.01187e-08
ENSMUSG00000037035	663.99	0.617906	0.161277	6.18034e-06	0.000219388
ENSMUSG00000041112	1247.61	0.229639	0.0391149	6.02176e-10	4.30299e-08
ENSMUSG00000038775	71.2991	-0.585667	0.143502	2.2657e-06	8.97885e-05
ENSMUSG00000035681	1140.78	-0.25242	0.0540315	3.40375e-07	1.60394e-05
ENSMUSG00000044338	18.7455	2.45936	0.422493	4.4998e-10	3.26661e-08
ENSMUSG00000046480	37.3417	1.51059	0.570569	0.000231707	0.00513449
ENSMUSG00000037624	1593.58	0.225677	0.0325747	6.26417e-13	6.38945e-11
ENSMUSG00000033910	699.419	-0.344317	0.0664453	1.77053e-08	1.03634e-06
ENSMUSG00000027419	1833.34	-0.278431	0.0498482	2.37937e-09	1.55456e-07
ENSMUSG00000038156	1919.66	0.170543	0.0378679	1.45646e-06	6.06403e-05
ENSMUSG00000019970	429.29	0.629063	0.116279	3.24488e-09	2.08621e-07
ENSMUSG00000037946	331.87	0.525013	0.096093	2.73749e-09	1.77893e-07
ENSMUSG00000006818	2676.09	0.112603	0.0281604	2.71055e-05	0.000832591
ENSMUSG00000030340	125.67	0.550372	0.113985	7.6661e-08	4.01996e-06
ENSMUSG00000026198	464.875	0.304191	0.0699969	1.21692e-06	5.15197e-05
ENSMUSG00000016496	196.296	-0.488883	0.0835948	3.08518e-10	2.26003e-08
ENSMUSG00000035273	6.90444	-2.16549	0.53704	3.53534e-06	0.000133955
ENSMUSG00000036502	2577.96	-0.165289	0.0345932	4.08924e-07	1.90469e-05
ENSMUSG00000019828	675.62	-0.452199	0.0881846	1.87054e-08	1.0896e-06
ENSMUSG00000022863	854.412	0.285051	0.0502971	1.4489e-09	9.64895e-08
ENSMUSG00000028020	1516.81	-0.136737	0.0370045	6.78067e-05	0.00183351
ENSMUSG00000045731	410.392	-0.381119	0.0586948	6.34047e-12	5.7192e-10
ENSMUSG00000097929	585.856	0.221606	0.0567296	1.26741e-05	0.000417418
ENSMUSG00000022311	525.15	-0.59707	0.0862994	2.69952e-13	2.88753e-11
ENSMUSG00000058400	63.8895	-0.702083	0.167767	1.36702e-06	5.72726e-05
ENSMUSG00000084897	6.71968	-2.84034	0.667512	1.6535e-06	6.79789e-05
ENSMUSG00000052609	194.243	0.728444	0.148624	4.55134e-08	2.52929e-06
ENSMUSG00000073152	46.3875	1.01146	0.196841	1.46439e-08	8.69781e-07
ENSMUSG00000073067	141.096	0.48808	0.112551	8.47571e-07	3.73209e-05
ENSMUSG00000052581	468.343	-0.398245	0.0742094	5.71062e-09	3.57639e-07
ENSMUSG00000019817	3071.24	-0.283978	0.0425786	2.60604e-12	2.4513e-10
ENSMUSG00000038415	144.739	0.997184	0.135495	9.05187e-15	1.13378e-12
ENSMUSG00000047746	6.85054	3.52912	0.812107	2.32048e-06	9.15095e-05
ENSMUSG00000026452	141.776	0.69585	0.193567	1.4013e-05	0.000454697
ENSMUSG00000021215	365.028	0.792927	0.0896286	5.17458e-20	1.11688e-17
ENSMUSG00000041959	246.716	-0.338115	0.083795	4.07801e-06	0.000151431
ENSMUSG00000028701	380.61	-0.2898	0.0655195	9.0837e-07	3.96371e-05
ENSMUSG00000045314	45.2753	-0.739401	0.183779	2.66065e-06	0.000103591
ENSMUSG00000015882	912.742	0.351223	0.0585106	1.56534e-10	1.20896e-08
ENSMUSG00000059852	184.284	0.726233	0.137097	5.81332e-09	3.6313e-07
ENSMUSG00000002266	1016.66	-0.29253	0.0560362	1.76127e-08	1.03342e-06
ENSMUSG00000004698	592.936	-0.36388	0.0699869	1.53071e-08	9.0473e-07
ENSMUSG00000070738	1201.14	0.207446	0.0405663	5.04358e-08	2.75845e-06
ENSMUSG00000106867	8.49414	1.69788	0.478281	2.23898e-05	0.000701103
ENSMUSG00000070803	101.786	0.448734	0.136309	5.39909e-05	0.00150539
ENSMUSG00000040990	1033.88	-0.194092	0.0431617	1.1984e-06	5.08247e-05
ENSMUSG00000028961	952.585	0.227953	0.0487694	3.94558e-07	1.84846e-05
ENSMUSG00000074782	276.475	-0.380075	0.0921803	2.54769e-06	9.99804e-05
ENSMUSG00000028004	1462.36	-0.337512	0.0563452	1.75598e-10	1.33909e-08
ENSMUSG00000070287	594.542	-0.213402	0.0549374	1.44602e-05	0.000467804
ENSMUSG00000016918	633.217	-0.496151	0.0764362	5.35375e-12	4.84725e-10
ENSMUSG00000020151	265.538	-0.329933	0.0872366	1.18087e-05	0.000392661
ENSMUSG00000105604	33.0879	0.913567	0.255885	1.57055e-05	0.000504203
ENSMUSG00000079243	9.56458	2.54069	0.508216	6.15548e-08	3.29939e-06
ENSMUSG00000024261	3008.33	-0.214508	0.0485457	1.47854e-06	6.14129e-05
ENSMUSG00000000120	258.192	0.902626	0.11134	2.68429e-17	4.18645e-15
ENSMUSG00000032291	709.18	0.246135	0.0572497	1.97952e-06	8.02899e-05
ENSMUSG00000027669	906.144	-0.199189	0.0442921	1.11478e-06	4.75284e-05
ENSMUSG00000059203	113.166	0.559314	0.134982	1.80411e-06	7.35456e-05
ENSMUSG00000030770	1063.8	-0.220929	0.0463609	2.6714e-07	1.28132e-05
ENSMUSG00000019256	80.3971	-0.524302	0.140842	1.02276e-05	0.000344347
ENSMUSG00000022376	566.92	0.407394	0.0745261	3.15932e-09	2.03663e-07
ENSMUSG00000038540	87.7565	-0.440923	0.145151	0.000125306	0.00310363
ENSMUSG00000037419	1739.44	-0.134856	0.0366369	7.40877e-05	0.00198339
ENSMUSG00000030231	670.156	0.331298	0.0718373	3.19752e-07	1.51562e-05
ENSMUSG00000057378	479.214	-0.51228	0.0736217	2.19519e-13	2.35851e-11
ENSMUSG00000022676	32.17	1.13291	0.28722	3.46868e-06	0.00013205
ENSMUSG00000041360	448.49	0.205555	0.0595714	8.22791e-05	0.00216197
ENSMUSG00000003411	1247.8	-0.253247	0.0507393	6.88175e-08	3.66431e-06
ENSMUSG00000037580	452.704	-0.395315	0.0670743	2.69341e-10	2.0034e-08
ENSMUSG00000031451	1374.75	0.233901	0.0473332	9.97031e-08	5.16108e-06
ENSMUSG00000025094	1149.23	-0.311161	0.0594439	1.4699e-08	8.70918e-07
ENSMUSG00000042105	1848.54	-0.113354	0.031867	0.000155762	0.0037355
ENSMUSG00000071424	914.343	-0.329561	0.0604669	4.30043e-09	2.74327e-07
ENSMUSG00000028655	393.286	0.416606	0.0609076	5.63576e-13	5.77284e-11
ENSMUSG00000023951	541.623	0.456836	0.0824191	1.86997e-09	1.23173e-07
ENSMUSG00000021478	73.6301	-1.11363	0.257067	6.57047e-07	2.94684e-05
ENSMUSG00000053930	509.002	0.556566	0.0828209	1.07418e-12	1.06861e-10
ENSMUSG00000073988	102.317	0.445232	0.121864	1.4936e-05	0.000481416
ENSMUSG00000044847	309.61	0.348295	0.0794821	8.92861e-07	3.90308e-05
ENSMUSG00000050663	138.834	-0.554925	0.118438	1.54213e-07	7.6865e-06
ENSMUSG00000041324	43.2331	-0.952994	0.225746	1.10832e-06	4.73365e-05
ENSMUSG00000041534	21.1751	1.79649	0.312486	6.22628e-10	4.401e-08
ENSMUSG00000029120	2380.36	0.175765	0.0325231	1.38042e-08	8.21927e-07
ENSMUSG00000087231	121.102	0.466178	0.134492	2.81433e-05	0.000857929
ENSMUSG00000062168	26.335	-1.04013	0.256777	2.34922e-06	9.2492e-05
ENSMUSG00000033717	682.269	0.374518	0.0601278	3.5491e-11	2.93515e-09
ENSMUSG00000024304	2202.6	-0.139094	0.0310109	2.25786e-06	8.96249e-05
ENSMUSG00000055026	957.93	-0.330871	0.0709771	2.5574e-07	1.23399e-05
ENSMUSG00000033880	764.611	-0.26143	0.0624444	2.99329e-06	0.000115223
ENSMUSG00000024030	1413.96	-0.152842	0.0360772	5.93067e-06	0.000212048
ENSMUSG00000030450	12.4835	2.01194	0.472477	1.08903e-06	4.67606e-05
ENSMUSG00000039106	340.619	0.397693	0.0907782	7.9565e-07	3.52272e-05
ENSMUSG00000003500	542.278	0.211463	0.051531	6.00698e-06	0.000214178
ENSMUSG00000087141	869.109	0.319811	0.0699617	4.01155e-07	1.87573e-05
ENSMUSG00000036006	421.841	0.385917	0.0802668	1.08373e-07	5.57406e-06
ENSMUSG00000021253	266.962	0.955813	0.122223	2.61174e-16	3.71389e-14
ENSMUSG00000034361	686.849	-0.212912	0.054744	1.44246e-05	0.000467427
ENSMUSG00000047786	296.014	-0.310848	0.0882964	3.47303e-05	0.00103779
ENSMUSG00000028370	61.2732	-0.766966	0.164576	1.55419e-07	7.73068e-06
ENSMUSG00000050335	25.5773	-1.21084	0.326268	8.61765e-06	0.000295075
ENSMUSG00000113313	81.9019	0.510987	0.157077	5.65759e-05	0.00156663
ENSMUSG00000027593	955.754	0.188383	0.0427831	2.01301e-06	8.13754e-05
ENSMUSG00000062563	184.676	-0.351436	0.0919675	9.51469e-06	0.000323144
ENSMUSG00000057706	277.358	0.378308	0.0907263	2.0998e-06	8.43198e-05
ENSMUSG00000030669	14.6361	-1.02898	0.361205	0.00016307	0.00387741
ENSMUSG00000060429	217.812	0.347145	0.0878067	5.7011e-06	0.000205393
ENSMUSG00000036790	494.544	0.37729	0.0653556	5.87113e-10	4.21153e-08
ENSMUSG00000055409	798.199	-0.323273	0.0902197	2.60243e-05	0.000800395
ENSMUSG00000028069	342.351	0.225196	0.0672868	0.000101598	0.00258803
ENSMUSG00000005125	958.596	-0.197124	0.0425613	6.11459e-07	2.76288e-05
ENSMUSG00000038042	993.814	-0.158232	0.0424666	4.71806e-05	0.00134018
ENSMUSG00000040037	2690.12	0.117554	0.0281876	1.21989e-05	0.000403647
ENSMUSG00000006442	546.589	0.223618	0.0532344	3.58729e-06	0.000135711
ENSMUSG00000039714	47.1147	1.46629	0.362272	2.09474e-06	8.42565e-05
ENSMUSG00000003418	123.153	-0.53607	0.117395	2.75407e-07	1.31836e-05
ENSMUSG00000000792	244.507	-0.298434	0.094139	0.000120574	0.00300491
ENSMUSG00000022770	1601.36	-0.150324	0.0395343	3.75629e-05	0.00110602
ENSMUSG00000010064	880.011	0.405015	0.0635156	1.26951e-11	1.11192e-09
ENSMUSG00000058446	670.073	0.40715	0.0522213	4.87073e-16	6.64931e-14
ENSMUSG00000029638	580.995	0.199547	0.0548877	4.38346e-05	0.001263
ENSMUSG00000039126	3150.97	-0.193044	0.0352933	8.20457e-09	5.00852e-07
ENSMUSG00000028804	1040.38	0.313841	0.0755369	2.69557e-06	0.000104595
ENSMUSG00000074865	119.818	-0.355775	0.110012	7.98158e-05	0.00210641
ENSMUSG00000000627	955.42	-0.188507	0.0570079	0.000160749	0.00383229
ENSMUSG00000024175	60.2872	0.793359	0.200607	3.5117e-06	0.000133478
ENSMUSG00000092375	90.0329	0.416635	0.128061	6.55556e-05	0.00178261
ENSMUSG00000054889	153.407	-0.863572	0.179144	6.92606e-08	3.67979e-06
ENSMUSG00000045294	975.392	0.214037	0.0507224	3.51784e-06	0.000133501
ENSMUSG00000042064	88.9136	-0.624366	0.150775	1.7159e-06	7.00678e-05
ENSMUSG00000037868	18.6461	2.19546	0.614174	1.19591e-05	0.00039657
ENSMUSG00000046167	73.2841	-0.543693	0.162129	3.83145e-05	0.00112132
ENSMUSG00000029088	875.27	-0.172865	0.0439873	1.74291e-05	0.000555112
ENSMUSG00000028630	668.062	0.275905	0.0558265	7.99245e-08	4.18202e-06
ENSMUSG00000087037	9.22412	1.28102	0.510581	0.000441598	0.00898584
ENSMUSG00000050321	481.81	-0.398761	0.101527	5.52868e-06	0.000199776
ENSMUSG00000074892	929.453	-0.182163	0.0464895	1.6849e-05	0.000538768
ENSMUSG00000011179	1334.07	0.196467	0.0397891	1.34532e-07	6.77535e-06
ENSMUSG00000056158	1055.44	-0.22582	0.0513749	1.48517e-06	6.15825e-05
ENSMUSG00000020672	117.305	0.550764	0.139643	4.12518e-06	0.000152948
ENSMUSG00000005973	1446.41	0.189916	0.0423432	1.29922e-06	5.48122e-05
ENSMUSG00000031297	381.673	0.202061	0.0637585	0.000223361	0.00501349
ENSMUSG00000038132	475.12	0.210005	0.0607011	7.65748e-05	0.00203196
ENSMUSG00000019188	2232.33	0.118262	0.0317048	7.46086e-05	0.00199072
ENSMUSG00000028347	862.979	0.216248	0.0536736	7.88982e-06	0.00027325
ENSMUSG00000040482	332.556	0.362067	0.075672	1.26259e-07	6.41213e-06
ENSMUSG00000102055	8.60755	1.6997	0.496703	3.33528e-05	0.00100282
ENSMUSG00000089678	4.76629	-0.0533235	0.116419	0.000271229	0.00592829
ENSMUSG00000033487	2323.29	-0.214801	0.043451	1.12249e-07	5.76119e-06
ENSMUSG00000027315	34.8967	-0.88795	0.271629	4.40921e-05	0.00126891
ENSMUSG00000049551	275.667	0.408697	0.0805045	2.55604e-08	1.48177e-06
ENSMUSG00000030170	109.667	0.831782	0.173337	7.45119e-08	3.91576e-06
ENSMUSG00000051879	16.8016	1.83523	0.378256	7.15701e-08	3.77759e-06
ENSMUSG00000053747	144.002	-0.723492	0.146908	4.26555e-08	2.38142e-06
ENSMUSG00000050002	347.754	0.310478	0.0795189	7.75349e-06	0.0002693
ENSMUSG00000002948	1467.73	0.144448	0.0363943	2.0579e-05	0.000646912
ENSMUSG00000031565	1835.84	0.263643	0.048932	7.8363e-09	4.79582e-07
ENSMUSG00000038079	519.986	-0.189691	0.0580557	0.000179089	0.00416678
ENSMUSG00000030611	301.395	-0.249934	0.0701668	3.82422e-05	0.00112057
ENSMUSG00000048616	170.83	0.567913	0.163011	2.27308e-05	0.000708112
ENSMUSG00000016664	747.576	-0.189699	0.0464811	7.88891e-06	0.00027325
ENSMUSG00000029410	20.2981	0.943587	0.29241	5.45647e-05	0.00151789
ENSMUSG00000024228	192.677	-0.307729	0.0916277	6.15922e-05	0.00168622
ENSMUSG00000028813	36.7948	0.678379	0.22138	9.44939e-05	0.00243788
ENSMUSG00000024750	1597.6	0.123344	0.0308945	2.43716e-05	0.000754366
ENSMUSG00000039960	364.081	0.391893	0.0773552	2.82598e-08	1.62655e-06
ENSMUSG00000040151	1720.68	0.180389	0.0327386	7.3518e-09	4.51072e-07
ENSMUSG00000028977	211.016	-0.284714	0.0847658	6.74617e-05	0.00182827
ENSMUSG00000023192	78.8408	-0.508697	0.191583	0.00034551	0.00726903
ENSMUSG00000015363	424.067	0.208997	0.0610994	8.81822e-05	0.00229217
ENSMUSG00000092035	5839.59	-0.27317	0.0445472	9.39628e-11	7.42306e-09
ENSMUSG00000070866	321.199	0.567412	0.0815395	2.08346e-13	2.24846e-11
ENSMUSG00000042978	653.55	0.227805	0.0600578	1.89483e-05	0.000599549
ENSMUSG00000028948	292.454	0.234845	0.0726912	0.000151437	0.00366085
ENSMUSG00000024222	532.393	0.247047	0.0593446	3.59812e-06	0.000135908
ENSMUSG00000024526	125.287	-0.32731	0.111451	0.000224177	0.00502247
ENSMUSG00000098985	55.6093	0.483889	0.16837	0.000194513	0.00447399
ENSMUSG00000060950	228.959	0.247059	0.0803521	0.000217023	0.00489394
ENSMUSG00000031284	3942.28	0.205934	0.0358944	1.34693e-09	8.99466e-08
ENSMUSG00000059248	671.57	-0.208962	0.0534756	1.37743e-05	0.000449367
ENSMUSG00000034427	5.54838	2.36371	0.670754	3.71594e-05	0.00109849
ENSMUSG00000116679	80.7303	0.421037	0.147991	0.000230849	0.00513256
ENSMUSG00000030533	915.63	0.175446	0.0473772	4.22359e-05	0.00121839
ENSMUSG00000067873	1189.28	-0.179535	0.0502827	6.77818e-05	0.00183351
ENSMUSG00000032172	1571.82	0.227488	0.0521444	1.68762e-06	6.91752e-05
ENSMUSG00000024440	17.2558	2.09296	0.464123	3.07046e-07	1.46113e-05
ENSMUSG00000039629	190.677	0.519016	0.135675	6.79913e-06	0.000238552
ENSMUSG00000028222	1737.35	-0.262321	0.0555479	2.46066e-07	1.19206e-05
ENSMUSG00000055865	12.2582	1.5444	0.406376	7.13992e-06	0.000249783
ENSMUSG00000027828	1910.85	0.136628	0.0344816	2.31299e-05	0.000719616
ENSMUSG00000026114	70.3966	-0.536614	0.153579	2.3567e-05	0.000731333
ENSMUSG00000034687	105.058	0.859585	0.183349	1.29068e-07	6.54108e-06
ENSMUSG00000024580	323.74	0.206243	0.0647122	0.000204156	0.00465153
ENSMUSG00000044176	39.0585	0.810313	0.228111	1.68744e-05	0.000538865
ENSMUSG00000036062	1162.93	0.154716	0.0412723	4.45736e-05	0.00127956
ENSMUSG00000024642	1391.29	-0.136309	0.0371621	7.66858e-05	0.00203268
ENSMUSG00000078185	330.42	0.571953	0.116909	5.35842e-08	2.91089e-06
ENSMUSG00000033453	94.9114	0.543091	0.139174	4.99886e-06	0.000182266
ENSMUSG00000110007	45.6011	-0.490325	0.187664	0.000394388	0.0081518
ENSMUSG00000020747	862.313	0.222286	0.0606691	3.23596e-05	0.000975388
ENSMUSG00000035355	127.639	0.428826	0.131934	6.42128e-05	0.00175003
ENSMUSG00000036452	1502.65	-0.197303	0.0524939	2.7652e-05	0.00084626
ENSMUSG00000053560	130.679	0.951373	0.193272	3.72672e-08	2.09511e-06
ENSMUSG00000038020	689.577	0.182217	0.0477183	2.50575e-05	0.000774605
ENSMUSG00000026058	197.253	-0.31623	0.105132	0.00018968	0.00437532
ENSMUSG00000038335	989.974	0.152794	0.0417893	6.79886e-05	0.00183638
ENSMUSG00000022280	500.005	0.240398	0.0615159	1.10289e-05	0.000369269
ENSMUSG00000022972	447.257	0.194653	0.0590209	0.000154488	0.00371601
ENSMUSG00000035439	280.299	0.292147	0.0932991	0.000140857	0.00342908
ENSMUSG00000042757	569.502	-0.228723	0.0624952	3.14857e-05	0.000952609
ENSMUSG00000104507	212.709	0.273671	0.0843111	0.000104866	0.00265727
ENSMUSG00000049265	883.02	0.197551	0.0600595	0.000154927	0.00372116
ENSMUSG00000086483	70.7381	-0.480942	0.15494	9.30565e-05	0.00240336
ENSMUSG00000033970	304.463	0.3513	0.0867403	3.65824e-06	0.000137963
ENSMUSG00000047842	724.065	-0.252817	0.0735123	6.03106e-05	0.001653
ENSMUSG00000028753	1674.8	-0.251938	0.0544503	4.28878e-07	1.98996e-05
ENSMUSG00000020251	25.5189	-0.899227	0.243638	9.99193e-06	0.000337825
ENSMUSG00000034152	1472.54	-0.127801	0.0387352	0.000321354	0.00685044
ENSMUSG00000004936	2420.69	0.226276	0.0414673	6.76737e-09	4.17333e-07
ENSMUSG00000038248	1198.19	0.169448	0.0418163	1.10277e-05	0.000369269
ENSMUSG00000073131	1019.26	-0.209274	0.0460789	8.58886e-07	3.77201e-05
ENSMUSG00000030500	1478.13	0.368685	0.0868763	1.36944e-06	5.72749e-05
ENSMUSG00000026322	83.412	-0.437796	0.14385	0.000121673	0.00302667
ENSMUSG00000041144	279.626	-0.301762	0.0985682	0.000169629	0.00401234
ENSMUSG00000051427	855.226	-0.160495	0.0483646	0.000204722	0.00465926
ENSMUSG00000075463	88.4277	0.3984	0.13677	0.000199249	0.00457326
ENSMUSG00000000131	1350.04	0.168018	0.0460827	5.68226e-05	0.00157166
ENSMUSG00000032323	13.9015	1.38523	0.436073	5.98603e-05	0.00164337
ENSMUSG00000032577	71.9629	-0.50282	0.151313	4.46209e-05	0.00127956
ENSMUSG00000044645	398.556	0.23619	0.0666764	4.61089e-05	0.00131288
ENSMUSG00000026819	979.064	-0.156606	0.0463089	0.000171143	0.00404025
ENSMUSG00000056608	1839.52	0.144814	0.0355757	1.34349e-05	0.00043948
ENSMUSG00000028211	481.17	0.450519	0.0712226	1.68676e-11	1.46149e-09
ENSMUSG00000022203	349.22	-0.236988	0.0679708	5.63411e-05	0.00156191
ENSMUSG00000000325	950.259	0.242081	0.0432347	2.90655e-09	1.88372e-07
ENSMUSG00000030030	372.466	-0.188049	0.0631309	0.000468678	0.00938677
ENSMUSG00000023918	24.0651	0.95586	0.289526	4.02598e-05	0.00117117
ENSMUSG00000098072	49.648	0.745411	0.248169	0.000106075	0.00268132
ENSMUSG00000073102	327.35	-0.263468	0.0717938	2.43197e-05	0.000753724
ENSMUSG00000044933	153.18	-0.396282	0.136319	0.000203635	0.00464403
ENSMUSG00000030525	185.455	-0.666221	0.149794	4.51707e-07	2.08389e-05
ENSMUSG00000062252	337.121	-0.238657	0.07175	9.4753e-05	0.0024418
ENSMUSG00000051817	417.024	0.326459	0.0728904	6.08637e-07	2.75528e-05
ENSMUSG00000096934	539.859	-0.195657	0.0630635	0.000292499	0.00634728
ENSMUSG00000091519	8.9629	-1.11204	0.458961	0.000541127	0.0106351
ENSMUSG00000034998	254.353	0.278945	0.0782599	3.37741e-05	0.00101423
ENSMUSG00000045083	276.191	-0.320266	0.0932806	4.5419e-05	0.00129629
ENSMUSG00000039458	337.035	0.455701	0.0985844	2.31334e-07	1.12747e-05
ENSMUSG00000030401	858.975	0.249901	0.0436769	1.27065e-09	8.58007e-08
ENSMUSG00000058145	136.916	0.60436	0.149548	2.63491e-06	0.000103068
ENSMUSG00000104868	101.065	-0.495411	0.145512	3.42112e-05	0.00102354
ENSMUSG00000037990	123.987	0.345853	0.125289	0.00035353	0.00741862
ENSMUSG00000036109	76.0062	-0.747463	0.195857	6.29122e-06	0.000222997
ENSMUSG00000028878	1090.14	-0.131405	0.0424567	0.000624841	0.0120358
ENSMUSG00000029185	157.342	-0.420892	0.116782	1.84652e-05	0.000585543
ENSMUSG00000071379	1102.97	0.294027	0.0395425	9.59258e-15	1.19531e-12
ENSMUSG00000101438	282.073	-0.274053	0.0770785	3.5127e-05	0.00104835
ENSMUSG00000037321	179.241	-0.380954	0.0973583	6.06601e-06	0.000215964
ENSMUSG00000024376	436.714	0.335287	0.0597117	1.65734e-09	1.09766e-07
ENSMUSG00000041272	470.524	-0.277979	0.0786617	3.79521e-05	0.00111477
ENSMUSG00000109061	677.024	0.18296	0.0549479	0.00015501	0.00372116
ENSMUSG00000022231	1417.14	0.438735	0.0875362	3.38842e-08	1.92733e-06
ENSMUSG00000040536	732.013	-0.337631	0.0913213	1.37981e-05	0.000449534
ENSMUSG00000020657	1750.25	-0.100519	0.0338302	0.00141782	0.0238846
ENSMUSG00000015217	680.773	0.186526	0.0490229	2.54763e-05	0.00078554
ENSMUSG00000079055	614.76	0.229518	0.0675363	8.17038e-05	0.00215153
ENSMUSG00000032802	1003.96	-0.136447	0.0409449	0.0002589	0.00568452
ENSMUSG00000034858	939.614	0.269552	0.0685712	8.33997e-06	0.000287194
ENSMUSG00000020427	283.498	-0.522276	0.11331	2.26622e-07	1.10898e-05
ENSMUSG00000034875	627.324	0.206017	0.0607575	9.99333e-05	0.00255639
ENSMUSG00000030376	1626.35	-0.133273	0.0393868	0.000226381	0.00506717
ENSMUSG00000019775	1937.53	-0.173864	0.0500585	0.000101999	0.00259061
ENSMUSG00000064065	246.121	-0.330736	0.110652	0.00019008	0.00438036
ENSMUSG00000032511	482.712	0.323542	0.0755864	1.5117e-06	6.25751e-05
ENSMUSG00000021306	291.043	-0.225598	0.0709186	0.000176824	0.00413399
ENSMUSG00000098979	48.547	0.543896	0.186455	0.000159813	0.00381374
ENSMUSG00000002459	215.845	-0.254536	0.0841908	0.000241243	0.005321
ENSMUSG00000027827	587.09	-0.28912	0.0862444	6.83071e-05	0.00184087
ENSMUSG00000022257	677.774	-0.147925	0.0474457	0.000468148	0.00938391
ENSMUSG00000105672	3.21185	-3.1611	0.979723	0.00014667	0.00355628
ENSMUSG00000020620	558.102	-0.295672	0.0670727	9.47973e-07	4.11424e-05
ENSMUSG00000117310	1299.03	0.144935	0.0360046	1.63496e-05	0.000523491
ENSMUSG00000056296	574.692	-0.178458	0.0538344	0.000170293	0.00402412
ENSMUSG00000008658	1027.95	0.181111	0.0581751	0.00032815	0.00697073
ENSMUSG00000026247	3643.49	0.235348	0.0455462	3.13104e-08	1.78936e-06
ENSMUSG00000083199	105.609	0.326343	0.123087	0.000517407	0.0102306
ENSMUSG00000022120	273.19	0.279511	0.08287	6.66662e-05	0.00181077
ENSMUSG00000013483	127.337	-0.308083	0.107946	0.000309953	0.00666112
ENSMUSG00000103301	23.918	0.919344	0.297667	7.96511e-05	0.00210436
ENSMUSG00000005696	308.905	-0.258701	0.0829072	0.000174926	0.00411349
ENSMUSG00000055763	102.4	0.356151	0.120813	0.000201838	0.00461611
ENSMUSG00000018809	177.699	-0.321156	0.105628	0.000166358	0.00394269
ENSMUSG00000021196	1974.83	0.13461	0.0368759	8.26426e-05	0.00216917
ENSMUSG00000070462	713.573	0.215684	0.0541544	9.56709e-06	0.000324369
ENSMUSG00000029640	854.709	-0.146802	0.043874	0.000217306	0.00489577
ENSMUSG00000074182	386.153	0.185287	0.0659985	0.000816018	0.0150239
ENSMUSG00000027971	187.915	-0.367946	0.111916	6.45761e-05	0.00175795
ENSMUSG00000028673	748.582	-0.135771	0.0453665	0.000813136	0.0149937
ENSMUSG00000075020	53.3097	-0.460795	0.182142	0.000516897	0.0102306
ENSMUSG00000034867	510.369	0.195033	0.0651489	0.00041868	0.00858454
ENSMUSG00000029036	547.608	0.197258	0.0575988	9.66208e-05	0.00248216
ENSMUSG00000029672	900.569	0.159264	0.0443027	7.75057e-05	0.00205216
ENSMUSG00000096141	169.586	-0.27371	0.102461	0.000616496	0.0119035
ENSMUSG00000046500	14.0298	0.984435	0.406867	0.00053735	0.0105781
ENSMUSG00000019235	624.993	0.235955	0.0705114	9.29548e-05	0.0024033
ENSMUSG00000035283	157.193	0.368234	0.114754	8.40265e-05	0.0022031
ENSMUSG00000036192	486.456	-0.246721	0.0716123	6.22813e-05	0.00170315
ENSMUSG00000062372	471.503	-0.464328	0.0868087	5.59322e-09	3.51196e-07
ENSMUSG00000045052	43.1184	0.687302	0.22748	0.000105397	0.00266793
ENSMUSG00000034282	613.754	0.303288	0.0981397	0.000151759	0.00366129
ENSMUSG00000033249	208.094	-0.31979	0.0883157	2.25653e-05	0.00070559
ENSMUSG00000078853	145.99	-0.556564	0.0995834	1.32534e-09	8.89963e-08
ENSMUSG00000029436	1076	0.16024	0.0470983	0.000153129	0.00368698
ENSMUSG00000105039	19.2377	1.14583	0.29835	5.93847e-06	0.000212048
ENSMUSG00000030095	921.049	-0.166834	0.0447111	4.00483e-05	0.00116642
ENSMUSG00000031441	1625.88	0.19733	0.0446816	1.68832e-06	6.91752e-05
ENSMUSG00000032343	3.45091	3.25823	1.08469	0.000176455	0.00413205
ENSMUSG00000031521	214.738	-0.257242	0.0844296	0.000219969	0.00494653
ENSMUSG00000021765	17.7299	-1.00416	0.312207	5.31706e-05	0.00148423
ENSMUSG00000034220	1012.58	0.20319	0.0482233	3.97232e-06	0.000148189
ENSMUSG00000108601	62.2855	0.468097	0.182646	0.000470326	0.00941197
ENSMUSG00000031093	638.326	-0.332875	0.0505535	3.97851e-12	3.68493e-10
ENSMUSG00000024479	1017.14	-0.132524	0.0435826	0.000734146	0.0137682
ENSMUSG00000030103	1073.09	-0.163121	0.0442828	5.21244e-05	0.00146178
ENSMUSG00000027544	363.923	0.266355	0.0754398	4.07168e-05	0.00118162
ENSMUSG00000024308	851.028	-0.238599	0.0542392	1.2962e-06	5.47804e-05
ENSMUSG00000045761	366.362	-0.290638	0.0705012	3.38661e-06	0.000129333
ENSMUSG00000000628	176.808	-0.310371	0.102238	0.000177949	0.00414589
ENSMUSG00000026064	1279	0.152508	0.0366948	8.48742e-06	0.000291442
ENSMUSG00000006732	241.804	0.221809	0.0804141	0.000679048	0.0129051
ENSMUSG00000027809	584.713	0.187337	0.0500582	3.24794e-05	0.00097778
ENSMUSG00000086739	244.801	-0.384952	0.0863644	5.73501e-07	2.6145e-05
ENSMUSG00000045659	651.12	0.269027	0.072078	1.84814e-05	0.000585543
ENSMUSG00000022098	400.819	0.309579	0.074051	2.42985e-06	9.5511e-05
ENSMUSG00000097248	30.6198	0.610066	0.232753	0.000356917	0.00747671
ENSMUSG00000031922	360.46	-0.215173	0.0711558	0.000319679	0.00682076
ENSMUSG00000101337	161.517	-0.312905	0.103852	0.000186727	0.00431543
ENSMUSG00000022421	4842.58	0.217734	0.034185	2.89886e-11	2.45025e-09
ENSMUSG00000061536	991.75	-0.168069	0.0460462	5.61993e-05	0.00155977
ENSMUSG00000073678	1683.4	-0.291009	0.0609538	1.71096e-07	8.45821e-06
ENSMUSG00000097622	135.444	0.381829	0.108508	2.72416e-05	0.000835709
ENSMUSG00000002222	1730.64	0.158013	0.0411498	2.97672e-05	0.000905146
ENSMUSG00000022883	456.722	-0.399412	0.0790422	3.01336e-08	1.72618e-06
ENSMUSG00000031353	1670.45	0.137435	0.0397425	0.000163123	0.00387741
ENSMUSG00000032549	3699.68	0.170892	0.0281623	2.91644e-10	2.14945e-08
ENSMUSG00000029211	391.89	-0.316054	0.110122	0.000286039	0.00621827
ENSMUSG00000015027	230.287	0.25368	0.0904317	0.000474124	0.00945874
ENSMUSG00000034613	721.264	0.17605	0.0506408	9.90885e-05	0.00253746
ENSMUSG00000045414	539.293	-0.275648	0.0547915	5.02208e-08	2.75292e-06
ENSMUSG00000037331	2205.37	0.121471	0.0317653	4.95118e-05	0.00139499
ENSMUSG00000112117	328.603	0.333272	0.0827717	4.32272e-06	0.000159538
ENSMUSG00000030877	21.8074	-0.806179	0.296451	0.000250807	0.00551684
ENSMUSG00000026398	820.288	0.384411	0.0975042	5.20641e-06	0.000188979
ENSMUSG00000036469	428.872	-0.30568	0.102763	0.000224099	0.00502247
ENSMUSG00000030109	31.9173	-0.0340966	0.101816	0.000230984	0.00513256
ENSMUSG00000046532	1035.87	-0.308562	0.0705506	1.02842e-06	4.44743e-05
ENSMUSG00000050505	1119.1	0.349161	0.052653	2.80123e-12	2.62469e-10
ENSMUSG00000023972	198.789	-0.310231	0.10506	0.000229264	0.00510804
ENSMUSG00000041261	327	-0.238087	0.0827455	0.000422675	0.00865911
ENSMUSG00000026605	32.712	-0.823249	0.220736	8.69585e-06	0.000296493
ENSMUSG00000032089	80.0022	0.384344	0.16208	0.000882764	0.0161178
ENSMUSG00000032586	209.775	-0.366283	0.130749	0.000297624	0.00643539
ENSMUSG00000028758	555.426	-0.230627	0.0674505	7.53693e-05	0.0020088
ENSMUSG00000090176	2.40056	-0.0223756	0.0963611	0.000199511	0.00457326
ENSMUSG00000046607	405.925	0.195672	0.0696695	0.00073506	0.0137747
ENSMUSG00000036273	205.2	-0.476371	0.114773	1.89977e-06	7.71849e-05
ENSMUSG00000037370	132.557	-1.08301	0.123211	8.12563e-20	1.72306e-17
ENSMUSG00000032252	1182.24	0.217012	0.0447173	1.79894e-07	8.87504e-06
ENSMUSG00000028063	690.186	-0.183402	0.0510908	5.94221e-05	0.00163607
ENSMUSG00000039159	1970.28	0.0938071	0.0300259	0.000934878	0.016954
ENSMUSG00000035954	824.395	0.332438	0.068902	1.14706e-07	5.8748e-06
ENSMUSG00000045896	1277.81	-0.112976	0.03568	0.00062354	0.0120203
ENSMUSG00000043535	1970.45	0.289399	0.0440645	5.24384e-12	4.76559e-10
ENSMUSG00000022426	685.286	0.138473	0.0502478	0.00164692	0.0271001
ENSMUSG00000056749	156.854	0.362013	0.111626	7.57259e-05	0.00201386
ENSMUSG00000020108	468.659	0.339866	0.108552	0.000114229	0.00286746
ENSMUSG00000044716	298.803	0.386414	0.114816	4.59329e-05	0.00130941
ENSMUSG00000032890	3900.81	-0.128311	0.0244816	5.71315e-08	3.0828e-06
ENSMUSG00000063600	59.822	-0.455405	0.177865	0.000472719	0.00944422
ENSMUSG00000011171	31.8352	-0.52438	0.256755	0.00143694	0.0240891
ENSMUSG00000037788	882.043	-0.132865	0.0479703	0.00169036	0.0276099
ENSMUSG00000041986	1008.33	-0.160251	0.0477086	0.000177716	0.00414589
ENSMUSG00000062309	193.163	-0.357889	0.0905704	5.45846e-06	0.000197534
ENSMUSG00000039087	625.781	0.540525	0.111033	6.04702e-08	3.25221e-06
ENSMUSG00000039391	47.0708	-0.544832	0.193251	0.000209758	0.0047434
ENSMUSG00000030623	102.988	1.53897	0.157661	9.15735e-24	2.54448e-21
ENSMUSG00000031448	5.68695	2.11177	0.741284	0.00023456	0.00518305
ENSMUSG00000091568	145.295	0.299651	0.107459	0.00039454	0.0081518
ENSMUSG00000002343	508.516	0.198312	0.0582682	0.000103202	0.00261785
ENSMUSG00000097074	6.6162	1.43708	0.608561	0.000700376	0.0132145
ENSMUSG00000022637	380.188	-0.177295	0.0724918	0.00240054	0.0365663
ENSMUSG00000040463	1061.61	0.14751	0.0391789	4.53119e-05	0.00129476
ENSMUSG00000028845	91.0467	0.330381	0.156535	0.00187241	0.0301486
ENSMUSG00000116836	282.862	0.195784	0.0732148	0.00107865	0.0191027
ENSMUSG00000022101	28.9078	-0.676441	0.241119	0.000199586	0.00457326
ENSMUSG00000020431	666.79	0.285818	0.166228	0.00456729	0.0609662
ENSMUSG00000022075	963.591	-0.156249	0.0538937	0.000854418	0.0156475
ENSMUSG00000033774	124.333	-0.416032	0.159469	0.000450716	0.00910243
ENSMUSG00000024107	31.4558	0.81545	0.256789	6.30534e-05	0.00172038
ENSMUSG00000034098	996.95	0.195129	0.0469863	5.5644e-06	0.000200767
ENSMUSG00000049511	208.745	0.540565	0.163783	4.50376e-05	0.00128845
ENSMUSG00000109954	85.1591	0.51724	0.179559	0.000177223	0.00413932
ENSMUSG00000022994	1380.64	0.162188	0.0415434	2.19199e-05	0.000688171
ENSMUSG00000031772	543.006	-0.227034	0.08003	0.000512673	0.0101585
ENSMUSG00000117286	1439.4	-0.123489	0.0346047	0.000130216	0.00321208
ENSMUSG00000032735	898.515	0.145385	0.0432043	0.000209303	0.00473753
ENSMUSG00000022321	353.792	-0.331883	0.0958583	3.90061e-05	0.00114019
ENSMUSG00000036040	142.026	0.3799	0.130914	0.000214688	0.00484581
ENSMUSG00000020547	315.119	0.192679	0.0756016	0.00157446	0.026105
ENSMUSG00000022353	1446.47	0.131051	0.0409506	0.000442668	0.00899073
ENSMUSG00000110070	111.423	0.302673	0.127224	0.00114118	0.0199472
ENSMUSG00000032036	485.79	-0.180304	0.0600881	0.000474228	0.00945874
ENSMUSG00000014773	237.476	0.238489	0.0895473	0.000777294	0.0144541
ENSMUSG00000071665	105.777	-0.395822	0.145212	0.000342894	0.00723308
ENSMUSG00000020182	1039.17	-0.170095	0.0446943	2.97607e-05	0.000905146
ENSMUSG00000029090	665.085	-0.197625	0.0550393	5.26777e-05	0.00147388
ENSMUSG00000031391	2453.51	-0.113109	0.0346797	0.000453704	0.0091475
ENSMUSG00000065289	13.2233	0.932178	0.386621	0.000573278	0.0111852
ENSMUSG00000027649	512.435	0.153872	0.0559778	0.00137445	0.0233757
ENSMUSG00000037362	141.29	-0.762116	0.146524	9.85017e-09	5.96787e-07
ENSMUSG00000013033	4212.85	0.127251	0.027566	1.45368e-06	6.06403e-05
ENSMUSG00000004637	460.428	-0.166461	0.0651329	0.00203497	0.0322368
ENSMUSG00000042104	593.483	0.19485	0.0579088	0.000122675	0.00304783
ENSMUSG00000021072	1254.47	-0.114644	0.0358802	0.000561053	0.0109833
ENSMUSG00000020142	1990.1	-0.138242	0.0433872	0.000413144	0.00848543
ENSMUSG00000020919	1791.56	0.143291	0.0332488	4.80146e-06	0.000175864
ENSMUSG00000060671	1337.09	0.203014	0.0593145	9.4848e-05	0.0024418
ENSMUSG00000030413	50.8049	0.588135	0.198277	0.000131547	0.00323502
ENSMUSG00000002930	194.417	-0.293805	0.10631	0.000432168	0.00882366
ENSMUSG00000039405	200.372	1.33084	0.146632	5.87735e-21	1.34037e-18
ENSMUSG00000048004	363.649	-0.278777	0.074764	1.80117e-05	0.000572161
ENSMUSG00000051375	1917.79	0.160182	0.039714	1.31556e-05	0.000430926
ENSMUSG00000052415	138.796	-0.3038	0.115167	0.000576053	0.0112303
ENSMUSG00000032105	42.5345	-0.589887	0.220592	0.000300309	0.00647608
ENSMUSG00000044313	23.3738	-0.731704	0.309313	0.000609681	0.0118002
ENSMUSG00000020782	27.6365	0.967461	0.292059	3.7015e-05	0.00109669
ENSMUSG00000037541	1109.07	0.176214	0.0502671	8.8363e-05	0.0022944
ENSMUSG00000026258	7.81869	2.083	0.67073	9.63124e-05	0.00247687
ENSMUSG00000030847	282.499	-0.291362	0.0783155	1.72481e-05	0.000550073
ENSMUSG00000053113	236.027	0.347211	0.0964875	2.22794e-05	0.000698551
ENSMUSG00000054196	231.561	-0.218482	0.0811304	0.00082895	0.0152272
ENSMUSG00000037235	943.621	0.179648	0.0444677	1.11681e-05	0.000372384
ENSMUSG00000057363	593.146	0.15092	0.0505081	0.000691617	0.0131131
ENSMUSG00000037278	195.482	0.281721	0.0994141	0.000371338	0.00773856
ENSMUSG00000050608	866.933	0.173046	0.0456092	3.05749e-05	0.000926214
ENSMUSG00000004562	808.74	-0.164454	0.0546371	0.000540515	0.0106317
ENSMUSG00000090084	15.9025	-1.0638	0.319219	3.57232e-05	0.00106351
ENSMUSG00000086587	191.125	-0.265162	0.108069	0.00114473	0.0199871
ENSMUSG00000046699	492.914	-0.362055	0.1074	4.89305e-05	0.00138183
ENSMUSG00000073411	1028.98	-0.21962	0.0527186	4.25577e-06	0.000157548
ENSMUSG00000031511	1711.76	0.109137	0.0316126	0.00024326	0.00535889
ENSMUSG00000038070	267.693	-0.298067	0.0864912	4.7234e-05	0.00134018
ENSMUSG00000039910	614.71	-0.250108	0.086356	0.000368898	0.00769434
ENSMUSG00000086801	26.0093	0.996044	0.32543	8.52656e-05	0.00222593
ENSMUSG00000031370	822.471	-0.129117	0.042075	0.000698741	0.0132067
ENSMUSG00000036334	781.927	-0.188948	0.0542803	8.56519e-05	0.00223119
ENSMUSG00000070337	436.415	-0.291939	0.0846846	4.87396e-05	0.00137805
ENSMUSG00000038112	3206.64	-0.146591	0.0333773	3.11003e-06	0.000119448
ENSMUSG00000020681	687.19	-0.258607	0.0487135	1.26677e-08	7.59872e-07
ENSMUSG00000020123	145.053	-0.412118	0.128725	7.63497e-05	0.00202822
ENSMUSG00000027078	38.9608	-0.482589	0.221033	0.00112766	0.0197967
ENSMUSG00000011148	362.596	-0.198749	0.0717281	0.000790032	0.0146347
ENSMUSG00000040003	1581.97	-0.166017	0.0479931	0.000117005	0.00292804
ENSMUSG00000017724	68.2195	0.482166	0.1659	0.00017657	0.00413205
ENSMUSG00000020808	9.68102	1.30036	0.553306	0.000639359	0.0122471
ENSMUSG00000021596	266.085	0.277791	0.0772796	3.01982e-05	0.00091595
ENSMUSG00000027215	424.919	-0.20462	0.0712374	0.000553281	0.0108475
ENSMUSG00000040125	903.476	0.305241	0.0935708	8.51949e-05	0.00222593
ENSMUSG00000006711	843.369	-0.220441	0.0597203	2.98383e-05	0.000906169
ENSMUSG00000022969	197.518	-0.415016	0.108102	7.48279e-06	0.000261023
ENSMUSG00000041236	1831.44	-0.0911124	0.0318984	0.00230111	0.0356127
ENSMUSG00000003604	225.78	-0.217896	0.0889379	0.00160851	0.0265784
ENSMUSG00000035171	377.73	-0.165018	0.064165	0.00197879	0.0314888
ENSMUSG00000037428	2995.45	-0.318566	0.0757982	2.16116e-06	8.66398e-05
ENSMUSG00000021974	128.673	0.353473	0.149084	0.000960042	0.0173324
ENSMUSG00000031139	141.134	-0.406635	0.107402	9.42297e-06	0.000320832
ENSMUSG00000051495	861.234	0.148522	0.0495629	0.000693311	0.0131349
ENSMUSG00000030934	1025.35	-0.127533	0.041485	0.000703595	0.013257
ENSMUSG00000021763	334.538	-0.390906	0.0940997	2.17107e-06	8.67496e-05
ENSMUSG00000020520	773.221	0.168226	0.0503865	0.000175713	0.00412797
ENSMUSG00000026558	449.48	0.180338	0.0595793	0.000436664	0.00890795
ENSMUSG00000111602	19.955	0.658688	0.360275	0.00196251	0.0312933
ENSMUSG00000066150	399.851	0.257381	0.0620817	3.67885e-06	0.000138524
ENSMUSG00000078591	445.728	0.33338	0.112958	0.000207704	0.00470872
ENSMUSG00000028249	1823.64	-0.153907	0.0455371	0.000176249	0.00413205
ENSMUSG00000052331	325.178	-0.361365	0.069808	1.72697e-08	1.01576e-06
ENSMUSG00000039137	1069.19	0.194509	0.0551558	6.85537e-05	0.00184545
ENSMUSG00000034807	689.166	0.20508	0.058802	7.21075e-05	0.00193466
ENSMUSG00000057058	26.0734	-0.554284	0.274964	0.00148446	0.0247998
ENSMUSG00000049866	1593.14	0.095721	0.0331234	0.00195601	0.031224
ENSMUSG00000099519	1163.41	0.124862	0.0398362	0.000596842	0.0116064
ENSMUSG00000016200	592.184	-0.200965	0.065043	0.000293143	0.00635555
ENSMUSG00000087115	128.733	-0.239779	0.114708	0.00309434	0.0450889
ENSMUSG00000087535	50.5936	0.442042	0.218974	0.00169912	0.0277342
ENSMUSG00000025170	248.828	0.241343	0.0765966	0.000176542	0.00413205
ENSMUSG00000034853	979.817	0.272967	0.0470674	7.1828e-10	5.06231e-08
ENSMUSG00000051285	1538.66	0.144219	0.03887	5.83186e-05	0.00161119
ENSMUSG00000000805	118.931	0.484979	0.109538	5.67665e-07	2.599e-05
ENSMUSG00000029730	336.384	0.205525	0.0742563	0.000758002	0.0141279
ENSMUSG00000025762	182.252	0.25456	0.0924553	0.000546152	0.0107252
ENSMUSG00000038178	767.158	0.17729	0.0627907	0.000842564	0.0154538
ENSMUSG00000047485	121.05	-0.292586	0.127132	0.00142966	0.0240005
ENSMUSG00000046523	424.934	0.312423	0.110074	0.000317083	0.00677733
ENSMUSG00000097466	59.2071	0.53591	0.210012	0.000439544	0.0089516
ENSMUSG00000016382	1257.13	-0.163949	0.0555327	0.000659591	0.0125848
ENSMUSG00000074580	47.7789	0.409337	0.202241	0.0017968	0.0290735
ENSMUSG00000001166	33.6024	-0.478856	0.240237	0.00167382	0.0274139
ENSMUSG00000021913	1813.27	0.120601	0.036759	0.000383034	0.00794803
ENSMUSG00000024302	1574.08	-0.148903	0.0445806	0.000217776	0.00490178
ENSMUSG00000005087	251.336	-1.06152	0.10856	7.40653e-24	2.08192e-21
ENSMUSG00000027423	971.249	0.149885	0.0446286	0.000207835	0.00470872
ENSMUSG00000036856	349.134	0.823579	0.0894335	1.81484e-21	4.34376e-19
ENSMUSG00000032878	1157.54	0.14522	0.0494198	0.000863581	0.0158033
ENSMUSG00000047866	1235.76	-0.0923113	0.0350072	0.00434885	0.0587313
ENSMUSG00000060477	436.88	-0.227268	0.0628137	3.73045e-05	0.0011011
ENSMUSG00000020701	1010.33	0.181874	0.0603463	0.000446942	0.00904131
ENSMUSG00000071604	511.56	0.214029	0.0639857	0.000110454	0.00278137
ENSMUSG00000052920	473.915	-0.363193	0.092869	6.38776e-06	0.000225757
ENSMUSG00000007594	985.835	0.16133	0.0507532	0.000326635	0.00694465
ENSMUSG00000047554	783.641	-0.116739	0.0444647	0.0031801	0.0459784
ENSMUSG00000035653	606.194	-0.256187	0.0909006	0.000442953	0.00899073
ENSMUSG00000036095	1487.93	-0.211048	0.0571781	3.18029e-05	0.000959803
ENSMUSG00000078952	30.6979	-0.533543	0.271905	0.00167662	0.0274398
ENSMUSG00000043668	211.199	-0.276285	0.122066	0.00172363	0.0280398
ENSMUSG00000024534	153.338	0.382177	0.114395	5.18952e-05	0.00145704
ENSMUSG00000045573	808.965	-0.355129	0.0760913	2.28941e-07	1.11806e-05
ENSMUSG00000024036	346.633	-0.187331	0.069393	0.0010903	0.0192809
ENSMUSG00000028373	1093.34	-0.181096	0.0502848	5.8807e-05	0.00162283
ENSMUSG00000031026	840.856	-0.215869	0.0594719	3.92891e-05	0.00114707
ENSMUSG00000026696	1486.3	-0.0977154	0.0352671	0.00270016	0.0401191
ENSMUSG00000023947	52.7055	-0.39178	0.199154	0.00205936	0.0324742
ENSMUSG00000039275	1276.16	0.104907	0.0356321	0.00147231	0.0246308
ENSMUSG00000087431	411.678	-0.163227	0.0642289	0.00219966	0.0341959
ENSMUSG00000029108	2936.19	-0.201362	0.0538023	2.77357e-05	0.000847638
ENSMUSG00000027519	1270.94	-0.107153	0.0382598	0.00219791	0.0341959
ENSMUSG00000111977	458.133	0.222158	0.069217	0.000165337	0.00392618
ENSMUSG00000029705	1262.23	0.116292	0.0428463	0.00250896	0.0379073
ENSMUSG00000083695	120.235	-0.317715	0.115792	0.000408796	0.00841212
ENSMUSG00000046865	434.986	0.17115	0.0591676	0.000725748	0.0136286
ENSMUSG00000040969	17.104	0.870353	0.365894	0.000585306	0.0114014
ENSMUSG00000042616	662.421	-0.14159	0.0528398	0.00196976	0.0313682
ENSMUSG00000039977	53.628	-0.411868	0.199873	0.00164793	0.0271001
ENSMUSG00000020361	2805.25	0.0911424	0.0291134	0.000943294	0.0170938
ENSMUSG00000032187	1627.3	0.156342	0.039651	2.01621e-05	0.000635462
ENSMUSG00000003872	314.895	0.205045	0.0775201	0.00107385	0.0190317
ENSMUSG00000037138	789.358	0.164029	0.0622075	0.00167767	0.0274398
ENSMUSG00000061887	1873.21	0.164764	0.0385069	4.28176e-06	0.000158268
ENSMUSG00000044042	226.316	-0.365625	0.11769	0.000117864	0.00294343
ENSMUSG00000057615	14.2332	-0.793052	0.376813	0.00110845	0.0195324
ENSMUSG00000034780	773.427	-0.220751	0.0640599	7.39178e-05	0.00198103
ENSMUSG00000031750	302.398	-0.165159	0.0709216	0.00369893	0.0517465
ENSMUSG00000111673	16.0869	0.908892	0.360123	0.000424709	0.0086934
ENSMUSG00000090213	643.459	0.196415	0.0522369	2.76556e-05	0.00084626
ENSMUSG00000024887	368.791	-0.376103	0.0873674	1.17392e-06	4.9874e-05
ENSMUSG00000010803	1055.22	-0.244674	0.153088	0.00728538	0.0863318
ENSMUSG00000039449	856.259	0.132713	0.0434181	0.000700793	0.0132145
ENSMUSG00000021830	1316.76	-0.113191	0.0411596	0.00235005	0.036107
ENSMUSG00000001424	2083.52	0.0928391	0.0323221	0.00211827	0.0331866
ENSMUSG00000039646	217.064	0.348888	0.12036	0.000232481	0.00514651
ENSMUSG00000061758	163.036	-0.250867	0.0997486	0.00105984	0.0188109
ENSMUSG00000097923	14.1261	0.7763	0.37477	0.00124488	0.0215109
ENSMUSG00000051747	54.016	0.369979	0.218626	0.00348487	0.0494529
ENSMUSG00000044024	737.71	0.257073	0.0523619	1.02808e-07	5.29912e-06
ENSMUSG00000029335	459.122	0.336572	0.0720036	2.33762e-07	1.13499e-05
ENSMUSG00000030889	217.897	0.358852	0.136717	0.000489182	0.00972311
ENSMUSG00000026527	755.744	0.12686	0.0444009	0.00142375	0.0239178
ENSMUSG00000027134	629.432	0.140568	0.0470397	0.000783408	0.0145454
ENSMUSG00000063681	155.801	-0.312906	0.101466	0.000149306	0.00361294
ENSMUSG00000056004	619.15	-0.264406	0.0682258	1.09423e-05	0.000367387
ENSMUSG00000042846	719.665	-0.174955	0.0521119	0.000152511	0.00367576
ENSMUSG00000024270	1564.21	-0.0825592	0.0314343	0.00508404	0.0660762
ENSMUSG00000028863	1601.76	-0.118762	0.0367386	0.000465043	0.00933716
ENSMUSG00000026637	29.0147	0.594878	0.25347	0.000711499	0.013385
ENSMUSG00000048186	351.202	0.253587	0.0899224	0.000453068	0.00914229
ENSMUSG00000051726	913.972	0.195974	0.0535109	4.03751e-05	0.00117311
ENSMUSG00000063889	271.152	-0.373405	0.1033	1.95566e-05	0.000617183
ENSMUSG00000003355	90.9858	0.400693	0.153051	0.000445413	0.00901828
ENSMUSG00000022780	34.2358	-0.724798	0.23543	8.60763e-05	0.00223984
ENSMUSG00000020689	70.8995	-0.541641	0.148943	1.39409e-05	0.000452966
ENSMUSG00000020091	1318.76	0.134815	0.0486037	0.00163028	0.026883
ENSMUSG00000020312	1194.99	0.177568	0.046053	2.26228e-05	0.000705657
ENSMUSG00000021700	4584.49	-0.120511	0.031181	4.18254e-05	0.00120944
ENSMUSG00000025938	33.74	0.468557	0.240209	0.00186385	0.0300378
ENSMUSG00000058248	521.297	0.258716	0.0881981	0.000311275	0.00668273
ENSMUSG00000044224	453.466	-0.16403	0.0641108	0.00207415	0.0326861
ENSMUSG00000087006	464.234	-0.25161	0.080238	0.000172415	0.00406234
ENSMUSG00000015749	1383.46	-0.0986108	0.0356049	0.00270583	0.0401786
ENSMUSG00000026787	3859.68	0.151062	0.0305546	2.08149e-07	1.02065e-05
ENSMUSG00000021773	354.376	0.201742	0.0794911	0.00145816	0.0244279
ENSMUSG00000034265	578.08	-0.127974	0.0507665	0.00365504	0.0512214
ENSMUSG00000039098	66.7004	0.386615	0.171834	0.00116746	0.0203329
ENSMUSG00000117292	13.7655	-0.11544	0.23755	0.00515545	0.0667529
ENSMUSG00000025658	348.668	-0.319722	0.106174	0.000185505	0.00429128
ENSMUSG00000029007	279.365	-0.229486	0.0849235	0.000747855	0.0139604
ENSMUSG00000025092	1553.16	-0.113891	0.0430319	0.00314854	0.0456586
ENSMUSG00000016256	731.786	-0.180416	0.0608559	0.000528366	0.0104182
ENSMUSG00000020111	952.655	-0.115531	0.0435111	0.00292595	0.0428418
ENSMUSG00000041078	1604.45	-0.125068	0.0434049	0.00134499	0.022989
ENSMUSG00000026765	111.11	-0.257114	0.129193	0.00338001	0.0483196
ENSMUSG00000086171	202.275	-0.207107	0.0923245	0.00290458	0.0425806
ENSMUSG00000027674	586.112	-0.188748	0.061462	0.0003458	0.00726903
ENSMUSG00000029919	92.9642	0.483436	0.18348	0.000372152	0.00774883
ENSMUSG00000018160	533.934	0.162841	0.0541265	0.000561116	0.0109833
ENSMUSG00000022861	555.488	-0.28406	0.0845506	7.04442e-05	0.00189213
ENSMUSG00000006342	853.011	0.148319	0.0505893	0.000849696	0.0155728
ENSMUSG00000032360	275.153	-0.282803	0.114006	0.000958465	0.0173258
ENSMUSG00000019810	1098.79	-0.116681	0.0423928	0.00223325	0.0346958
ENSMUSG00000037533	963.644	-0.198693	0.0504967	1.35164e-05	0.000441548
ENSMUSG00000043456	185.347	-0.420017	0.125878	4.8513e-05	0.00137325
ENSMUSG00000020435	570.762	-0.150523	0.059666	0.00269231	0.0400517
ENSMUSG00000043635	58.4961	0.362994	0.18148	0.00212938	0.0332744
ENSMUSG00000047606	111.225	-0.34142	0.141647	0.000904209	0.016472
ENSMUSG00000017817	126.588	-0.47676	0.117142	2.66112e-06	0.000103591
ENSMUSG00000106678	10.3656	0.791852	0.573338	0.00362239	0.0509114
ENSMUSG00000061808	72.1168	0.0232277	0.0965346	0.00488745	0.064107
ENSMUSG00000014846	1085.28	0.224556	0.0561654	8.5152e-06	0.000291981
ENSMUSG00000075705	187.707	0.218469	0.0890941	0.00159047	0.0263523
ENSMUSG00000043153	230.36	-0.1857	0.0875719	0.00474679	0.062713
ENSMUSG00000026224	84.4538	0.31205	0.141557	0.00166515	0.027346
ENSMUSG00000015090	917.674	-0.479149	0.225538	0.00130213	0.0223563
ENSMUSG00000032340	2256.16	0.21953	0.0292687	9.85586e-15	1.20953e-12
ENSMUSG00000043065	244.247	-0.191113	0.079906	0.00237898	0.0363524
ENSMUSG00000031770	917.618	0.156239	0.0453246	0.000142015	0.00345378
ENSMUSG00000024952	517.466	-0.142941	0.0574402	0.0032514	0.0469214
ENSMUSG00000108917	85.6989	-0.36554	0.138376	0.000468069	0.00938391
ENSMUSG00000066361	28.3444	0.71116	0.272504	0.000341482	0.0072096
ENSMUSG00000053702	1549.92	-0.251342	0.0459129	5.27171e-09	3.32737e-07
ENSMUSG00000052981	1158.95	0.17071	0.0413221	7.7014e-06	0.000267876
ENSMUSG00000040009	1471.33	-0.115382	0.0345175	0.000330302	0.00701029
ENSMUSG00000029722	586.762	0.167129	0.052954	0.000330811	0.00701494
ENSMUSG00000026134	128.014	-0.233916	0.116459	0.00382917	0.0532193
ENSMUSG00000042751	2060.98	-0.115591	0.0426172	0.00247492	0.0375102
ENSMUSG00000015647	316.259	0.664636	0.192597	2.35197e-05	0.000730804
ENSMUSG00000020029	1303.8	0.240492	0.0373909	1.64385e-11	1.42944e-09
ENSMUSG00000029869	848.488	-0.122804	0.0487157	0.00393932	0.0544166
ENSMUSG00000053600	72.5294	-0.320378	0.159629	0.0024003	0.0365663
ENSMUSG00000039081	305.467	0.276454	0.0920435	0.000227732	0.00507869
ENSMUSG00000083841	31.1857	0.446986	0.24461	0.00242806	0.0368692
ENSMUSG00000111375	1134.34	-0.168705	0.0477177	8.55921e-05	0.00223119
ENSMUSG00000022018	128.09	0.436546	0.182035	0.000726138	0.0136286
ENSMUSG00000022367	14.7398	1.08303	0.36752	0.000130782	0.00321947
ENSMUSG00000031442	1641.34	0.141795	0.0417998	0.000197106	0.00452932
ENSMUSG00000021747	50.6561	-0.313071	0.18796	0.00446422	0.0599533
ENSMUSG00000034755	756.411	-0.336554	0.0856794	6.41017e-06	0.000226218
ENSMUSG00000052392	44.9901	-0.360226	0.207665	0.00331696	0.0477287
ENSMUSG00000099839	118.381	0.685145	0.21519	5.94107e-05	0.00163607
ENSMUSG00000022434	470.7	-0.169053	0.0626835	0.00134058	0.022941
ENSMUSG00000050029	696.462	-0.144073	0.049311	0.000918804	0.0167126
ENSMUSG00000022514	480.07	0.30734	0.0782224	7.09987e-06	0.000248742
ENSMUSG00000022816	680.117	-0.458985	0.0596799	9.73731e-16	1.30772e-13
ENSMUSG00000053093	361.952	-0.29753	0.112853	0.000606521	0.0117484
ENSMUSG00000074794	522.847	0.230625	0.0582749	9.51761e-06	0.000323144
ENSMUSG00000025473	34.43	0.44415	0.249786	0.00262826	0.0392195
ENSMUSG00000087408	1580.91	0.129874	0.040626	0.000450361	0.00910243
ENSMUSG00000046709	2109.31	-0.0962718	0.034835	0.002757	0.040838
ENSMUSG00000038836	262.119	-0.171944	0.0772589	0.00435238	0.0587462
ENSMUSG00000048478	155.154	0.279946	0.116285	0.00119692	0.0207659
ENSMUSG00000036545	291.405	0.467171	0.104281	4.39249e-07	2.03029e-05
ENSMUSG00000021703	1136.03	0.320445	0.058779	4.3009e-09	2.74327e-07
ENSMUSG00000106383	132.948	-0.242048	0.123042	0.00395215	0.0545627
ENSMUSG00000029147	1087.5	0.102677	0.0356956	0.00187329	0.0301486
ENSMUSG00000059003	373.252	-0.169005	0.0689696	0.00261001	0.0390422
ENSMUSG00000029658	11.3365	0.732723	0.518647	0.00351707	0.0497784
ENSMUSG00000040118	2298.82	-0.28108	0.0733444	1.18523e-05	0.000393569
ENSMUSG00000089837	1389.64	0.150853	0.0358127	6.73466e-06	0.000236978
ENSMUSG00000040133	655.34	0.162452	0.0520851	0.000396341	0.00818202
ENSMUSG00000044968	256.444	-0.227367	0.0914771	0.0013539	0.0230812
ENSMUSG00000110455	94.2689	-0.237138	0.131903	0.00555671	0.0705874
ENSMUSG00000040359	691.422	0.137365	0.0465193	0.000919492	0.0167126
ENSMUSG00000010290	811.363	-0.108036	0.0463452	0.0079217	0.0918902
ENSMUSG00000025789	173.122	-0.366963	0.152914	0.000865054	0.0158183
ENSMUSG00000114860	189.357	0.261449	0.0915142	0.000390314	0.00808523
ENSMUSG00000026107	131.025	-0.293059	0.125725	0.00133657	0.0228988
ENSMUSG00000096914	134.41	-0.325648	0.141654	0.00126278	0.0217581
ENSMUSG00000115293	1408.73	0.126574	0.0385985	0.000355926	0.0074624
ENSMUSG00000107879	124.763	-0.209571	0.12331	0.0082393	0.0944671
ENSMUSG00000038150	1179.18	0.138354	0.0511745	0.00190369	0.0305576
ENSMUSG00000042632	496.792	0.140119	0.0569143	0.00365066	0.0511897
ENSMUSG00000097715	225.219	-0.192525	0.0813508	0.00249282	0.0377342
ENSMUSG00000016763	187.838	0.52488	0.174952	0.000120257	0.0030001
ENSMUSG00000024451	87.3115	0.444742	0.146524	0.000125488	0.00310495
ENSMUSG00000048826	443.087	0.154565	0.0597989	0.00217543	0.0338846
ENSMUSG00000029168	1274.43	0.113627	0.044604	0.00418179	0.0570488
ENSMUSG00000086741	85.5132	0.296252	0.150762	0.00295836	0.0432902
ENSMUSG00000022656	476.548	0.359954	0.0808439	6.22057e-07	2.80552e-05
ENSMUSG00000026934	25.3285	-0.041616	0.105847	0.00566195	0.0715317
ENSMUSG00000030979	429.353	0.152993	0.0657008	0.0043112	0.0583207
ENSMUSG00000030036	590	0.145058	0.0573771	0.00283372	0.0417236
ENSMUSG00000021379	1528.04	0.262998	0.0437131	1.9953e-10	1.51205e-08
ENSMUSG00000034295	598.161	-0.177355	0.0733238	0.00257665	0.0386882
ENSMUSG00000004791	119.046	0.233086	0.134594	0.00636565	0.0781134
ENSMUSG00000021647	891.36	-0.253542	0.071703	4.1959e-05	0.00121185
ENSMUSG00000038805	1395.05	0.177266	0.0440196	1.11522e-05	0.000372368
ENSMUSG00000002341	1591.72	0.22629	0.0523406	2.05722e-06	8.28854e-05
ENSMUSG00000033597	2818.01	0.173058	0.0310009	5.1865e-09	3.28216e-07
ENSMUSG00000050860	106.119	0.35135	0.139433	0.000672405	0.0127889
ENSMUSG00000056429	3329.31	-0.100781	0.0320853	0.000800598	0.014819
ENSMUSG00000000202	273.685	-0.235034	0.0788528	0.000312865	0.00671091
ENSMUSG00000047221	464.617	0.152577	0.0593834	0.00231887	0.0358389
ENSMUSG00000049354	3452.14	0.100714	0.0287292	0.000221662	0.00497997
ENSMUSG00000038305	420.373	0.189547	0.0713573	0.00120313	0.0208341
ENSMUSG00000029608	2241.38	-0.163607	0.0371485	2.25668e-06	8.96249e-05
ENSMUSG00000040624	247.34	-0.471114	0.126537	1.08899e-05	0.000366138
ENSMUSG00000074818	95.6019	0.288053	0.137769	0.00237112	0.0362888
ENSMUSG00000028221	679.343	-0.124832	0.051061	0.00467467	0.0619888
ENSMUSG00000043621	182.902	-0.213153	0.0957407	0.00285342	0.0419578
ENSMUSG00000046999	106.365	0.25126	0.125794	0.00351183	0.0497334
ENSMUSG00000048349	5.24084	2.54365	0.968735	0.000425238	0.00869688
ENSMUSG00000086312	26.3509	-0.401904	0.307241	0.00528851	0.0680056
ENSMUSG00000032553	965.449	0.126236	0.0413756	0.000780261	0.0144981
ENSMUSG00000055069	61.3763	-0.434971	0.20966	0.00152675	0.025436
ENSMUSG00000102260	8.39483	1.01052	0.578244	0.00214288	0.0334058
ENSMUSG00000024789	758.065	-0.180925	0.0523814	0.000102021	0.00259061
ENSMUSG00000005220	262.053	0.36751	0.107356	3.93684e-05	0.001148
ENSMUSG00000059586	545.673	-0.133858	0.0537041	0.00364109	0.0511148
ENSMUSG00000031112	379.54	-0.309782	0.083804	1.79717e-05	0.00057164
ENSMUSG00000028433	939.162	0.105588	0.043836	0.0071414	0.0850425
ENSMUSG00000029657	3205.18	0.149891	0.0393572	3.70189e-05	0.00109669
ENSMUSG00000033808	775.085	-0.166474	0.0510415	0.000233035	0.00515405
ENSMUSG00000097961	343.107	0.393757	0.08917	6.63314e-07	2.96395e-05
ENSMUSG00000114081	1.45941	0.0212742	0.0957492	0.00654302	NA
ENSMUSG00000039509	547.409	-0.14714	0.0505933	0.000921637	0.0167322
ENSMUSG00000038048	49.5369	-0.337427	0.226795	0.00518572	0.0670014
ENSMUSG00000045284	1389.48	-0.116389	0.0397827	0.00130582	0.0224037
ENSMUSG00000084691	87.2072	0.300958	0.134083	0.00157415	0.026105
ENSMUSG00000031246	885.978	-0.147315	0.0402364	6.81746e-05	0.00183935
ENSMUSG00000101942	26.4754	0.430393	0.298707	0.00437271	0.0589409
ENSMUSG00000089544	10.4431	1.08699	0.452293	0.000602366	0.0116867
ENSMUSG00000044365	912.467	-0.149964	0.058926	0.00256812	0.038584
ENSMUSG00000045318	180.755	0.409473	0.119547	3.54285e-05	0.00105604
ENSMUSG00000049281	1378.82	0.103987	0.0394782	0.00376024	0.0525433
ENSMUSG00000053889	4.78782	-0.0489295	0.111038	0.00717195	0.0852914
ENSMUSG00000097452	50.6622	-0.277769	0.243743	0.00941194	0.105092
ENSMUSG00000055912	143.91	0.264338	0.114409	0.0016302	0.026883
ENSMUSG00000042425	725.987	-0.194341	0.0721844	0.00103271	0.0184513
ENSMUSG00000042688	987.776	-0.117209	0.0410252	0.00160439	0.0265466
ENSMUSG00000027347	2011.6	-0.146244	0.0389834	4.97803e-05	0.00140092
ENSMUSG00000026869	861.326	-0.109938	0.0455197	0.00615428	0.076177
ENSMUSG00000075224	616.608	0.238165	0.0580564	4.97786e-06	0.000181775
ENSMUSG00000026112	1394.7	-0.0932473	0.0357378	0.00477072	0.0629068
ENSMUSG00000022177	60.4415	-0.359734	0.193824	0.0027588	0.0408397
ENSMUSG00000091177	6.598	1.11156	0.64839	0.00237871	0.0363524
ENSMUSG00000009092	30.2064	0.414393	0.312356	0.00503461	0.0656808
ENSMUSG00000038172	972.162	-0.223137	0.047852	4.3441e-07	2.01177e-05
ENSMUSG00000005705	512.07	0.23495	0.0918125	0.00104764	0.0186491
ENSMUSG00000021701	560.707	0.281368	0.120406	0.00136924	0.0233264
ENSMUSG00000033805	130.916	-0.271745	0.116278	0.00146279	0.0244885
ENSMUSG00000028005	1270.37	-0.107892	0.0457703	0.00751251	0.0881589
ENSMUSG00000057230	3727.31	0.114515	0.0329063	0.000202996	0.00463383
ENSMUSG00000015568	69.0053	0.457138	0.222211	0.00150799	0.0251755
ENSMUSG00000028187	244.912	0.185501	0.0923663	0.00599446	0.0745806
ENSMUSG00000031833	1613.5	-0.119887	0.0400081	0.00100219	0.0179724
ENSMUSG00000034308	146.112	-0.200882	0.116266	0.0085419	0.0971269
ENSMUSG00000087306	259.847	-0.173142	0.082108	0.00556519	0.070621
ENSMUSG00000035596	2929.05	-0.104424	0.0317719	0.000464662	0.00933716
ENSMUSG00000024570	354.301	0.173581	0.0714426	0.00259188	0.0388686
ENSMUSG00000020799	122.552	-0.276637	0.13044	0.00233112	0.0359443
ENSMUSG00000068154	410.849	0.187728	0.0681348	0.000921952	0.0167322
ENSMUSG00000049001	169.11	0.695183	0.106694	4.10004e-12	3.77552e-10
ENSMUSG00000055976	20.6144	0.80908	0.515309	0.00254122	0.0383468
ENSMUSG00000056870	83.0489	-0.343868	0.142939	0.000902622	0.0164555
ENSMUSG00000049404	81.4123	0.600281	0.142721	1.35773e-06	5.69822e-05
ENSMUSG00000056673	0.976642	0.0122629	0.0934919	0.0229454	NA
ENSMUSG00000032840	1008.04	-0.130581	0.0487906	0.00229612	0.0355582
ENSMUSG00000021200	64.1374	0.615069	0.260923	0.000632084	0.012127
ENSMUSG00000039903	70.617	0.397032	0.214269	0.00250276	0.0378609
ENSMUSG00000030966	117.312	-0.283569	0.117728	0.0011597	0.0202124
ENSMUSG00000033157	569.132	-0.124438	0.0533096	0.00625709	0.0772212
ENSMUSG00000032537	306.233	0.173352	0.0837773	0.00607982	0.0754485
ENSMUSG00000062115	1397.45	0.145782	0.0572311	0.00269151	0.0400517
ENSMUSG00000102758	41.4859	-0.430437	0.23837	0.00255013	0.0384571
ENSMUSG00000066595	456.931	0.215393	0.0656923	0.000138054	0.00337444
ENSMUSG00000038936	1153.81	0.10911	0.0393361	0.0023379	0.0360207
ENSMUSG00000043165	331.844	-0.191398	0.0665324	0.000618891	0.0119402
ENSMUSG00000049313	2460.92	-0.227141	0.0416975	6.97095e-09	4.28793e-07
ENSMUSG00000049555	744.575	-0.161832	0.0471711	0.000134077	0.0032872
ENSMUSG00000026430	431.621	0.148869	0.0666234	0.00571663	0.072051
ENSMUSG00000040212	25.1731	-0.790068	0.295301	0.000276443	0.0060368
ENSMUSG00000024037	335.04	0.160711	0.0642503	0.00252499	0.0381257
ENSMUSG00000051379	627.829	-0.20135	0.0666617	0.000364661	0.00761917
ENSMUSG00000032899	15.073	-0.0766909	0.139097	0.0150672	0.148742
ENSMUSG00000022842	1538.93	0.139563	0.0384862	8.52089e-05	0.00222593
ENSMUSG00000041923	1212.05	-0.124661	0.0497109	0.00397693	0.0547851
ENSMUSG00000062785	423.014	0.230414	0.0929131	0.00134659	0.022989
ENSMUSG00000019960	309.82	0.262941	0.130926	0.00310722	0.0452221
ENSMUSG00000089865	1787.4	-0.091781	0.0349151	0.00451883	0.0605198
ENSMUSG00000035722	285.009	0.274315	0.0891173	0.00018147	0.00421003
ENSMUSG00000102796	45.9628	-0.327891	0.260754	0.00690643	0.0828977
ENSMUSG00000048387	18.5671	-0.0373981	0.103676	0.00056412	0.0110332
ENSMUSG00000078716	1532.33	0.0900816	0.0346534	0.00501671	0.0655535
ENSMUSG00000021265	163.111	0.198555	0.103433	0.00627144	0.0773104
ENSMUSG00000041734	118.563	-0.321009	0.14865	0.00174466	0.0283437
ENSMUSG00000018428	585.815	0.125892	0.0523743	0.00516598	0.066851
ENSMUSG00000041870	781.746	0.168587	0.0474877	8.12406e-05	0.00214167
ENSMUSG00000051331	1115.5	0.188923	0.0701945	0.00109912	0.0194084
ENSMUSG00000040276	2290.3	0.1453	0.0337135	4.67726e-06	0.000172098
ENSMUSG00000030772	985.496	-0.211497	0.0457306	5.68991e-07	2.60015e-05
ENSMUSG00000027611	24.701	-0.880526	0.393314	0.000784227	0.014546
ENSMUSG00000022358	157.921	0.622518	0.117438	6.11557e-09	3.80045e-07
ENSMUSG00000021453	362.238	0.317199	0.136042	0.00113664	0.0198966
ENSMUSG00000055817	1331.53	-0.0972953	0.0405538	0.00784339	0.0911567
ENSMUSG00000027520	2855.4	-0.223954	0.0558505	7.97272e-06	0.000275726
ENSMUSG00000020826	11.4633	0.939453	0.421483	0.000883939	0.016127
ENSMUSG00000032965	471.868	-0.152864	0.0619618	0.00302411	0.0441187
ENSMUSG00000029386	580.639	-0.113963	0.0489973	0.00744919	0.0877995
ENSMUSG00000029213	651.919	-0.120097	0.0516543	0.00681135	0.0821777
ENSMUSG00000006154	140.122	0.0493257	0.11088	0.0132529	0.135465
ENSMUSG00000031654	575.964	0.327275	0.0867316	1.22059e-05	0.000403647
ENSMUSG00000062867	809.423	0.114361	0.0461265	0.00499371	0.0652883
ENSMUSG00000018698	123.536	-0.618426	0.145945	1.14052e-06	4.85402e-05
ENSMUSG00000097451	3313.38	0.288595	0.0392919	2.03187e-14	2.39602e-12
ENSMUSG00000109372	14.4682	0.680243	0.389061	0.00231451	0.0357972
ENSMUSG00000024486	247.838	0.177725	0.0893476	0.00679132	0.0821777
ENSMUSG00000059857	334.992	0.283416	0.135385	0.00234314	0.0360554
ENSMUSG00000118202	169.479	-0.301019	0.111143	0.000487177	0.00969302
ENSMUSG00000027840	179.34	-0.234076	0.111142	0.00314591	0.0456479
ENSMUSG00000039632	129.023	-0.203877	0.120326	0.00874089	0.098878
ENSMUSG00000045903	85.6706	0.0499776	0.111653	0.0100122	0.110619
ENSMUSG00000079481	919.904	-0.189628	0.0712205	0.00118091	0.0205376
ENSMUSG00000039316	539.783	-0.120718	0.0519793	0.00681245	0.0821777
ENSMUSG00000022261	2090.86	-0.107632	0.0393063	0.00260469	0.038988
ENSMUSG00000026077	117.56	0.349026	0.121997	0.000265322	0.00582023
ENSMUSG00000074480	147.967	0.30541	0.115958	0.000592642	0.011535
ENSMUSG00000035164	483.324	-0.261039	0.0727695	3.39123e-05	0.00101712
ENSMUSG00000117023	17.8453	0.287473	2.09964	0.00911058	0.102152
ENSMUSG00000021702	28.1742	0.598022	0.292952	0.00135094	0.023047
ENSMUSG00000005803	190.025	-0.375296	0.0990706	1.00246e-05	0.000338457
ENSMUSG00000029775	2738.57	-0.07614	0.0276167	0.00373259	0.0521872
ENSMUSG00000025876	1076.75	0.163782	0.0488112	0.000173259	0.00407826
ENSMUSG00000026890	3.62679	0.0287	0.0983875	0.0196154	0.178735
ENSMUSG00000097060	164.929	0.201921	0.0997916	0.00495714	0.0648635
ENSMUSG00000041552	258.175	0.262869	0.0887864	0.000280279	0.00610953
ENSMUSG00000020599	977.186	-0.100765	0.0411912	0.00641961	0.0786158
ENSMUSG00000030283	767.879	-0.172383	0.0779637	0.00447843	0.0600786
ENSMUSG00000085687	57.0068	0.275333	0.183082	0.00679505	0.0821777
ENSMUSG00000022722	408.658	-0.149212	0.0615759	0.00355226	0.0501884
ENSMUSG00000105987	231.669	0.239032	0.0871434	0.000626451	0.0120518
ENSMUSG00000090231	55.5577	0.286835	0.191999	0.00644341	0.0788673
ENSMUSG00000020918	967.763	0.11821	0.0417416	0.00175577	0.0284858
ENSMUSG00000040938	239.463	-0.291805	0.0979259	0.000227617	0.00507869
ENSMUSG00000017756	320.868	-0.339081	0.153431	0.00156031	0.0259237
ENSMUSG00000073295	1472.68	-0.106386	0.0352545	0.00112084	0.0196913
ENSMUSG00000028825	7.72433	0.815793	0.696921	0.00445145	0.0598495
ENSMUSG00000097535	487.995	-0.130762	0.0594055	0.00790786	0.0917737
ENSMUSG00000052271	18.3919	0.560881	0.434384	0.00436207	0.0588441
ENSMUSG00000029878	1504.72	-0.123741	0.0432463	0.00142016	0.0238907
ENSMUSG00000074622	191.609	0.306539	0.0987253	0.000145052	0.00352057
ENSMUSG00000037747	1789.1	0.146525	0.0356755	1.11259e-05	0.000372004
ENSMUSG00000087088	108.418	-0.232919	0.146413	0.00797649	0.0923485
ENSMUSG00000028351	1309.6	-0.100018	0.0377033	0.00385422	0.0534243
ENSMUSG00000061143	239.31	-0.24643	0.102679	0.00147333	0.0246308
ENSMUSG00000093502	13.1189	-0.0879228	0.160335	0.00753694	0.0882458
ENSMUSG00000045441	231.963	0.278502	0.10069	0.00046408	0.00933333
ENSMUSG00000031789	1216.53	-0.220187	0.0641951	7.85742e-05	0.00207818
ENSMUSG00000020354	18.5197	0.11436	0.218927	0.0100279	0.110707
ENSMUSG00000022026	10.5199	-0.0849531	0.157366	0.00432618	0.0584578
ENSMUSG00000033909	585.456	0.227955	0.0701405	0.000137446	0.00336299
ENSMUSG00000042082	1627.72	-0.116373	0.0407498	0.00163297	0.026909
ENSMUSG00000059742	253.744	-0.286667	0.136977	0.00235246	0.036107
ENSMUSG00000031837	901.027	0.147207	0.0464856	0.000410011	0.00842823
ENSMUSG00000114880	33.1783	0.385902	0.258236	0.00452599	0.0605697
ENSMUSG00000032303	49.6388	-0.257734	0.352117	0.0112078	0.119778
ENSMUSG00000068551	430.253	-0.167756	0.0705923	0.00317922	0.0459784
ENSMUSG00000035983	85.0888	0.240124	0.141733	0.00646646	0.0790294
ENSMUSG00000115062	11.5763	0.0890895	0.162808	0.00730856	0.0865216
ENSMUSG00000025040	841.612	-0.116705	0.0438666	0.00288311	0.0422914
ENSMUSG00000040502	542.546	0.156181	0.0650173	0.00345437	0.049208
ENSMUSG00000110067	4.27736	0.0368787	0.102707	0.0086734	0.0982986
ENSMUSG00000010122	7.93638	-0.0382419	0.104145	NA	NA
ENSMUSG00000030720	204.197	-0.175718	0.0812572	0.0048	0.0632345
ENSMUSG00000048699	523.436	-0.160477	0.0651285	0.00279686	0.0412768
ENSMUSG00000002319	1479.92	0.0888192	0.0325355	0.00346495	0.0493006
ENSMUSG00000038122	359.254	-0.215139	0.0726692	0.00039236	0.00812063
ENSMUSG00000028524	1796.8	-0.110142	0.044242	0.00513437	0.0665157
ENSMUSG00000075307	29.7099	-0.605751	0.397609	0.0031517	0.045677
ENSMUSG00000063052	698.031	-0.104727	0.0449621	0.00844377	0.0961468
ENSMUSG00000055022	3648.77	-0.0992587	0.0333768	0.00141528	0.0238795
ENSMUSG00000001687	1470.32	0.1084	0.041082	0.00345934	0.0492498
ENSMUSG00000030108	81.1886	-0.0473418	0.110697	0.0011352	0.0198857
ENSMUSG00000027400	1800.74	-0.199203	0.129536	0.0115738	0.122654
ENSMUSG00000025246	1327.45	-0.146219	0.0532419	0.00153111	0.0254912
ENSMUSG00000062098	1091.45	0.138339	0.0543145	0.00296264	0.0433005
ENSMUSG00000001156	285.658	0.15472	0.0754123	0.0078795	0.0915325
ENSMUSG00000028525	1142.17	0.220647	0.047237	4.24163e-07	1.97187e-05
ENSMUSG00000079445	95.6106	-0.221062	0.150667	0.0102606	0.112642
ENSMUSG00000050855	258.994	0.184214	0.0898485	0.00556463	0.070621
ENSMUSG00000008206	1343.38	-0.116507	0.0387114	0.00100551	0.0180187
ENSMUSG00000026196	53.6837	-0.31967	0.190823	0.00422952	0.0575475
ENSMUSG00000023915	1492.04	0.0951059	0.0343236	0.00290737	0.0425955
ENSMUSG00000048562	8.95497	-0.0444147	0.106861	0.0204278	0.183781
ENSMUSG00000050947	1507.63	-0.0937098	0.0333305	0.00255677	0.0384656
ENSMUSG00000003934	2313.51	-0.159753	0.0356793	1.83107e-06	7.4519e-05
ENSMUSG00000030451	3797.78	0.196841	0.0379039	3.59936e-08	2.03296e-06
ENSMUSG00000021745	1364.81	0.276961	0.0789708	4.17466e-05	0.00120944
ENSMUSG00000016253	716.161	-0.107644	0.0450464	0.00689296	0.0828182
ENSMUSG00000031885	557.092	-0.151698	0.0670149	0.00512121	0.0664184
ENSMUSG00000045827	215.911	-0.34782	0.0873744	5.01238e-06	0.000182484
ENSMUSG00000050967	887.929	-0.155045	0.0703357	0.00564723	0.071481
ENSMUSG00000038351	1915.66	-0.0824538	0.0327709	0.00697878	0.083476
ENSMUSG00000049939	635.996	-0.136521	0.0644333	0.00885347	0.0996387
ENSMUSG00000029778	4516.55	-0.104144	0.0306559	0.000314723	0.00673881
ENSMUSG00000063904	584.978	0.124519	0.0507766	0.00463433	0.0616906
ENSMUSG00000026730	121.438	-0.426425	0.173615	0.00064924	0.0124167
ENSMUSG00000031971	216.369	-0.176748	0.0867194	0.0062211	0.0768859
ENSMUSG00000068742	1093.45	-0.122703	0.0435807	0.00171532	0.027953
ENSMUSG00000007653	407.116	-0.305643	0.193565	0.00527028	0.0678763
ENSMUSG00000097666	13.516	-0.850269	0.45033	0.0016225	0.0267911
ENSMUSG00000025912	82.8393	-0.298418	0.145622	0.00240947	0.0366792
ENSMUSG00000050138	238.492	-0.197355	0.0892555	0.00341205	0.0486911
ENSMUSG00000089862	581.619	-0.117039	0.0563934	0.0129035	0.133133
ENSMUSG00000062991	195.903	-0.22135	0.0936033	0.00193158	0.0309232
ENSMUSG00000026463	2160.92	-0.246182	0.0600108	4.68963e-06	0.00017229
ENSMUSG00000029641	28.2763	-0.382268	0.305592	0.00583618	0.0731175
ENSMUSG00000097017	8.99999	0.0689252	0.131173	0.00816975	0.0940008
ENSMUSG00000031198	702.924	-0.109954	0.0509978	0.0120001	0.12558
ENSMUSG00000084535	103.718	0.435001	0.143192	0.000123961	0.00307347
ENSMUSG00000094634	172.302	0.222093	0.11357	0.00468165	0.0620473
ENSMUSG00000019952	160.143	0.264073	0.111435	0.00141587	0.0238795
ENSMUSG00000031551	10.8035	-0.0876809	0.163622	0.00331975	0.0477404
ENSMUSG00000043629	121.806	-0.225187	0.14037	0.00823622	0.0944671
ENSMUSG00000001120	757.852	-0.127479	0.0503584	0.00357711	0.0503922
ENSMUSG00000069670	378.587	-0.217283	0.0661428	0.000133154	0.00327121
ENSMUSG00000021930	1127.75	-0.109475	0.0395737	0.00235162	0.036107
ENSMUSG00000032405	869.634	-0.135885	0.0451959	0.000773532	0.0143952
ENSMUSG00000000318	3.17125	1.59365	0.99873	0.00400429	0.055031
ENSMUSG00000047446	570.702	0.182418	0.060403	0.00043855	0.00893888
ENSMUSG00000021591	272.72	-0.165809	0.0826314	0.00753816	0.0882458
ENSMUSG00000005043	435.551	-0.232119	0.0716971	0.000140086	0.00341375
ENSMUSG00000022987	233.429	0.157472	0.0812038	0.00969727	0.107681
ENSMUSG00000041540	426.145	0.282049	0.06557	1.64331e-06	6.76754e-05
ENSMUSG00000031133	265.963	-0.193385	0.0958217	0.00542492	0.0691677
ENSMUSG00000097545	173.722	0.432866	0.099566	8.63054e-07	3.77961e-05
ENSMUSG00000111847	19.3446	-0.330406	0.530768	0.00868134	0.0983425
ENSMUSG00000003233	548.582	0.121851	0.05371	0.0076894	0.0897988
ENSMUSG00000114536	56.4264	0.346077	0.211267	0.00410265	0.0561912
ENSMUSG00000021250	403.551	0.0296932	0.0989229	0.0151883	0.149374
ENSMUSG00000036712	2459.86	-0.106571	0.0439767	0.00633842	0.0779374
ENSMUSG00000033715	37.8946	0.77745	0.217981	1.62814e-05	0.000521998
ENSMUSG00000051048	266.304	-0.264499	0.0844678	0.000162945	0.00387741
ENSMUSG00000092203	198.723	0.226841	0.0918303	0.00141881	0.0238847
ENSMUSG00000031878	610.379	-0.124792	0.052872	0.00582114	0.0730148
ENSMUSG00000029469	781.113	-0.129404	0.0491395	0.00260138	0.0389627
ENSMUSG00000033207	164.416	0.922048	0.188961	4.75958e-08	2.61495e-06
ENSMUSG00000021065	841.687	0.147159	0.0453048	0.000306869	0.00660574
ENSMUSG00000021550	443.598	-0.123966	0.0544544	0.00718246	0.0853632
ENSMUSG00000023484	46.5082	-0.590219	0.271941	0.00104124	0.018552
ENSMUSG00000055447	1629.79	-0.0971719	0.036115	0.00349384	0.0495367
ENSMUSG00000033111	378.344	-0.131575	0.0664832	0.0129337	0.133348
ENSMUSG00000031841	1618.39	-0.125801	0.0439097	0.0013978	0.0236667
ENSMUSG00000073725	2079.48	-0.114265	0.0314289	0.000113879	0.00286164
ENSMUSG00000066607	789.784	0.155543	0.0436071	8.85063e-05	0.00229566
ENSMUSG00000031292	708.376	-0.239437	0.0884367	0.000698296	0.0132067
ENSMUSG00000073421	25.6784	-1.04951	0.367913	0.000157159	0.00376423
ENSMUSG00000027323	193.109	-0.178745	0.0886669	0.00635426	0.0780131
ENSMUSG00000034551	156.449	0.220046	0.107042	0.00390725	0.0540044
ENSMUSG00000115610	23.215	-0.482119	0.376712	0.00466568	0.0619335
ENSMUSG00000031364	34.5348	-0.321398	0.252681	0.00695272	0.0833292
ENSMUSG00000039842	246.982	0.151134	0.07805	0.0106421	0.115675
ENSMUSG00000050640	894.367	-0.115862	0.0411163	0.0018483	0.029807
ENSMUSG00000056091	898.64	0.11606	0.0417945	0.00210176	0.0329707
ENSMUSG00000038349	762.645	-0.229361	0.0686681	0.000100786	0.00257004
ENSMUSG00000035064	379.542	-0.143803	0.0616799	0.00481367	0.0633551
ENSMUSG00000048249	1437.53	-0.171503	0.0500681	0.000121698	0.00302667
ENSMUSG00000092386	390.304	-0.140175	0.0609193	0.005429	0.0691832
ENSMUSG00000047371	273.167	0.153624	0.0799467	0.0105231	0.114743
ENSMUSG00000031618	483.102	-0.205188	0.0612403	0.000116345	0.00291756
ENSMUSG00000024059	1060.64	-0.169533	0.0394074	3.69378e-06	0.00013887
ENSMUSG00000074785	2724.36	-0.143656	0.0308517	9.51831e-07	4.12358e-05
ENSMUSG00000021636	47.1544	0.279064	0.238224	0.0092931	0.103909
ENSMUSG00000028654	413.797	0.156715	0.0729148	0.00629442	0.0775147
ENSMUSG00000021846	468.971	0.216213	0.0692339	0.000231001	0.00513256
ENSMUSG00000049115	67.2235	-0.405231	0.179549	0.00110001	0.01941
ENSMUSG00000008305	714.052	-0.133241	0.0507865	0.00255836	0.0384656
ENSMUSG00000020810	1076.36	-0.140831	0.0407468	0.000157271	0.00376423
ENSMUSG00000063887	804.654	-0.18239	0.0724427	0.00184611	0.0297916
ENSMUSG00000001627	324.486	0.153351	0.0751022	0.00828377	0.0948287
ENSMUSG00000022329	285.547	-0.216613	0.077263	0.00063517	0.0121765
ENSMUSG00000042734	921.729	-0.144307	0.0449094	0.000346226	0.00727165
ENSMUSG00000027977	192.085	0.201756	0.106858	0.00645307	0.0789056
ENSMUSG00000114607	19.2434	0.610542	0.370413	0.00272561	0.0404475
ENSMUSG00000041926	574.217	0.139962	0.0568817	0.00364528	0.051144
ENSMUSG00000027457	1449.22	0.111141	0.0348506	0.00061033	0.0118033
ENSMUSG00000025578	173.139	0.217328	0.101212	0.00331031	0.0476613
ENSMUSG00000056665	418.877	-0.157054	0.0722172	0.005855	0.0732602
ENSMUSG00000045983	3598.53	0.0713032	0.025097	0.00311068	0.0452325
ENSMUSG00000035365	89.5261	0.0140475	0.0938736	NA	NA
ENSMUSG00000103848	19.5857	0.13213	0.283041	0.00979944	0.108517
ENSMUSG00000021814	1081.67	-0.0854028	0.0384242	0.0144737	0.145061
ENSMUSG00000030629	606.909	-0.141607	0.0628896	0.00602272	0.0748937
ENSMUSG00000031256	1957.24	0.133038	0.0303367	3.79615e-06	0.000142276
ENSMUSG00000021066	1525.94	-0.0782269	0.0332843	0.0115273	0.122327
ENSMUSG00000054509	206.579	-0.355396	0.128475	0.000343378	0.00723699
ENSMUSG00000045288	33.006	0.379034	0.282437	0.00550115	0.069992
ENSMUSG00000029563	241.366	-0.311997	0.122913	0.000737968	0.0138078
ENSMUSG00000048538	184.793	0.171179	0.0898625	0.00873039	0.0988055
ENSMUSG00000034271	377.232	0.136094	0.0652872	0.00959252	0.106812
ENSMUSG00000038418	567.295	0.0331565	0.100387	0.0221695	0.194106
ENSMUSG00000013846	436.105	0.292359	0.0981341	0.000226955	0.0050753
ENSMUSG00000006527	678.555	-0.154078	0.0673407	0.00461806	0.0615079
ENSMUSG00000031605	1350.43	-0.121378	0.0429317	0.00165534	0.0272033
ENSMUSG00000101630	66.2099	-0.264309	0.16179	0.00595575	0.0742518
ENSMUSG00000070304	2059.08	0.0906326	0.0398341	0.0118195	0.124385
ENSMUSG00000112980	42.6365	-0.281772	0.214875	0.00799892	0.0924415
ENSMUSG00000038702	444.006	-0.215116	0.0793059	0.000819177	0.0150591
ENSMUSG00000004996	194.557	0.213222	0.126887	0.00811443	0.0935423
ENSMUSG00000034586	1480.2	0.0987998	0.036806	0.00347732	0.0493894
ENSMUSG00000042613	1481.08	-0.217309	0.0541779	8.39113e-06	0.000288545
ENSMUSG00000033952	18.4072	-0.737247	0.338571	0.000964867	0.0173935
ENSMUSG00000020482	509.108	0.217611	0.0543644	8.65816e-06	0.000296043
ENSMUSG00000031327	1398.02	-0.200389	0.0491746	7.27526e-06	0.000254151
ENSMUSG00000102215	49.6105	-0.282528	0.215378	0.00799479	0.0924415
ENSMUSG00000071753	962.988	0.14027	0.0583469	0.00422806	0.0575475
ENSMUSG00000022472	768.566	0.178713	0.0485632	4.48592e-05	0.00128486
ENSMUSG00000092564	58.915	0.29121	0.178059	0.00522252	0.0673688
ENSMUSG00000003476	128.31	-0.338577	0.122771	0.000364664	0.00761917
ENSMUSG00000066551	1581.54	0.142874	0.0361549	2.25915e-05	0.00070559
ENSMUSG00000026721	1763.27	-0.173729	0.0406476	4.0275e-06	0.000149786
ENSMUSG00000031299	1643.74	0.0942025	0.0374386	0.00596115	0.0742748
ENSMUSG00000065840	1.37198	0.0153471	0.0940927	0.0172275	NA
ENSMUSG00000030092	389.434	-0.255497	0.0979827	0.000817867	0.0150465
ENSMUSG00000049241	9.2807	-0.0672185	0.13256	0.000334913	0.00707708
ENSMUSG00000025898	415.593	-0.216103	0.0605226	4.84919e-05	0.00137325
ENSMUSG00000000317	21.7247	0.709501	0.404331	0.00208826	0.0328656
ENSMUSG00000024869	118.329	0.264835	0.118195	0.00193002	0.0309232
ENSMUSG00000079491	84.5066	-0.226192	0.138976	0.00789293	0.0916445
ENSMUSG00000118029	353.747	-0.145616	0.0664238	0.00654549	0.0798339
ENSMUSG00000054986	71.6947	-0.232526	0.168033	0.0102966	0.112885
ENSMUSG00000036131	20.7292	-0.105599	0.191643	0.0127574	0.131963
ENSMUSG00000038718	386.8	-0.192089	0.0742247	0.00141427	0.0238795
ENSMUSG00000022639	73.8343	-0.280297	0.199911	0.00733615	0.0867208
ENSMUSG00000097195	168.812	0.224658	0.1075	0.00348588	0.0494529
ENSMUSG00000018906	412.711	-0.18309	0.0912699	0.00637987	0.0782481
ENSMUSG00000005514	1437.57	-0.117057	0.0399454	0.00126266	0.0217581
ENSMUSG00000038014	1881.84	0.127274	0.0356934	0.000125633	0.00310537
ENSMUSG00000021068	763.427	-0.208968	0.0572628	3.82192e-05	0.00112057
ENSMUSG00000083672	48.4879	0.30262	0.220313	0.00680271	0.0821777
ENSMUSG00000036907	484.112	-0.238686	0.0978225	0.00142123	0.0238921
ENSMUSG00000114833	10.4949	0.947705	0.448499	0.00110856	0.0195324
ENSMUSG00000036904	250.438	0.262617	0.0849087	0.000183361	0.00424983
ENSMUSG00000036814	176.597	-0.0729904	0.139917	0.00137443	0.0233757
ENSMUSG00000044770	663.449	0.241191	0.0858138	0.000501596	0.00994715
ENSMUSG00000032712	243.072	0.213425	0.0906157	0.00211995	0.0331898
ENSMUSG00000060445	23.5058	-0.164334	0.377962	0.0132782	0.135667
ENSMUSG00000063531	149.621	-0.282752	0.120979	0.00139901	0.0236667
ENSMUSG00000025221	466.511	-0.182312	0.0799161	0.00343488	0.0489591
ENSMUSG00000026904	1610	-0.16016	0.0442688	6.89173e-05	0.00185318
ENSMUSG00000094002	357.649	0.209628	0.0719122	0.000472665	0.00944422
ENSMUSG00000055148	190.774	0.421596	0.408905	0.00583758	0.0731175
ENSMUSG00000021112	1014.24	-0.178693	0.0573248	0.000323507	0.0068842
ENSMUSG00000109523	849.319	0.148672	0.0482389	0.000521692	0.0103034
ENSMUSG00000034917	19.5825	-0.387231	0.52879	0.00748189	0.0880115
ENSMUSG00000063646	1350.63	-0.104339	0.0333947	0.000811535	0.0149756
ENSMUSG00000045031	245.441	-0.146414	0.079865	0.0137573	0.139794
ENSMUSG00000027808	620.29	0.148574	0.0492677	0.000650945	0.0124395
ENSMUSG00000025037	769.503	-0.161044	0.0561076	0.000868352	0.0158666
ENSMUSG00000038354	450.42	-0.169304	0.0662031	0.00195371	0.0312155
ENSMUSG00000066324	2427.24	-0.0951138	0.0373375	0.00541029	0.0690176
ENSMUSG00000085391	22.1647	0.358183	0.419762	0.0080111	0.0924835
ENSMUSG00000060802	517.102	-0.15405	0.0607272	0.00244567	0.0370901
ENSMUSG00000099760	46.1706	-0.330138	0.247972	0.00635362	0.0780131
ENSMUSG00000022096	709.011	0.18203	0.0693063	0.00140446	0.0237423
ENSMUSG00000020181	622.666	-0.194252	0.0629427	0.000314447	0.00673881
ENSMUSG00000031367	1347.56	-0.120666	0.0357983	0.0002786	0.00607842
ENSMUSG00000037855	1307.21	-0.120059	0.053443	0.00839895	0.0957719
ENSMUSG00000045287	152.985	-0.299788	0.15499	0.00300982	0.0439368
ENSMUSG00000040569	14.6415	-0.0202069	0.0955097	0.00655942	0.0799633
ENSMUSG00000039908	190.303	-0.198092	0.0930353	0.00406821	0.0558051
ENSMUSG00000004151	366.499	-0.292736	0.101918	0.000315561	0.00675078
ENSMUSG00000025020	2141.02	-0.153375	0.0404118	3.75376e-05	0.00110602
ENSMUSG00000011958	632.279	0.147215	0.0498326	0.000805476	0.0148752
ENSMUSG00000033676	3133.94	-0.0935386	0.0321319	0.00187447	0.0301486
ENSMUSG00000031543	805.424	0.152293	0.054704	0.00126384	0.0217607
ENSMUSG00000027525	985.167	0.129695	0.0469816	0.00181665	0.0293554
ENSMUSG00000035383	121.693	0.0113656	0.0933792	NA	NA
ENSMUSG00000073293	964.444	-0.0885216	0.0400725	0.0142997	0.143824
ENSMUSG00000078861	229.686	-0.164051	0.0881665	0.010327	0.113064
ENSMUSG00000028108	103.318	-0.581026	0.161569	1.55027e-05	0.000498353
ENSMUSG00000047793	324.055	0.232163	0.236448	0.013223	0.135331
ENSMUSG00000020847	194.502	0.195638	0.0933063	0.00450701	0.0604284
ENSMUSG00000055963	319.689	-0.175045	0.0787596	0.00423354	0.0575475
ENSMUSG00000034563	2022.18	-0.0844467	0.0341221	0.00748407	0.0880115
ENSMUSG00000037851	709.644	0.153862	0.0494047	0.000444817	0.00901828
ENSMUSG00000045216	801.015	-0.113362	0.0487859	0.00747412	0.0880075
ENSMUSG00000027350	2543.9	-0.20045	0.0508876	1.29625e-05	0.000425178
ENSMUSG00000037605	1631.65	-0.179848	0.0631879	0.000765376	0.0142544
ENSMUSG00000021809	140.768	-0.174236	0.106404	0.0132383	0.13543
ENSMUSG00000021279	2534.1	0.103566	0.0342912	0.00115959	0.0202124
ENSMUSG00000022375	108.466	-0.271787	0.122538	0.00193075	0.0309232
ENSMUSG00000023961	596.892	-0.220858	0.0543034	6.4851e-06	0.000228529
ENSMUSG00000061080	4980.95	0.0836516	0.0267603	0.0010577	0.0188005
ENSMUSG00000014786	305.633	0.196091	0.0880428	0.00336937	0.0482245
ENSMUSG00000023942	506.096	-0.128945	0.0593028	0.0086511	0.0981702
ENSMUSG00000024339	425.085	-0.283417	0.0731948	9.87119e-06	0.00033421
ENSMUSG00000026578	352.38	-0.14	0.0750066	0.0142104	0.143193
ENSMUSG00000024082	440.314	-0.110044	0.0553105	0.0173703	0.163659
ENSMUSG00000022833	87.1214	-0.231877	0.141436	0.00749958	0.0881172
ENSMUSG00000027712	1024.95	-0.148913	0.0494266	0.000648433	0.0124111
ENSMUSG00000018774	70.4001	-0.239621	0.177738	0.0100293	0.110707
ENSMUSG00000036941	1422.95	-0.117349	0.0413194	0.00167279	0.0274139
ENSMUSG00000040152	152.687	0.628308	0.105986	1.69886e-10	1.29963e-08
ENSMUSG00000105112	8.16018	0.0582071	0.118993	0.00966487	0.107469
ENSMUSG00000017165	15.7657	-0.106013	0.191022	0.0138118	0.140245
ENSMUSG00000031343	1452.75	-0.117798	0.0465863	0.00412168	0.0564199
ENSMUSG00000029843	94.3633	-0.0268027	0.0979506	0.00397733	0.0547851
ENSMUSG00000079442	303.568	0.149832	0.0664028	0.00533361	0.0683641
ENSMUSG00000049119	461.603	-0.123001	0.054998	0.00808842	0.093287
ENSMUSG00000051397	14.0442	-0.0698623	0.134605	0.00210055	0.0329707
ENSMUSG00000042660	184.844	0.202242	0.118983	0.00883345	0.0994596
ENSMUSG00000036327	630.742	-0.119058	0.0489491	0.00522946	0.0674224
ENSMUSG00000115232	1079.82	0.0820767	0.0366364	0.0145541	0.145566
ENSMUSG00000105703	635.19	0.242202	0.182958	0.00990344	0.109618
ENSMUSG00000026956	249.095	-0.161043	0.0998387	0.0163024	0.156698
ENSMUSG00000019947	727.559	-0.229331	0.070719	0.000139225	0.00339619
ENSMUSG00000097381	499.889	0.125415	0.0556745	0.00756953	0.0884845
ENSMUSG00000038279	478.141	0.131112	0.0618945	0.00956508	0.106605
ENSMUSG00000021708	3153.08	-0.172185	0.0666575	0.00174807	0.02838
ENSMUSG00000050908	902.838	-0.104525	0.0420824	0.00559555	0.0709318
ENSMUSG00000006463	309.022	0.133928	0.0710593	0.0149639	0.14801
ENSMUSG00000048330	1484.18	-0.0999485	0.0400296	0.00572587	0.0720923
ENSMUSG00000031360	756.74	-0.101566	0.0442302	0.0095187	0.106235
ENSMUSG00000092192	98.6248	-0.207548	0.132658	0.0102339	0.112504
ENSMUSG00000040029	1191.47	-0.114026	0.0438141	0.00356565	0.0503025
ENSMUSG00000039375	394.585	-0.21598	0.0709327	0.000298041	0.00643865
ENSMUSG00000054409	179.199	-0.222078	0.131802	0.00755375	0.088372
ENSMUSG00000113867	0.78079	-0.0117849	0.0934096	0.0321854	NA
ENSMUSG00000038400	894.604	0.21906	0.072176	0.000297302	0.00643417
ENSMUSG00000039157	912.326	-0.115717	0.0481442	0.00594155	0.0741513
ENSMUSG00000072066	75.0917	-0.269904	0.160828	0.00540933	0.0690176
ENSMUSG00000042724	353.232	-0.143537	0.0795378	0.0151625	0.149231
ENSMUSG00000111374	73.3334	-0.252865	0.163855	0.00729326	0.0863828
ENSMUSG00000026380	25.6724	-0.359864	0.421403	0.00780644	0.090771
ENSMUSG00000031129	155.808	-0.344971	0.104212	6.28773e-05	0.00171751
ENSMUSG00000026490	2921.29	-0.0988113	0.0299836	0.000486299	0.00968352
ENSMUSG00000036503	947.916	-0.144295	0.0439182	0.000267988	0.00587338
ENSMUSG00000041216	700.553	-0.106795	0.0508542	0.0143278	0.144017
ENSMUSG00000026610	111.423	0.200095	0.133005	0.0119845	0.125489
ENSMUSG00000004100	247.678	0.232307	0.0911864	0.0011102	0.0195469
ENSMUSG00000021750	1556.03	0.187749	0.060236	0.000309993	0.00666112
ENSMUSG00000027485	29.7485	-0.287169	0.349692	0.0101399	0.111764
ENSMUSG00000000058	312.115	-0.318837	0.0755454	1.99209e-06	8.06646e-05
ENSMUSG00000034083	323.24	-0.138369	0.0663822	0.00925957	0.103658
ENSMUSG00000071714	17.8177	-0.503395	0.39226	0.00455853	0.0608926
ENSMUSG00000020892	75.6746	-0.245747	0.16521	0.00823823	0.0944671
ENSMUSG00000002944	22.442	0.14998	0.369543	0.0104485	0.114084
ENSMUSG00000024548	386.744	0.250853	0.0822022	0.000227737	0.00507869
ENSMUSG00000032702	577.335	0.186402	0.0545178	0.000109448	0.00275891
ENSMUSG00000026104	580.868	-0.325144	0.068076	1.51884e-07	7.58603e-06
ENSMUSG00000041895	450.98	0.194681	0.0576022	0.000116764	0.00292504
ENSMUSG00000021303	1411.3	-0.0749935	0.0320383	0.012288	0.128094
ENSMUSG00000097638	18.2915	-0.153503	0.424891	0.00882636	0.0994422
ENSMUSG00000046997	209.093	-0.195144	0.0967043	0.00530471	0.0681745
ENSMUSG00000054457	37.9126	-0.327437	0.248125	0.00649476	0.0793352
ENSMUSG00000096883	95.0704	-0.583268	0.26874	0.00102808	0.0183822
ENSMUSG00000025766	514.856	-0.153944	0.0592553	0.00209966	0.0329707
ENSMUSG00000024395	262.934	-0.174373	0.0763167	0.00367212	0.051431
ENSMUSG00000039377	16.1575	0.690998	0.42346	0.00261153	0.0390422
ENSMUSG00000027663	1243.36	0.116742	0.0504275	0.00736732	0.0870042
ENSMUSG00000003153	1295.26	-0.0981065	0.0461315	0.0152324	0.149501
ENSMUSG00000094720	2.06239	0.0128437	0.0936295	0.0113774	NA
ENSMUSG00000025212	620.658	-0.101489	0.0459007	0.0118233	0.124385
ENSMUSG00000057541	253.845	0.164972	0.0849214	0.00875392	0.0989329
ENSMUSG00000000197	2507.83	-0.131434	0.0312314	8.67764e-06	0.00029629
ENSMUSG00000025576	975.157	0.129796	0.04509	0.00128483	0.022075
ENSMUSG00000015112	39.2954	-0.218202	0.250073	0.0153053	0.149854
ENSMUSG00000007817	2211.84	0.157131	0.052224	0.000597267	0.0116064
ENSMUSG00000075410	175.647	-0.16224	0.0880211	0.0110346	0.118662
ENSMUSG00000002458	354.719	0.158689	0.0732102	0.00586597	0.0733216
ENSMUSG00000030717	25.5448	-1.0483	0.422603	0.000430169	0.00879029
ENSMUSG00000030729	1761.59	-0.152378	0.059687	0.00232017	0.0358389
ENSMUSG00000097286	11.3637	-0.0734096	0.135209	0.0139338	0.140995
ENSMUSG00000050786	178.799	-0.160784	0.0961104	0.0149335	0.147831
ENSMUSG00000026479	38.7111	-0.323657	0.288784	0.0077204	0.0900304
ENSMUSG00000015846	858.744	-0.127362	0.047488	0.00233146	0.0359443
ENSMUSG00000078496	79.1965	-0.250363	0.171051	0.00819147	0.094161
ENSMUSG00000049630	129.323	-0.30958	0.295446	0.00851728	0.0968925
ENSMUSG00000061353	827.513	0.520844	0.0838899	3.14904e-11	2.625e-09
ENSMUSG00000109604	11.4866	-0.0625301	0.125264	0.00207998	0.0327566
ENSMUSG00000035431	678.62	0.148719	0.053708	0.00138473	0.0234908
ENSMUSG00000085465	59.7099	0.219621	0.202485	0.0145189	0.145453
ENSMUSG00000093645	18.2381	0.516137	0.36221	0.0039872	0.0548606
ENSMUSG00000073699	13.9451	0.70085	0.432955	0.0027534	0.0408103
ENSMUSG00000025403	290.891	0.140109	0.071784	0.0119355	0.125227
ENSMUSG00000026821	1358.69	0.0889334	0.0357673	0.00692029	0.0830225
ENSMUSG00000096938	80.985	0.201386	0.150562	0.0143027	0.143824
ENSMUSG00000045790	762.106	-0.0927345	0.0422669	0.0139538	0.141138
ENSMUSG00000035910	294.905	-0.285362	0.0737894	1.00545e-05	0.000338991
ENSMUSG00000048027	928.013	-0.105138	0.0535083	0.0196623	0.179094
ENSMUSG00000027009	58.9049	0.310935	0.216159	0.00614846	0.0761439
ENSMUSG00000056116	428.779	-0.138085	0.0573779	0.00429821	0.0581775
ENSMUSG00000060735	142.451	0.0812284	0.142948	0.0223234	0.194959
ENSMUSG00000029348	1072.15	-0.10279	0.0368905	0.00243298	0.0369209
ENSMUSG00000092021	11.2859	-0.640518	0.509218	0.00421317	0.0574121
ENSMUSG00000034317	129.137	-0.245157	0.115418	0.00277426	0.0410404
ENSMUSG00000000568	2319.47	-0.0744394	0.02784	0.00490207	0.0642639
ENSMUSG00000079564	528.153	-0.111462	0.0515382	0.0114883	0.122128
ENSMUSG00000021732	147.691	-0.299094	0.157478	0.00320453	0.0463007
ENSMUSG00000034926	1111.29	0.146392	0.0535559	0.00157271	0.026105
ENSMUSG00000054423	2598.82	-0.0890886	0.0318599	0.00283404	0.0417236
ENSMUSG00000038982	425.444	-0.11869	0.056215	0.0115784	0.122654
ENSMUSG00000073700	380.497	0.15051	0.0700123	0.00678479	0.0821721
ENSMUSG00000030541	729.691	0.115248	0.0535729	0.0111456	0.119219
ENSMUSG00000033769	1308.84	-0.118141	0.04274	0.00210019	0.0329707
ENSMUSG00000041180	351.977	-0.131771	0.0653428	0.0118069	0.124385
ENSMUSG00000051401	86.0552	-0.285004	0.176164	0.0054832	0.0698291
ENSMUSG00000020893	866.714	-0.16042	0.0767066	0.00672266	0.0815422
ENSMUSG00000088036	11.9491	0.542065	0.759272	0.00641101	0.0785503
ENSMUSG00000093445	432.938	-0.156616	0.0607253	0.00214331	0.0334058
ENSMUSG00000022139	2330.6	-0.0837605	0.0342238	0.00824155	0.0944671
ENSMUSG00000039037	321.991	0.201404	0.0924805	0.00356345	0.0503025
ENSMUSG00000024084	828.749	-0.0943721	0.0454179	0.0177873	0.166534
ENSMUSG00000069662	3090.95	0.129243	0.0316875	1.54837e-05	0.000498353
ENSMUSG00000095325	146.278	-0.166677	0.101104	0.0143357	0.144037
ENSMUSG00000035237	234.687	0.385022	0.098842	6.33613e-06	0.00022426
ENSMUSG00000029076	2741.23	-0.0810107	0.0311512	0.00559002	0.0708989
ENSMUSG00000035200	29.2535	-0.126014	0.218307	0.0209886	0.187007
ENSMUSG00000035578	787.22	-0.123138	0.0508599	0.00512136	0.0664184
ENSMUSG00000085996	85.6846	-0.292855	0.154891	0.00334339	0.0479948
ENSMUSG00000054679	580.924	0.102562	0.0475477	0.0133421	0.136262
ENSMUSG00000020673	20.5851	-0.521767	0.37269	0.00388839	0.0537745
ENSMUSG00000044636	325.68	0.13363	0.073572	0.0172579	0.16303
ENSMUSG00000052512	491.511	0.175339	0.0840006	0.00570163	0.0718994
ENSMUSG00000038909	1323.83	-0.0803935	0.0362656	0.0158287	0.153343
ENSMUSG00000058571	221.321	-0.292619	0.0929287	0.000133703	0.00328136
ENSMUSG00000082725	26.5349	0.193886	0.402283	0.0145441	0.145566
ENSMUSG00000035831	7.73796	-0.0367181	0.101572	0.0456101	0.313233
ENSMUSG00000053128	384.11	-0.125881	0.0619335	0.0123519	0.128594
ENSMUSG00000020528	695.226	-0.106689	0.0442056	0.00656543	0.0799963
ENSMUSG00000045598	420.952	0.114697	0.0573001	0.0158361	0.153343
ENSMUSG00000055491	489.973	0.153167	0.0579024	0.00187795	0.0301845
ENSMUSG00000048696	526.507	0.14177	0.0617805	0.00540628	0.0690176
ENSMUSG00000112959	24.4952	-0.321726	0.41006	0.00898053	0.100975
ENSMUSG00000055733	1004.84	-0.0822729	0.0421315	0.0285266	0.230174
ENSMUSG00000051985	2.30794	0.0243272	0.0967982	0.0131864	0.135186
ENSMUSG00000011257	689.639	0.0989433	0.0465346	0.0151576	0.149231
ENSMUSG00000073987	297.789	-0.160999	0.0770361	0.00670152	0.0813266
ENSMUSG00000091479	196.713	-0.146676	0.0830192	0.0154383	0.150637
ENSMUSG00000032269	35.8903	0.294592	0.365347	0.00967524	0.107535
ENSMUSG00000019849	375.748	0.196759	0.0709477	0.000805221	0.0148752
ENSMUSG00000067825	306.292	0.140192	0.0764042	0.0150921	0.148889
ENSMUSG00000028013	338.438	0.126349	0.0658542	0.015786	0.153134
ENSMUSG00000009293	633.439	0.110156	0.0519685	0.0130012	0.133912
ENSMUSG00000087242	67.9612	-0.215391	0.162559	0.0125698	0.130413
ENSMUSG00000017561	258.957	-0.141427	0.0766739	0.0144684	0.145061
ENSMUSG00000018378	908.317	0.129642	0.0534262	0.00458568	0.0611778
ENSMUSG00000103547	8.80686	0.0569931	0.116639	0.0203416	0.183185
ENSMUSG00000035967	963.002	0.212432	0.0556555	1.90888e-05	0.000603207
ENSMUSG00000105826	2.77818	-0.0304556	0.0991656	0.0181739	0.168895
ENSMUSG00000064377	10.9773	0.0689162	0.129147	0.0170276	0.161511
ENSMUSG00000056917	223.418	0.161085	0.0796455	0.0078061	0.090771
ENSMUSG00000030306	1593.07	0.222665	0.0549228	6.76363e-06	0.000237651
ENSMUSG00000026361	1224.99	-0.164393	0.0492866	0.000186999	0.00431758
ENSMUSG00000097745	44.8974	0.201593	0.239989	0.0179252	0.167458
ENSMUSG00000028760	2446.31	0.0808181	0.030649	0.00506543	0.0659051
ENSMUSG00000046491	30.1517	-0.513159	0.298128	0.002581	0.0387294
ENSMUSG00000107962	25.9289	0.0789807	0.141342	0.0179513	0.167523
ENSMUSG00000035835	1706.06	0.139742	0.0362068	3.40309e-05	0.00101941
ENSMUSG00000036810	445.115	-0.108002	0.0585589	0.0242274	0.206806
ENSMUSG00000032299	487.765	0.226609	0.0751006	0.000296004	0.00641183
ENSMUSG00000032806	94.5768	-0.174914	0.135486	0.0201307	0.182177
ENSMUSG00000032769	11.4427	-0.101447	0.204308	0.00103556	0.0184887
ENSMUSG00000030539	407.627	-0.14469	0.0639507	0.00565894	0.0715317
ENSMUSG00000037316	1190.52	-0.107514	0.0474859	0.00961434	0.107006
ENSMUSG00000050751	763.66	0.103275	0.0469973	0.0120464	0.125956
ENSMUSG00000061517	300.577	-0.230608	0.0903393	0.00111455	0.0195949
ENSMUSG00000032184	592.858	0.138767	0.0524645	0.00224234	0.0348146
ENSMUSG00000056537	1589.11	-0.107894	0.0403407	0.00316068	0.0457797
ENSMUSG00000109724	247.447	0.167214	0.0794985	0.00606539	0.0753854
ENSMUSG00000025013	17.1311	-0.0865922	0.152982	0.0163635	0.157097
ENSMUSG00000025026	1551.79	-0.192292	0.0388942	1.3779e-07	6.92504e-06
ENSMUSG00000021464	103.188	0.363043	0.160104	0.00119673	0.0207659
ENSMUSG00000051527	2593.47	-0.112588	0.0478991	0.00687818	0.0827538
ENSMUSG00000031749	1333.86	-0.0798771	0.0384215	0.0217976	0.191682
ENSMUSG00000035561	137.051	-0.174924	0.102729	0.0117883	0.12434
ENSMUSG00000071369	1054.55	0.1695	0.0396051	3.80446e-06	0.000142367
ENSMUSG00000051373	272.168	0.172858	0.0819128	0.00560494	0.0710135
ENSMUSG00000060708	215.25	0.152798	0.0818295	0.011789	0.12434
ENSMUSG00000024065	919.018	-0.0851945	0.0410152	0.0205761	0.184712
ENSMUSG00000029466	697.304	0.0964964	0.0501933	0.0247626	0.210088
ENSMUSG00000087700	160.149	0.182823	0.100296	0.00882779	0.0994422
ENSMUSG00000020102	208.603	-0.181235	0.120776	0.0148806	0.147488
ENSMUSG00000102143	1.67628	0.021321	0.095683	0.0173395	NA
ENSMUSG00000089948	6.90644	-0.0549899	0.115239	0.0160307	0.154701
ENSMUSG00000086596	348.129	0.237551	0.0697445	7.56119e-05	0.00201304
ENSMUSG00000036362	121.444	-0.227484	0.113588	0.00406984	0.0558051
ENSMUSG00000053453	504.415	0.119065	0.059008	0.0142539	0.143452
ENSMUSG00000032590	762.145	0.10629	0.0442459	0.00688417	0.0827538
ENSMUSG00000020811	792.386	-0.174731	0.0511453	0.000123605	0.00306779
ENSMUSG00000059974	1248.46	-0.0888084	0.0405982	0.0150958	0.148889
ENSMUSG00000030774	2034.72	-0.113993	0.0408703	0.00205888	0.0324742
ENSMUSG00000026827	1394.34	0.172591	0.050896	0.000138725	0.00338741
ENSMUSG00000033491	112.083	0.200989	0.13181	0.0115339	0.122343
ENSMUSG00000037989	1509.04	0.131531	0.0537436	0.00423983	0.0575807
ENSMUSG00000016946	543.594	0.164751	0.0625635	0.00167016	0.0273911
ENSMUSG00000023439	79.6925	-0.394549	0.186622	0.00151667	0.0252855
ENSMUSG00000030189	299.36	0.170641	0.0811823	0.0058233	0.0730148
ENSMUSG00000028631	111.364	0.253473	0.153761	0.00626423	0.077261
ENSMUSG00000033863	1093.78	0.189709	0.0424967	1.45743e-06	6.06403e-05
ENSMUSG00000022292	865.672	-0.115522	0.0473543	0.00539878	0.0690165
ENSMUSG00000041671	322.066	-0.122329	0.070939	0.0242496	0.206922
ENSMUSG00000044287	28.3687	-0.582971	0.338188	0.00239852	0.0365663
ENSMUSG00000036054	1414.86	0.111081	0.0403924	0.00242643	0.0368678
ENSMUSG00000021803	74.9854	-0.266762	0.196116	0.00835179	0.0953757
ENSMUSG00000021619	203.318	-0.136637	0.0818159	0.0212278	0.188109
ENSMUSG00000036641	319.084	-0.127179	0.0710899	0.0199705	0.181151
ENSMUSG00000034115	38.9407	-0.31294	0.37658	0.00909723	0.102097
ENSMUSG00000034575	943.982	-0.0915977	0.0451117	0.0210276	0.187055
ENSMUSG00000024112	1401.89	0.172472	0.0526113	0.000206112	0.00468285
ENSMUSG00000105852	488.981	0.13237	0.0552444	0.00481746	0.0633551
ENSMUSG00000029998	2041.35	-0.0713972	0.0324372	0.0182952	0.169386
ENSMUSG00000015745	187.432	0.18037	0.105713	0.0110656	0.118836
ENSMUSG00000013089	683.706	-0.189458	0.0903935	0.00461696	0.0615079
ENSMUSG00000031583	200.502	-0.230267	0.0911372	0.00119986	0.0207925
ENSMUSG00000038507	343.95	-0.270631	0.0830683	0.000101854	0.00259061
ENSMUSG00000024042	434.274	0.115775	0.168899	0.0389117	0.282478
ENSMUSG00000052085	110.004	-0.570712	0.147954	5.75613e-06	0.000207066
ENSMUSG00000032839	450.682	-0.12177	0.0586546	0.0120418	0.125956
ENSMUSG00000073139	650.229	-0.108365	0.052614	0.0152691	0.149621
ENSMUSG00000038497	886.457	-0.10506	0.0412225	0.00466794	0.0619335
ENSMUSG00000027983	154.652	-0.152804	0.0954954	0.018641	0.171864
ENSMUSG00000060002	1443.51	0.228769	0.0418945	6.49483e-09	4.0258e-07
ENSMUSG00000102683	8.29373	0.0506225	0.111011	0.0255235	0.214638
ENSMUSG00000023999	36.6149	-0.332043	0.262696	0.00675211	0.0818173
ENSMUSG00000052928	1882.34	-0.104028	0.0351609	0.00141653	0.0238795
ENSMUSG00000036617	220.325	-0.450934	0.0986367	2.97626e-07	1.41909e-05
ENSMUSG00000035557	5.85619	-0.0450177	0.10744	0.0168501	0.160368
ENSMUSG00000002980	1016.49	-0.112328	0.0448191	0.00474465	0.062713
ENSMUSG00000048540	469.059	0.218333	0.110657	0.00465111	0.0618371
ENSMUSG00000085819	244.442	0.150736	0.0733762	0.00837181	0.0955074
ENSMUSG00000034810	463.397	-0.510979	0.530298	0.0056507	0.071481
ENSMUSG00000047115	23.4473	-0.15065	0.317559	0.0145526	0.145566
ENSMUSG00000030930	86.9525	-0.448725	0.175031	0.000479343	0.00955288
ENSMUSG00000002983	75.4639	-0.252277	0.161896	0.00717289	0.0852914
ENSMUSG00000038331	208.091	-0.207516	0.110625	0.00620199	0.0767283
ENSMUSG00000015711	456.122	-0.0977193	0.0534889	0.0292914	0.233922
ENSMUSG00000031266	200.411	-0.196425	0.120139	0.010369	0.113472
ENSMUSG00000027422	1331.76	0.22215	0.0481849	5.55327e-07	2.54734e-05
ENSMUSG00000087611	47.674	-0.185587	0.20634	0.0206915	0.185121
ENSMUSG00000027035	571.877	-0.177525	0.0768341	0.00334984	0.0480303
ENSMUSG00000035735	628.452	0.13227	0.0646946	0.0110557	0.118782
ENSMUSG00000025920	1256.05	-0.0727533	0.0353949	0.0249739	0.211238
ENSMUSG00000072774	85.5498	-0.263098	0.1982	0.00882446	0.0994422
ENSMUSG00000020248	525.619	-0.109315	0.0549063	0.0177356	0.166243
ENSMUSG00000114246	16.3823	0.075157	0.133807	0.0284382	0.229691
ENSMUSG00000078154	421.214	-0.110655	0.0594553	0.0225572	0.196292
ENSMUSG00000047036	1637.29	0.0849216	0.0307903	0.00334721	0.048021
ENSMUSG00000032122	62.591	0.212951	0.183244	0.0146603	0.146204
ENSMUSG00000104273	0.832277	-0.0095203	0.0929921	0.0797495	NA
ENSMUSG00000074736	349.736	0.149916	0.0788125	0.0114792	0.122084
ENSMUSG00000035824	712.463	-0.0919436	0.0457343	0.0216571	0.190655
ENSMUSG00000034413	251.63	-0.213194	0.143946	0.0108811	0.117691
ENSMUSG00000019826	278.155	-0.157655	0.0945631	0.0157155	0.152572
ENSMUSG00000106994	2.41951	0.0215302	0.0957166	0.0257021	0.215289
ENSMUSG00000037826	703.885	-0.155313	0.0650516	0.00360284	0.0506957
ENSMUSG00000010307	251.72	0.202836	0.0934628	0.00356658	0.0503025
ENSMUSG00000000301	58.3771	0.194486	0.202746	0.0190387	0.174624
ENSMUSG00000051579	446.8	-0.111415	0.0575455	0.0190487	0.174624
ENSMUSG00000033192	170.598	-0.146448	0.0900609	0.0196004	0.178665
ENSMUSG00000027018	298.635	-0.178028	0.0761372	0.003103	0.0451879
ENSMUSG00000049871	24.4478	0.0873672	0.147378	0.0313032	0.243398
ENSMUSG00000094097	1.71039	0.0107321	0.0932318	0.0255386	NA
ENSMUSG00000060044	218.973	0.155126	0.0850143	0.0124889	0.129635
ENSMUSG00000044067	143.361	-0.167082	0.127505	0.0218735	0.192263
ENSMUSG00000034947	88.9844	-0.239636	0.135873	0.0057734	0.0725773
ENSMUSG00000064798	0.72971	0.0103512	0.0931484	0.0550977	NA
ENSMUSG00000106221	0.72971	0.0103512	0.0931484	0.0550977	NA
ENSMUSG00000037393	160.303	-0.225771	0.149393	0.00926633	0.103658
ENSMUSG00000061130	1539.62	0.0693409	0.032587	0.0224134	0.195517
ENSMUSG00000024338	146.928	-0.366372	0.12079	0.00014862	0.00359995
ENSMUSG00000058152	146.484	0.290681	0.136625	0.00214059	0.0334058
ENSMUSG00000056209	134.871	0.209047	0.109298	0.0057235	0.0720923
ENSMUSG00000067860	25.792	0.115123	0.192068	0.0310006	0.241901
ENSMUSG00000025742	460.246	-0.208857	0.0755343	0.000742833	0.013881
ENSMUSG00000044022	38.312	-0.346668	0.234818	0.00509909	0.0662361
ENSMUSG00000112343	257.21	-0.252148	0.143176	0.00531312	0.06821
ENSMUSG00000048307	1522.07	0.113803	0.0340071	0.000332901	0.00704689
ENSMUSG00000031290	1042.8	-0.151885	0.0509639	0.00069994	0.0132145
ENSMUSG00000092281	142.648	0.160376	0.102296	0.0176024	0.165379
ENSMUSG00000030967	1053.77	-0.0863408	0.0417825	0.0208638	0.186111
ENSMUSG00000032656	128.707	-0.194948	0.125992	0.0119273	0.125227
ENSMUSG00000092202	51.244	0.194629	0.219621	0.0189578	0.17412
ENSMUSG00000095966	2.60935	0.014943	0.0940638	0.0127735	0.132073
ENSMUSG00000054027	1737.28	0.1319	0.0379523	0.000165667	0.00393017
ENSMUSG00000034656	1717.46	0.113234	0.0442061	0.00403799	0.0554312
ENSMUSG00000039474	1698.77	-0.117093	0.0419929	0.00198396	0.0315321
ENSMUSG00000106464	29.8519	-0.321597	0.358641	0.00871608	0.0986897
ENSMUSG00000004677	706.623	0.188495	0.0799833	0.00264521	0.039411
ENSMUSG00000029512	1151.92	0.113255	0.0486871	0.00751828	0.0881838
ENSMUSG00000034118	545.018	-0.093621	0.0494918	0.0275342	0.224731
ENSMUSG00000048706	197.381	-0.218808	0.113163	0.00502518	0.0656068
ENSMUSG00000060402	294.495	0.144929	0.0812889	0.0154287	0.150636
ENSMUSG00000112627	66.8296	-0.183479	0.164586	0.0204161	0.183745
ENSMUSG00000008226	360.216	-0.137905	0.0687109	0.0110422	0.11869
ENSMUSG00000025813	422.741	-0.208795	0.0954351	0.00335685	0.0481023
ENSMUSG00000099109	7.48937	0.0590484	0.119692	0.0105415	0.11484
ENSMUSG00000045404	247.817	-0.170982	0.0886919	0.00828553	0.0948287
ENSMUSG00000085772	14.4703	-0.0724624	0.133952	0.0141995	0.143144
ENSMUSG00000040147	517.759	-0.180606	0.0695376	0.00154886	0.0257511
ENSMUSG00000074899	65.1428	-0.17814	0.176163	0.0226168	0.196598
ENSMUSG00000042472	431.543	0.112231	0.056441	0.016802	0.160099
ENSMUSG00000039286	1186.34	0.187235	0.0499601	3.15328e-05	0.000952841
ENSMUSG00000056306	472.81	0.142897	0.0631897	0.0058	0.0727981
ENSMUSG00000021395	2188.03	-0.0613048	0.0307426	0.0339468	0.25772
ENSMUSG00000108793	115.902	0.184697	0.117156	0.0128738	0.132882
ENSMUSG00000020869	880.084	0.0872869	0.0437172	0.0248245	0.210416
ENSMUSG00000078864	120.513	-0.19637	0.159346	0.0164522	0.157698
ENSMUSG00000105001	92.8981	0.156804	0.128241	0.0275193	0.224731
ENSMUSG00000030793	46.768	-0.181822	0.221462	0.0210465	0.187055
ENSMUSG00000031012	1172.45	-0.126322	0.0609621	0.0116382	0.123125
ENSMUSG00000030614	551.695	-0.0983421	0.0522924	0.0262518	0.218154
ENSMUSG00000059895	404.441	0.111924	0.0628085	0.0258102	0.215895
ENSMUSG00000070044	873.175	-0.108731	0.049147	0.010663	0.115851
ENSMUSG00000038608	813.705	-0.23803	0.0661469	3.71708e-05	0.00109849
ENSMUSG00000102900	65.6491	-0.133835	0.261125	0.0145786	0.14569
ENSMUSG00000084984	35.4301	0.18247	0.290467	0.0184936	0.170765
ENSMUSG00000046139	458.374	-0.127956	0.0568359	0.00731916	0.0865751
ENSMUSG00000018821	161.203	-0.211778	0.108101	0.0050652	0.0659051
ENSMUSG00000023960	2217.65	-0.0589542	0.028516	0.0291825	0.233484
ENSMUSG00000006269	0.702043	-0.00903464	0.0929818	0.0703653	NA
ENSMUSG00000006589	369.659	0.137993	0.0679536	0.0104724	0.114294
ENSMUSG00000044296	45.6013	-0.171571	0.205259	0.0238451	0.204408
ENSMUSG00000033557	1863.54	-0.0736227	0.0295747	0.00821071	0.0943373
ENSMUSG00000101628	339.002	-0.326037	0.0823721	5.91349e-06	0.000211782
ENSMUSG00000096929	776.679	0.286711	0.0572639	5.4417e-08	2.9429e-06
ENSMUSG00000035279	29.4097	-0.721148	0.276048	0.000333989	0.00706373
ENSMUSG00000062866	827.949	-0.216294	0.0552715	1.24902e-05	0.00041192
ENSMUSG00000041046	82.5767	0.309282	0.204484	0.00554787	0.0705122
ENSMUSG00000095407	239.542	-0.182156	0.0991428	0.00864291	0.0981371
ENSMUSG00000024588	778.286	-0.0891689	0.043335	0.0202724	0.182724
ENSMUSG00000111462	17.6888	-0.085194	0.150364	0.0171709	0.162398
ENSMUSG00000117778	27.2571	-0.194832	0.35097	0.0154176	0.150588
ENSMUSG00000026321	54.3006	-0.183472	0.188169	0.0212787	0.188283
ENSMUSG00000054252	1592.26	0.133629	0.0453543	0.000976443	0.0175629
ENSMUSG00000025245	730.559	-0.122882	0.0556106	0.00866516	0.0982512
ENSMUSG00000029385	334.901	0.161242	0.0746769	0.00576466	0.0725052
ENSMUSG00000029790	186.142	-0.217976	0.111127	0.00481965	0.0633551
ENSMUSG00000030986	644.348	0.128456	0.059146	0.00878432	0.0992299
ENSMUSG00000006435	1736.78	-0.125054	0.0385277	0.000408879	0.00841212
ENSMUSG00000031431	768.731	0.159234	0.0564852	0.00104141	0.018552
ENSMUSG00000029419	1033.28	0.122593	0.0545748	0.00801095	0.0924835
ENSMUSG00000116180	172.248	-0.153544	0.106845	0.0231183	0.199736
ENSMUSG00000050628	335.057	0.124813	0.068158	0.0191942	0.175625
ENSMUSG00000027293	555.155	-0.141287	0.0526446	0.00194712	0.0311308
ENSMUSG00000019975	413.194	-0.119809	0.0574892	0.0121808	0.127251
ENSMUSG00000025289	275.122	-0.138478	0.0738336	0.0142506	0.143452
ENSMUSG00000028494	213.906	-0.255291	0.0830593	0.000206519	0.0046877
ENSMUSG00000020032	627.821	0.126905	0.0504558	0.003787	0.0528257
ENSMUSG00000072476	150.511	-0.142862	0.0943911	0.0246778	0.209761
ENSMUSG00000109784	1.55717	0.0183578	0.0947805	0.0268599	NA
ENSMUSG00000023905	84.5841	-0.171096	0.138431	0.0220028	0.193066
ENSMUSG00000001988	30.7668	0.35533	0.305427	0.00690378	0.0828977
ENSMUSG00000048905	94.5252	-0.181752	0.162904	0.0209951	0.187007
ENSMUSG00000045534	929.098	-0.116802	0.0470548	0.00474745	0.062713
ENSMUSG00000055116	319.385	-0.128161	0.0679454	0.0162484	0.156489
ENSMUSG00000115161	1.04696	-0.015371	0.094007	0.0407966	NA
ENSMUSG00000110949	104.755	0.180451	0.121031	0.0151989	0.149418
ENSMUSG00000045671	878.46	-0.120213	0.054855	0.00940036	0.105011
ENSMUSG00000034501	1085.6	-0.11455	0.0445025	0.00382913	0.0532193
ENSMUSG00000038301	1166.44	-0.0843683	0.0379439	0.0146779	0.146319
ENSMUSG00000078640	23.5678	0.12637	0.248128	0.0123655	0.12868
ENSMUSG00000020193	34.667	-0.172462	0.246106	0.0212122	0.18804
ENSMUSG00000026748	488.615	-0.216756	0.0821226	0.000981545	0.0176415
ENSMUSG00000076928	52.5275	-0.201725	0.221325	0.0176562	0.165801
ENSMUSG00000035840	220.384	0.146606	0.081013	0.0143941	0.144502
ENSMUSG00000022636	2271.84	0.122987	0.0485792	0.00383308	0.0532227
ENSMUSG00000005583	515.833	0.20328	0.109005	0.00664801	0.0808721
ENSMUSG00000037013	472.142	0.254046	0.0596852	2.28762e-06	9.03609e-05
ENSMUSG00000006270	52.8153	0.291539	0.322525	0.00959132	0.106812
ENSMUSG00000027646	1293.27	0.0853764	0.039368	0.0165705	0.158518
ENSMUSG00000056501	257.708	0.442991	0.112912	4.94418e-06	0.000180818
ENSMUSG00000051000	39.9131	0.575555	0.2698	0.0011306	0.0198197
ENSMUSG00000092545	25.5596	0.174508	0.42855	0.0130669	0.134417
ENSMUSG00000074519	192.97	-0.137985	0.092615	0.0273055	0.223833
ENSMUSG00000025735	905.783	0.170478	0.0529799	0.000257539	0.00565978
ENSMUSG00000034940	1820.08	-0.117664	0.0372889	0.000517581	0.0102306
ENSMUSG00000041378	397.313	0.319947	0.074157	1.31734e-06	5.53832e-05
ENSMUSG00000045275	106.107	-0.15922	0.124712	0.0250635	0.211552
ENSMUSG00000027951	2856.62	-0.0633888	0.0276632	0.0159596	0.154261
ENSMUSG00000029782	656.159	-0.180067	0.0495218	5.22941e-05	0.00146484
ENSMUSG00000039601	1936.6	-0.0816777	0.0303491	0.00426309	0.0577344
ENSMUSG00000028488	1451.17	-0.0899096	0.0358639	0.00668947	0.0812211
ENSMUSG00000024713	199.947	0.234123	0.121292	0.00446661	0.0599533
ENSMUSG00000042354	518.093	0.181576	0.069851	0.00154062	0.0256318
ENSMUSG00000072258	198.701	-0.137609	0.0883784	0.0249997	0.211308
ENSMUSG00000032849	284.489	0.415511	0.0748073	1.94042e-09	1.27467e-07
ENSMUSG00000097253	51.9679	0.187051	0.198104	0.0205883	0.184725
ENSMUSG00000010066	2333.59	-0.0778652	0.0325212	0.010295	0.112885
ENSMUSG00000020644	473.333	0.12902	0.0541899	0.00520801	0.0672535
ENSMUSG00000036918	153.605	-0.147168	0.098358	0.0234699	0.201908
ENSMUSG00000043079	523.114	-0.201682	0.0633413	0.00021336	0.00482034
ENSMUSG00000094825	196.962	0.168182	0.0974084	0.012428	0.129108
ENSMUSG00000041417	1830.22	0.200993	0.0391263	4.70021e-08	2.58822e-06
ENSMUSG00000030043	217.666	0.179735	0.139802	0.0190041	0.174413
ENSMUSG00000056919	352.819	-0.170781	0.0787398	0.00505616	0.0658554
ENSMUSG00000022351	1135.53	0.112216	0.040067	0.00204655	0.0323566
ENSMUSG00000051486	75.7677	-0.20025	0.159903	0.015496	0.150987
ENSMUSG00000079484	251.326	0.202536	0.0881378	0.00264599	0.039411
ENSMUSG00000051499	102.124	0.155475	0.123234	0.0270307	0.222256
ENSMUSG00000020086	402.583	0.116293	0.0579136	0.0152383	0.149501
ENSMUSG00000016757	425.574	0.112235	0.0583333	0.0193098	0.176349
ENSMUSG00000090363	122.997	0.191072	0.122538	0.012261	0.127923
ENSMUSG00000000631	1851.72	0.122999	0.0419677	0.00118455	0.0205861
ENSMUSG00000002831	39.1123	0.6364	0.244847	0.000362619	0.00758958
ENSMUSG00000048537	1521.87	0.172172	0.0465693	4.44899e-05	0.00127883
ENSMUSG00000088294	0.989956	0.0132974	0.0935942	0.0424886	NA
ENSMUSG00000060703	148.053	-0.146424	0.0969216	0.0231929	0.200131
ENSMUSG00000047281	20.8023	0.156119	0.388678	0.0113091	0.120541
ENSMUSG00000040254	118.102	-0.352874	0.135465	0.000532816	0.0104974
ENSMUSG00000051008	0.989856	0.010516	0.0931306	0.066946	NA
ENSMUSG00000031574	196.272	-0.154616	0.0959075	0.0178981	0.167442
ENSMUSG00000026986	222.561	-0.138763	0.0857666	0.0224291	0.195528
ENSMUSG00000025586	1005.16	-0.12178	0.0472703	0.00343083	0.0489304
ENSMUSG00000028158	519.073	-0.110436	0.0592001	0.0226385	0.196716
ENSMUSG00000022489	753.066	-0.108082	0.0521677	0.0149335	0.147831
ENSMUSG00000038843	66.9434	-0.249098	0.159336	0.00727966	0.0863063
ENSMUSG00000106631	488.477	-0.109621	0.0533979	0.0152069	0.149435
ENSMUSG00000025340	535.785	-0.104186	0.0586088	0.0302352	0.237848
ENSMUSG00000075585	409.415	0.142232	0.0664226	0.00775931	0.0903533
ENSMUSG00000091172	36.2561	-0.0493953	0.111428	0.00750167	0.0881172
ENSMUSG00000027965	820.177	-0.20195	0.055508	4.17893e-05	0.00120944
ENSMUSG00000060212	414.563	0.117095	0.0625385	0.0199508	0.181108
ENSMUSG00000049044	1371.84	0.118714	0.0405205	0.00126055	0.0217505
ENSMUSG00000042558	360.948	0.156635	0.0647268	0.00325539	0.0469266
ENSMUSG00000030519	1239.78	0.0888229	0.0465462	0.0286527	0.230738
ENSMUSG00000045005	785.502	-0.164064	0.17538	0.0273191	0.223869
ENSMUSG00000101995	28.96	0.0955173	0.17164	0.0112286	0.119947
ENSMUSG00000043059	359.474	0.176509	0.0788135	0.00398734	0.0548606
ENSMUSG00000041915	431.976	0.180379	0.0778695	0.00313218	0.0454759
ENSMUSG00000047139	509.648	-0.228137	0.0830902	0.000664675	0.0126618
ENSMUSG00000102420	16.7803	-0.400761	0.519993	0.0071626	0.0852529
ENSMUSG00000025371	358.709	0.110165	0.0620293	0.0267938	0.220836
ENSMUSG00000067212	221.204	-0.231867	0.0971283	0.00166665	0.0273521
ENSMUSG00000036249	312.644	-0.123462	0.0688973	0.021047	0.187055
ENSMUSG00000031169	401.933	0.111945	0.0580035	0.0192153	0.175685
ENSMUSG00000027901	21.9022	-0.118399	0.215608	0.0156504	0.152122
ENSMUSG00000038987	35.038	0.216583	0.296525	0.0152997	0.149854
ENSMUSG00000027378	442.284	-0.0970772	0.0553385	0.0345152	0.260078
ENSMUSG00000027296	118.126	-0.194634	0.119845	0.0106796	0.115978
ENSMUSG00000028530	2005.95	-0.0879718	0.0314198	0.00284473	0.0418555
ENSMUSG00000090257	34.7076	-0.155128	0.267096	0.0199584	0.181109
ENSMUSG00000001288	157.291	-0.181551	0.106909	0.0109766	0.118354
ENSMUSG00000028138	667.676	0.0988105	0.046997	0.0160086	0.15455
ENSMUSG00000021665	999.579	-0.0827239	0.0421106	0.0275997	0.224872
ENSMUSG00000080268	210.544	-0.125874	0.0893375	0.0371251	0.274034
ENSMUSG00000053819	1868.86	0.0736059	0.0362776	0.0270095	0.22216
ENSMUSG00000071637	74.1164	0.407382	0.170895	0.00080467	0.0148752
ENSMUSG00000035620	1253.44	-0.0797092	0.0380172	0.0212528	0.188193
ENSMUSG00000038372	206.207	0.158405	0.0848412	0.0109778	0.118354
ENSMUSG00000039456	448.588	-0.121789	0.061721	0.0150687	0.148742
ENSMUSG00000092550	68.1168	-0.188885	0.156952	0.0181924	0.168895
ENSMUSG00000031253	7.85113	-0.0540107	0.114017	0.0205938	0.184725
ENSMUSG00000046269	847.177	-0.115972	0.0497515	0.00713578	0.0850174
ENSMUSG00000042719	814.444	0.121608	0.0449236	0.0023822	0.0363786
ENSMUSG00000031388	443.809	0.113505	0.0615392	0.0222441	0.194477
ENSMUSG00000032572	14.0596	-0.0788601	0.143061	0.0123241	0.12836
ENSMUSG00000019894	880.885	0.102471	0.0445709	0.00977673	0.108364
ENSMUSG00000039168	226.274	0.156705	0.0996238	0.018282	0.169342
ENSMUSG00000074939	67.8793	-0.372295	0.244672	0.00444046	0.059735
ENSMUSG00000026209	501.182	0.103723	0.0537243	0.0218978	0.192284
ENSMUSG00000022205	2066.82	-0.11641	0.0365809	0.000564969	0.0110409
ENSMUSG00000026407	56.1651	-0.194981	0.180367	0.0182498	0.169161
ENSMUSG00000033900	1911.25	-0.0835738	0.0347172	0.00930659	0.104012
ENSMUSG00000029123	114.899	0.162521	0.160924	0.0275379	0.224731
ENSMUSG00000107651	63.1461	-0.166648	0.156589	0.0256657	0.215133
ENSMUSG00000031661	131.663	0.195985	0.125297	0.0115161	0.122261
ENSMUSG00000087579	176.068	-0.139917	0.094841	0.0268878	0.221385
ENSMUSG00000038872	720.608	0.125809	0.0523326	0.00516855	0.066851
ENSMUSG00000092167	187.033	0.174014	0.105733	0.0131391	0.134872
ENSMUSG00000032178	1556.75	0.072505	0.0328924	0.0180357	0.167884
ENSMUSG00000040170	64.8024	-0.82585	0.303569	0.000236135	0.00521308
ENSMUSG00000034738	36.4788	0.512333	0.290371	0.00235485	0.0361206
ENSMUSG00000078307	647.747	0.14594	0.0882295	0.0188725	0.173536
ENSMUSG00000064299	1.63908	0.0176593	0.0946109	0.0256196	NA
ENSMUSG00000085407	90.1556	0.178989	0.160355	0.0216297	0.190552
ENSMUSG00000087403	1117.56	-0.094751	0.049934	0.0267255	0.220612
ENSMUSG00000097133	44.9489	0.149053	0.195689	0.0298078	0.236074
ENSMUSG00000040855	1059.42	0.156987	0.0747328	0.0069237	0.0830225
ENSMUSG00000030134	1394.42	-0.102308	0.0413572	0.00596681	0.0742748
ENSMUSG00000053898	439.071	-0.0990125	0.0542454	0.0290121	0.232616
ENSMUSG00000024049	21.8089	0.630338	0.312565	0.00143576	0.024086
ENSMUSG00000040269	177.604	0.152851	0.0952551	0.0183997	0.170093
ENSMUSG00000024712	982.15	-0.0707801	0.0372259	0.0375801	0.276473
ENSMUSG00000085297	66.7711	-0.193564	0.165373	0.017722	0.16618
[truncated: 53,488 more rows]

## Sheet: AVPVkiss1-E2_vs_Vehicle
	baseMean	log2FoldChange	lfcSE	pvalue	padj
ENSMUSG00000029910	205.252	1.386	0.141445	6.81991e-24	3.46639e-21
ENSMUSG00000025089	2015.5	0.54579	0.0858554	1.71256e-11	3.16528e-09
ENSMUSG00000053963	2510.91	0.482047	0.0782084	6.64513e-11	1.14493e-08
ENSMUSG00000046922	223.951	0.381526	0.144507	0.000772549	0.0209144
ENSMUSG00000035226	1299.06	0.483434	0.084411	9.28283e-10	1.30009e-07
ENSMUSG00000044217	170.378	4.64809	0.246849	2.54765e-79	7.39947e-76
ENSMUSG00000032012	855.122	0.179769	0.0861901	0.0124363	0.146405
ENSMUSG00000031870	884.411	1.77687	0.138554	7.84075e-39	1.06273e-35
ENSMUSG00000016624	209.944	1.93518	0.186626	1.84432e-26	1.10285e-23
ENSMUSG00000046593	105.13	1.4561	0.2422	1.03703e-10	1.74246e-08
ENSMUSG00000078117	510.385	2.19912	0.179272	9.46558e-36	9.62224e-33
ENSMUSG00000049112	113.546	1.38111	0.206899	1.51708e-12	3.31653e-10
ENSMUSG00000090125	125.025	0.0210653	0.12066	0.736233	0.931937
ENSMUSG00000022346	73.4122	0.979572	0.242095	2.598e-06	0.000191377
ENSMUSG00000032313	257.552	0.648553	0.151291	1.17268e-06	9.42364e-05
ENSMUSG00000049892	480.647	2.04163	0.16338	5.21204e-37	5.887e-34
ENSMUSG00000087002	235.672	0.660412	0.14727	4.64284e-07	3.98285e-05
ENSMUSG00000115958	952.669	0.874347	0.144383	8.35546e-11	1.42752e-08
ENSMUSG00000022895	1724.43	0.497396	0.0930073	7.75729e-09	9.27726e-07
ENSMUSG00000026687	852.032	0.0362605	0.0715363	0.560499	0.875634
ENSMUSG00000041700	1.32286	-0.00521385	0.139374	0.594604	NA
ENSMUSG00000098306	863.925	0.818226	0.144542	9.18649e-10	1.29702e-07
ENSMUSG00000029917	126.003	2.31747	0.254117	5.7052e-21	2.46792e-18
ENSMUSG00000019890	872.112	0.940246	0.125353	3.85411e-15	1.04477e-12
ENSMUSG00000027270	169.046	1.16359	0.190623	5.74403e-11	1.00674e-08
ENSMUSG00000035828	773.11	0.531851	0.0987853	5.92913e-09	7.21827e-07
ENSMUSG00000027849	1378.79	1.40231	0.104418	2.5394e-42	4.30237e-39
ENSMUSG00000037169	157.524	1.05499	0.17313	6.37834e-11	1.10836e-08
ENSMUSG00000038296	340.21	0.75102	0.116859	8.48452e-12	1.69116e-09
ENSMUSG00000044499	263.884	1.1852	0.166246	6.28413e-14	1.53931e-11
ENSMUSG00000028197	38.8194	0.040881	0.137783	0.399755	0.799383
ENSMUSG00000048337	38.644	3.82322	0.447875	1.84357e-18	6.35283e-16
ENSMUSG00000033007	237.869	-0.165438	0.129343	0.0574721	0.36606
ENSMUSG00000042401	1371.11	1.03086	0.0814685	6.39554e-38	8.12674e-35
ENSMUSG00000116158	850.292	0.818455	0.147972	1.91741e-09	2.51503e-07
ENSMUSG00000037280	159.709	-0.0343602	0.12407	0.581774	0.88368
ENSMUSG00000071719	941.578	0.367777	0.102709	3.95016e-05	0.00197893
ENSMUSG00000052125	65.5707	1.35905	0.284312	8.57639e-08	8.89625e-06
ENSMUSG00000024647	307.066	-0.0916582	0.115214	0.232898	0.667659
ENSMUSG00000051136	297.707	3.03365	0.177449	1.40082e-66	3.56e-63
ENSMUSG00000039911	185.483	0.148044	0.16436	0.0903909	0.454457
ENSMUSG00000068735	1512.4	0.538388	0.0823073	5.00286e-12	1.03789e-09
ENSMUSG00000040972	555.103	0.814777	0.136643	1.50883e-10	2.49399e-08
ENSMUSG00000068696	280.163	0.40576	0.164384	0.0011121	0.0270779
ENSMUSG00000030513	159.802	-0.0064257	0.110117	0.923591	0.981318
ENSMUSG00000036523	84.3245	1.58437	0.276731	5.98996e-10	8.88919e-08
ENSMUSG00000006764	9.2181	2.22363	0.828011	0.000330928	0.0109222
ENSMUSG00000023150	1139.23	0.136072	0.0888284	0.0558356	0.360722
ENSMUSG00000027820	51.6237	0.0887829	0.156794	0.165547	0.58555
ENSMUSG00000109809	236.564	-0.709961	0.287932	0.000536805	0.01584
ENSMUSG00000026950	82.5245	1.19594	0.253172	1.2777e-07	1.29239e-05
ENSMUSG00000038145	1934.37	0.185211	0.0734386	0.0040463	0.0682175
ENSMUSG00000045179	529.409	-1.62938	0.15324	8.91446e-28	5.49212e-25
ENSMUSG00000049409	10.0787	1.17606	0.937096	0.00435364	0.0717874
ENSMUSG00000038370	733.812	0.0928396	0.0882506	0.186792	0.614113
ENSMUSG00000071234	175.181	0.837272	0.205439	2.45055e-06	0.000181171
ENSMUSG00000026826	56.0227	-0.0792319	0.146442	0.223337	0.656734
ENSMUSG00000000889	20.3183	5.47909	0.807355	7.36907e-12	1.48337e-09
ENSMUSG00000024598	71.1375	0.558497	0.30438	0.00288837	0.0540732
ENSMUSG00000049191	1722.07	-0.0881664	0.0643758	0.122013	0.516018
ENSMUSG00000086968	1030.29	0.0916755	0.082014	0.173713	0.597524
ENSMUSG00000031438	376.07	-0.291603	0.123907	0.00252954	0.0492135
ENSMUSG00000048988	486.788	0.558842	0.115783	1.03183e-07	1.05418e-05
ENSMUSG00000068522	68.8862	-0.109665	0.157954	0.143452	0.551457
ENSMUSG00000033327	894.847	1.44252	0.50304	0.000167712	0.00642138
ENSMUSG00000040289	354.924	-0.127316	0.111491	0.108804	0.492983
ENSMUSG00000047443	4.30786	0.0185164	0.13986	0.367675	NA
ENSMUSG00000019876	163.267	-0.0346615	0.112901	0.536909	0.865784
ENSMUSG00000014813	69.6126	0.113187	0.173271	0.112068	0.498608
ENSMUSG00000024027	421.364	-0.157301	0.122223	0.0627478	0.380927
ENSMUSG00000072872	1030.61	0.179354	0.08846	0.0141572	0.158375
ENSMUSG00000032501	221.886	1.82955	0.169734	2.85065e-28	1.81114e-25
ENSMUSG00000030621	219.267	0.366024	0.164835	0.00233927	0.0467602
ENSMUSG00000020866	1805.39	0.465888	0.12471	1.58511e-05	0.000906542
ENSMUSG00000052934	1374.92	0.100214	0.0756789	0.118503	0.511411
ENSMUSG00000026779	18.0459	0.0449882	0.142436	0.292049	0.723499
ENSMUSG00000022076	328.046	-0.482832	0.13627	2.92581e-05	0.00152135
ENSMUSG00000036357	1119.3	-0.235453	0.0853797	0.00128348	0.0299936
ENSMUSG00000059401	694.581	0.613225	0.108109	1.05417e-09	1.45799e-07
ENSMUSG00000026639	88.4398	0.114297	0.172634	0.113319	0.501718
ENSMUSG00000031303	876.522	1.0292	0.0925444	6.37839e-30	4.6314e-27
ENSMUSG00000032609	1123.09	0.604463	0.0950959	1.53903e-11	2.89722e-09
ENSMUSG00000021587	849.933	0.137348	0.116332	0.0935544	0.461469
ENSMUSG00000034324	415.967	0.0746327	0.101105	0.309481	0.739406
ENSMUSG00000040600	273.086	0.1534	0.120697	0.0685574	0.396587
ENSMUSG00000045038	2164.36	0.448426	0.0756057	3.02387e-10	4.693e-08
ENSMUSG00000004031	1366.87	1.02647	0.0950827	2.3153e-28	1.51846e-25
ENSMUSG00000029236	218.331	-0.0255538	0.0995619	0.71596	0.925542
ENSMUSG00000041594	230.028	0.0618925	0.110723	0.398574	0.798403
ENSMUSG00000004633	527.509	-0.0745944	0.105856	0.312783	0.742816
ENSMUSG00000029193	218.673	1.84079	0.150837	2.07078e-35	1.91368e-32
ENSMUSG00000027405	1248.43	0.338772	0.0920995	3.07005e-05	0.00158822
ENSMUSG00000036093	1050.93	0.306624	0.0875378	7.1465e-05	0.00320965
ENSMUSG00000062184	729.13	-0.257991	0.105121	0.00250823	0.0488863
ENSMUSG00000020704	1222.46	0.435802	0.0792173	3.7965e-09	4.73538e-07
ENSMUSG00000017417	150.334	-0.146715	0.161193	0.0904783	0.454607
ENSMUSG00000060780	538.647	-0.633414	0.108689	3.7153e-10	5.637e-08
ENSMUSG00000039607	520.234	0.933969	0.126887	1.17075e-14	3.13192e-12
ENSMUSG00000057315	756.833	-0.0131518	0.0808634	0.841059	0.962389
ENSMUSG00000028199	212.46	0.18945	0.151427	0.0449083	0.323197
ENSMUSG00000003992	715.544	-0.200396	0.0916231	0.00787252	0.107927
ENSMUSG00000023886	24.2411	0.057592	0.153117	0.0882598	0.449095
ENSMUSG00000028172	100.212	-0.0246302	0.123001	0.685957	0.917453
ENSMUSG00000048490	450.738	1.47901	0.190386	4.98723e-16	1.4695e-13
ENSMUSG00000086555	36.6615	1.12046	0.399938	0.000207133	0.00761524
ENSMUSG00000071531	426.08	0.451749	0.13997	0.000103311	0.00440339
ENSMUSG00000031997	46.747	0.0423776	0.131981	0.464464	0.834628
ENSMUSG00000028584	22.8046	0.0499111	0.145375	0.231388	0.665132
ENSMUSG00000092200	89.0029	1.51896	0.420501	1.44026e-05	0.00084386
ENSMUSG00000032087	901.746	0.363154	0.111095	0.000122069	0.00503404
ENSMUSG00000019359	370.103	0.0814078	0.127791	0.274374	0.707913
ENSMUSG00000039958	149.855	0.807992	0.171821	1.47116e-07	1.46619e-05
ENSMUSG00000040703	189.944	1.0094	0.172693	2.9269e-10	4.58188e-08
ENSMUSG00000056043	7.02544	0.0248396	0.139571	0.396579	NA
ENSMUSG00000028469	1467.47	0.621127	0.0806196	9.94812e-16	2.8091e-13
ENSMUSG00000074206	5.57418	-0.00583048	0.138068	0.783976	NA
ENSMUSG00000030110	878.415	0.297561	0.110312	0.0010214	0.0253245
ENSMUSG00000031932	337.122	0.078525	0.104098	0.290166	0.721873
ENSMUSG00000114049	15.8542	1.92675	0.605951	6.58154e-05	0.00301372
ENSMUSG00000024975	1206.66	0.337705	0.0970094	6.45994e-05	0.00297143
ENSMUSG00000026620	1108.88	0.120482	0.0753185	0.0606679	0.375705
ENSMUSG00000022483	81.8193	0.627195	0.30635	0.00175854	0.0377141
ENSMUSG00000082361	10.8776	0.0404747	0.145326	0.154477	0.56873
ENSMUSG00000030069	189.088	1.80074	0.214146	2.23595e-18	7.57651e-16
ENSMUSG00000090062	27.8223	0.0132852	0.131664	0.772031	0.942429
ENSMUSG00000030523	5.28729	0.049799	0.15085	0.0433205	NA
ENSMUSG00000017376	529.019	0.0878119	0.0901167	0.215674	0.648418
ENSMUSG00000045232	3.3333	-0.00568106	0.138299	0.773364	NA
ENSMUSG00000038037	67.475	1.06926	0.255122	1.42516e-06	0.000111872
ENSMUSG00000018589	491.105	0.0645726	0.0962568	0.366758	0.778741
ENSMUSG00000004043	309.349	0.239005	0.129352	0.0115018	0.13952
ENSMUSG00000022176	124.29	0.632543	0.208691	0.000137249	0.00554752
ENSMUSG00000038576	1511.6	0.13106	0.0737417	0.0388844	0.297091
ENSMUSG00000052133	207.886	0.422553	0.195176	0.00214482	0.0436937
ENSMUSG00000000305	573.868	0.754816	0.118616	1.27228e-11	2.44026e-09
ENSMUSG00000039313	426.087	1.16621	0.169087	3.22141e-13	7.35892e-11
ENSMUSG00000020027	151.898	1.33954	0.20005	1.31248e-12	2.90044e-10
ENSMUSG00000041930	451.955	0.192392	0.116044	0.0252305	0.229615
ENSMUSG00000041794	775.831	0.432312	0.0989782	1.21456e-06	9.68359e-05
ENSMUSG00000047904	173.432	-0.111192	0.124301	0.163295	0.582301
ENSMUSG00000019768	2289.59	-0.220818	0.100047	0.00618415	0.0917737
ENSMUSG00000027716	190.748	0.944536	0.206462	2.70005e-07	2.42897e-05
ENSMUSG00000048482	77.7381	-0.0506184	0.132775	0.405051	0.80405
ENSMUSG00000002900	352.028	0.197812	0.195151	0.0463666	0.328365
ENSMUSG00000023015	243.177	-0.622402	0.136546	3.37114e-07	2.95425e-05
ENSMUSG00000097709	39.8323	0.0201117	0.129795	0.695493	0.921059
ENSMUSG00000108084	5.17302	2.54839	1.04583	0.000699857	NA
ENSMUSG00000028381	666.139	0.462903	0.0982776	2.24371e-07	2.04699e-05
ENSMUSG00000032497	728.608	0.285475	0.0909178	0.000281111	0.00968691
ENSMUSG00000025964	1317.65	0.0791112	0.0694159	0.189822	0.6181
ENSMUSG00000019982	37.5216	-0.15964	0.279451	0.0172363	0.181476
ENSMUSG00000063063	1774.49	0.296299	0.0798464	3.41635e-05	0.0017408
ENSMUSG00000020732	52.2289	0.97671	0.344239	0.000200046	0.00738139
ENSMUSG00000036390	207.279	1.10994	0.146183	1.8255e-15	5.08415e-13
ENSMUSG00000028194	877.972	0.00518823	0.0759626	0.909661	0.978581
ENSMUSG00000059816	75.752	2.14722	0.249667	4.72699e-19	1.65697e-16
ENSMUSG00000034871	226.408	0.393828	0.185935	0.00265365	0.0509456
ENSMUSG00000117728	154.529	0.976265	0.161625	8.88376e-11	1.50513e-08
ENSMUSG00000032098	2.04764	0.00317677	0.138969	0.814577	NA
ENSMUSG00000039628	7.42369	0.0433775	0.147039	0.105501	NA
ENSMUSG00000024165	358.357	0.105035	0.111987	0.178399	0.604103
ENSMUSG00000110427	27.6105	2.30745	0.435583	7.22314e-09	8.68957e-07
ENSMUSG00000091002	660.184	0.307618	0.0939513	0.000156451	0.00611692
ENSMUSG00000030854	2604.54	0.45786	0.0964523	1.91692e-07	1.8127e-05
ENSMUSG00000033767	225.476	0.157607	0.131888	0.0703451	0.401036
ENSMUSG00000028909	874.766	-0.0176931	0.0833529	0.796633	0.949223
ENSMUSG00000030662	1812.9	0.628672	0.0825176	1.95681e-15	5.37621e-13
ENSMUSG00000063632	502.247	0.385691	0.147825	0.000839018	0.0220104
ENSMUSG00000032338	431.628	0.567378	0.145559	6.8327e-06	0.00044417
ENSMUSG00000021721	232.876	0.170524	0.150578	0.0621606	0.379402
ENSMUSG00000034612	996.895	0.532986	0.143863	1.59183e-05	0.000906542
ENSMUSG00000028086	797.375	0.0551469	0.0820349	0.406097	0.804205
ENSMUSG00000020396	1332.46	0.343234	0.123473	0.000627928	0.0180062
ENSMUSG00000087651	302.478	1.17513	0.123697	1.25486e-22	5.93314e-20
ENSMUSG00000020099	562.74	0.194944	0.176538	0.0470241	0.330469
ENSMUSG00000002228	29.6382	1.57304	0.393261	2.80998e-06	0.000204766
ENSMUSG00000050164	242.706	0.451028	0.145458	0.000152041	0.00597901
ENSMUSG00000023827	988.839	0.216581	0.10222	0.00806646	0.109625
ENSMUSG00000042761	802.192	0.28489	0.109162	0.00140199	0.032135
ENSMUSG00000044461	499.49	1.57627	0.158459	1.62608e-24	8.93507e-22
ENSMUSG00000026883	1634.97	0.142505	0.0766648	0.0296116	0.249703
ENSMUSG00000024232	55.1426	0.0323704	0.125709	0.593488	0.888116
ENSMUSG00000000881	1626.41	0.121597	0.0703619	0.0456456	0.325736
ENSMUSG00000116652	42.8776	0.0601297	0.139912	0.307807	0.737949
ENSMUSG00000032818	3.2659	0.0297783	0.143221	0.0964731	NA
ENSMUSG00000029135	333.594	0.819976	0.176454	2.0289e-07	1.9097e-05
ENSMUSG00000000440	13.6525	0.0481619	0.147781	0.142464	0.54998
ENSMUSG00000060568	349.945	0.445366	0.136245	9.1501e-05	0.00397502
ENSMUSG00000020601	720.422	0.186242	0.121257	0.0337395	0.27113
ENSMUSG00000017491	159.145	-0.976153	0.170101	5.39286e-10	8.06193e-08
ENSMUSG00000029822	99.7191	-0.0145372	0.11921	0.815979	0.954282
ENSMUSG00000019139	1155.16	0.235966	0.0837303	0.00109288	0.0267878
ENSMUSG00000034825	949.998	-0.0794859	0.0731774	0.203129	0.633026
ENSMUSG00000061207	362.729	0.403696	0.127286	0.000142164	0.00569699
ENSMUSG00000085314	144.611	0.0877792	0.136057	0.235734	0.670575
ENSMUSG00000026525	192.928	1.31009	0.180581	2.425e-14	6.08674e-12
ENSMUSG00000049985	451.908	0.42972	0.129577	8.17018e-05	0.00360321
ENSMUSG00000021675	32.2318	-0.060145	0.144197	0.264136	0.699328
ENSMUSG00000039546	372.467	0.362491	0.149108	0.00144308	0.032818
ENSMUSG00000038256	1219.08	-0.0103969	0.0750316	0.868828	0.968962
ENSMUSG00000072640	970.327	0.395104	0.103278	1.40152e-05	0.000830737
ENSMUSG00000015396	744.509	-0.237984	0.0946396	0.00247672	0.0485107
ENSMUSG00000046178	301.878	-0.0771638	0.098582	0.290195	0.721873
ENSMUSG00000008318	709.621	-0.357428	0.10255	5.49289e-05	0.00259109
ENSMUSG00000002346	353.058	0.0291389	0.0975627	0.679189	0.914944
ENSMUSG00000043639	61.6002	0.500014	0.305651	0.00438135	0.0720689
ENSMUSG00000015461	569.935	0.162413	0.0932929	0.030153	0.2528
ENSMUSG00000032174	1538.58	-0.238348	0.0783326	0.000522064	0.0155177
ENSMUSG00000042655	43.2814	-0.0916536	0.165882	0.117925	0.511082
ENSMUSG00000090291	114.795	-0.0614343	0.128297	0.366785	0.778741
ENSMUSG00000033854	154.308	-0.0254715	0.11849	0.693863	0.920577
ENSMUSG00000021609	12.1071	-0.0321375	0.142452	0.222587	0.655667
ENSMUSG00000058153	4740.89	0.453227	0.0879739	2.48461e-08	2.76036e-06
ENSMUSG00000034981	989.121	0.871471	0.0997875	1.6472e-19	6.31871e-17
ENSMUSG00000017978	1006.25	0.00302069	0.0781841	0.963615	0.991147
ENSMUSG00000050824	194.769	0.0204595	0.107029	0.769129	0.941677
ENSMUSG00000047259	144.004	0.0516149	0.126564	0.437097	0.820626
ENSMUSG00000063434	744.535	-0.202298	0.103078	0.0126847	0.148214
ENSMUSG00000003949	1125.74	-0.215704	0.103588	0.00870007	0.115684
ENSMUSG00000038244	1321.68	0.824098	0.0893654	1.94139e-21	8.77121e-19
ENSMUSG00000021278	83.3874	-0.0319287	0.123525	0.607663	0.89255
ENSMUSG00000027994	35.3334	-0.0492805	0.140766	0.323933	0.749564
ENSMUSG00000056073	699.072	-0.184947	0.0977616	0.0173706	0.182067
ENSMUSG00000025905	789.016	-0.181807	0.111545	0.0291153	0.247261
ENSMUSG00000107198	5.14374	0.0535793	0.15322	0.0264093	NA
ENSMUSG00000022860	830.651	-0.433121	0.119043	2.32611e-05	0.00124453
ENSMUSG00000039058	830.695	0.555303	0.0925108	1.53132e-10	2.51075e-08
ENSMUSG00000050541	376.955	-0.171571	0.11453	0.040238	0.303427
ENSMUSG00000052397	1130.64	1.07101	0.163161	3.13547e-12	6.64033e-10
ENSMUSG00000026773	582.151	0.138313	0.134918	0.104201	0.486465
ENSMUSG00000020715	267.76	0.0234826	0.109839	0.73448	0.931502
ENSMUSG00000047220	58.9984	0.205047	0.244693	0.0389602	0.297446
ENSMUSG00000102605	62.956	-0.0888467	0.151985	0.185121	0.611264
ENSMUSG00000027568	498.248	-1.19259	0.109037	3.80979e-29	2.67093e-26
ENSMUSG00000018648	210.784	0.16169	0.149774	0.0712196	0.403445
ENSMUSG00000067594	224.556	-0.61564	0.200794	0.00011048	0.00465953
ENSMUSG00000070687	25.3534	-0.11541	0.205046	0.0272189	0.238119
ENSMUSG00000002032	612.29	0.219912	0.141717	0.0226708	0.214083
ENSMUSG00000091722	186.769	0.310941	0.182816	0.00876083	0.116218
ENSMUSG00000084979	2.88299	0.0260729	0.141974	0.160209	NA
ENSMUSG00000031344	1925.55	-0.126149	0.081608	0.0628838	0.381298
ENSMUSG00000031217	410.617	-0.0878109	0.0998321	0.23458	0.669076
ENSMUSG00000035184	268.33	0.0442587	0.0990303	0.534782	0.865275
ENSMUSG00000032500	340.523	-0.0335873	0.0969444	0.63295	0.901138
ENSMUSG00000049516	334.791	0.0155876	0.103953	0.821086	0.955157
ENSMUSG00000045912	805.852	-0.0230429	0.0810457	0.717517	0.926095
ENSMUSG00000063873	1372.33	-0.0671828	0.0756902	0.291956	0.723499
ENSMUSG00000032259	238.877	-0.0946029	0.126022	0.216734	0.649763
ENSMUSG00000032564	538.261	0.580048	0.139066	2.14187e-06	0.000162486
ENSMUSG00000034488	1598.16	-0.175778	0.0800294	0.00983043	0.125858
ENSMUSG00000032373	24.0203	-0.0344019	0.137711	0.42501	0.814338
ENSMUSG00000021025	283.169	0.0428769	0.116184	0.536822	0.865784
ENSMUSG00000074852	8.17261	0.00774645	0.137559	0.757729	NA
ENSMUSG00000036218	318.604	0.335955	0.127645	0.000978457	0.0245896
ENSMUSG00000004508	811.85	-0.340748	0.117764	0.000429258	0.0132633
ENSMUSG00000055301	11.306	0.088766	0.180432	0.0113064	0.138226
ENSMUSG00000043531	926.749	-0.10052	0.0998492	0.177437	0.602349
ENSMUSG00000004328	51.7911	0.6284	0.328012	0.00217893	0.0442886
ENSMUSG00000039717	951.617	-0.0728787	0.0857769	0.298933	0.729343
ENSMUSG00000025400	345.989	0.00680931	0.102831	0.922933	0.98108
ENSMUSG00000040111	1295.98	0.13498	0.0826984	0.0486016	0.336095
ENSMUSG00000031130	110.185	-1.90018	0.261268	1.57445e-14	4.05193e-12
ENSMUSG00000054003	18.2783	-0.025925	0.137673	0.479737	0.842638
ENSMUSG00000040543	1094.96	0.440998	0.102598	1.65162e-06	0.000128656
ENSMUSG00000090236	50.7132	0.00690537	0.126914	0.897254	0.976684
ENSMUSG00000032724	257.226	0.10171	0.132374	0.195459	0.625021
ENSMUSG00000024064	1056.99	0.290022	0.0957042	0.000379151	0.012066
ENSMUSG00000036510	614.501	0.0435794	0.0931373	0.536034	0.865438
ENSMUSG00000061878	20.5293	-0.0333781	0.142198	0.255209	0.691142
ENSMUSG00000017057	632.362	-1.07645	0.135893	1.22552e-16	3.71881e-14
ENSMUSG00000051279	5.92406	0.0392911	0.146032	0.0859705	NA
ENSMUSG00000079669	43.8281	0.480969	0.343048	0.00617954	0.0917737
ENSMUSG00000050272	1555.56	0.30219	0.0979363	0.000306196	0.0103399
ENSMUSG00000117442	1.71309	-0.00451236	0.138986	0.746014	NA
ENSMUSG00000040373	481.472	-0.678352	0.118714	7.14885e-10	1.03817e-07
ENSMUSG00000059811	832.741	-0.0111421	0.080906	0.866602	0.968563
ENSMUSG00000031224	349.042	-0.0818845	0.0984434	0.263049	0.698804
ENSMUSG00000020941	96.3627	0.0239933	0.118161	0.712766	0.925267
ENSMUSG00000049353	28.6205	-0.641986	0.762223	0.0063335	0.0933766
ENSMUSG00000100954	89.5765	0.070733	0.126611	0.325255	0.750221
ENSMUSG00000042453	675.931	-0.0746684	0.153985	0.172775	0.596329
ENSMUSG00000031355	387.29	-0.387597	0.132378	0.000312459	0.0104656
ENSMUSG00000021782	1155.91	0.166434	0.0899573	0.0233496	0.21765
ENSMUSG00000032050	1438.31	-0.0238178	0.0756481	0.707431	0.923643
ENSMUSG00000026792	947.576	-0.00412633	0.0719598	0.945976	0.987087
ENSMUSG00000050447	501.107	-0.777102	0.117926	2.67855e-12	5.73238e-10
ENSMUSG00000042498	101.387	-0.444169	0.280318	0.00528698	0.0822414
ENSMUSG00000020374	171.348	-0.0117091	0.107816	0.863966	0.968051
ENSMUSG00000029359	218.991	-0.232109	0.177841	0.0258365	0.231866
ENSMUSG00000009216	884.955	0.841375	0.0950041	5.15424e-20	2.05472e-17
ENSMUSG00000005672	490.953	0.190718	0.120546	0.0292437	0.248144
ENSMUSG00000034472	1035.12	-0.0763516	0.083902	0.259805	0.696223
ENSMUSG00000019055	352.903	0.0555598	0.113653	0.441711	0.82324
ENSMUSG00000031119	143.03	-0.536333	0.187199	0.000254412	0.00897675
ENSMUSG00000015476	1281.9	0.22079	0.119492	0.0136699	0.155782
ENSMUSG00000024924	933.104	0.171618	0.110018	0.0374751	0.290361
ENSMUSG00000063446	289.294	-0.055031	0.101396	0.446621	0.826207
ENSMUSG00000023964	447.738	-0.716688	0.135211	6.8972e-09	8.34684e-07
ENSMUSG00000067604	12.062	0.00777234	0.136337	0.800679	0.95043
ENSMUSG00000037638	21.3543	0.0788858	0.159984	0.127561	0.526062
ENSMUSG00000036111	110.85	-0.053393	0.119499	0.449693	0.827369
ENSMUSG00000059173	476.849	-0.165259	0.14017	0.062654	0.380927
ENSMUSG00000047045	392.199	0.0216205	0.100979	0.759261	0.939093
ENSMUSG00000029314	67.198	-0.0416802	0.129299	0.489196	0.846023
ENSMUSG00000020627	973.465	0.213607	0.0948325	0.00614179	0.0917478
ENSMUSG00000024245	362.458	-0.000388083	0.0933386	0.994678	0.998454
ENSMUSG00000117771	268.349	0.298464	0.135745	0.00352831	0.061918
ENSMUSG00000025764	764.465	-0.238722	0.0914141	0.00190659	0.0399618
ENSMUSG00000038264	478.17	-0.279973	0.215779	0.0168795	0.178181
ENSMUSG00000018427	488.909	0.381225	0.12957	0.000327081	0.0108304
ENSMUSG00000035238	0.235575	0.00387294	0.139614	0.627336	NA
ENSMUSG00000031212	519.432	-1.74307	0.141612	4.70762e-36	5.0374e-33
ENSMUSG00000039070	66.5084	-0.0507208	0.127107	0.437821	0.820789
ENSMUSG00000025380	10.0541	0.0195487	0.137209	0.560849	0.876114
ENSMUSG00000062760	1665.75	-0.639011	0.0976686	3.97543e-12	8.33241e-10
ENSMUSG00000030557	773.533	-0.0216449	0.0827935	0.743689	0.935003
ENSMUSG00000004032	682.992	0.115741	0.0985141	0.12291	0.516937
ENSMUSG00000022935	442.864	0.134896	0.12379	0.104778	0.487679
ENSMUSG00000052726	130.883	-0.0762297	0.134949	0.278089	0.710941
ENSMUSG00000022357	5.91682	0.023637	0.14047	0.317224	NA
ENSMUSG00000037386	1049.86	-0.0299233	0.0755912	0.637397	0.902463
ENSMUSG00000038257	332.741	-0.0212349	0.107484	0.769851	0.941817
ENSMUSG00000043903	41.6838	0.0436345	0.134381	0.430828	0.817746
ENSMUSG00000025810	816.167	0.637903	0.136753	2.13321e-07	1.96246e-05
ENSMUSG00000020436	1418.95	-0.15743	0.0710736	0.0112309	0.1378
ENSMUSG00000063661	16.569	0.0296626	0.138781	0.420089	0.812186
ENSMUSG00000074796	12.0371	0.00881822	0.13563	0.794022	0.948849
ENSMUSG00000028360	194.951	-0.0814803	0.116447	0.279821	0.712521
ENSMUSG00000042363	614.843	0.156811	0.110171	0.0541149	0.355034
ENSMUSG00000052302	667.174	0.0246132	0.0837097	0.723451	0.928355
ENSMUSG00000028633	812.488	0.184086	0.0921773	0.0143855	0.159333
ENSMUSG00000031539	1621.26	-0.0917658	0.0673766	0.119151	0.512
ENSMUSG00000027435	160.847	-1.28768	0.326934	2.85831e-06	0.000206806
ENSMUSG00000027597	820.286	0.0176452	0.0740943	0.779676	0.94376
ENSMUSG00000063430	571.993	-0.229002	0.108666	0.00722542	0.102369
ENSMUSG00000029507	219.543	0.0902868	0.111451	0.237676	0.673475
ENSMUSG00000041482	15.4397	-0.010578	0.135702	0.754469	0.937347
ENSMUSG00000047557	319.865	-0.142037	0.106095	0.072027	0.405125
ENSMUSG00000048087	460.3	0.0452362	0.0837039	0.502158	0.850658
ENSMUSG00000025702	1318.04	0.077621	0.0741488	0.226863	0.66127
ENSMUSG00000038894	1400.93	0.465316	0.102842	5.51128e-07	4.63587e-05
ENSMUSG00000020564	401.162	0.180067	0.11494	0.0334959	0.269812
ENSMUSG00000031673	588.872	-0.251889	0.13132	0.00874686	0.116154
ENSMUSG00000063727	37.3655	0.078869	0.162752	0.101638	0.48017
ENSMUSG00000050974	17.5871	0.837635	0.645404	0.0044128	0.0724534
ENSMUSG00000029153	467.905	-0.103888	0.0943265	0.151577	0.5645
ENSMUSG00000045730	14.8997	0.0324216	0.138693	0.410432	0.806125
ENSMUSG00000092071	32.3879	0.00699629	0.127824	0.894437	0.975841
ENSMUSG00000013736	583.47	-0.00462084	0.0829382	0.944143	0.986756
ENSMUSG00000023868	755.103	0.430448	0.147581	0.000298226	0.0101054
ENSMUSG00000019146	961.214	0.178432	0.0839235	0.0114281	0.138963
ENSMUSG00000034640	244.251	0.859237	0.255252	3.87563e-05	0.00195038
ENSMUSG00000018334	432.922	0.0447616	0.0932413	0.525215	0.859182
ENSMUSG00000021541	458.344	0.391527	0.13596	0.00037807	0.012066
ENSMUSG00000020387	951.22	-0.446084	0.111188	5.12268e-06	0.000349494
ENSMUSG00000037992	193.798	0.524875	0.159161	6.81937e-05	0.00309112
ENSMUSG00000114051	7.51379	0.0334237	0.142832	0.214174	NA
ENSMUSG00000026335	2975.23	0.199295	0.0719256	0.00172594	0.0373695
ENSMUSG00000005609	942.102	-0.00793518	0.0833879	0.904847	0.978581
ENSMUSG00000031994	41.4035	0.0181579	0.135948	0.623511	0.89803
ENSMUSG00000027016	202.988	0.528506	0.141617	1.35396e-05	0.000809627
ENSMUSG00000000915	1305.45	-0.000231064	0.0759303	0.996433	0.998848
ENSMUSG00000085795	312.692	-0.120795	0.127562	0.138252	0.543526
ENSMUSG00000043587	456.864	-0.338207	0.128232	0.00091307	0.0233799
ENSMUSG00000033740	154.348	0.00172361	0.111567	0.980491	0.994868
ENSMUSG00000032548	11.8158	-0.0585727	0.153252	0.0927247	0.460221
ENSMUSG00000047810	75.37	-0.0282143	0.123924	0.643466	0.903723
ENSMUSG00000015843	343.625	-0.505077	0.127487	5.5699e-06	0.000374972
ENSMUSG00000045648	190.634	-0.101412	0.130659	0.194842	0.624003
ENSMUSG00000048721	1369.73	0.498627	0.0982808	3.32727e-08	3.65658e-06
ENSMUSG00000049420	451.12	0.860724	0.135062	1.18316e-11	2.31297e-09
ENSMUSG00000018076	777.61	0.2243	0.120154	0.0127963	0.149004
ENSMUSG00000022180	591.6	-0.287002	0.104137	0.000895878	0.0231143
ENSMUSG00000046719	70.906	0.935237	0.229722	2.41729e-06	0.000179365
ENSMUSG00000030491	4.17066	-0.0180544	0.139755	0.380028	NA
ENSMUSG00000031790	556.974	-0.187451	0.100965	0.0182758	0.187145
ENSMUSG00000058740	1537.81	0.14293	0.128655	0.0940795	0.462683
ENSMUSG00000036764	428.586	-0.028865	0.0864275	0.671018	0.913384
ENSMUSG00000046470	224.928	0.745565	0.180535	2.15228e-06	0.000162669
ENSMUSG00000099767	60.9104	2.62892	0.290948	9.16859e-21	3.80422e-18
ENSMUSG00000032698	198.033	-0.153375	0.150255	0.0812341	0.429761
ENSMUSG00000113317	12.9977	0.774078	0.913035	0.00617724	0.0917737
ENSMUSG00000059327	96.5149	-0.0409146	0.122247	0.534121	0.865234
ENSMUSG00000021337	49.607	-1.93185	0.43596	3.84113e-07	3.33227e-05
ENSMUSG00000032300	240.984	0.150137	0.129548	0.0803733	0.427655
ENSMUSG00000020926	1197.99	0.095199	0.101795	0.204317	0.634637
ENSMUSG00000003273	565.09	0.151291	0.143246	0.0836227	0.436267
ENSMUSG00000027996	57.1503	-0.0274747	0.125042	0.645686	0.903816
ENSMUSG00000036466	923.239	1.23018	0.106126	2.85298e-32	2.32016e-29
ENSMUSG00000035342	816.322	-0.0341523	0.0760106	0.592027	0.888116
ENSMUSG00000055653	1013.74	-0.0410609	0.0773447	0.523644	0.858703
ENSMUSG00000003410	2524.5	0.09261	0.0729882	0.138953	0.544958
ENSMUSG00000025892	1081.51	-0.113449	0.0858724	0.10287	0.482704
ENSMUSG00000027338	5.06375	0.0135816	0.138902	0.524338	NA
ENSMUSG00000021730	802.63	1.19804	0.144548	7.7932e-18	2.55554e-15
ENSMUSG00000000776	481.682	0.734957	0.10779	6.25449e-13	1.39736e-10
ENSMUSG00000028007	222.166	-0.580845	0.15325	9.65274e-06	0.000603476
ENSMUSG00000048497	217.165	-0.26685	0.169836	0.0139531	0.157274
ENSMUSG00000020023	1910.04	0.714968	0.0972869	1.41303e-14	3.73096e-12
ENSMUSG00000046182	509.108	0.347477	0.0995382	5.91883e-05	0.00277912
ENSMUSG00000036242	385.834	-0.403703	0.144009	0.000432097	0.0132966
ENSMUSG00000050587	682.023	-0.230233	0.099526	0.00446123	0.072794
ENSMUSG00000038065	1553.31	0.035273	0.0654298	0.541894	0.866694
ENSMUSG00000090061	130.137	-0.167917	0.202883	0.0596158	0.372603
ENSMUSG00000056121	818.175	0.341046	0.0851691	8.24534e-06	0.000525505
ENSMUSG00000052105	1214.21	0.450615	0.0940526	1.59007e-07	1.57697e-05
ENSMUSG00000029361	1893.33	0.2923	0.085911	0.000109567	0.00464085
ENSMUSG00000053025	461.566	0.556536	0.136635	3.30425e-06	0.000235715
ENSMUSG00000021684	779.875	-0.219078	0.0940993	0.00469946	0.0752564
ENSMUSG00000004105	91.699	-0.0374601	0.144425	0.159874	0.57769
ENSMUSG00000090863	52.8237	-0.765808	0.479337	0.00284197	0.0535527
ENSMUSG00000037681	810.043	0.0892189	0.0994552	0.209004	0.63975
ENSMUSG00000033021	410.463	0.0836511	0.0951597	0.249993	0.685155
ENSMUSG00000031934	450.291	0.26052	0.119294	0.00486343	0.0773092
ENSMUSG00000086767	8.12454	0.0354599	0.143057	0.221798	NA
ENSMUSG00000034762	25.4505	0.0898024	0.166394	0.112397	0.499445
ENSMUSG00000097604	29.2269	0.0630967	0.154369	0.114131	0.503396
ENSMUSG00000037035	55.5476	-0.0126858	0.127089	0.811837	0.953467
ENSMUSG00000041112	1935.13	0.334187	0.0946976	5.48355e-05	0.00259109
ENSMUSG00000038775	50.5703	-0.0220495	0.127146	0.691215	0.919387
ENSMUSG00000035681	605.689	-0.114195	0.0922064	0.114598	0.504633
ENSMUSG00000044338	22.2162	-0.105187	0.203512	0.00182903	0.0388976
ENSMUSG00000046480	105.814	-0.0119909	0.121612	0.841308	0.962389
ENSMUSG00000037624	948.066	0.355769	0.113245	0.000194081	0.00720049
ENSMUSG00000033910	588.339	0.0823625	0.101452	0.272662	0.705892
ENSMUSG00000027419	2740.36	0.0718768	0.0814126	0.285938	0.717774
ENSMUSG00000038156	2327.93	-0.00896872	0.0634277	0.873778	0.970501
ENSMUSG00000019970	355.593	0.0465119	0.11493	0.509509	0.853339
ENSMUSG00000037946	659.555	1.41868	0.144712	6.74749e-24	3.46639e-21
ENSMUSG00000006818	2416.14	0.142362	0.065157	0.0141775	0.158375
ENSMUSG00000030340	163.488	0.600611	0.209535	0.000239784	0.00856775
ENSMUSG00000026198	404.587	0.18854	0.113405	0.026233	0.233718
ENSMUSG00000016496	98.6893	-0.10314	0.160125	0.145977	0.556092
ENSMUSG00000035273	1.93481	-0.0195745	0.141162	0.0830022	NA
ENSMUSG00000036502	1907.56	-0.226082	0.0793728	0.00105538	0.0260083
ENSMUSG00000019828	730.664	-0.344472	0.138669	0.00132849	0.0307627
ENSMUSG00000022863	506.738	0.739167	0.130972	1.07635e-09	1.47861e-07
ENSMUSG00000028020	1149.35	-0.0474316	0.0668937	0.418578	0.811672
ENSMUSG00000045731	812.795	0.317627	0.145477	0.00333994	0.0599332
ENSMUSG00000097929	757.487	0.117234	0.0848618	0.0913189	0.456729
ENSMUSG00000022311	432.373	-0.332034	0.170763	0.00475789	0.0759283
ENSMUSG00000058400	29.4675	0.0339781	0.135101	0.483815	0.843265
ENSMUSG00000084897	2.40359	-0.000990492	0.138622	0.950615	NA
ENSMUSG00000052609	377.289	-0.169427	0.176243	0.0644917	0.384839
ENSMUSG00000073152	30.2051	-0.0416634	0.14033	0.344336	0.76317
ENSMUSG00000073067	133.062	-0.0269151	0.11413	0.690319	0.919021
ENSMUSG00000052581	326.588	-0.474618	0.167583	0.000313445	0.0104813
ENSMUSG00000019817	401.901	0.154103	0.128891	0.0734249	0.408875
ENSMUSG00000038415	116.94	-0.974933	0.368025	0.000269545	0.00938378
ENSMUSG00000047746	1.09959	0.00193084	0.139206	0.855639	NA
ENSMUSG00000026452	334.708	1.02538	0.118855	3.83006e-19	1.36612e-16
ENSMUSG00000021215	433.748	0.724915	0.260715	0.000268689	0.00937003
ENSMUSG00000041959	159.912	-0.405485	0.189385	0.00226092	0.0454667
ENSMUSG00000028701	280.596	-0.157485	0.131877	0.0693801	0.398578
ENSMUSG00000045314	112.243	0.183513	0.207118	0.0536371	0.353598
ENSMUSG00000015882	264.909	0.153197	0.146056	0.0828919	0.434409
ENSMUSG00000059852	69.7508	-0.0024224	0.12398	0.96149	0.990473
ENSMUSG00000002266	778.462	-0.696985	0.111543	2.62658e-11	4.76795e-09
ENSMUSG00000004698	390.319	-0.496806	0.149003	5.94728e-05	0.00277964
ENSMUSG00000070738	1285.23	0.394392	0.095103	3.69244e-06	0.000257976
ENSMUSG00000106867	2.54999	0.0127908	0.13958	0.410943	NA
ENSMUSG00000070803	134.781	0.528717	0.174402	0.000157709	0.0061425
ENSMUSG00000040990	810.557	0.0610478	0.0826278	0.370802	0.78153
ENSMUSG00000028961	843.855	0.149817	0.0970242	0.0485414	0.335808
ENSMUSG00000074782	198.124	-0.27066	0.172243	0.0135615	0.154986
ENSMUSG00000028004	917.072	-2.55523	0.135717	2.61768e-80	8.87e-77
ENSMUSG00000070287	540.995	-0.000297619	0.0830457	0.995711	0.998848
ENSMUSG00000016918	863.231	-0.771405	0.169012	2.61569e-07	2.37408e-05
ENSMUSG00000020151	496.271	-0.369536	0.119144	0.000199087	0.00735935
ENSMUSG00000105604	8.67471	0.0211621	0.138667	0.472034	NA
ENSMUSG00000079243	28.9758	0.0699282	0.161707	0.0478185	0.332906
ENSMUSG00000024261	2152.72	0.0159954	0.0712242	0.795554	0.948929
ENSMUSG00000000120	186.425	-0.0292211	0.129854	0.590845	0.887839
ENSMUSG00000032291	10.8377	0.00328465	0.135324	0.923086	0.981172
ENSMUSG00000027669	509.957	-0.297651	0.11747	0.00154115	0.0343189
ENSMUSG00000059203	171.106	0.346737	0.209919	0.00768958	0.106469
ENSMUSG00000030770	1023.91	-0.00552411	0.0812926	0.938197	0.985027
ENSMUSG00000019256	75.8748	-0.108808	0.160297	0.140606	0.547952
ENSMUSG00000022376	430.261	-0.103517	0.122706	0.188906	0.616895
ENSMUSG00000038540	63.4588	0.106111	0.154888	0.155398	0.570508
ENSMUSG00000037419	1686.96	-0.0638471	0.0655435	0.268983	0.702647
ENSMUSG00000030231	542.638	0.209942	0.12249	0.0192647	0.193513
ENSMUSG00000057378	556.764	0.212171	0.174699	0.035964	0.282747
ENSMUSG00000022676	13.5785	0.00893847	0.134982	0.803921	0.951819
ENSMUSG00000041360	408.008	0.0922818	0.0906773	0.195974	0.625052
ENSMUSG00000003411	1111.1	-0.134838	0.0971453	0.0728089	0.407453
ENSMUSG00000037580	164.629	0.0388541	0.118967	0.564846	0.877865
ENSMUSG00000031451	1190.45	0.0724584	0.0837236	0.287177	0.71836
ENSMUSG00000025094	1490.16	-0.320086	0.115054	0.000656192	0.0186097
ENSMUSG00000042105	2098.24	0.0937838	0.0618726	0.0907106	0.455255
ENSMUSG00000071424	412.512	-0.251139	0.146045	0.012558	0.147327
ENSMUSG00000028655	194.35	-0.300907	0.236519	0.0149034	0.162992
ENSMUSG00000023951	588.096	0.060398	0.112092	0.407964	0.804883
ENSMUSG00000021478	62.0298	-0.0352351	0.134221	0.484893	0.843514
ENSMUSG00000053930	170.389	0.747854	0.265376	0.000234308	0.00842261
ENSMUSG00000073988	29.0515	0.0405889	0.137185	0.410331	0.806033
ENSMUSG00000044847	330.71	0.0355858	0.100813	0.61734	0.896292
ENSMUSG00000050663	161.913	-0.0691348	0.128512	0.326815	0.751303
ENSMUSG00000041324	27.3381	0.146696	0.252318	0.021871	0.20999
ENSMUSG00000041534	22.4785	3.56846	0.681038	9.80906e-09	1.15947e-06
ENSMUSG00000029120	2341.24	0.208266	0.080299	0.00263242	0.0506337
ENSMUSG00000087231	105.477	0.663524	0.205252	6.7637e-05	0.00308324
ENSMUSG00000062168	30.0769	0.898345	0.492797	0.00213277	0.0435355
ENSMUSG00000033717	579.004	-0.0658784	0.10819	0.368865	0.779718
ENSMUSG00000024304	1993.06	-0.111154	0.0732546	0.0764981	0.417301
ENSMUSG00000055026	785.249	-0.478296	0.123188	7.97635e-06	0.000511568
ENSMUSG00000033880	643.324	-0.0478685	0.0845708	0.479845	0.84267
ENSMUSG00000024030	1059.69	-0.136191	0.0839839	0.0491732	0.338974
ENSMUSG00000030450	12.4648	1.67876	0.657413	0.000410046	0.0128652
ENSMUSG00000039106	236.832	0.342026	0.153506	0.0026087	0.0502249
ENSMUSG00000003500	667.601	0.07043	0.0879112	0.327244	0.751451
ENSMUSG00000087141	691.248	0.0349728	0.0924695	0.619219	0.896677
ENSMUSG00000036006	707.392	0.341551	0.135077	0.00126573	0.0296552
ENSMUSG00000021253	158.004	0.0226527	0.128945	0.672178	0.91375
ENSMUSG00000034361	912.993	0.179046	0.0910662	0.0161288	0.172141
ENSMUSG00000047786	181.087	-1.07733	0.155005	2.00202e-13	4.73292e-11
ENSMUSG00000028370	22.7858	0.08748	0.174655	0.0418595	0.309134
ENSMUSG00000050335	28.1179	-0.717971	0.674303	0.00531133	0.0824941
ENSMUSG00000113313	151.49	0.281298	0.186829	0.013876	0.156729
ENSMUSG00000027593	981.342	0.0579466	0.0811634	0.383048	0.789879
ENSMUSG00000062563	138.377	-0.395082	0.212909	0.00416839	0.0696364
ENSMUSG00000057706	197.647	0.0553334	0.113934	0.442749	0.823995
ENSMUSG00000030669	61.0868	-0.164768	0.216243	0.0563687	0.36221
ENSMUSG00000060429	57.8916	-0.00426571	0.124181	0.939085	0.985472
ENSMUSG00000036790	251.018	0.268065	0.190165	0.0177921	0.185123
ENSMUSG00000055409	1666.04	0.0831146	0.0768372	0.19601	0.625052
ENSMUSG00000028069	315.506	0.20359	0.116418	0.0192593	0.193513
ENSMUSG00000005125	1331.97	-0.543949	0.0929204	3.43121e-10	5.28485e-08
ENSMUSG00000038042	723.437	-0.111369	0.0860113	0.109569	0.494153
ENSMUSG00000040037	2160.42	0.348043	0.071617	1.61016e-07	1.58913e-05
ENSMUSG00000006442	564.583	0.144949	0.102895	0.0634003	0.382694
ENSMUSG00000039714	8.73349	0.00589784	0.136102	0.850316	NA
ENSMUSG00000003418	90.6615	-0.0912909	0.152613	0.17968	0.605639
ENSMUSG00000000792	446.443	-0.143267	0.102447	0.0652479	0.387284
ENSMUSG00000022770	1614.61	0.0260036	0.0684394	0.64892	0.905085
ENSMUSG00000010064	676.086	-0.238843	0.165793	0.0208127	0.203826
ENSMUSG00000058446	426.952	0.338585	0.192453	0.00678722	0.0982142
ENSMUSG00000029638	372.79	-0.142691	0.106316	0.0711721	0.403442
ENSMUSG00000039126	1092.36	-0.119742	0.0863266	0.0878407	0.448039
ENSMUSG00000028804	857.439	0.091626	0.0950376	0.207855	0.638197
ENSMUSG00000074865	93.6779	-0.078061	0.135707	0.265922	0.699955
ENSMUSG00000000627	1070.75	-0.288848	0.0817671	6.79107e-05	0.0030888
ENSMUSG00000024175	55.4139	0.0188898	0.127722	0.728562	0.929709
ENSMUSG00000092375	76.3412	0.0865912	0.142255	0.223859	0.6577
ENSMUSG00000054889	25.0583	-0.906725	0.613841	0.00336541	0.060187
ENSMUSG00000045294	845.584	0.324059	0.0984911	0.000136031	0.00550924
ENSMUSG00000042064	24.4458	-0.034821	0.138326	0.412798	0.806975
ENSMUSG00000037868	319.55	-0.225011	0.195011	0.0312064	0.258014
ENSMUSG00000046167	174.337	-0.454337	0.20333	0.00159234	0.035189
ENSMUSG00000029088	874.971	0.0222945	0.0780305	0.730818	0.93015
ENSMUSG00000028630	332.638	0.047029	0.103878	0.512148	0.854307
ENSMUSG00000087037	50.4874	0.0211568	0.124873	0.718027	0.926162
ENSMUSG00000050321	470.101	-0.141128	0.119407	0.0855147	0.441046
ENSMUSG00000074892	656.185	-0.088734	0.0881286	0.20545	0.635501
ENSMUSG00000011179	1552.57	0.536709	0.0938835	8.90302e-10	1.2747e-07
ENSMUSG00000056158	699.311	-0.314703	0.113623	0.000706927	0.0195279
ENSMUSG00000020672	45.9433	-0.0312922	0.131109	0.564148	0.8775
ENSMUSG00000005973	1262.96	0.521518	0.0926968	1.53261e-09	2.02334e-07
ENSMUSG00000031297	714.132	0.242071	0.0906422	0.0016104	0.0355108
ENSMUSG00000038132	349.872	0.247564	0.119866	0.00692925	0.0993502
ENSMUSG00000019188	1600.44	-0.014607	0.0641128	0.774942	0.942666
ENSMUSG00000028347	706.288	0.0861287	0.0884764	0.219683	0.652557
ENSMUSG00000040482	320.544	0.14875	0.13891	0.0893652	0.451785
ENSMUSG00000102055	6.66301	0.0591484	0.155607	0.0399016	NA
ENSMUSG00000089678	0.233176	-0.00278581	0.139583	0.769007	NA
ENSMUSG00000033487	1823.41	-0.0823337	0.0859162	0.228939	0.662291
ENSMUSG00000027315	82.2299	-0.763407	0.283368	0.000299717	0.010139
ENSMUSG00000049551	154.98	0.0057735	0.114812	0.930639	0.983411
ENSMUSG00000030170	44.0369	-0.0355033	0.135535	0.464553	0.834628
ENSMUSG00000051879	2.82484	0.0149963	0.14001	0.313065	NA
ENSMUSG00000053747	43.0867	0.0406318	0.138976	0.375901	0.784668
ENSMUSG00000050002	241.851	0.346498	0.156784	0.00266252	0.0510195
ENSMUSG00000002948	1557.11	0.194967	0.079312	0.00430572	0.0712864
ENSMUSG00000031565	2982.55	0.222293	0.105176	0.00781553	0.107436
ENSMUSG00000038079	450.49	-0.0522176	0.087612	0.448367	0.826375
ENSMUSG00000030611	238.911	0.022465	0.101984	0.748681	0.936409
ENSMUSG00000048616	223.292	1.45719	0.160552	6.75812e-21	2.86248e-18
ENSMUSG00000016664	782.92	-0.189398	0.102221	0.0179998	0.186046
ENSMUSG00000029410	23.0741	-0.0279833	0.136983	0.48727	0.844997
ENSMUSG00000024228	150.126	-0.0806251	0.12292	0.281731	0.714465
ENSMUSG00000028813	35.9743	0.0980522	0.168297	0.118353	0.511411
ENSMUSG00000024750	1278.51	0.0552593	0.0722858	0.372464	0.78235
ENSMUSG00000039960	390.726	0.0717605	0.114188	0.334306	0.756696
ENSMUSG00000040151	866.204	0.0698544	0.090361	0.324399	0.749889
ENSMUSG00000028977	216.265	-0.0298989	0.10307	0.666802	0.911746
ENSMUSG00000023192	214.62	-1.16831	0.151792	7.99244e-16	2.28865e-13
ENSMUSG00000015363	422.472	0.0790476	0.0929722	0.270618	0.703426
ENSMUSG00000092035	3733.4	-0.588664	0.0854155	3.80393e-13	8.59308e-11
ENSMUSG00000070866	163.689	0.0441318	0.125254	0.496466	0.84842
ENSMUSG00000042978	638.541	0.045825	0.0830379	0.505825	0.852094
ENSMUSG00000028948	329.667	0.0906217	0.100903	0.229319	0.662657
ENSMUSG00000024222	532.032	0.342991	0.122267	0.000581099	0.0169017
ENSMUSG00000024526	171.56	0.0295848	0.10568	0.669144	0.912453
ENSMUSG00000098985	68.1336	0.0689221	0.135632	0.303395	0.734042
ENSMUSG00000060950	280.428	0.106107	0.106084	0.166974	0.587528
ENSMUSG00000031284	2686.16	0.32543	0.099107	0.000139526	0.00560612
ENSMUSG00000059248	579.265	-0.157711	0.105241	0.0468402	0.330204
ENSMUSG00000034427	4.21161	0.0147901	0.139326	0.450762	NA
ENSMUSG00000116679	89.7306	0.205217	0.205729	0.04172	0.308525
ENSMUSG00000030533	1095.24	0.0984533	0.0784247	0.132715	0.534677
ENSMUSG00000067873	1191.12	-0.00474376	0.0716713	0.937954	0.984939
ENSMUSG00000032172	1449.47	0.273692	0.100188	0.00106644	0.0262492
ENSMUSG00000024440	9.17044	-0.0219892	0.140274	0.325429	0.750221
ENSMUSG00000039629	241.719	0.0910831	0.128391	0.233659	0.668486
ENSMUSG00000028222	853.364	0.043386	0.0875065	0.529056	0.861812
ENSMUSG00000055865	8.38728	0.0492962	0.149095	0.107661	NA
ENSMUSG00000027828	1182.85	0.0791971	0.0762616	0.218459	0.651859
ENSMUSG00000026114	87.1789	-0.801744	0.299621	0.000295935	0.0100445
ENSMUSG00000034687	120.721	-0.00228754	0.126692	0.962064	0.990664
ENSMUSG00000024580	247.625	0.0482405	0.0988106	0.499785	0.849818
ENSMUSG00000044176	43.6955	0.0708992	0.151407	0.19148	0.619937
ENSMUSG00000036062	1849.78	0.125286	0.0753965	0.0516696	0.347697
ENSMUSG00000024642	994.69	-0.0972393	0.0788849	0.139353	0.545473
ENSMUSG00000078185	379.224	0.668044	0.204741	6.36681e-05	0.0029419
ENSMUSG00000033453	120.926	0.0385093	0.122251	0.55725	0.873502
ENSMUSG00000110007	70.2904	-0.0306598	0.121342	0.630843	0.900048
ENSMUSG00000020747	1166.01	-0.0190672	0.0749605	0.763755	0.940341
ENSMUSG00000035355	68.2251	-0.0283053	0.123787	0.642143	0.903493
ENSMUSG00000036452	1448.79	-0.088889	0.078418	0.174255	0.597854
ENSMUSG00000053560	82.9788	-0.205352	0.394723	0.0149795	0.163698
ENSMUSG00000038020	912.426	0.0420182	0.0797556	0.522694	0.857908
ENSMUSG00000026058	196.461	-0.172257	0.14812	0.0581802	0.368722
ENSMUSG00000038335	862.151	0.121479	0.0848257	0.0802837	0.427535
ENSMUSG00000022280	477.827	0.188815	0.118354	0.0293022	0.248453
ENSMUSG00000022972	413.606	-0.0177454	0.0875274	0.795272	0.948929
ENSMUSG00000035439	275.751	0.16819	0.125312	0.0525113	0.349952
ENSMUSG00000042757	385.648	-0.162086	0.115668	0.0515274	0.347349
ENSMUSG00000104507	116.952	0.270392	0.206147	0.0191022	0.192547
ENSMUSG00000049265	626.779	-0.243262	0.0924623	0.00175631	0.037706
ENSMUSG00000086483	61.6537	-0.0546121	0.133449	0.377519	0.786167
ENSMUSG00000033970	153.577	0.0183925	0.113141	0.785322	0.945294
ENSMUSG00000047842	683.047	-0.0699654	0.0876705	0.312485	0.742363
ENSMUSG00000028753	859.352	-0.287763	0.118762	0.0021528	0.0438124
ENSMUSG00000020251	19.3037	-0.0795071	0.168568	0.0402733	0.303482
ENSMUSG00000034152	1519.67	-0.0325464	0.0672834	0.580247	0.882737
ENSMUSG00000004936	2280.37	0.310947	0.110317	0.000660536	0.0186653
ENSMUSG00000038248	1109.9	0.799071	0.0874915	4.50109e-21	1.98938e-18
ENSMUSG00000073131	608.395	-0.310715	0.123616	0.00149233	0.033637
ENSMUSG00000030500	701.075	0.0393282	0.0964388	0.579222	0.882737
ENSMUSG00000026322	44.5892	-0.0416432	0.135828	0.423949	0.813958
ENSMUSG00000041144	213.33	-0.267741	0.143144	0.00855748	0.114236
ENSMUSG00000051427	732.081	-0.166904	0.0892115	0.0219679	0.210372
ENSMUSG00000075463	43.1852	-0.0855255	0.155502	0.170682	0.593364
ENSMUSG00000000131	1483.64	0.334396	0.0819326	6.19553e-06	0.000408966
ENSMUSG00000032323	12.733	-0.00538868	0.135874	0.863133	0.968032
ENSMUSG00000032577	52.1579	-0.0798173	0.152301	0.189022	0.616895
ENSMUSG00000044645	243.851	0.712929	0.152056	1.71556e-07	1.65553e-05
ENSMUSG00000026819	1070.89	-0.184587	0.0830807	0.00842183	0.113094
ENSMUSG00000056608	1433.02	0.21211	0.073836	0.00114296	0.0276636
ENSMUSG00000028211	293.24	0.510145	0.226644	0.00140906	0.032259
ENSMUSG00000022203	431.888	-0.261844	0.127994	0.0062385	0.0923107
ENSMUSG00000000325	956.352	-0.131896	0.107089	0.0930891	0.461046
ENSMUSG00000030030	459.971	-0.06476	0.0865795	0.346282	0.764331
ENSMUSG00000023918	14.4127	-0.00287481	0.135099	0.931211	0.983452
ENSMUSG00000098072	47.537	0.100708	0.164647	0.135654	0.53912
ENSMUSG00000073102	365.376	-0.142009	0.120808	0.0872908	0.446243
ENSMUSG00000044933	233.503	-0.0504476	0.105005	0.486414	0.844486
ENSMUSG00000030525	182.919	0.504532	0.287146	0.00374558	0.0647546
ENSMUSG00000062252	428.38	-0.0561779	0.0944512	0.426378	0.815263
ENSMUSG00000051817	263.775	0.105792	0.127964	0.183144	0.609113
ENSMUSG00000096934	402.417	-0.033847	0.0883302	0.618225	0.896292
ENSMUSG00000091519	158.544	-0.57178	0.210515	0.000357832	0.0115661
ENSMUSG00000034998	122.745	-0.0541939	0.123267	0.429367	0.816653
ENSMUSG00000045083	387.462	-0.0323308	0.0995513	0.645524	0.903816
ENSMUSG00000039458	263.914	0.582843	0.202772	0.000240221	0.00856832
ENSMUSG00000030401	884.319	0.249787	0.124758	0.00778234	0.107052
ENSMUSG00000058145	58.2478	0.115474	0.181772	0.092669	0.460086
ENSMUSG00000104868	34.9452	-0.0598883	0.145147	0.250306	0.685548
ENSMUSG00000037990	200.493	0.0394454	0.104297	0.5797	0.882737
ENSMUSG00000036109	1.69423	-0.000755588	0.139037	0.950067	NA
ENSMUSG00000028878	865.725	-0.0350524	0.0721443	0.570018	0.879288
ENSMUSG00000029185	140.978	-0.153043	0.174994	0.0802426	0.427535
ENSMUSG00000071379	1761.62	0.41677	0.135005	0.000180958	0.00680047
ENSMUSG00000101438	197.49	-0.194909	0.165188	0.0434623	0.316625
ENSMUSG00000037321	78.3296	-0.149434	0.202857	0.0668518	0.391598
ENSMUSG00000024376	249.182	0.129266	0.151914	0.126788	0.52478
ENSMUSG00000041272	383.549	-0.482799	0.132868	2.12545e-05	0.00116163
ENSMUSG00000109061	738.808	0.194347	0.0913629	0.00975072	0.1254
ENSMUSG00000022231	802.288	0.761455	0.16698	3.16811e-07	2.80047e-05
ENSMUSG00000040536	463.171	-0.185678	0.132181	0.0386713	0.296019
ENSMUSG00000020657	1791.98	-0.00328693	0.0614277	0.952222	0.989335
ENSMUSG00000015217	616.177	0.0667898	0.0913371	0.344106	0.76309
ENSMUSG00000079055	775.302	0.295374	0.0956431	0.000315594	0.0105359
ENSMUSG00000032802	1179.66	0.150635	0.0793136	0.0243309	0.223382
ENSMUSG00000034858	784.716	0.549023	0.115636	1.62706e-07	1.59806e-05
ENSMUSG00000020427	141.021	-0.0318969	0.123018	0.610918	0.893346
ENSMUSG00000034875	544.874	0.156481	0.102698	0.046527	0.328898
ENSMUSG00000030376	1602.27	-0.153077	0.0748958	0.0174458	0.18236
ENSMUSG00000019775	1244.72	-0.0822756	0.0766632	0.201559	0.63025
ENSMUSG00000064065	257.535	0.100659	0.112464	0.194441	0.623433
ENSMUSG00000032511	701.469	0.365713	0.137312	0.000783704	0.021076
ENSMUSG00000021306	239.748	-0.161094	0.132843	0.0644869	0.384839
ENSMUSG00000098979	22.4485	0.0295388	0.135713	0.508243	0.852978
ENSMUSG00000002459	261.582	-0.127239	0.123712	0.118285	0.511411
ENSMUSG00000027827	328.997	-0.0466583	0.0995993	0.510678	0.854016
ENSMUSG00000022257	555.688	0.0113979	0.0809943	0.853318	0.965055
ENSMUSG00000105672	0	NA	NA	NA	NA
ENSMUSG00000020620	312.216	-0.0837423	0.118214	0.268596	0.702505
ENSMUSG00000117310	1181.23	0.549408	0.0929192	2.72938e-10	4.33523e-08
ENSMUSG00000056296	405.209	-0.40195	0.12475	0.000116288	0.00486472
ENSMUSG00000008658	787.524	0.0426266	0.0758074	0.511884	0.854307
ENSMUSG00000026247	2624.02	0.513848	0.104413	7.11263e-08	7.49258e-06
ENSMUSG00000083199	130.822	0.266111	0.19237	0.0181363	0.186589
ENSMUSG00000022120	246.128	0.0198215	0.100647	0.777109	0.943083
ENSMUSG00000013483	129.327	-0.279947	0.205053	0.0164069	0.174612
ENSMUSG00000103301	13.8599	-0.00570986	0.13548	0.862832	0.968032
ENSMUSG00000005696	289.457	0.00897807	0.0960358	0.89849	0.976856
ENSMUSG00000055763	65.3379	0.0371476	0.126267	0.547426	0.869353
ENSMUSG00000018809	174.056	-0.0196777	0.106763	0.776115	0.942809
ENSMUSG00000021196	2142.42	0.0135941	0.0652747	0.816193	0.954448
ENSMUSG00000070462	614.937	-0.00768665	0.0873335	0.909264	0.978581
ENSMUSG00000029640	653.242	0.0414828	0.0827502	0.54905	0.869846
ENSMUSG00000074182	316.999	0.152488	0.107935	0.0578425	0.367269
ENSMUSG00000027971	572.402	-1.10324	0.138299	8.02444e-17	2.47189e-14
ENSMUSG00000028673	620.796	0.417532	0.0918247	5.55737e-07	4.64967e-05
ENSMUSG00000075020	51.1808	-0.101004	0.163867	0.135473	0.539004
ENSMUSG00000034867	372.804	0.115496	0.0999917	0.127047	0.525105
ENSMUSG00000029036	595.919	0.0729807	0.0889407	0.297438	0.727791
ENSMUSG00000029672	502.204	0.128012	0.102993	0.0966701	0.469584
ENSMUSG00000096141	137.967	-0.0776028	0.121437	0.296588	0.727154
ENSMUSG00000046500	43.8201	3.03841	0.349832	2.45675e-19	9.08148e-17
ENSMUSG00000019235	746.047	0.280817	0.104588	0.00116831	0.0281432
ENSMUSG00000035283	66.2201	-0.151999	0.203769	0.0654814	0.387683
ENSMUSG00000036192	720.164	-0.315575	0.116174	0.000828213	0.0218954
ENSMUSG00000062372	434.48	-0.0546658	0.120703	0.431689	0.818181
ENSMUSG00000045052	17.2335	0.0450087	0.142785	0.28353	0.716003
ENSMUSG00000034282	931.133	0.431291	0.10452	3.55017e-06	0.000251493
ENSMUSG00000033249	431.61	-0.0509462	0.102518	0.477786	0.84134
ENSMUSG00000078853	102.001	-0.455995	0.395593	0.00778114	0.107052
ENSMUSG00000029436	992.511	0.00616215	0.0756402	0.923373	0.981292
ENSMUSG00000105039	6.53663	0.0381065	0.145653	0.0847585	NA
ENSMUSG00000030095	726.923	-0.0826674	0.0898844	0.24049	0.675662
ENSMUSG00000031441	1077.46	0.0667497	0.0852284	0.332226	0.755184
ENSMUSG00000032343	2.57993	0.0420958	0.148435	0.0106517	NA
ENSMUSG00000031521	173.793	0.386628	0.177017	0.00235916	0.0470236
ENSMUSG00000021765	7.22201	-0.037828	0.144556	0.154312	NA
ENSMUSG00000034220	917.775	0.05021	0.0872975	0.467237	0.835926
ENSMUSG00000108601	71.877	0.134416	0.175842	0.0979674	0.473106
ENSMUSG00000031093	360.853	-0.028984	0.111206	0.674868	0.913894
ENSMUSG00000024479	825.765	0.0918989	0.0806131	0.171096	0.593967
ENSMUSG00000030103	802.13	-0.015354	0.080417	0.804309	0.951994
ENSMUSG00000027544	513.001	-0.000270725	0.0941955	0.996081	0.998848
ENSMUSG00000024308	691.987	-0.271065	0.124778	0.00443241	0.0724826
ENSMUSG00000045761	242.704	-0.21911	0.176625	0.031535	0.259465
ENSMUSG00000000628	92.0063	-0.127403	0.16336	0.114175	0.503396
ENSMUSG00000026064	1152.36	0.563027	0.0975338	6.16481e-10	9.08237e-08
ENSMUSG00000006732	240.192	0.157673	0.125744	0.0662093	0.390319
ENSMUSG00000027809	457.427	0.0950418	0.103096	0.207207	0.637939
ENSMUSG00000086739	186.359	-0.310578	0.229562	0.0130701	0.151154
ENSMUSG00000045659	482.971	0.0411961	0.0934412	0.559411	0.87501
ENSMUSG00000022098	530.728	0.323955	0.145671	0.00291019	0.0544315
ENSMUSG00000097248	24.0426	0.148556	0.251335	0.0248041	0.22675
ENSMUSG00000031922	319.112	-0.0155235	0.0930673	0.822675	0.956153
ENSMUSG00000101337	129.006	-0.314257	0.212257	0.011255	0.138013
ENSMUSG00000022421	4873.14	0.211697	0.109353	0.0127818	0.148921
ENSMUSG00000061536	850.844	-0.0881135	0.0882068	0.205676	0.635501
ENSMUSG00000073678	1374.19	-0.263688	0.134517	0.00730294	0.102891
ENSMUSG00000097622	121.474	0.134323	0.169289	0.101008	0.479069
ENSMUSG00000002222	1319.58	0.0127692	0.0769429	0.872191	0.969838
ENSMUSG00000022883	580.528	-0.125942	0.139586	0.129242	0.528412
ENSMUSG00000031353	1367.9	0.370772	0.0835175	1.08371e-06	8.77808e-05
ENSMUSG00000032549	3787.81	0.234102	0.0966136	0.00336138	0.060187
ENSMUSG00000029211	373.657	-0.392225	0.123264	0.000139195	0.00560391
ENSMUSG00000015027	259.229	0.151991	0.125382	0.0741104	0.410779
ENSMUSG00000034613	582.222	-0.0306677	0.0847282	0.649214	0.905085
ENSMUSG00000045414	269.817	-0.174137	0.161428	0.0596673	0.372694
ENSMUSG00000037331	2047.47	0.0979891	0.0730224	0.117748	0.511082
ENSMUSG00000112117	237.14	0.131372	0.143082	0.119151	0.512
ENSMUSG00000030877	13.6222	-0.0368606	0.141632	0.302762	0.733375
ENSMUSG00000026398	9.32972	0.00924959	0.138393	0.663156	0.910558
ENSMUSG00000036469	302.804	-0.304042	0.13634	0.00325167	0.0588164
ENSMUSG00000030109	14.7028	-0.0183745	0.139717	0.38748	0.793203
ENSMUSG00000046532	1026.95	0.0734144	0.101337	0.318575	0.746137
ENSMUSG00000050505	580.32	0.927693	0.170276	3.06007e-09	3.88839e-07
ENSMUSG00000023972	273.821	-0.109521	0.118249	0.165745	0.585584
ENSMUSG00000041261	89.2335	-0.343242	0.231673	0.00959413	0.124162
ENSMUSG00000026605	80.9028	1.83664	0.355896	1.3998e-08	1.59884e-06
ENSMUSG00000032089	135.463	2.21934	0.181612	1.47121e-35	1.42434e-32
ENSMUSG00000032586	187.415	-0.227654	0.164865	0.0253597	0.229968
ENSMUSG00000028758	423.242	-0.130387	0.110968	0.101091	0.479255
ENSMUSG00000090176	2.47665	-0.000620124	0.138637	0.968247	NA
ENSMUSG00000046607	326.779	0.758725	0.117315	6.56839e-12	1.33542e-09
ENSMUSG00000036273	150.737	-0.0906546	0.147343	0.197776	0.627299
ENSMUSG00000037370	90.5125	-0.127328	0.227395	0.0139639	0.157274
ENSMUSG00000032252	709.593	-0.0621226	0.0984923	0.388947	0.794573
ENSMUSG00000028063	847.204	-0.143716	0.0973842	0.0573158	0.365798
ENSMUSG00000039159	1766.36	0.206092	0.0702816	0.000996462	0.0248883
ENSMUSG00000035954	588.292	-0.120424	0.130602	0.13916	0.545099
ENSMUSG00000045896	1046.21	-0.0624324	0.0747717	0.323168	0.749533
ENSMUSG00000043535	1271.31	-0.0174894	0.099422	0.79346	0.948745
ENSMUSG00000022426	630.083	0.156149	0.08701	0.0289345	0.246446
ENSMUSG00000056749	134.518	0.692298	0.20742	4.74559e-05	0.00227553
ENSMUSG00000020108	351.251	0.031366	0.0981282	0.65727	0.908918
ENSMUSG00000044716	320.852	0.177883	0.118787	0.0381866	0.293443
ENSMUSG00000032890	3983.11	-0.0609849	0.073636	0.328772	0.752318
ENSMUSG00000063600	52.5683	-0.565225	0.347959	0.00385598	0.0661296
ENSMUSG00000011171	115.731	-0.225858	0.213571	0.0324545	0.264527
ENSMUSG00000037788	853.025	0.0149874	0.072659	0.80965	0.95274
ENSMUSG00000041986	1283.3	0.0495521	0.076794	0.441418	0.82324
ENSMUSG00000062309	93.1918	-0.0813192	0.146363	0.218256	0.651755
ENSMUSG00000039087	404.725	0.0729483	0.124623	0.318404	0.746136
ENSMUSG00000039391	91.6653	-0.72792	0.269555	0.000295262	0.0100445
ENSMUSG00000030623	36.4885	-0.0305303	0.141386	0.286618	0.718347
ENSMUSG00000031448	1.79406	0.0181396	0.140677	0.194875	NA
ENSMUSG00000091568	138.033	0.143883	0.158792	0.095531	0.466755
ENSMUSG00000002343	528.902	-0.0411504	0.0908716	0.554548	0.872275
ENSMUSG00000097074	5.36629	0.0140957	0.138455	0.561873	NA
ENSMUSG00000022637	282	-0.207043	0.121623	0.0198768	0.197612
ENSMUSG00000040463	1216.01	0.0376964	0.0762333	0.556821	0.873502
ENSMUSG00000028845	288.721	0.0746029	0.102163	0.311347	0.74087
ENSMUSG00000116836	241.187	0.0306766	0.0970364	0.66348	0.910558
ENSMUSG00000022101	33.5747	-0.00316234	0.1302	0.945242	0.987087
ENSMUSG00000020431	465.235	-0.0666404	0.102709	0.361913	0.775349
ENSMUSG00000022075	1108.05	-0.153105	0.0789905	0.0220845	0.210699
ENSMUSG00000033774	141.682	-0.206641	0.183965	0.0393536	0.299662
ENSMUSG00000024107	7.10993	-0.0113606	0.137889	0.65055	NA
ENSMUSG00000034098	1601.91	0.505503	0.103586	8.96547e-08	9.25264e-06
ENSMUSG00000049511	517.64	-0.0802326	0.123182	0.282117	0.714897
ENSMUSG00000109954	54.9454	-0.0613952	0.138377	0.315174	0.743972
ENSMUSG00000022994	943.301	-0.0141949	0.0811824	0.82816	0.957972
ENSMUSG00000031772	1556.25	0.0568553	0.0775659	0.376535	0.785065
ENSMUSG00000117286	1547.6	0.0336583	0.0715986	0.584352	0.885085
ENSMUSG00000032735	931.804	0.0015317	0.0774103	0.981505	0.995017
ENSMUSG00000022321	279.717	-0.277461	0.167052	0.0112243	0.1378
ENSMUSG00000036040	136.382	0.786245	0.197708	3.9357e-06	0.000273095
ENSMUSG00000020547	305.285	0.220288	0.118049	0.0132242	0.152505
ENSMUSG00000022353	1259.24	0.0842626	0.0740453	0.181912	0.60834
ENSMUSG00000110070	150.492	0.186444	0.160771	0.0494782	0.339501
ENSMUSG00000032036	585.627	-0.385167	0.10899	4.14426e-05	0.00205005
ENSMUSG00000014773	177.203	-0.110678	0.12793	0.165746	0.585584
ENSMUSG00000071665	80.9934	-0.0247855	0.120448	0.694517	0.921048
ENSMUSG00000020182	1560.04	0.201635	0.094955	0.00902601	0.118699
ENSMUSG00000029090	363.89	0.0720123	0.104283	0.33025	0.753571
ENSMUSG00000031391	2958.23	-0.0665144	0.065769	0.250565	0.685814
ENSMUSG00000065289	9.24515	0.0497418	0.148562	0.129989	0.52937
ENSMUSG00000027649	527.182	0.26054	0.0997059	0.00163809	0.0360433
ENSMUSG00000037362	228.228	0.0528473	0.137001	0.361419	0.774862
ENSMUSG00000013033	4031.83	0.0639575	0.0705871	0.29467	0.725476
ENSMUSG00000004637	358.203	0.0151201	0.0863044	0.826371	0.957583
ENSMUSG00000042104	366.415	0.069769	0.102726	0.345768	0.764107
ENSMUSG00000021072	896.044	0.054621	0.0796521	0.405657	0.804205
ENSMUSG00000020142	1357.17	-0.102642	0.074217	0.104766	0.487679
ENSMUSG00000020919	1298.89	-0.0120517	0.0791974	0.852756	0.965051
ENSMUSG00000060671	1295.47	0.203717	0.0925982	0.00758792	0.105448
ENSMUSG00000030413	50.9498	-0.223756	0.37327	0.0210914	0.205762
ENSMUSG00000002930	717.295	-0.766694	0.121202	1.44526e-11	2.74613e-09
ENSMUSG00000039405	69.1511	-0.0198479	0.139591	0.399844	0.799413
ENSMUSG00000048004	294.626	-0.0593568	0.112106	0.413166	0.806975
ENSMUSG00000051375	2110.62	0.219226	0.0892095	0.00348179	0.0615015
ENSMUSG00000052415	134.198	-0.0162746	0.111136	0.809414	0.95274
ENSMUSG00000032105	74.1319	-1.07052	0.285898	7.82118e-06	0.000503204
ENSMUSG00000044313	3.76034	-0.019861	0.14035	0.304012	NA
ENSMUSG00000020782	25.1351	0.0223798	0.135993	0.570136	0.879288
ENSMUSG00000037541	1117.62	0.133203	0.0879177	0.0616384	0.378007
ENSMUSG00000026258	16.4869	3.35174	0.701122	9.44649e-08	9.69983e-06
ENSMUSG00000030847	792.2	-0.186404	0.12621	0.0349028	0.277624
ENSMUSG00000053113	63.2373	0.682275	0.355144	0.00207709	0.0427422
ENSMUSG00000054196	208.252	0.51427	0.161302	9.98067e-05	0.00427194
ENSMUSG00000037235	782.232	0.0205036	0.0854539	0.76338	0.940281
ENSMUSG00000057363	450.275	0.0722963	0.0931187	0.311669	0.74106
ENSMUSG00000037278	180.998	-0.117705	0.134171	0.145912	0.556013
ENSMUSG00000050608	705.37	0.24501	0.108926	0.00468405	0.0751805
ENSMUSG00000004562	787.119	-0.0701186	0.0774942	0.278821	0.711805
ENSMUSG00000090084	15.3134	-0.0302627	0.140181	0.3552	0.770464
ENSMUSG00000086587	87.3299	-0.0607922	0.125099	0.381512	0.788665
ENSMUSG00000046699	294.799	-0.17255	0.157854	0.0608694	0.37638
ENSMUSG00000073411	886.86	0.0123451	0.0900797	0.857889	0.966676
ENSMUSG00000031511	1611.44	0.0608157	0.0706475	0.320699	0.747978
ENSMUSG00000038070	212.798	-0.0969848	0.128031	0.210164	0.640895
ENSMUSG00000039910	606.141	-0.652598	0.115198	9.33615e-10	1.30009e-07
ENSMUSG00000086801	10.921	0.0136549	0.137075	0.653816	0.906982
ENSMUSG00000031370	699.223	0.0112442	0.0815238	0.865881	0.968348
ENSMUSG00000036334	454.554	-0.167945	0.116404	0.0455818	0.325736
ENSMUSG00000070337	86.7909	-0.0791699	0.139558	0.251528	0.686693
ENSMUSG00000038112	3174.16	-0.0824398	0.0770216	0.200202	0.629132
ENSMUSG00000020681	667.416	-0.315283	0.150752	0.0039175	0.0667381
ENSMUSG00000020123	61.0584	-0.746908	0.317441	0.000727807	0.0199153
ENSMUSG00000027078	69.6104	-0.185715	0.23989	0.0432762	0.315926
ENSMUSG00000011148	562.197	0.00167651	0.0845595	0.980824	0.994868
ENSMUSG00000040003	946.695	-0.034204	0.080186	0.602664	0.890914
ENSMUSG00000017724	86.5113	0.0805969	0.144057	0.232685	0.667333
ENSMUSG00000020808	10.9408	1.93095	0.71859	0.000294263	0.0100445
ENSMUSG00000021596	174.3	-0.0328324	0.116758	0.623079	0.897904
ENSMUSG00000027215	340.974	-0.438487	0.126796	4.56883e-05	0.002199
ENSMUSG00000040125	1008.52	0.115048	0.106389	0.1444	0.553296
ENSMUSG00000006711	763.774	-0.0744798	0.0958042	0.301074	0.731755
ENSMUSG00000022969	159.199	-0.384698	0.254936	0.00729237	0.102816
ENSMUSG00000041236	1749.25	0.00643326	0.0634226	0.909884	0.978581
ENSMUSG00000003604	197.574	0.0486026	0.105088	0.49965	0.849718
ENSMUSG00000035171	370.881	-0.0706705	0.0944763	0.323487	0.749533
ENSMUSG00000037428	3599	0.293616	0.145144	0.00561866	0.0857605
ENSMUSG00000021974	216.819	0.221687	0.157956	0.0269893	0.236871
ENSMUSG00000031139	106.036	0.00571505	0.120932	0.925814	0.981936
ENSMUSG00000051495	620.379	-0.0463936	0.081021	0.478628	0.841708
ENSMUSG00000030934	1089.59	-0.145041	0.085599	0.0395438	0.30056
ENSMUSG00000021763	169.786	-0.465501	0.245958	0.00297696	0.0551729
ENSMUSG00000020520	716.658	0.515273	0.107868	1.46881e-07	1.46619e-05
ENSMUSG00000026558	345.54	0.0647439	0.0996859	0.372168	0.782279
ENSMUSG00000111602	9.61176	0.0666493	0.160445	0.032519	0.264882
ENSMUSG00000066150	283.004	0.0493912	0.111478	0.490504	0.84654
ENSMUSG00000078591	322.624	0.00309973	0.0936178	0.965115	0.991566
ENSMUSG00000028249	1521.42	0.0448456	0.0751486	0.482676	0.843208
ENSMUSG00000052331	310.8	-0.0810103	0.13078	0.267631	0.701729
ENSMUSG00000039137	975.773	0.912166	0.105696	3.77589e-19	1.36612e-16
ENSMUSG00000034807	823.607	0.0476019	0.0869535	0.489167	0.846023
ENSMUSG00000057058	46.6079	-0.0491441	0.135549	0.386862	0.79309
ENSMUSG00000049866	1284.91	0.102177	0.0727881	0.101965	0.481208
ENSMUSG00000099519	1162.15	0.0840758	0.0751164	0.182595	0.60844
ENSMUSG00000016200	343.631	-0.151161	0.121331	0.0722041	0.405125
ENSMUSG00000087115	220.162	0.164412	0.128716	0.058344	0.369415
ENSMUSG00000087535	45.0541	0.0184924	0.127003	0.738309	0.933371
ENSMUSG00000025170	217.954	0.529485	0.173192	0.000148769	0.00588447
ENSMUSG00000034853	663.15	0.102143	0.120006	0.19341	0.622347
ENSMUSG00000051285	842.184	0.099264	0.08878	0.161105	0.579105
ENSMUSG00000000805	125.567	-0.212439	0.287082	0.0306236	0.255272
ENSMUSG00000029730	234.576	0.000582337	0.0985075	0.994115	0.998388
ENSMUSG00000025762	167.874	0.15759	0.157461	0.0782518	0.422196
ENSMUSG00000038178	890.065	0.157753	0.0897781	0.030813	0.256499
ENSMUSG00000047485	185.031	-0.417442	0.172488	0.00114912	0.0277799
ENSMUSG00000046523	113.702	-0.0317508	0.11615	0.636663	0.902146
ENSMUSG00000097466	154.749	-0.0756455	0.133197	0.285011	0.717149
ENSMUSG00000016382	1450.29	-0.245979	0.0871872	0.000976822	0.0245896
ENSMUSG00000074580	40.3374	0.125676	0.190418	0.079843	0.426412
ENSMUSG00000001166	34.7557	-0.11477	0.186783	0.0771972	0.419203
ENSMUSG00000021913	2045	0.183648	0.0753825	0.00506661	0.0796669
ENSMUSG00000024302	1274.52	-0.0322089	0.0763268	0.614034	0.894591
ENSMUSG00000005087	64.567	-0.114799	0.210625	0.0118215	0.1413
ENSMUSG00000027423	794.887	0.192775	0.098778	0.0145831	0.160437
ENSMUSG00000036856	254.96	0.0227504	0.135946	0.567078	0.878136
ENSMUSG00000032878	703.017	0.0497238	0.0798798	0.448287	0.826315
ENSMUSG00000047866	1228.66	-0.00247439	0.0645081	0.964962	0.991542
ENSMUSG00000060477	243.987	-0.419839	0.177492	0.00130594	0.0304136
ENSMUSG00000020701	709.502	0.121898	0.0880199	0.0843109	0.437432
ENSMUSG00000071604	335.241	0.112477	0.114914	0.155365	0.570508
ENSMUSG00000052920	341.885	-0.18632	0.176488	0.0515053	0.347329
ENSMUSG00000007594	1242.89	0.326692	0.0959853	9.01854e-05	0.00392625
ENSMUSG00000047554	578.269	0.0396896	0.0793561	0.544604	0.867659
ENSMUSG00000035653	1117.59	-0.106438	0.0955552	0.146711	0.557372
ENSMUSG00000036095	2574.15	0.0602293	0.083588	0.365767	0.778528
ENSMUSG00000078952	64.5178	-0.284997	0.345537	0.019391	0.194494
ENSMUSG00000043668	225.282	-0.660742	0.148741	5.51808e-07	4.63587e-05
ENSMUSG00000024534	113.499	-0.171544	0.209188	0.0569844	0.364898
ENSMUSG00000045573	2039.36	0.180224	0.151221	0.0530912	0.351366
ENSMUSG00000024036	260.258	-0.137326	0.127283	0.10029	0.477738
ENSMUSG00000028373	1429.54	0.111117	0.0895113	0.12104	0.514324
ENSMUSG00000031026	934.918	-0.185985	0.11207	0.0264245	0.234622
ENSMUSG00000026696	1317.6	0.029059	0.0682744	0.627099	0.899823
ENSMUSG00000023947	50.3883	0.573922	0.330008	0.00327452	0.0591771
ENSMUSG00000039275	1097.68	0.0339349	0.0707917	0.579673	0.882737
ENSMUSG00000087431	298.428	-0.231796	0.128294	0.0130062	0.150672
ENSMUSG00000029108	1356.25	0.0162757	0.0873815	0.811486	0.95333
ENSMUSG00000027519	924.322	-0.103026	0.0795016	0.119567	0.512
ENSMUSG00000111977	378.622	0.00146847	0.0961594	0.983882	0.995784
ENSMUSG00000029705	1103.38	0.18318	0.0777799	0.00628435	0.0927866
ENSMUSG00000083695	104.041	-0.0222268	0.119347	0.726906	0.929202
ENSMUSG00000046865	433.616	0.225791	0.120129	0.0122335	0.144688
ENSMUSG00000040969	5.8684	0.0409996	0.145847	0.130701	NA
ENSMUSG00000042616	845.314	-0.069714	0.0801746	0.291304	0.723244
ENSMUSG00000039977	93.6711	-0.375313	0.260131	0.00852104	0.113975
ENSMUSG00000020361	3061.56	0.174403	0.0685588	0.00414069	0.0694591
ENSMUSG00000032187	1928.07	0.0525334	0.0789369	0.422501	0.813199
ENSMUSG00000003872	453.454	0.16794	0.11079	0.0419422	0.30952
ENSMUSG00000037138	751.398	0.0670422	0.0763356	0.298034	0.728436
ENSMUSG00000061887	1729.84	0.164002	0.0969971	0.0322939	0.263682
ENSMUSG00000044042	105.24	-0.0706629	0.134134	0.303393	0.734042
ENSMUSG00000057615	16.912	-0.00894354	0.133863	0.817836	0.954807
ENSMUSG00000034780	354.886	-0.113791	0.117396	0.151966	0.564725
ENSMUSG00000031750	345.807	0.016796	0.0882186	0.808819	0.952703
ENSMUSG00000111673	7.98384	-0.00713375	0.137251	0.7859	NA
ENSMUSG00000090213	468.033	-0.0521376	0.0986479	0.466669	0.835923
ENSMUSG00000024887	197.312	-0.0341612	0.119512	0.604607	0.891362
ENSMUSG00000010803	1083.18	-0.193874	0.094181	0.0111775	0.137478
ENSMUSG00000039449	790.981	0.0366679	0.0808093	0.581121	0.883281
ENSMUSG00000021830	1240.18	-0.0136751	0.0695453	0.819898	0.954961
ENSMUSG00000001424	1757.28	0.0573337	0.0656585	0.322653	0.749399
ENSMUSG00000039646	335.519	-0.153879	0.145053	0.0793544	0.425463
ENSMUSG00000061758	181.238	-0.076384	0.119941	0.304053	0.734779
ENSMUSG00000097923	8.42716	-0.0403534	0.145676	0.125057	NA
ENSMUSG00000051747	42.4878	0.0533654	0.13858	0.343318	0.763074
ENSMUSG00000044024	1044.15	0.11631	0.116645	0.145929	0.556013
ENSMUSG00000029335	456.536	-0.0219549	0.109383	0.747209	0.935527
ENSMUSG00000030889	330.394	0.0501531	0.105107	0.48741	0.844997
ENSMUSG00000026527	725.147	0.17492	0.0929725	0.0200573	0.198823
ENSMUSG00000027134	607.06	0.200834	0.103753	0.0138535	0.156584
ENSMUSG00000063681	36.5114	-1.63033	0.434933	8.36839e-06	0.00053168
ENSMUSG00000056004	723.571	0.00982028	0.0974594	0.889555	0.974323
ENSMUSG00000042846	522.103	-0.456133	0.131316	4.05663e-05	0.00201651
ENSMUSG00000024270	1679.42	0.202872	0.0697354	0.00110062	0.026895
ENSMUSG00000028863	1619.03	-0.0786197	0.0759491	0.219002	0.652295
ENSMUSG00000026637	24.9509	-0.165554	0.312995	0.00944578	0.122946
ENSMUSG00000048186	198.184	0.359943	0.173425	0.00334765	0.0600185
ENSMUSG00000051726	971.976	0.583805	0.11159	1.27263e-08	1.4618e-06
ENSMUSG00000063889	134.374	-0.0662335	0.133553	0.323206	0.749533
ENSMUSG00000003355	97.3406	1.18449	0.231362	1.69441e-08	1.92453e-06
ENSMUSG00000022780	22.201	-0.0626229	0.154553	0.102511	0.481937
ENSMUSG00000020689	41.4388	-0.0828133	0.16433	0.102805	0.482704
ENSMUSG00000020091	1192.08	0.0302542	0.0710529	0.622025	0.897608
ENSMUSG00000020312	923.295	-0.00415574	0.0835422	0.949769	0.988906
ENSMUSG00000021700	3860.39	0.170792	0.0649563	0.00337395	0.0602775
ENSMUSG00000025938	28.998	0.123875	0.209825	0.038253	0.293813
ENSMUSG00000058248	497.938	-0.26388	0.131402	0.00665407	0.0965847
ENSMUSG00000044224	446.669	0.153203	0.1082	0.0578686	0.36732
ENSMUSG00000087006	527.158	-0.355187	0.139439	0.00104436	0.0258306
ENSMUSG00000015749	1195.14	0.0945622	0.0737693	0.133597	0.536471
ENSMUSG00000026787	4923	0.294479	0.0917029	0.000211852	0.00774668
ENSMUSG00000021773	378.835	0.165853	0.115952	0.0481087	0.33405
ENSMUSG00000034265	434.007	-0.0255929	0.0838189	0.702649	0.922661
ENSMUSG00000039098	47.0955	0.101128	0.168901	0.119422	0.512
ENSMUSG00000117292	7.25323	-0.014842	0.137858	0.58975	NA
ENSMUSG00000025658	582.045	-0.233836	0.142357	0.0166836	0.17694
ENSMUSG00000029007	281.403	-0.208427	0.143577	0.0283142	0.243469
ENSMUSG00000025092	1750.49	-0.0585688	0.0661525	0.315862	0.744445
ENSMUSG00000016256	800.472	0.172065	0.10016	0.0286965	0.245518
ENSMUSG00000020111	906.589	-0.00546051	0.0740149	0.930044	0.983344
ENSMUSG00000041078	1461.33	0.134061	0.0756122	0.0381483	0.293341
ENSMUSG00000026765	222.625	-0.446841	0.156452	0.000316858	0.0105607
ENSMUSG00000086171	256.189	0.17258	0.132541	0.0518873	0.348129
ENSMUSG00000027674	1019.84	-0.159544	0.0974086	0.0369525	0.287627
ENSMUSG00000029919	124.698	1.94257	0.236318	1.10212e-17	3.55669e-15
ENSMUSG00000018160	512.954	0.0394178	0.0899436	0.568077	0.878147
ENSMUSG00000022861	669.11	-0.0157415	0.0972521	0.820885	0.955157
ENSMUSG00000006342	875.025	0.169135	0.0944115	0.0254937	0.230523
ENSMUSG00000032360	42.6109	0.0437233	0.132719	0.447463	0.826207
ENSMUSG00000019810	694.679	-0.0495235	0.0807228	0.454749	0.829318
ENSMUSG00000037533	708.898	-0.0380081	0.0949266	0.588539	0.886734
ENSMUSG00000043456	148.39	-0.0759815	0.1366	0.273456	0.706703
ENSMUSG00000020435	536.518	0.19716	0.100412	0.0135382	0.154894
ENSMUSG00000043635	42.2799	0.0374121	0.132568	0.502173	0.850658
ENSMUSG00000047606	148.84	-0.0553173	0.120557	0.426368	0.815263
ENSMUSG00000017817	100.899	-0.484305	0.371115	0.00637146	0.0936646
ENSMUSG00000106678	14.8554	0.0379297	0.141447	0.312332	0.742171
ENSMUSG00000061808	109.129	1.47117	0.240798	4.90467e-11	8.67102e-09
ENSMUSG00000014846	995.409	0.320856	0.130883	0.00170575	0.0371303
ENSMUSG00000075705	117.94	0.0178178	0.113828	0.790834	0.947953
ENSMUSG00000043153	206.263	-0.0746376	0.10791	0.315628	0.744204
ENSMUSG00000026224	84.4535	0.15065	0.185028	0.0798137	0.426412
ENSMUSG00000015090	870.322	0.0213526	0.10791	0.753196	0.936905
ENSMUSG00000032340	1691.24	0.117123	0.102035	0.125682	0.522653
ENSMUSG00000043065	247.205	0.00988394	0.0988457	0.888302	0.974041
ENSMUSG00000031770	1029.51	0.0797001	0.0881081	0.253903	0.689374
ENSMUSG00000024952	508.025	-0.178617	0.101867	0.0239185	0.221285
ENSMUSG00000108917	33.9895	0.0262035	0.133135	0.586129	0.885334
ENSMUSG00000066361	0.616443	0.00248056	0.139417	0.739009	NA
ENSMUSG00000053702	901.54	-0.131974	0.129299	0.112101	0.498608
ENSMUSG00000052981	1348.31	0.237234	0.105939	0.00512735	0.0804975
ENSMUSG00000040009	1341.64	-0.00815887	0.0761094	0.897513	0.976684
ENSMUSG00000029722	482.743	-0.0378652	0.092672	0.581585	0.883525
ENSMUSG00000026134	108.152	-0.0277138	0.114234	0.681008	0.915349
ENSMUSG00000042751	2109.36	-0.0237561	0.0672149	0.686059	0.917468
ENSMUSG00000015647	467.972	-0.072427	0.134442	0.292716	0.723915
ENSMUSG00000020029	1048.64	-0.0635868	0.105956	0.384002	0.790356
ENSMUSG00000029869	847.858	-0.346163	0.0881916	1.072e-05	0.000660448
ENSMUSG00000053600	61.7381	-0.0228594	0.124242	0.693194	0.920231
ENSMUSG00000039081	129.206	0.0287891	0.116282	0.665863	0.911358
ENSMUSG00000083841	23.724	0.0820989	0.162883	0.113383	0.501762
ENSMUSG00000111375	998.998	-0.034142	0.0858822	0.614248	0.894704
ENSMUSG00000022018	78.7934	-0.2167	0.246153	0.0350385	0.278377
ENSMUSG00000022367	3.66122	0.00888719	0.138861	0.616515	NA
ENSMUSG00000031442	1962.18	0.0925059	0.0804123	0.163043	0.58215
ENSMUSG00000021747	161.735	-0.0896606	0.124844	0.239994	0.675057
ENSMUSG00000034755	366.311	-0.231683	0.189876	0.0282902	0.243469
ENSMUSG00000052392	61.611	-0.00102293	0.122341	0.985399	0.996377
ENSMUSG00000099839	44.6111	0.123439	0.209731	0.0379606	0.29245
ENSMUSG00000022434	368.814	-0.142925	0.116019	0.0809172	0.429048
ENSMUSG00000050029	316.295	0.0729541	0.104807	0.32454	0.749968
ENSMUSG00000022514	298.885	0.700483	0.193479	1.73684e-05	0.000978166
ENSMUSG00000022816	342.879	-0.142512	0.192498	0.0759901	0.416205
ENSMUSG00000053093	418.652	-0.214732	0.145328	0.0253445	0.229933
ENSMUSG00000074794	428.676	-0.0899808	0.11417	0.238995	0.674219
ENSMUSG00000025473	37.299	0.0597268	0.144743	0.257587	0.694564
ENSMUSG00000087408	1496.03	0.176609	0.0850517	0.0130385	0.15096
ENSMUSG00000046709	2221.46	0.00564254	0.0635553	0.921314	0.980539
ENSMUSG00000038836	173.945	-0.00983738	0.101694	0.896388	0.976419
ENSMUSG00000048478	154.762	0.5269	0.190675	0.000360637	0.0116383
ENSMUSG00000036545	126.534	-0.155561	0.214918	0.0583377	0.369415
ENSMUSG00000021703	682.796	0.164121	0.160581	0.0717284	0.404412
ENSMUSG00000106383	170.09	-0.201748	0.162315	0.0376283	0.291094
ENSMUSG00000029147	1111.36	0.0446401	0.0739198	0.478273	0.84149
ENSMUSG00000059003	248.683	0.315128	0.151409	0.00416503	0.0696364
ENSMUSG00000029658	20.2973	0.0699098	0.156476	0.125279	0.52165
ENSMUSG00000040118	1384.65	0.522125	0.140605	1.47352e-05	0.000855869
ENSMUSG00000089837	1267.01	0.114603	0.0946996	0.119294	0.512
ENSMUSG00000040133	409.711	0.186615	0.122681	0.0335249	0.269939
ENSMUSG00000044968	204.822	-0.179007	0.153393	0.0534654	0.353038
ENSMUSG00000110455	265.871	0.0981115	0.110098	0.202033	0.631053
ENSMUSG00000040359	576.972	0.00384631	0.0856445	0.955437	0.989785
ENSMUSG00000010290	633.8	-0.0639296	0.0791803	0.329264	0.752318
ENSMUSG00000025789	286.337	-0.261532	0.173405	0.0159358	0.171061
ENSMUSG00000114860	154.915	0.0902677	0.133183	0.231763	0.665408
ENSMUSG00000026107	149.081	0.0968226	0.133775	0.20942	0.640065
ENSMUSG00000096914	291.295	-0.201254	0.155173	0.0365533	0.285723
ENSMUSG00000115293	1392.04	0.184804	0.0863944	0.0105086	0.131883
ENSMUSG00000107879	166.301	-0.0118172	0.102209	0.86464	0.968245
ENSMUSG00000038150	917.278	0.0803959	0.0795781	0.229873	0.662968
ENSMUSG00000042632	474.624	0.00453559	0.0835667	0.946703	0.987553
ENSMUSG00000097715	181.018	-0.0857594	0.120681	0.258523	0.695209
ENSMUSG00000016763	55.6165	0.193805	0.304736	0.02807	0.242332
ENSMUSG00000024451	170.345	-0.625496	0.250593	0.000567777	0.0165855
ENSMUSG00000048826	438.334	-0.082683	0.0969729	0.256547	0.693413
ENSMUSG00000029168	1493.07	0.0691191	0.0673233	0.241677	0.676892
ENSMUSG00000086741	125.268	0.0484639	0.117919	0.487293	0.844997
ENSMUSG00000022656	352.96	0.723959	0.20099	1.81772e-05	0.00101528
ENSMUSG00000026934	1.85139	-0.0177491	0.140606	0.202313	NA
ENSMUSG00000030979	428.662	0.16061	0.103246	0.0423445	0.311697
ENSMUSG00000030036	464.215	0.0709024	0.0900867	0.313753	0.743376
ENSMUSG00000021379	1268.59	0.127677	0.125962	0.122787	0.516915
ENSMUSG00000034295	1064.66	1.09541	0.091189	2.10997e-34	1.78741e-31
ENSMUSG00000004791	183.795	0.0765193	0.112191	0.307439	0.737949
ENSMUSG00000021647	852.827	0.657911	0.139101	1.46529e-07	1.46619e-05
ENSMUSG00000038805	641.168	0.082876	0.100865	0.262752	0.698579
ENSMUSG00000002341	1093.63	-0.0893975	0.106352	0.234991	0.669691
ENSMUSG00000033597	3123.25	0.0997958	0.0909591	0.161307	0.579422
ENSMUSG00000050860	202.549	0.39882	0.203364	0.00352973	0.061918
ENSMUSG00000056429	3142.11	0.0437853	0.0654506	0.448845	0.826882
ENSMUSG00000000202	148.06	-0.151366	0.168629	0.083274	0.435341
ENSMUSG00000047221	322.394	0.0271623	0.0938221	0.69891	0.92169
ENSMUSG00000049354	3318.19	0.114959	0.0719496	0.0643553	0.384625
ENSMUSG00000038305	351.36	-0.347334	0.139141	0.0012572	0.0295834
ENSMUSG00000029608	2213.69	-0.109885	0.0940298	0.131618	0.533121
ENSMUSG00000040624	197.34	-0.643777	0.278758	0.000855633	0.022331
ENSMUSG00000074818	143.583	-0.00267653	0.110665	0.967386	0.992275
ENSMUSG00000028221	466.374	-0.0176101	0.0843928	0.79294	0.948652
ENSMUSG00000043621	216.99	-0.596137	0.160118	1.19333e-05	0.000722071
ENSMUSG00000046999	120.57	-0.0199601	0.112446	0.766156	0.941135
ENSMUSG00000048349	0.96196	0.0141611	0.140352	0.146939	NA
ENSMUSG00000086312	23.8473	-0.0105418	0.13118	0.817558	0.954807
ENSMUSG00000032553	894.233	0.018087	0.0814829	0.784098	0.9446
ENSMUSG00000055069	25.542	-0.169259	0.306821	0.0147537	0.161615
ENSMUSG00000102260	4.13269	-0.0105927	0.138541	0.616918	NA
ENSMUSG00000024789	468.929	-0.112314	0.113266	0.151888	0.564695
ENSMUSG00000005220	7.37446	0.00183106	0.137784	0.935524	NA
ENSMUSG00000059586	574.4	-0.143542	0.0991199	0.0600576	0.37328
ENSMUSG00000031112	160.93	0.368017	0.239588	0.00816781	0.110633
ENSMUSG00000028433	960.944	0.0797401	0.0718806	0.198667	0.628236
ENSMUSG00000029657	3243.57	0.248769	0.0905632	0.00123243	0.0291694
ENSMUSG00000033808	474.646	-0.0118295	0.092922	0.864036	0.968077
ENSMUSG00000097961	501.172	0.197866	0.210333	0.0458428	0.326728
ENSMUSG00000114081	1.59365	0.0147693	0.140063	0.288604	NA
ENSMUSG00000039509	651.914	-0.00371592	0.0855976	0.955306	0.989785
ENSMUSG00000038048	26.4391	-0.11232	0.192842	0.0537584	0.353908
ENSMUSG00000045284	1469.51	0.123693	0.0814758	0.0676106	0.393866
ENSMUSG00000084691	101.34	0.0494871	0.127777	0.444001	0.824725
ENSMUSG00000031246	497.701	-0.134782	0.11419	0.0948348	0.464823
ENSMUSG00000101942	30.1336	0.691332	0.412704	0.0030869	0.0565912
ENSMUSG00000089544	10.8399	-0.00601221	0.136706	0.830217	0.958695
ENSMUSG00000044365	781.709	-0.102941	0.0868082	0.140296	0.547567
ENSMUSG00000045318	128.862	0.0151314	0.121548	0.804759	0.952084
ENSMUSG00000049281	1422.29	-0.0323682	0.0690638	0.589084	0.88689
ENSMUSG00000053889	2.53716	0.0073576	0.138827	0.662345	NA
ENSMUSG00000097452	51.5546	0.0139427	0.122934	0.813291	0.953802
ENSMUSG00000055912	148.684	0.099779	0.135239	0.203536	0.633795
ENSMUSG00000042425	1325.42	-0.178725	0.0971518	0.0205818	0.202197
ENSMUSG00000042688	1015.59	-0.0411004	0.0776385	0.524593	0.859058
ENSMUSG00000027347	1008.46	-0.0773	0.0887036	0.268886	0.702505
ENSMUSG00000026869	962.061	-0.159216	0.0815763	0.020011	0.198461
ENSMUSG00000075224	702.853	0.0809367	0.109471	0.282846	0.715509
ENSMUSG00000026112	891.432	-0.0159962	0.07391	0.798156	0.949743
ENSMUSG00000022177	56.2972	-0.159365	0.225567	0.0508822	0.344694
ENSMUSG00000091177	9.45657	0.0106232	0.136666	0.726326	0.928963
ENSMUSG00000009092	32.7267	-0.101468	0.17536	0.0925468	0.459954
ENSMUSG00000038172	781.478	-0.0294069	0.0998912	0.677916	0.914612
ENSMUSG00000005705	52.6234	0.884777	0.267897	4.57517e-05	0.002199
ENSMUSG00000021701	474.862	-0.0736666	0.0993488	0.315269	0.743972
ENSMUSG00000033805	70.0535	0.00518278	0.122212	0.93117	0.983452
ENSMUSG00000028005	1258.8	0.159277	0.0758218	0.0145767	0.160437
ENSMUSG00000057230	3562.94	0.236665	0.078583	0.000606469	0.0174648
ENSMUSG00000015568	122.375	0.151653	0.183479	0.0808093	0.428852
ENSMUSG00000028187	201.047	0.214907	0.143984	0.025563	0.230533
ENSMUSG00000031833	1940.63	-0.11671	0.0774361	0.0740773	0.410779
ENSMUSG00000034308	181.01	-0.352859	0.157805	0.00235761	0.0470236
ENSMUSG00000087306	253.942	-0.12137	0.118471	0.131048	0.532333
ENSMUSG00000035596	2668.3	-0.0150379	0.0695729	0.802384	0.951302
ENSMUSG00000024570	374.696	0.267683	0.128304	0.00563218	0.0859024
ENSMUSG00000020799	295.876	0.0170836	0.102023	0.806171	0.952337
ENSMUSG00000068154	301.869	-0.426554	0.143139	0.000231759	0.00837605
ENSMUSG00000049001	78.8157	-0.100645	0.184136	0.0483772	0.335227
ENSMUSG00000055976	30.2434	0.0190809	0.131864	0.686362	0.917571
ENSMUSG00000056870	56.458	-0.0596953	0.14112	0.29637	0.727099
ENSMUSG00000049404	17.8767	-0.0726339	0.164875	0.026382	0.234531
ENSMUSG00000056673	1.96346	0.0113111	0.139417	0.457764	NA
ENSMUSG00000032840	850.368	-0.0588157	0.0780447	0.36496	0.778105
ENSMUSG00000021200	60.2036	-0.616221	0.477611	0.00484159	0.0771429
ENSMUSG00000039903	43.7683	-0.0521243	0.137543	0.353599	0.769429
ENSMUSG00000030966	51.1402	-0.0107055	0.126476	0.842944	0.962828
ENSMUSG00000033157	411.409	-0.000229218	0.0862632	0.996626	0.998935
ENSMUSG00000032537	779.528	0.0449664	0.0782389	0.48918	0.846023
ENSMUSG00000062115	1493.66	0.175032	0.0772846	0.00841841	0.113094
ENSMUSG00000102758	11.8414	-0.0243542	0.138459	0.460023	0.831489
ENSMUSG00000066595	320.17	0.0125323	0.100196	0.858712	0.967224
ENSMUSG00000038936	1315.49	0.367784	0.0862134	2.39687e-06	0.000178501
ENSMUSG00000043165	504.46	-0.207362	0.127963	0.022228	0.21177
ENSMUSG00000049313	2465.86	-0.153674	0.121972	0.0710164	0.402968
ENSMUSG00000049555	674.901	-0.0432228	0.0921766	0.534584	0.865268
ENSMUSG00000026430	549.393	0.19722	0.0987838	0.0127042	0.148307
ENSMUSG00000040212	24.5045	-0.0927824	0.181392	0.0259323	0.232123
ENSMUSG00000024037	371.626	0.0705356	0.0997278	0.343915	0.763074
ENSMUSG00000051379	570.546	-1.13362	0.129951	1.50467e-19	5.88298e-17
ENSMUSG00000032899	49.9918	-0.0377622	0.127515	0.532511	0.863976
ENSMUSG00000022842	1521.15	0.187589	0.0937667	0.0139589	0.157274
ENSMUSG00000041923	855.229	-0.11091	0.0822994	0.101638	0.48017
ENSMUSG00000062785	465.371	0.0652012	0.0965493	0.367002	0.778741
ENSMUSG00000019960	255.155	0.519511	0.143529	2.19698e-05	0.0011943
ENSMUSG00000089865	1655.11	0.0278884	0.0656861	0.642706	0.903669
ENSMUSG00000035722	380.421	0.319541	0.156912	0.00448122	0.073003
ENSMUSG00000102796	109.278	-0.0403819	0.119395	0.547386	0.869353
ENSMUSG00000048387	32.8217	-0.0173974	0.140621	0.188232	0.615857
ENSMUSG00000078716	1416.35	0.043773	0.0683026	0.463002	0.833256
ENSMUSG00000021265	174.565	-0.0252434	0.103703	0.718364	0.926162
ENSMUSG00000041734	229.283	-1.29183	0.17845	2.21849e-14	5.63802e-12
ENSMUSG00000018428	532.406	0.0501436	0.0836902	0.458525	0.830478
ENSMUSG00000041870	622.697	0.234334	0.124147	0.0112274	0.1378
ENSMUSG00000051331	941.398	0.194045	0.0988369	0.0140766	0.157769
ENSMUSG00000040276	3078.63	0.148564	0.0923656	0.0445876	0.322257
ENSMUSG00000030772	679.626	-0.492049	0.145557	5.02145e-05	0.00239651
ENSMUSG00000027611	16.5077	-0.0806535	0.170641	0.029042	0.246845
ENSMUSG00000022358	166.167	-0.571985	0.476515	0.00554573	0.0849191
ENSMUSG00000021453	233.338	0.0760807	0.114325	0.310373	0.739918
ENSMUSG00000055817	1196.62	-0.171928	0.0758285	0.00858112	0.114404
ENSMUSG00000027520	1754.69	0.0207256	0.0954372	0.76403	0.940341
ENSMUSG00000020826	11.7106	-0.0461442	0.147307	0.135319	0.538842
ENSMUSG00000032965	424.812	-0.202557	0.119201	0.0207708	0.203514
ENSMUSG00000029386	606.335	-0.0906717	0.0847574	0.188175	0.615772
ENSMUSG00000029213	480.047	-0.145283	0.0997874	0.0582513	0.369058
ENSMUSG00000006154	243.445	0.0573867	0.107564	0.42898	0.816463
ENSMUSG00000031654	323.095	0.0961739	0.137048	0.207416	0.638091
ENSMUSG00000062867	805.291	0.15745	0.088334	0.0294141	0.24876
ENSMUSG00000018698	45.5346	-0.0347015	0.138152	0.41467	0.807957
ENSMUSG00000097451	3432.99	0.167435	0.145735	0.0657138	0.38842
ENSMUSG00000109372	84.4338	-1.75059	0.321159	2.32666e-09	2.99388e-07
ENSMUSG00000024486	200.816	0.0117874	0.0995342	0.866881	0.968656
ENSMUSG00000059857	941.324	-0.00952908	0.0904008	0.889155	0.974314
ENSMUSG00000118202	108.682	-0.0710493	0.134148	0.300357	0.731061
ENSMUSG00000027840	47.5381	-0.108952	0.172798	0.110519	0.49591
ENSMUSG00000039632	184.718	-0.290801	0.161314	0.00816091	0.110613
ENSMUSG00000045903	109.299	-0.0117048	0.117724	0.853187	0.965051
ENSMUSG00000079481	803.37	-0.291481	0.109467	0.00112008	0.0272071
ENSMUSG00000039316	833.64	-0.346888	0.0934178	2.47869e-05	0.00131255
ENSMUSG00000022261	1311.54	0.191778	0.085297	0.00745826	0.104287
ENSMUSG00000026077	203.017	1.24443	0.208251	1.26427e-10	2.10688e-08
ENSMUSG00000074480	103.543	0.0212415	0.120909	0.735118	0.931643
ENSMUSG00000035164	205.976	-0.101466	0.134144	0.192051	0.620661
ENSMUSG00000117023	53.1574	0.0745737	0.14261	0.25309	0.688466
ENSMUSG00000021702	85.783	0.0697543	0.144858	0.249302	0.684332
ENSMUSG00000005803	106.983	-0.562163	0.314417	0.00284477	0.0535527
ENSMUSG00000029775	2566.89	-0.141347	0.0707183	0.0218387	0.209845
ENSMUSG00000025876	1372.23	-0.0429565	0.0857613	0.527271	0.860433
ENSMUSG00000026890	724.816	-0.0961206	0.0939585	0.184656	0.6108
ENSMUSG00000097060	118.445	0.0650265	0.122656	0.36847	0.77962
ENSMUSG00000041552	60.4732	0.0213045	0.12697	0.705065	0.923263
ENSMUSG00000020599	685.213	-0.135056	0.0837489	0.0504909	0.343207
ENSMUSG00000030283	824.043	-0.111399	0.0855256	0.108228	0.491375
ENSMUSG00000085687	65.4316	0.0149699	0.121844	0.809188	0.95274
ENSMUSG00000022722	411.059	-0.00828217	0.0911639	0.902435	0.977486
ENSMUSG00000105987	207.39	0.178294	0.162601	0.0575927	0.366485
ENSMUSG00000090231	64.9408	-0.0361764	0.125765	0.556785	0.873502
ENSMUSG00000020918	1056.96	0.104764	0.081939	0.12186	0.515824
ENSMUSG00000040938	336.799	-0.195715	0.161974	0.0415582	0.308003
ENSMUSG00000017756	320.392	-0.955384	0.138334	2.77417e-13	6.40929e-11
ENSMUSG00000073295	1013.42	-0.051033	0.0808197	0.441593	0.82324
ENSMUSG00000028825	10.8656	0.104779	0.196925	0.0139122	0.156964
ENSMUSG00000097535	666.187	-0.125533	0.0885102	0.0774107	0.419802
ENSMUSG00000052271	16.8282	-0.0399388	0.14114	0.325154	0.750221
ENSMUSG00000029878	955.678	-0.175008	0.0961257	0.0217191	0.209375
ENSMUSG00000074622	86.1571	0.013909	0.123586	0.813168	0.953802
ENSMUSG00000037747	2002.88	0.453879	0.103302	1.0202e-06	8.29775e-05
ENSMUSG00000087088	81.8647	0.0667157	0.129782	0.336707	0.759439
ENSMUSG00000028351	1436.52	0.157334	0.0810214	0.0212458	0.206476
ENSMUSG00000061143	197.049	0.0279031	0.108548	0.689871	0.918784
ENSMUSG00000093502	26.9375	-0.0880057	0.169733	0.0822201	0.432952
ENSMUSG00000045441	167.371	-0.0498851	0.119851	0.469293	0.83636
ENSMUSG00000031789	343.976	-0.0538291	0.10909	0.455635	0.829343
ENSMUSG00000020354	18.0064	-0.0140053	0.134	0.727891	0.92967
ENSMUSG00000022026	24.4009	-0.0772632	0.16168	0.101338	0.479868
ENSMUSG00000033909	667.447	0.121895	0.112597	0.125755	0.522847
ENSMUSG00000042082	1200.55	0.0336134	0.0748531	0.595804	0.888966
ENSMUSG00000059742	294.7	-0.253106	0.150052	0.0132244	0.152505
ENSMUSG00000031837	800.935	-0.0691273	0.090042	0.325502	0.750229
ENSMUSG00000114880	24.5619	0.00122044	0.131257	0.975197	0.993869
ENSMUSG00000032303	377.589	0.330966	0.152641	0.00319407	0.0580847
ENSMUSG00000068551	498.646	-0.0459319	0.0890891	0.506899	0.852301
ENSMUSG00000035983	78.3543	0.0581563	0.128068	0.388247	0.79403
ENSMUSG00000115062	15.2604	0.0393874	0.142098	0.291928	0.723499
ENSMUSG00000025040	557.261	0.0339782	0.087384	0.619873	0.896866
ENSMUSG00000040502	482.994	0.0382178	0.0867012	0.576198	0.88215
ENSMUSG00000110067	11.1502	0.100924	0.19281	0.0125256	0.147117
ENSMUSG00000010122	17.5398	0.00501645	0.137136	0.851033	0.965051
ENSMUSG00000030720	176.436	-0.1171	0.133185	0.149018	0.561363
ENSMUSG00000048699	139.29	0.051127	0.113718	0.474589	0.839554
ENSMUSG00000002319	1572.87	0.136242	0.0757959	0.0354266	0.279929
ENSMUSG00000038122	265.332	-0.0596622	0.113388	0.410569	0.806266
ENSMUSG00000028524	1554.04	-0.0524407	0.0696164	0.384522	0.791026
ENSMUSG00000075307	31.4782	-0.0752489	0.157516	0.137801	0.542532
ENSMUSG00000063052	589.276	0.0116005	0.0799144	0.862271	0.968032
ENSMUSG00000055022	3224.11	0.0665237	0.0692829	0.269525	0.703068
ENSMUSG00000001687	1146.16	0.0732343	0.0743488	0.24681	0.682522
ENSMUSG00000030108	79.6485	-0.0278881	0.142308	NA	NA
ENSMUSG00000027400	1390.5	-0.350175	0.125207	0.000537726	0.0158442
ENSMUSG00000025246	1138.01	-0.190423	0.0932089	0.0119735	0.142944
ENSMUSG00000062098	1211.11	-0.1667	0.0875198	0.0205057	0.201792
ENSMUSG00000001156	258.678	0.0224881	0.0950758	0.748969	0.936409
ENSMUSG00000028525	784.759	-0.171566	0.138249	0.0545684	0.356892
ENSMUSG00000079445	94.0036	1.24547	0.198052	1.71256e-11	3.16528e-09
ENSMUSG00000050855	240.179	0.0512637	0.104595	0.475129	0.839867
ENSMUSG00000008206	1162.87	0.0213677	0.0759083	0.738876	0.933381
ENSMUSG00000026196	18.5771	-0.0179208	0.135055	0.644777	0.903723
ENSMUSG00000023915	1263.94	0.086977	0.0785338	0.184865	0.610938
ENSMUSG00000048562	75.2178	-0.0180618	0.120707	0.771976	0.942424
ENSMUSG00000050947	1247.12	-0.154962	0.0835003	0.0256986	0.231287
ENSMUSG00000003934	2016.51	-0.0635358	0.0906333	0.366664	0.778741
ENSMUSG00000030451	3000.91	0.0466793	0.0924886	0.5071	0.852477
ENSMUSG00000021745	1718.99	0.0338485	0.099318	0.638532	0.902817
ENSMUSG00000016253	766.534	-0.0612269	0.0797905	0.354527	0.769572
ENSMUSG00000031885	368.44	-0.270654	0.121023	0.00393039	0.0668635
ENSMUSG00000045827	169.476	-0.291327	0.280706	0.0169368	0.178694
ENSMUSG00000050967	1075.56	-0.308785	0.0862853	5.08536e-05	0.00241567
ENSMUSG00000038351	1510.81	-0.0543972	0.068951	0.363363	0.776304
ENSMUSG00000049939	586.292	-0.164488	0.0922911	0.0268371	0.236248
ENSMUSG00000029778	3183.67	-0.097566	0.0716531	0.113561	0.502137
ENSMUSG00000063904	588.959	0.0709882	0.0861991	0.310697	0.740154
ENSMUSG00000026730	199.312	0.160893	0.186428	0.0722195	0.405125
ENSMUSG00000031971	248.486	-0.137424	0.127381	0.0985813	0.473927
ENSMUSG00000068742	1208.78	0.0439807	0.0770082	0.495403	0.848036
ENSMUSG00000007653	337.817	-0.0589477	0.122224	0.400607	0.800387
ENSMUSG00000097666	16.1939	-0.0227366	0.137512	0.511243	0.854307
ENSMUSG00000025912	49.6182	0.0198696	0.127718	0.717122	0.925893
ENSMUSG00000050138	77.4855	-0.078063	0.139509	0.253967	0.689374
ENSMUSG00000089862	627.736	-0.0445334	0.0788268	0.498914	0.849219
ENSMUSG00000062991	142.796	0.00177862	0.113356	0.979471	0.994687
ENSMUSG00000026463	1680.92	-0.221276	0.141234	0.0217337	0.209416
ENSMUSG00000029641	18.5352	-0.044783	0.142947	0.277769	0.710941
ENSMUSG00000097017	12.1535	1.20232	0.690609	0.00220888	0.0447299
ENSMUSG00000031198	415.802	0.12081	0.0957119	0.103704	0.485026
ENSMUSG00000084535	139.247	0.108663	0.168638	0.122875	0.516937
ENSMUSG00000094634	166.9	0.114848	0.136239	0.156728	0.572922
ENSMUSG00000019952	123.231	0.0427671	0.120273	0.526465	0.860023
ENSMUSG00000031551	21.6865	-0.017956	0.134877	0.651616	0.90566
ENSMUSG00000043629	97.3779	-0.204865	0.200225	0.0416539	0.308288
ENSMUSG00000001120	741.178	0.0168917	0.0808663	0.79702	0.949335
ENSMUSG00000069670	297.273	-0.0191345	0.106013	0.782293	0.944563
ENSMUSG00000021930	921.679	0.00176169	0.0793102	0.979582	0.994707
ENSMUSG00000032405	723.798	-0.147568	0.100998	0.0561472	0.361581
ENSMUSG00000000318	3.51439	0.0361495	0.145338	0.0613784	NA
ENSMUSG00000047446	360.427	-0.0701607	0.107613	0.341804	0.762502
ENSMUSG00000021591	279.724	-0.237264	0.133284	0.0129904	0.150575
ENSMUSG00000005043	402.094	-0.228067	0.156467	0.0230422	0.215885
ENSMUSG00000022987	235.486	0.0897426	0.108917	0.24646	0.682289
ENSMUSG00000041540	355.795	0.0139798	0.111382	0.829646	0.95847
ENSMUSG00000031133	202.017	-0.0006762	0.101358	0.991471	0.997723
ENSMUSG00000097545	450.239	0.139921	0.181971	0.0885895	0.449828
ENSMUSG00000111847	17.8624	-0.0122848	0.133663	0.760761	0.939578
ENSMUSG00000003233	579.178	0.0182604	0.08071	0.782758	0.944563
ENSMUSG00000114536	53.3562	0.0983308	0.164542	0.134792	0.5384
ENSMUSG00000021250	440.586	0.666643	0.197417	4.27154e-05	0.00210278
ENSMUSG00000036712	2258.18	-0.0547511	0.0656844	0.34272	0.763074
ENSMUSG00000033715	31.634	-0.0431707	0.143732	0.247033	0.682842
ENSMUSG00000051048	157.564	-0.453095	0.23737	0.00296944	0.0550836
ENSMUSG00000092203	90.6909	0.0816229	0.142003	0.238831	0.674219
ENSMUSG00000031878	601.003	-0.0452089	0.0836999	0.501875	0.850658
ENSMUSG00000029469	822.904	-0.0412051	0.0827063	0.536051	0.865438
ENSMUSG00000033207	81.8909	-0.0142923	0.134061	0.721672	0.927523
ENSMUSG00000021065	878.771	-0.0416427	0.0875323	0.544455	0.867637
ENSMUSG00000021550	428.869	0.0531505	0.0927577	0.472501	0.838109
ENSMUSG00000023484	9.2527	-0.00587248	0.13657	0.837115	0.961439
ENSMUSG00000055447	1461.41	-0.0458744	0.0714519	0.454814	0.829318
ENSMUSG00000033111	240.568	-0.0151797	0.0944797	0.826881	0.957583
ENSMUSG00000031841	1616.34	0.474857	0.0839171	1.39409e-09	1.86468e-07
ENSMUSG00000073725	1475.55	-0.0238812	0.0776545	0.720053	0.926791
ENSMUSG00000066607	1003.47	0.468601	0.116276	4.74156e-06	0.000325678
ENSMUSG00000031292	928.036	0.367513	0.139512	0.000848438	0.0222003
ENSMUSG00000073421	20.0619	-0.0403854	0.144234	0.20706	0.637894
ENSMUSG00000027323	152.595	-0.10074	0.13101	0.196131	0.625126
ENSMUSG00000034551	97.2662	0.053048	0.125625	0.430409	0.817282
ENSMUSG00000115610	15.7663	0.0223165	0.136129	0.563947	0.877446
ENSMUSG00000031364	7.95852	-0.0170729	0.139056	0.471633	NA
ENSMUSG00000039842	248.43	0.0622807	0.101095	0.391802	0.795004
ENSMUSG00000050640	643.51	-0.0332857	0.0861609	0.623976	0.89803
ENSMUSG00000056091	1048.29	0.158149	0.0907889	0.0313247	0.258572
ENSMUSG00000038349	632.624	-0.393859	0.151717	0.000853039	0.022292
ENSMUSG00000035064	445.219	-0.0731055	0.0951845	0.309531	0.739406
ENSMUSG00000048249	903.052	-0.249613	0.124837	0.00761735	0.105784
ENSMUSG00000092386	412.486	0.0132487	0.0906241	0.849525	0.964785
ENSMUSG00000047371	266.49	0.0276526	0.0950809	0.695061	0.921059
ENSMUSG00000031618	265.801	-0.174644	0.157845	0.0555342	0.35959
ENSMUSG00000024059	631.013	0.0501049	0.0993915	0.4857	0.844066
ENSMUSG00000074785	2289.3	0.225419	0.0967841	0.00459093	0.0740779
ENSMUSG00000021636	49.2455	-0.0346877	0.128131	0.555083	0.872389
ENSMUSG00000028654	364.96	0.499092	0.122356	3.60534e-06	0.000254514
ENSMUSG00000021846	220.574	-0.0214668	0.10937	0.754293	0.937347
ENSMUSG00000049115	10.1923	-0.00516177	0.136625	0.855391	0.965617
ENSMUSG00000008305	537.848	-0.0353932	0.0880567	0.606386	0.89212
ENSMUSG00000020810	1038.5	-0.00584858	0.0855115	0.930235	0.983396
ENSMUSG00000063887	565.273	-0.265363	0.128414	0.00583085	0.0881844
ENSMUSG00000001627	271.032	0.0967648	0.106932	0.204508	0.634883
ENSMUSG00000022329	215.654	-0.0926321	0.129831	0.224662	0.658578
ENSMUSG00000042734	997.484	-0.0047452	0.0830062	0.942593	0.986321
ENSMUSG00000027977	209.971	0.321396	0.154327	0.00402679	0.0679972
ENSMUSG00000114607	28.7434	0.129116	0.22237	0.0269947	0.236871
ENSMUSG00000041926	595.828	0.00359095	0.0835317	0.958831	0.990473
ENSMUSG00000027457	1770.4	0.0629935	0.0763837	0.327409	0.751472
ENSMUSG00000025578	166.107	-0.076743	0.125472	0.295353	0.726448
ENSMUSG00000056665	316.954	0.0675196	0.0981076	0.351929	0.768354
ENSMUSG00000045983	3489.17	0.0524585	0.0625863	0.348136	0.765432
ENSMUSG00000035365	8.57938	0.0120109	0.136967	0.68927	NA
ENSMUSG00000103848	15.1981	0.0343818	0.139587	0.377588	0.78622
ENSMUSG00000021814	1081.25	-0.06189	0.0710561	0.311565	0.741052
ENSMUSG00000030629	414.918	-0.00704098	0.085366	0.916334	0.979049
ENSMUSG00000031256	1428.14	0.20037	0.0993825	0.0118219	0.1413
ENSMUSG00000021066	1444.6	-0.0547558	0.0686947	0.358824	0.773517
ENSMUSG00000054509	159.177	-0.328594	0.262253	0.0129819	0.150562
ENSMUSG00000045288	12.1685	0.049075	0.146675	0.190996	0.619215
ENSMUSG00000029563	205.904	-0.072202	0.127222	0.314241	0.743688
ENSMUSG00000048538	138.135	0.00642511	0.107296	0.926274	0.982065
ENSMUSG00000034271	372.179	0.109591	0.099324	0.144867	0.554146
ENSMUSG00000038418	675.5	-0.00674744	0.104596	0.92082	0.980521
ENSMUSG00000013846	458.459	0.120316	0.13401	0.143235	0.551223
ENSMUSG00000006527	582.161	-0.121343	0.0959729	0.101103	0.479255
ENSMUSG00000031605	923.151	-0.0734004	0.0846017	0.278927	0.711805
ENSMUSG00000101630	78.353	-0.177989	0.219193	0.0516211	0.347697
ENSMUSG00000070304	2106.03	0.0313428	0.0634693	0.57983	0.882737
ENSMUSG00000112980	59.2859	-0.759758	0.305009	0.000532791	0.0157685
ENSMUSG00000038702	259.461	-0.197611	0.161984	0.040067	0.302713
ENSMUSG00000004996	227.782	0.204738	0.139161	0.029439	0.248763
ENSMUSG00000034586	1626.57	0.0663831	0.0730013	0.287406	0.718522
ENSMUSG00000042613	977.532	-0.515928	0.144876	2.47908e-05	0.00131255
ENSMUSG00000033952	12.2282	0.0114819	0.136858	0.702413	0.922493
ENSMUSG00000020482	396.866	-0.0229755	0.10673	0.740599	0.934002
ENSMUSG00000031327	774.816	-0.051502	0.101288	0.47359	0.838923
ENSMUSG00000102215	59.2878	-0.175007	0.238155	0.0466774	0.329284
ENSMUSG00000071753	385.464	0.165475	0.108851	0.0420969	0.310436
ENSMUSG00000022472	898.126	0.0461458	0.094237	0.513768	0.854815
ENSMUSG00000092564	57.4256	-0.00841349	0.124401	0.880871	0.972435
ENSMUSG00000003476	42.9639	0.0144569	0.130533	0.765713	0.940931
ENSMUSG00000066551	1385.36	0.123339	0.0970181	0.0991413	0.474793
ENSMUSG00000026721	1056.15	0.00144367	0.0914976	0.984484	0.996029
ENSMUSG00000031299	1726.49	0.20675	0.077633	0.00220467	0.0447299
ENSMUSG00000065840	8.30819	-0.00348018	0.137097	0.892054	NA
ENSMUSG00000030092	405.905	-0.293422	0.171021	0.00912333	0.119592
ENSMUSG00000049241	12.8188	-0.0394404	0.146084	0.0853613	0.44059
ENSMUSG00000025898	292.426	-0.0796885	0.122442	0.285706	0.717774
ENSMUSG00000000317	31.2708	-0.098432	0.182899	0.0452364	0.324639
ENSMUSG00000024869	190.74	0.0596137	0.120319	0.402615	0.801483
ENSMUSG00000079491	69.779	-0.0182983	0.121623	0.761989	0.940048
ENSMUSG00000118029	250.943	-0.0427299	0.101961	0.542741	0.866866
ENSMUSG00000054986	47.5441	-0.0783237	0.147715	0.217054	0.649907
ENSMUSG00000036131	12.0318	0.029327	0.138859	0.417555	0.810584
ENSMUSG00000038718	411.902	-0.0287651	0.0992002	0.682596	0.916514
ENSMUSG00000022639	120.368	-0.621435	0.218832	0.000230263	0.00834487
ENSMUSG00000097195	83.1931	0.0372743	0.124463	0.544089	0.867607
ENSMUSG00000018906	452.399	-0.220659	0.119407	0.0130575	0.151094
ENSMUSG00000005514	1687.34	-0.175601	0.0876983	0.0151661	0.165046
ENSMUSG00000038014	1216.19	0.160711	0.0973111	0.0358953	0.282317
ENSMUSG00000021068	462.304	-0.371361	0.166678	0.00213592	0.0435561
ENSMUSG00000083672	23.8834	-0.0194635	0.133877	0.647895	0.904943
ENSMUSG00000036907	1141.91	3.44838	0.133216	4.78351e-149	9.72536e-145
ENSMUSG00000114833	9.70505	0.0331824	0.142352	0.243549	0.678953
ENSMUSG00000036904	137.868	0.261967	0.239685	0.0239786	0.221595
ENSMUSG00000036814	155.491	-0.0359719	0.1447	0.111554	0.497703
ENSMUSG00000044770	502.205	0.382372	0.156838	0.00132552	0.0307288
ENSMUSG00000032712	209.887	0.0960782	0.123729	0.218768	0.652151
ENSMUSG00000060445	16.0772	0.0287374	0.137906	0.454165	0.829318
ENSMUSG00000063531	55.8492	-0.0380241	0.131489	0.497563	0.849169
ENSMUSG00000025221	531.122	0.0882506	0.098563	0.23372	0.668486
ENSMUSG00000026904	1193.2	-0.10191	0.100473	0.175842	0.600141
ENSMUSG00000094002	384.408	-0.0549098	0.10825	0.447828	0.826207
ENSMUSG00000055148	241.286	-0.0629693	0.138165	0.317052	0.745029
ENSMUSG00000021112	747.767	-0.101666	0.104165	0.18052	0.60713
ENSMUSG00000109523	861.788	0.179189	0.106188	0.0276075	0.240072
ENSMUSG00000034917	32.0398	-0.0552514	0.143103	0.279593	0.712281
ENSMUSG00000063646	1448.85	0.0961866	0.0839623	0.157971	0.574649
ENSMUSG00000045031	222.238	-0.0498175	0.101714	0.4876	0.844997
ENSMUSG00000027808	342.568	-0.00443963	0.0984654	0.948434	0.988327
ENSMUSG00000025037	747.211	-0.238306	0.116871	0.00771213	0.106519
ENSMUSG00000038354	552.557	-0.60076	0.129107	2.11309e-07	1.95756e-05
ENSMUSG00000066324	1541.37	-0.0561345	0.0714879	0.360196	0.773993
ENSMUSG00000085391	14.1262	-0.0465272	0.145299	0.214744	0.647591
ENSMUSG00000060802	355.352	-0.148106	0.123984	0.0778584	0.420882
ENSMUSG00000099760	45.7251	-0.188168	0.297318	0.0284292	0.24388
ENSMUSG00000022096	660.499	-0.0140436	0.0892264	0.836327	0.961294
ENSMUSG00000020181	374.5	-0.127013	0.128851	0.121928	0.515844
ENSMUSG00000031367	975.636	0.26848	0.107039	0.0020627	0.0425322
ENSMUSG00000037855	1312.05	-0.124635	0.0765658	0.0548112	0.357676
ENSMUSG00000045287	91.6392	-0.440812	0.271271	0.00496035	0.0784817
ENSMUSG00000040569	11.7015	-0.023632	0.141099	0.241689	0.676892
ENSMUSG00000039908	200.133	-0.256566	0.175878	0.0176536	0.184033
ENSMUSG00000004151	239.414	0.520839	0.203768	0.000652334	0.0185751
ENSMUSG00000025020	1798.34	-0.0215236	0.0783934	0.739451	0.933601
ENSMUSG00000011958	363.964	-0.0242338	0.100155	0.730213	0.93015
ENSMUSG00000033676	1888.95	0.00702322	0.070547	0.910139	0.978581
ENSMUSG00000031543	1060.27	0.0459073	0.0828262	0.495104	0.848036
ENSMUSG00000027525	909.819	0.0252352	0.0817331	0.701799	0.92202
ENSMUSG00000035383	5.94729	0.00630564	0.137591	0.798655	NA
ENSMUSG00000073293	622.861	-0.0445932	0.0791917	0.493055	0.847133
ENSMUSG00000078861	136.684	-0.0734784	0.122424	0.316964	0.744906
ENSMUSG00000028108	122.375	-0.118831	0.193143	0.0650659	0.386461
ENSMUSG00000047793	406.238	-0.00419509	0.107371	0.950272	0.988993
ENSMUSG00000020847	90.6726	0.0943239	0.147997	0.190877	0.619198
ENSMUSG00000055963	262.817	-0.00819944	0.0998674	0.906021	0.978581
ENSMUSG00000034563	1793.8	0.0309072	0.0662471	0.604656	0.891362
ENSMUSG00000037851	785.014	-0.0191093	0.0870392	0.778523	0.943556
ENSMUSG00000045216	604.141	-0.209101	0.0998265	0.0089484	0.118007
ENSMUSG00000027350	3049.44	0.132084	0.116425	0.105804	0.488197
ENSMUSG00000037605	1112.19	-0.221119	0.118729	0.0128289	0.149209
ENSMUSG00000021809	136.094	-0.074036	0.119464	0.319037	0.746585
ENSMUSG00000021279	2337.76	-0.00685618	0.0700185	0.863339	0.968032
ENSMUSG00000022375	151.136	-0.170838	0.190084	0.0621324	0.379402
ENSMUSG00000023961	396.368	-0.163669	0.153007	0.0691402	0.398222
ENSMUSG00000061080	3847.14	-0.0392458	0.0634251	0.485021	0.843514
ENSMUSG00000014786	475.427	0.0213571	0.0933013	0.759716	0.939178
ENSMUSG00000023942	325.07	-0.257802	0.123312	0.00591117	0.0890882
ENSMUSG00000024339	223.316	-0.399675	0.235221	0.00514025	0.0805091
ENSMUSG00000026578	410.835	-0.0351165	0.087668	0.60686	0.89212
ENSMUSG00000024082	456.019	-0.0101566	0.082226	0.877855	0.972154
ENSMUSG00000022833	77.5597	-0.118797	0.17083	0.112163	0.498665
ENSMUSG00000027712	910.14	-0.099793	0.0962989	0.172846	0.596423
ENSMUSG00000018774	43.9358	-0.0338654	0.129842	0.546541	0.868876
ENSMUSG00000036941	1100.46	0.00264169	0.0775359	0.968007	0.992275
ENSMUSG00000040152	41.5435	-0.025627	0.13714	0.5	0.849818
ENSMUSG00000105112	3.56232	0.00737747	0.138511	0.705996	NA
ENSMUSG00000017165	28.3398	0.992199	0.392338	0.000440903	0.0134594
ENSMUSG00000031343	1799.2	0.106755	0.0788556	0.105125	0.487737
ENSMUSG00000029843	137.765	-0.0256235	0.142441	NA	NA
ENSMUSG00000079442	269.678	-0.0539461	0.105202	0.456571	0.829752
ENSMUSG00000049119	567.123	-0.0873884	0.0927669	0.22194	0.654923
ENSMUSG00000051397	5.56485	-0.0410591	0.146588	0.0868885	NA
ENSMUSG00000042660	162.571	0.0218678	0.105882	0.755166	0.937534
ENSMUSG00000036327	658.019	-0.123406	0.0949074	0.0948785	0.464925
ENSMUSG00000115232	1062.63	0.0982302	0.0725592	0.115169	0.505285
ENSMUSG00000105703	805.311	0.211186	0.157138	0.0321692	0.26298
ENSMUSG00000026956	337.326	-0.106592	0.10146	0.156793	0.572922
ENSMUSG00000019947	361.019	-0.182679	0.159706	0.0516739	0.347697
ENSMUSG00000097381	456.301	0.0189018	0.0875961	0.782482	0.944563
ENSMUSG00000038279	502.434	0.0638474	0.088596	0.359556	0.773624
ENSMUSG00000021708	2324.93	-0.21574	0.100175	0.00740033	0.10362
ENSMUSG00000050908	896.663	-0.0500895	0.0791794	0.443549	0.824377
ENSMUSG00000006463	303.023	0.0796458	0.0981984	0.277653	0.710941
ENSMUSG00000048330	1249.73	-0.0504046	0.0744977	0.423903	0.813958
ENSMUSG00000031360	727.361	-0.0630233	0.0829519	0.348438	0.765432
ENSMUSG00000092192	98.3374	-0.128218	0.16255	0.114309	0.503799
ENSMUSG00000040029	901.492	0.00170168	0.0783351	0.979847	0.994707
ENSMUSG00000039375	391.435	-0.048675	0.108577	0.496686	0.848493
ENSMUSG00000054409	111.377	-0.455271	0.210914	0.0018795	0.0395162
ENSMUSG00000113867	0	NA	NA	NA	NA
ENSMUSG00000038400	445.742	0.0265792	0.100649	0.706906	0.923643
ENSMUSG00000039157	1025.37	-0.144047	0.0853259	0.0398621	0.301726
ENSMUSG00000072066	52.9553	0.0776189	0.148921	0.214117	0.646736
ENSMUSG00000042724	297.604	-0.0363609	0.0923038	0.602025	0.890914
ENSMUSG00000111374	40.8087	-0.0255387	0.129904	0.630414	0.8999
ENSMUSG00000026380	69.7904	0.0818032	0.149513	0.207558	0.638116
ENSMUSG00000031129	86.4763	-0.126441	0.191033	0.0771676	0.419155
ENSMUSG00000026490	2788.52	0.007293	0.0697888	0.90149	0.977471
ENSMUSG00000036503	638.63	-0.111408	0.106816	0.14663	0.557372
ENSMUSG00000041216	723.175	0.000209084	0.0770075	0.998115	0.999419
ENSMUSG00000026610	133.877	-0.0771365	0.123962	0.296033	0.726891
ENSMUSG00000004100	278.312	0.0696332	0.115937	0.345583	0.763868
ENSMUSG00000021750	1079.55	0.109159	0.104852	0.15341	0.56717
ENSMUSG00000027485	97.6349	-2.35625	0.265691	4.24475e-20	1.726e-17
ENSMUSG00000000058	264.785	-0.576654	0.240086	0.000774961	0.0209476
ENSMUSG00000034083	359.336	-0.0313457	0.0945716	0.654672	0.907392
ENSMUSG00000071714	11.9666	0.0470661	0.146579	0.174844	0.598444
ENSMUSG00000020892	146.79	-0.0194427	0.112607	0.772304	0.942592
ENSMUSG00000002944	35.2526	-0.0471465	0.137674	0.374151	0.783647
ENSMUSG00000024548	229.737	-0.004579	0.10962	0.952991	0.989335
ENSMUSG00000032702	368.365	-0.273829	0.161342	0.0108484	0.134733
ENSMUSG00000026104	401.976	-0.453545	0.237548	0.00294641	0.0548349
ENSMUSG00000041895	249.263	0.0417251	0.112009	0.556151	0.873337
ENSMUSG00000021303	1442.77	0.282695	0.0816421	9.37389e-05	0.00404997
ENSMUSG00000097638	26.9851	-0.00262234	0.131013	0.952513	0.989335
ENSMUSG00000046997	92.3547	0.00466949	0.117763	0.941641	0.98607
ENSMUSG00000054457	49.7553	-0.0867077	0.158612	0.153693	0.567824
ENSMUSG00000096883	27.2945	-0.102128	0.188342	0.0353791	0.279916
ENSMUSG00000025766	366.608	0.0538604	0.102602	0.45674	0.829752
ENSMUSG00000024395	193.982	-0.327955	0.184333	0.0065807	0.0959085
ENSMUSG00000039377	16.7168	-0.0739342	0.163876	0.0508998	0.344694
ENSMUSG00000027663	1142.15	0.0443357	0.0738175	0.481865	0.843025
ENSMUSG00000003153	1298.04	-0.0438595	0.0691287	0.464489	0.834628
ENSMUSG00000094720	1.54289	0.0110134	0.139694	0.369482	NA
ENSMUSG00000025212	676.606	-0.064676	0.08297	0.335612	0.758401
ENSMUSG00000057541	250.827	0.0795163	0.109568	0.290241	0.721873
ENSMUSG00000000197	1753.57	-0.106723	0.0937209	0.141983	0.549649
ENSMUSG00000025576	1585.9	0.100984	0.0842328	0.139394	0.54553
ENSMUSG00000015112	55.0031	0.0391261	0.127903	0.520584	0.856901
ENSMUSG00000007817	1868.89	0.0377901	0.0839725	0.575715	0.881788
ENSMUSG00000075410	140.319	0.0564214	0.11607	0.43134	0.818131
ENSMUSG00000002458	382.835	0.301951	0.130184	0.00265141	0.0509456
ENSMUSG00000030717	39.842	-0.0306205	0.140159	0.356337	0.771613
ENSMUSG00000030729	1660.34	0.00711086	0.080346	0.914348	0.979023
ENSMUSG00000097286	15.8189	0.0489573	0.144632	0.247873	0.683508
ENSMUSG00000050786	134.711	-0.251275	0.18467	0.0209373	0.204652
ENSMUSG00000026479	62.0326	0.789834	0.307311	0.000438057	0.0134129
ENSMUSG00000015846	798.269	-0.215582	0.105696	0.0094714	0.123122
ENSMUSG00000078496	0.573266	-0.00519136	0.139668	0.443146	NA
ENSMUSG00000049630	227.781	0.213556	0.15551	0.0303458	0.254102
ENSMUSG00000061353	663.856	-0.110031	0.195167	0.0385657	0.295545
ENSMUSG00000109604	7.97449	-0.0259473	0.141255	0.257937	NA
ENSMUSG00000035431	183.721	0.628969	0.188455	5.07415e-05	0.00241567
ENSMUSG00000085465	41.4355	0.0477466	0.135133	0.400514	0.800281
ENSMUSG00000093645	15.9843	0.0201525	0.137116	0.557125	0.873502
ENSMUSG00000073699	0.770371	0.00889343	0.139801	0.286281	NA
ENSMUSG00000025403	294.501	0.0338112	0.0947413	0.627909	0.89986
ENSMUSG00000026821	1287.16	0.0954075	0.0742989	0.13371	0.536716
ENSMUSG00000096938	44.2355	0.196435	0.274921	0.0352821	0.279501
ENSMUSG00000045790	690.503	-0.0238834	0.0793073	0.712992	0.925267
ENSMUSG00000035910	290.753	-0.446801	0.224064	0.00257781	0.049916
ENSMUSG00000048027	1281.19	-0.225919	0.0786719	0.000988086	0.0247399
ENSMUSG00000027009	54.0846	-0.453689	0.385489	0.0080083	0.109158
ENSMUSG00000056116	330.359	-0.089542	0.109538	0.238043	0.673576
ENSMUSG00000060735	1068.62	-0.158932	0.120384	0.0591944	0.371789
ENSMUSG00000029348	935.145	-0.00481176	0.0807796	0.931584	0.983452
ENSMUSG00000092021	12.2694	-0.0386646	0.143712	0.215576	0.648415
ENSMUSG00000034317	166.925	-0.0809668	0.129874	0.273426	0.706703
ENSMUSG00000000568	2094.79	0.0131701	0.067792	0.838228	0.961862
ENSMUSG00000079564	599.467	0.213245	0.104084	0.00969044	0.124852
ENSMUSG00000021732	33.0819	-0.0893386	0.165645	0.1149	0.504976
ENSMUSG00000034926	977.542	-0.0592408	0.0871266	0.38998	0.795004
ENSMUSG00000054423	2688.96	0.212419	0.0778668	0.00176646	0.0378438
ENSMUSG00000038982	369.741	-0.0333253	0.09291	0.633003	0.901138
ENSMUSG00000073700	468.084	0.525588	0.115521	4.30429e-07	3.70807e-05
ENSMUSG00000030541	685.077	0.000621819	0.0763494	0.992921	0.998234
ENSMUSG00000033769	1144.87	-0.0832871	0.0857098	0.225874	0.659794
ENSMUSG00000041180	163.994	0.38304	0.186754	0.00313687	0.0573523
ENSMUSG00000051401	53.8113	-0.0270385	0.128816	0.624185	0.898174
ENSMUSG00000020893	1040.04	-0.0457501	0.0782038	0.480816	0.843025
ENSMUSG00000088036	8.78366	0.0662484	0.159711	0.0405475	NA
ENSMUSG00000093445	497.372	0.0241738	0.0938459	0.730049	0.930132
ENSMUSG00000022139	1431.57	-0.0157391	0.0697862	0.793917	0.948849
ENSMUSG00000039037	426.76	0.000581809	0.0974859	0.928736	0.983202
ENSMUSG00000024084	503.363	0.0950317	0.0882948	0.176559	0.601372
ENSMUSG00000069662	2093.29	-0.0098351	0.0793891	0.880871	0.972435
ENSMUSG00000095325	136.309	-0.0149066	0.109833	0.826156	0.957583
ENSMUSG00000035237	99.3801	-0.587328	0.371444	0.00365841	0.0636808
ENSMUSG00000029076	2812.86	0.0239373	0.0647208	0.6677	0.912168
ENSMUSG00000035200	140.768	2.01292	0.194535	3.02414e-26	1.70788e-23
ENSMUSG00000035578	717.049	-0.271965	0.104068	0.00147548	0.033331
ENSMUSG00000085996	241.468	0.145063	0.159148	0.0936836	0.461469
ENSMUSG00000054679	472.862	0.213666	0.10535	0.0101638	0.128828
ENSMUSG00000020673	24.9568	-0.0495212	0.145728	0.219672	0.652557
ENSMUSG00000044636	322.6	0.125424	0.106946	0.109433	0.494153
ENSMUSG00000052512	500.145	-0.0349906	0.0916859	0.617346	0.896292
ENSMUSG00000038909	1372.8	-0.154942	0.0760585	0.0174428	0.18236
ENSMUSG00000058571	45.0119	-0.109873	0.186873	0.0665254	0.390924
ENSMUSG00000082725	27.308	-0.0224629	0.131536	0.646193	0.903816
ENSMUSG00000035831	40.2263	-0.523455	0.41494	0.00623219	0.0922845
ENSMUSG00000053128	276.429	-0.0333049	0.09873	0.637813	0.902519
ENSMUSG00000020528	808.516	-0.0409402	0.0835935	0.542274	0.866798
ENSMUSG00000045598	492.524	-0.0278637	0.0839073	0.678136	0.914612
ENSMUSG00000055491	521.717	0.0395322	0.0951616	0.576281	0.88215
ENSMUSG00000048696	300.787	0.0350068	0.0994415	0.621445	0.897314
ENSMUSG00000112959	15.967	-0.0371081	0.140452	0.344905	0.763454
ENSMUSG00000055733	1219.64	0.0775441	0.0694554	0.19912	0.628347
ENSMUSG00000051985	3.46833	-0.00294009	0.13825	0.878283	NA
ENSMUSG00000011257	609.547	0.0814368	0.0843981	0.234009	0.668582
ENSMUSG00000073987	203.13	-0.00750925	0.105163	0.912539	0.978809
ENSMUSG00000091479	278.053	-0.588141	0.136556	1.10317e-06	8.9002e-05
ENSMUSG00000032269	16.8285	0.0529346	0.146025	0.2265	0.66078
ENSMUSG00000019849	296.08	-0.00822933	0.103823	0.905011	0.978581
ENSMUSG00000067825	317.864	0.00268849	0.0918497	0.969819	0.992823
ENSMUSG00000028013	380.004	0.172383	0.110637	0.0367	0.286319
ENSMUSG00000009293	528.573	0.0563017	0.0848122	0.40802	0.804892
ENSMUSG00000087242	14.5321	-0.00309251	0.134052	0.933067	0.983734
ENSMUSG00000017561	216.743	0.0957666	0.115333	0.216208	0.649294
ENSMUSG00000018378	772.222	0.0725859	0.0846591	0.28743	0.718522
ENSMUSG00000103547	6.68103	-0.00938225	0.137382	0.723666	NA
ENSMUSG00000035967	502.659	0.0583722	0.111617	0.422909	0.813504
ENSMUSG00000105826	4.69661	0.0410488	0.147316	0.0424068	NA
ENSMUSG00000064377	7.79907	-0.00542486	0.136674	0.847828	NA
ENSMUSG00000056917	322.564	-0.0794912	0.106484	0.286542	0.718347
ENSMUSG00000030306	770.261	-0.081241	0.11996	0.27912	0.71188
ENSMUSG00000026361	704.006	-0.0113915	0.0942125	0.87008	0.969504
ENSMUSG00000097745	25.6365	0.191623	0.343729	0.019121	0.192641
ENSMUSG00000028760	2924.21	0.0967017	0.0662886	0.0980316	0.473303
ENSMUSG00000046491	34.4926	-0.100059	0.182678	0.0523015	0.349439
ENSMUSG00000107962	61.2021	0.0542711	0.136568	0.357476	0.772765
ENSMUSG00000035835	1974.38	0.0273319	0.082757	0.683007	0.916824
ENSMUSG00000036810	334.117	-0.0861534	0.0958959	0.23508	0.669761
ENSMUSG00000032299	440.1	0.0790013	0.117464	0.294051	0.725342
ENSMUSG00000032806	70.2967	-0.034876	0.122422	0.585641	0.885085
ENSMUSG00000032769	4.07501	-0.0188166	0.140308	0.295941	NA
ENSMUSG00000030539	316.13	-0.0488344	0.102713	0.496362	0.848406
ENSMUSG00000037316	961.691	-0.170862	0.0892585	0.0193877	0.194494
ENSMUSG00000050751	697.139	0.0900015	0.0844686	0.191605	0.619937
ENSMUSG00000061517	86.682	-0.335958	0.357098	0.0143433	0.159243
ENSMUSG00000032184	599.432	0.147168	0.109094	0.0671413	0.392017
ENSMUSG00000056537	1199.72	0.00563601	0.0768692	0.953377	0.989335
ENSMUSG00000109724	260.376	0.158405	0.140731	0.0748046	0.412948
ENSMUSG00000025013	11.9002	0.00375023	0.13479	0.916726	0.979049
ENSMUSG00000025026	1122.3	0.0197485	0.0992032	0.779048	0.943614
ENSMUSG00000021464	37.9893	0.0225644	0.132485	0.634972	0.901971
ENSMUSG00000051527	2707.11	-0.155762	0.0753308	0.0160372	0.171704
ENSMUSG00000031749	1135.42	-0.0822245	0.0728483	0.186327	0.613026
ENSMUSG00000035561	254.441	-0.0694734	0.109766	0.346265	0.764331
ENSMUSG00000071369	655.741	0.381244	0.14513	0.000819256	0.0218014
ENSMUSG00000051373	306.727	0.00151455	0.0987848	0.983513	0.995784
ENSMUSG00000060708	158.269	-0.0947145	0.12617	0.219132	0.652295
ENSMUSG00000024065	1293.07	0.221991	0.0778442	0.00111672	0.0271579
ENSMUSG00000029466	703.518	0.0580612	0.0770879	0.368322	0.779546
ENSMUSG00000087700	114.306	-0.00911716	0.113836	0.889626	0.974323
ENSMUSG00000020102	132.766	-0.0972607	0.129123	0.208723	0.639577
ENSMUSG00000102143	7.82214	0.0205274	0.138826	0.466538	NA
ENSMUSG00000089948	0.673443	0.0069589	0.139657	0.378394	NA
ENSMUSG00000086596	106.017	-0.0725234	0.141259	0.264651	0.6996
ENSMUSG00000036362	37.876	-0.000485316	0.131188	0.9899	0.997441
ENSMUSG00000053453	491.925	0.154014	0.10125	0.0482927	0.334756
ENSMUSG00000032590	784.263	-0.000315717	0.0795221	0.987658	0.996759
ENSMUSG00000020811	712.145	-0.246601	0.137248	0.0114251	0.138963
ENSMUSG00000059974	1592.61	0.184896	0.0785139	0.00618081	0.0917737
ENSMUSG00000030774	2358.99	0.0119752	0.0757651	0.851427	0.965051
ENSMUSG00000026827	976.49	0.00331172	0.0944603	0.963173	0.990911
ENSMUSG00000033491	30.9886	0.822291	0.409811	0.00157404	0.0349364
ENSMUSG00000037989	1698.76	0.0363718	0.0751163	0.568511	0.878564
ENSMUSG00000016946	340.931	-0.0758415	0.111505	0.30904	0.739013
ENSMUSG00000023439	3.68129	-0.0113024	0.139433	0.450276	NA
ENSMUSG00000030189	192.829	-0.0548492	0.111689	0.446829	0.826207
ENSMUSG00000028631	106.069	0.0524946	0.124868	0.437126	0.820626
ENSMUSG00000033863	736.914	0.0409049	0.102455	0.565234	0.878028
ENSMUSG00000022292	626.876	0.0649036	0.0903603	0.355644	0.77077
ENSMUSG00000041671	291.293	-0.0193559	0.0926817	0.780015	0.943762
ENSMUSG00000044287	27.8055	0.0622442	0.152917	0.136887	0.541305
ENSMUSG00000036054	1545.45	0.065504	0.0779548	0.309359	0.73934
ENSMUSG00000021803	170.667	-0.0501213	0.119934	0.467792	0.835926
ENSMUSG00000021619	168.732	-0.0138893	0.10293	0.841349	0.962389
ENSMUSG00000036641	303.891	0.0181538	0.092588	0.795552	0.948929
ENSMUSG00000034115	36.9623	-0.109759	0.18414	0.0751107	0.413729
ENSMUSG00000034575	722.175	-0.102455	0.0812671	0.125015	0.521158
ENSMUSG00000024112	1145.03	0.244353	0.118658	0.00727789	0.102811
ENSMUSG00000105852	437.689	0.145697	0.113569	0.0746487	0.412649
ENSMUSG00000029998	2029.49	0.0795313	0.0648933	0.1664	0.586627
ENSMUSG00000015745	170.298	-0.120468	0.135154	0.140332	0.547567
ENSMUSG00000013089	433.743	0.164781	0.123873	0.0558353	0.360722
ENSMUSG00000031583	209.827	-0.174665	0.179591	0.0591008	0.371775
ENSMUSG00000038507	161.107	-0.114739	0.159029	0.136053	0.539683
ENSMUSG00000024042	516.427	0.264683	0.117266	0.00398002	0.0673501
ENSMUSG00000052085	78.0006	-0.165975	0.298745	0.014636	0.160933
ENSMUSG00000032839	347.431	0.11317	0.108921	0.147146	0.558244
ENSMUSG00000073139	591.804	0.0527695	0.0853578	0.439485	0.822244
ENSMUSG00000038497	667.887	-0.0326056	0.0851803	0.630107	0.8999
ENSMUSG00000027983	146.356	-0.0322756	0.10989	0.6426	0.903655
ENSMUSG00000060002	531.089	0.210447	0.172942	0.0366349	0.286174
ENSMUSG00000102683	16.1465	0.0467495	0.14437	0.243969	0.67947
ENSMUSG00000023999	77.6502	-0.416119	0.36878	0.00911637	0.119577
ENSMUSG00000052928	1805.04	-0.0964762	0.0799951	0.144553	0.553571
ENSMUSG00000036617	986.591	0.00385398	0.130073	0.937494	0.98489
ENSMUSG00000035557	20.3962	-1.21629	0.544829	0.000816788	0.0217642
ENSMUSG00000002980	1204.83	-0.137559	0.0907974	0.0576394	0.366485
ENSMUSG00000048540	68.2645	0.0225911	0.122746	0.712272	0.925021
ENSMUSG00000085819	169.812	-0.0134235	0.108809	0.843582	0.963044
ENSMUSG00000034810	78.227	-0.146314	0.25983	0.0138555	0.156584
ENSMUSG00000047115	32.2014	-0.102013	0.177846	0.0825018	0.433646
ENSMUSG00000030930	149.782	-0.130004	0.194602	0.0732589	0.408398
ENSMUSG00000002983	69.5955	-0.0728993	0.143171	0.252782	0.688121
ENSMUSG00000038331	39.7187	0.0317746	0.131217	0.554457	0.872227
ENSMUSG00000015711	520.48	-0.0380158	0.0799679	0.562273	0.876654
ENSMUSG00000031266	194.107	0.0980767	0.12633	0.208914	0.63975
ENSMUSG00000027422	1427.74	0.110047	0.119981	0.167698	0.588752
ENSMUSG00000087611	23.0738	-0.0733248	0.155905	0.14861	0.560763
ENSMUSG00000027035	587.344	0.152949	0.115091	0.0645469	0.384839
ENSMUSG00000035735	569.9	-0.0505947	0.0863706	0.459033	0.830746
ENSMUSG00000025920	1199.97	0.0627628	0.0697797	0.303745	0.734384
ENSMUSG00000072774	23.6998	0.0381071	0.137793	0.412622	0.806975
ENSMUSG00000020248	350.942	-0.0420446	0.0937219	0.549332	0.869878
ENSMUSG00000114246	23.327	0.00773136	0.131178	0.866494	0.968563
ENSMUSG00000078154	325.048	0.0126287	0.0897103	0.854965	0.965575
ENSMUSG00000047036	1515.13	0.117163	0.0781334	0.0750404	0.413454
ENSMUSG00000032122	22.2366	0.0112287	0.132367	0.795885	0.948929
ENSMUSG00000104273	1.67248	0.00936897	0.139372	0.49213	NA
ENSMUSG00000074736	439.895	0.593486	0.12091	6.50534e-08	6.88854e-06
ENSMUSG00000035824	729.136	-0.00960592	0.0769649	0.88039	0.972435
ENSMUSG00000034413	227.562	-0.708824	0.157846	3.85167e-07	3.33227e-05
ENSMUSG00000019826	236.925	0.0124949	0.0974606	0.858879	0.967256
ENSMUSG00000106994	1.05497	0.000564669	0.139237	0.954153	NA
ENSMUSG00000037826	581.078	-0.052734	0.0940439	0.456199	0.829752
ENSMUSG00000010307	225.853	-0.0436279	0.112	0.535357	0.865381
ENSMUSG00000000301	48.6672	0.679915	0.311864	0.00120415	0.0288019
ENSMUSG00000051579	314.424	-0.0197573	0.0943017	0.776308	0.942886
ENSMUSG00000033192	106.581	-0.0708151	0.125549	0.325893	0.750621
ENSMUSG00000027018	217.105	-0.125731	0.141219	0.128101	0.526672
ENSMUSG00000049871	45.7448	0.110847	0.176578	0.101318	0.479868
ENSMUSG00000094097	1.19857	0.0157886	0.140458	0.179173	NA
ENSMUSG00000060044	67.8979	0.153986	0.196112	0.0715823	0.403969
ENSMUSG00000044067	102.146	-0.0298261	0.114683	0.658588	0.909569
ENSMUSG00000034947	92.074	-0.00532594	0.120193	0.929742	0.983344
ENSMUSG00000064798	0.961968	0.00377492	0.139338	0.684663	NA
ENSMUSG00000106221	0.961968	0.00377492	0.139338	0.684663	NA
ENSMUSG00000037393	63.1887	-0.752736	0.276323	0.000290218	0.00995546
ENSMUSG00000061130	1196.88	0.0937935	0.0733359	0.136008	0.539654
ENSMUSG00000024338	37.7494	-0.12719	0.217936	0.0293533	0.248555
ENSMUSG00000058152	123.621	-0.0126281	0.11983	0.838004	0.961754
ENSMUSG00000056209	84.4334	0.103998	0.157419	0.153285	0.566933
ENSMUSG00000067860	141.137	-0.169114	0.159955	0.0643752	0.384625
ENSMUSG00000025742	416.731	-0.127349	0.132541	0.12379	0.518494
ENSMUSG00000044022	29.6431	0.00175296	0.13262	0.967998	0.992275
ENSMUSG00000112343	201.505	0.0575861	0.116189	0.42348	0.813958
ENSMUSG00000048307	1790.39	0.363577	0.0983163	2.54894e-05	0.00134255
ENSMUSG00000031290	425.438	0.0896275	0.110352	0.244354	0.679835
ENSMUSG00000092281	151.892	0.138281	0.145871	0.104799	0.487679
ENSMUSG00000030967	867.05	-0.0220076	0.0743161	0.726011	0.928963
ENSMUSG00000032656	107.425	-0.159446	0.186809	0.0706687	0.401668
ENSMUSG00000092202	40.99	0.120126	0.186678	0.0837833	0.436593
ENSMUSG00000095966	1.34043	0.00410757	0.139203	0.717056	NA
ENSMUSG00000054027	1216.05	0.0847043	0.0922344	0.234675	0.669076
ENSMUSG00000034656	1474.1	0.0875545	0.080297	0.187642	0.615173
ENSMUSG00000039474	1409.08	-0.0927452	0.086189	0.179613	0.605639
ENSMUSG00000106464	23.3937	0.0171632	0.133468	0.69135	0.919463
ENSMUSG00000004677	752.458	0.0165116	0.0952147	0.814001	0.953802
ENSMUSG00000029512	1274.01	-0.064257	0.0772912	0.319111	0.746587
ENSMUSG00000034118	489.007	-0.103096	0.0884841	0.142715	0.550264
ENSMUSG00000048706	151.833	0.0907551	0.134456	0.228973	0.662291
ENSMUSG00000060402	149.913	0.225637	0.174723	0.0288889	0.246331
ENSMUSG00000112627	29.41	0.0408319	0.135307	0.43692	0.820626
ENSMUSG00000008226	335.635	0.0231352	0.0955557	0.740984	0.934139
ENSMUSG00000025813	268.69	-0.0613044	0.113866	0.398836	0.798465
ENSMUSG00000099109	16.0427	0.00431493	0.134988	0.902433	0.977486
ENSMUSG00000045404	193.268	0.497715	0.181043	0.000403227	0.0127181
ENSMUSG00000085772	14.1211	-0.0302156	0.139305	0.397862	0.79762
ENSMUSG00000040147	967.177	1.66945	0.130168	7.63599e-39	1.06273e-35
ENSMUSG00000074899	130.96	-0.0833257	0.12988	0.260343	0.696245
ENSMUSG00000042472	419.239	0.2051	0.112414	0.0166534	0.176805
ENSMUSG00000039286	570.87	0.117533	0.12237	0.143968	0.552372
ENSMUSG00000056306	290.199	2.13287	0.151151	1.78747e-46	3.63411e-43
ENSMUSG00000021395	1888.3	-0.0337751	0.0628208	0.545868	0.868663
ENSMUSG00000108793	61.9274	-0.00848037	0.12419	0.880808	0.972435
ENSMUSG00000020869	913.756	-0.0117451	0.0704751	0.864258	0.968121
ENSMUSG00000078864	80.4967	0.0763785	0.13451	0.281043	0.713877
ENSMUSG00000105001	92.791	-0.00499701	0.112362	0.939467	0.985669
ENSMUSG00000030793	36.8148	-0.0308599	0.132677	0.543857	0.867505
ENSMUSG00000031012	1123.07	-0.0450377	0.0774322	0.484952	0.843514
ENSMUSG00000030614	647.281	-0.0950306	0.0869597	0.17207	0.59506
ENSMUSG00000059895	446.187	-0.163637	0.0993052	0.034654	0.276186
ENSMUSG00000070044	747.627	-0.0180639	0.0803218	0.772806	0.942592
ENSMUSG00000038608	644.47	0.0298472	0.104387	0.67321	0.913894
ENSMUSG00000102900	117.938	0.190356	0.194603	0.0509034	0.344694
ENSMUSG00000084984	24.1897	-0.00243731	0.131048	0.958625	0.990473
ENSMUSG00000046139	326.346	-0.0262087	0.0984959	0.708836	0.923982
ENSMUSG00000018821	258.082	-0.503373	0.180426	0.000323044	0.0107317
ENSMUSG00000023960	2171.26	0.0175486	0.0621955	0.756347	0.937828
ENSMUSG00000006269	0.833084	-0.00549041	0.139562	0.507072	NA
ENSMUSG00000006589	333.086	0.047137	0.0989921	0.509708	0.853339
ENSMUSG00000044296	44.3243	-0.0211488	0.12683	0.705333	0.923263
ENSMUSG00000033557	1559.74	0.0691869	0.0727768	0.266904	0.700726
ENSMUSG00000101628	231.619	-0.563364	0.271449	0.00162807	0.0358616
ENSMUSG00000096929	470.454	0.156893	0.177345	0.077565	0.42041
ENSMUSG00000035279	45.9697	-0.0463141	0.14424	0.245427	0.681338
ENSMUSG00000062866	383.243	-0.0455886	0.112241	0.521972	0.857428
ENSMUSG00000041046	52.4289	-0.134949	0.208415	0.0573174	0.365798
ENSMUSG00000095407	181.217	-0.322616	0.182599	0.00695999	0.0996504
ENSMUSG00000024588	587.811	-0.040087	0.0831137	0.549619	0.869967
ENSMUSG00000111462	22.1184	0.0473663	0.141679	0.310115	0.739918
ENSMUSG00000117778	26.2401	-0.0457138	0.140794	0.326674	0.751303
ENSMUSG00000026321	81.0457	0.123633	0.165224	0.118726	0.511411
ENSMUSG00000054252	1106.14	-0.00717091	0.084333	0.914276	0.979023
ENSMUSG00000025245	555.081	-0.0356674	0.0888657	0.604926	0.891362
ENSMUSG00000029385	283.297	0.116235	0.122964	0.150249	0.562956
ENSMUSG00000029790	260.226	-0.0385377	0.1098	0.583535	0.884767
ENSMUSG00000030986	497.925	0.0895241	0.0967008	0.223745	0.65746
ENSMUSG00000006435	1349.13	0.0125001	0.0841441	0.853083	0.965051
ENSMUSG00000031431	636.867	0.0292189	0.0946487	0.677345	0.914449
ENSMUSG00000029419	1095.55	-0.0110845	0.0765751	0.862034	0.968032
ENSMUSG00000116180	128.176	-0.365677	0.194291	0.00456186	0.073726
ENSMUSG00000050628	282.036	0.000228091	0.0932739	0.998013	0.999419
ENSMUSG00000027293	467.497	-0.0185334	0.0960115	0.790761	0.947953
ENSMUSG00000019975	277.613	-0.0519193	0.103556	0.47104	0.837235
ENSMUSG00000025289	250.506	-0.0171866	0.10166	0.805834	0.952312
ENSMUSG00000028494	131.892	-0.418215	0.301644	0.00723604	0.102417
ENSMUSG00000020032	631.89	-0.0333987	0.0887389	0.627867	0.89986
ENSMUSG00000072476	107.077	-0.0513346	0.118032	0.467129	0.835926
ENSMUSG00000109784	3.77772	0.0100288	0.138581	0.624436	NA
ENSMUSG00000023905	70.1385	-0.124807	0.171052	0.109147	0.493563
ENSMUSG00000001988	50.24	0.0329289	0.132731	0.526643	0.860023
ENSMUSG00000048905	116.291	-0.127656	0.153144	0.120427	0.512924
ENSMUSG00000045534	284.068	-0.223542	0.146705	0.0218402	0.209845
ENSMUSG00000055116	391.448	-0.189493	0.117385	0.0274978	0.239386
ENSMUSG00000115161	1.07988	0.0152409	0.140483	0.116877	NA
ENSMUSG00000110949	130.896	0.0179434	0.113221	0.787948	0.946538
ENSMUSG00000045671	643.166	0.262873	0.103824	0.00203088	0.0420038
ENSMUSG00000034501	923.881	-0.0105348	0.0833317	0.87416	0.970597
ENSMUSG00000038301	978.922	0.0454701	0.0782402	0.497667	0.849169
ENSMUSG00000078640	17.8649	-0.0119825	0.134082	0.759964	0.939178
ENSMUSG00000020193	24.3752	-0.0396157	0.138362	0.391968	0.795004
ENSMUSG00000026748	580.929	-0.515999	0.166435	0.000122482	0.00504084
ENSMUSG00000076928	33.5706	-0.0691099	0.149135	0.209817	0.640604
ENSMUSG00000035840	83.9118	0.0241988	0.121146	0.701439	0.921825
ENSMUSG00000022636	1676.15	-0.0339991	0.0726742	0.576548	0.88215
ENSMUSG00000005583	475.516	-0.0494602	0.0994713	0.490307	0.84654
ENSMUSG00000037013	256.704	-0.0220399	0.116864	0.735707	0.931666
ENSMUSG00000006270	47.3145	0.0346337	0.131284	0.527842	0.861021
ENSMUSG00000027646	1013.66	-0.0895607	0.077667	0.168388	0.589548
ENSMUSG00000056501	140.53	0.00566966	0.126497	0.917136	0.979146
ENSMUSG00000051000	50.7525	0.710952	0.622386	0.00564415	0.085956
ENSMUSG00000092545	14.4958	-0.0111341	0.134921	0.759109	0.939093
ENSMUSG00000074519	151.985	0.00113778	0.106036	0.98766	0.996759
ENSMUSG00000025735	885.196	0.0821549	0.104058	0.266614	0.700417
ENSMUSG00000034940	1840.41	0.0709878	0.0855516	0.296404	0.727099
ENSMUSG00000041378	400.334	-0.805018	0.231865	2.25621e-05	0.00121868
ENSMUSG00000045275	106.077	-0.0232116	0.114731	0.727611	0.92967
ENSMUSG00000027951	3058.93	-0.0420802	0.0634593	0.454747	0.829318
ENSMUSG00000029782	548.904	-0.10272	0.119728	0.189829	0.6181
ENSMUSG00000039601	2131.2	-0.022153	0.0714629	0.717299	0.926049
ENSMUSG00000028488	1682.19	0.131397	0.0827523	0.0558148	0.360722
ENSMUSG00000024713	119.051	0.21681	0.230824	0.0374658	0.290361
ENSMUSG00000042354	422.708	0.212625	0.142342	0.0263684	0.234531
ENSMUSG00000072258	228.827	-0.00755064	0.0989681	0.912963	0.978825
ENSMUSG00000032849	187.713	-0.73927	0.357487	0.00125388	0.0295396
ENSMUSG00000097253	59.3923	0.00448233	0.123357	0.939371	0.985619
ENSMUSG00000010066	2611.23	-0.100914	0.068074	0.089943	0.45353
ENSMUSG00000020644	302.031	-0.322989	0.152953	0.00359174	0.0627891
ENSMUSG00000036918	113.455	-0.105383	0.140055	0.176997	0.601861
ENSMUSG00000043079	717.817	-0.472563	0.15655	0.000175099	0.00661698
ENSMUSG00000094825	184.238	0.169337	0.156453	0.065417	0.38764
ENSMUSG00000041417	1049.21	-0.0160527	0.0977394	0.817626	0.954807
ENSMUSG00000030043	205.035	-0.132587	0.126861	0.109799	0.494425
ENSMUSG00000056919	277.276	-0.0980548	0.122591	0.207172	0.637939
ENSMUSG00000022351	1072.22	0.0455212	0.0840262	0.501914	0.850658
ENSMUSG00000051486	62.7487	-0.0271824	0.125796	0.64393	0.903723
ENSMUSG00000079484	213.109	0.0585966	0.116988	0.415616	0.808756
ENSMUSG00000051499	103.902	0.0946938	0.134961	0.213967	0.646431
ENSMUSG00000020086	472.736	-0.0128543	0.0893646	0.850901	0.965051
ENSMUSG00000016757	363.149	0.00593905	0.0893558	0.931948	0.983452
ENSMUSG00000090363	113.944	0.142416	0.169235	0.0931431	0.461201
ENSMUSG00000000631	2463.73	0.0846861	0.0832467	0.210808	0.642087
ENSMUSG00000002831	102.99	-0.0509882	0.144838	0.245725	0.68154
ENSMUSG00000048537	2110.71	-0.0652557	0.0981775	0.348262	0.765432
ENSMUSG00000088294	0.64171	0.00482667	0.139438	0.600497	NA
ENSMUSG00000060703	61.9214	-0.0892294	0.148561	0.197136	0.626345
ENSMUSG00000047281	19.2346	-0.0761359	0.163619	0.0722176	0.405125
ENSMUSG00000040254	70.4108	-0.159132	0.24683	0.0339075	0.271942
ENSMUSG00000051008	1.55541	0.00727502	0.139173	0.595053	NA
ENSMUSG00000031574	185.844	-0.013825	0.1066	0.840962	0.962389
ENSMUSG00000026986	202.108	-0.0685484	0.112439	0.352219	0.76841
ENSMUSG00000025586	646.99	-0.00931938	0.0873016	0.890362	0.974323
ENSMUSG00000028158	538.807	0.00113279	0.0823125	0.987267	0.996759
ENSMUSG00000022489	1432.82	-0.0197467	0.0729804	0.751274	0.936617
ENSMUSG00000038843	43.3133	-0.141322	0.225599	0.0407932	0.305476
ENSMUSG00000106631	458.61	-0.0436469	0.0908997	0.531809	0.863733
ENSMUSG00000025340	485.758	-0.037255	0.0827065	0.577187	0.882231
ENSMUSG00000075585	283.478	-0.0619095	0.106235	0.396545	0.797208
ENSMUSG00000091172	39.7792	-0.0377672	0.143715	0.206733	0.637315
ENSMUSG00000027965	1106.67	0.433146	0.154926	0.000444163	0.0135184
ENSMUSG00000060212	468.491	0.0541767	0.0886596	0.435304	0.819906
ENSMUSG00000049044	1119.37	0.185786	0.0990233	0.0181429	0.186589
ENSMUSG00000042558	374.995	0.021733	0.098957	0.758298	0.938514
ENSMUSG00000030519	1721.62	0.110263	0.0684539	0.0671404	0.392017
ENSMUSG00000045005	167.19	-0.913971	0.19732	1.91619e-07	1.8127e-05
ENSMUSG00000101995	35.6503	0.0212598	0.131237	0.66749	0.912134
ENSMUSG00000043059	312.503	0.0976053	0.117708	0.209536	0.640171
ENSMUSG00000041915	343.062	0.0464315	0.106974	0.518898	0.856892
ENSMUSG00000047139	296.482	-0.346117	0.202124	0.00651959	0.0952225
ENSMUSG00000102420	17.6928	-0.0524009	0.148602	0.158314	0.57497
ENSMUSG00000025371	335.428	-0.0681427	0.0951779	0.34123	0.762296
ENSMUSG00000067212	220.544	-0.176746	0.181002	0.0598718	0.372782
ENSMUSG00000036249	317.532	-0.118166	0.111004	0.133215	0.535809
ENSMUSG00000031169	407.64	0.12549	0.103633	0.106736	0.48911
ENSMUSG00000027901	16.3657	-0.0384772	0.141093	0.324756	0.750212
ENSMUSG00000038987	50.8852	-0.40785	0.455085	0.0105013	0.131873
ENSMUSG00000027378	432.435	0.0850153	0.0902063	0.230943	0.664682
ENSMUSG00000027296	154.22	-0.224088	0.199776	0.0321331	0.262791
ENSMUSG00000028530	1890.78	-0.0157235	0.0730636	0.80008	0.950306
ENSMUSG00000090257	23.3015	-0.13971	0.240678	0.0211174	0.205819
ENSMUSG00000001288	154.214	-0.537354	0.202007	0.000445622	0.0135425
ENSMUSG00000028138	559.22	0.171273	0.102622	0.0308359	0.256499
ENSMUSG00000021665	572.851	-0.0212794	0.0787312	0.741489	0.934295
ENSMUSG00000080268	227.435	-0.160192	0.125411	0.0616718	0.378007
ENSMUSG00000053819	1436.62	0.0359829	0.065073	0.532292	0.863959
ENSMUSG00000071637	45.0671	-0.00938691	0.131041	0.83739	0.961566
ENSMUSG00000035620	1164.49	-0.0496877	0.0729601	0.423625	0.813958
ENSMUSG00000038372	189.72	0.139468	0.14744	0.102899	0.482704
ENSMUSG00000039456	390.729	-0.0349993	0.0931542	0.617602	0.896292
ENSMUSG00000092550	24.9119	-0.188314	0.373157	0.0115946	0.139956
ENSMUSG00000031253	6.29226	-0.0591256	0.156805	0.0164323	NA
ENSMUSG00000046269	667.564	-0.502423	0.113813	7.72024e-07	6.40654e-05
ENSMUSG00000042719	679.547	0.0164284	0.0885146	0.812253	0.95368
ENSMUSG00000031388	445.26	0.158918	0.105619	0.0466544	0.329284
ENSMUSG00000032572	47.6722	0.0237595	0.132488	0.620543	0.897043
ENSMUSG00000019894	770.175	0.0636198	0.083178	0.346159	0.764331
ENSMUSG00000039168	147.721	-0.0769864	0.120238	0.300973	0.731685
ENSMUSG00000074939	32.1781	-0.0647069	0.151088	0.180416	0.60709
ENSMUSG00000026209	504.172	0.0516117	0.0856294	0.449903	0.827557
ENSMUSG00000022205	1706.41	0.0201325	0.0831676	0.764019	0.940341
ENSMUSG00000026407	35.4218	-0.133879	0.215273	0.0456332	0.325736
ENSMUSG00000033900	1739.73	0.100625	0.0763227	0.117168	0.510421
ENSMUSG00000029123	315.844	0.00148988	0.0949519	0.983834	0.995784
ENSMUSG00000107651	42.7416	-0.0167097	0.126134	0.763885	0.940341
ENSMUSG00000031661	315.839	-1.50314	0.160125	2.53794e-22	1.1727e-19
ENSMUSG00000087579	84.2173	0.270796	0.235725	0.0212601	0.206516
ENSMUSG00000038872	906.232	0.0644957	0.0830942	0.339802	0.761945
ENSMUSG00000092167	181.399	0.217122	0.173819	0.0329105	0.266973
ENSMUSG00000032178	1510.66	-0.0269344	0.0690465	0.655391	0.907618
ENSMUSG00000040170	25.3957	-0.0180917	0.137769	0.548513	0.86955
ENSMUSG00000034738	35.509	-0.0627147	0.151763	0.158442	0.575034
ENSMUSG00000078307	797.473	0.0241851	0.0777511	0.708776	0.923963
ENSMUSG00000064299	1.24924	0.00599285	0.139312	0.593927	NA
ENSMUSG00000085407	47.9373	-0.0430204	0.132206	0.455271	0.829318
ENSMUSG00000087403	728.055	-0.0205937	0.0762903	0.746743	0.935507
ENSMUSG00000097133	37.2696	-0.0360583	0.13254	0.502546	0.850658
ENSMUSG00000040855	1384.06	0.0254238	0.0839307	0.706018	0.923455
ENSMUSG00000030134	1303.97	-0.0950726	0.0843726	0.165999	0.58572
ENSMUSG00000053898	475.59	-0.169597	0.104507	0.0337811	0.271249
ENSMUSG00000024049	46.0622	-0.149528	0.276893	0.00763658	0.105979
ENSMUSG00000040269	149.131	0.0250071	0.110159	0.717512	0.926095
ENSMUSG00000024712	789.605	0.00907954	0.0731605	0.884943	0.973265
ENSMUSG00000085297	71.4733	-0.0773063	0.143483	0.241711	0.676892
[truncated: 53,488 more rows]

## Sheet: ARCkiss1-E2_vs_Vehicle
	baseMean	log2FoldChange	lfcSE	pvalue	padj
ENSMUSG00000029910	49.5164	6.285	0.815234	3.18997e-14	3.63029e-12
ENSMUSG00000025089	97.8111	2.67592	0.223201	4.34316e-34	2.61549e-31
ENSMUSG00000053963	77.1503	4.53243	0.38031	3.9379e-33	1.83595e-30
ENSMUSG00000046922	25.7371	1.9856	0.39328	3.98581e-08	1.75097e-06
ENSMUSG00000035226	60.5789	1.67808	0.258804	8.06121e-12	6.894e-10
ENSMUSG00000044217	27.2012	5.87289	0.975854	3.44247e-09	1.89901e-07
ENSMUSG00000032012	54.5342	2.40357	0.285973	4.57923e-18	7.52087e-16
ENSMUSG00000031870	175.244	2.91412	0.177034	8.75048e-62	3.16177e-58
ENSMUSG00000016624	56.7219	4.58816	0.449166	9.81632e-25	2.40466e-22
ENSMUSG00000046593	13.8513	3.01144	0.662759	6.37534e-07	2.15791e-05
ENSMUSG00000078117	73.8164	3.10915	0.278485	1.15351e-29	4.27478e-27
ENSMUSG00000049112	45.0452	4.35843	0.4748	2.02284e-20	4.29943e-18
ENSMUSG00000090125	11.1711	5.23251	1.31055	3.56322e-06	0.000102384
ENSMUSG00000022346	18.0444	4.70244	0.848406	1.90538e-08	9.0886e-07
ENSMUSG00000032313	37.5849	1.40801	0.309914	4.94738e-07	1.70249e-05
ENSMUSG00000049892	22.8791	4.40503	0.689532	7.3199e-11	5.45332e-09
ENSMUSG00000087002	12.1233	2.24294	0.626496	2.96889e-05	0.000663206
ENSMUSG00000115958	95.0592	-3.19971	0.234144	2.4213e-43	2.91625e-40
ENSMUSG00000022895	82.4938	0.742573	0.196345	3.00319e-05	0.0006688
ENSMUSG00000026687	31.0788	0.44692	0.301958	0.0456165	0.240351
ENSMUSG00000041700	23.6069	-4.349	0.616888	6.21243e-13	6.06677e-11
ENSMUSG00000098306	92.8818	-3.14441	0.234222	7.19413e-42	7.42691e-39
ENSMUSG00000029917	4.84826	5.54723	2.43692	2.42451e-05	0.0005501
ENSMUSG00000019890	0.818533	0.0143944	0.374024	0.813715	NA
ENSMUSG00000027270	0.942413	0.0737068	0.386885	0.180313	NA
ENSMUSG00000035828	27.0127	1.25479	0.363787	5.12305e-05	0.00107935
ENSMUSG00000027849	35.5853	3.42654	0.427002	2.17387e-16	3.11079e-14
ENSMUSG00000037169	10.1602	3.74356	0.904264	8.72593e-06	0.000229719
ENSMUSG00000038296	37.3042	2.0765	0.353637	3.79043e-10	2.4348e-08
ENSMUSG00000044499	55.798	2.41293	0.282233	1.42307e-18	2.47802e-16
ENSMUSG00000028197	187.8	2.39854	0.167044	1.08319e-47	1.73948e-44
ENSMUSG00000048337	8.92312	4.01708	1.04438	4.15104e-05	0.000892783
ENSMUSG00000033007	11.1198	7.21571	2.55191	4.3791e-08	1.90063e-06
ENSMUSG00000042401	70.0155	-0.824697	0.220645	2.92415e-05	0.000654223
ENSMUSG00000116158	90.6122	-3.17637	0.238198	2.30741e-41	1.96171e-38
ENSMUSG00000037280	35.4505	5.8034	0.828813	4.50736e-12	3.92439e-10
ENSMUSG00000071719	17.8266	0.719537	0.444829	0.0139726	0.107361
ENSMUSG00000052125	40.3401	1.42257	0.310104	3.77265e-07	1.32172e-05
ENSMUSG00000024647	2.84383	0.253054	0.473703	0.078927	NA
ENSMUSG00000051136	67.0989	5.08656	0.48024	2.44592e-26	6.54646e-24
ENSMUSG00000039911	27.8844	3.58415	0.502316	2.03679e-13	2.11782e-11
ENSMUSG00000068735	150.421	1.99368	0.167649	1.19645e-33	6.65089e-31
ENSMUSG00000040972	12.6545	2.89105	0.666694	1.6881e-06	5.21328e-05
ENSMUSG00000068696	2.59864	-0.140828	0.396661	0.212164	NA
ENSMUSG00000030513	29.9723	3.57434	0.483803	3.14922e-14	3.61235e-12
ENSMUSG00000036523	46.1048	2.77558	0.332469	7.05936e-18	1.1212e-15
ENSMUSG00000006764	2.57812	3.89485	2.56682	0.00143594	NA
ENSMUSG00000023150	122.333	2.18261	0.184692	2.97291e-33	1.43225e-30
ENSMUSG00000027820	0	NA	NA	NA	NA
ENSMUSG00000109809	11.9003	-7.7594	2.67475	8.34547e-09	4.19041e-07
ENSMUSG00000026950	39.0693	-0.901382	0.288537	0.000222133	0.0038915
ENSMUSG00000038145	138.326	2.18732	0.185268	2.96391e-33	1.43225e-30
ENSMUSG00000045179	27.2373	-5.72045	0.835719	1.13625e-11	9.49264e-10
ENSMUSG00000049409	0.31515	-0.0232877	0.379101	0.624701	NA
ENSMUSG00000038370	19.0003	4.77156	0.852119	1.40707e-08	6.82427e-07
ENSMUSG00000071234	4.02819	0.212602	0.415096	0.1886	0.551703
ENSMUSG00000026826	106.066	3.44533	0.258754	2.11007e-41	1.90605e-38
ENSMUSG00000000889	0.114112	0.0155466	0.378292	0.870445	NA
ENSMUSG00000024598	21.4208	0.509781	0.371629	0.0403327	0.222237
ENSMUSG00000049191	75.697	-2.34272	0.229074	1.31427e-25	3.39198e-23
ENSMUSG00000086968	35.9013	2.09936	0.343808	9.31845e-11	6.79593e-09
ENSMUSG00000031438	9.99126	-0.173065	0.408217	0.189842	0.553295
ENSMUSG00000048988	19.5222	0.854067	0.426299	0.00513698	0.0517025
ENSMUSG00000068522	8.17634	-1.58533	0.717335	0.00153779	0.0196973
ENSMUSG00000033327	298.177	3.52869	0.340305	1.71928e-26	4.68845e-24
ENSMUSG00000040289	4.00509	1.53607	1.42333	0.0116993	0.0949941
ENSMUSG00000047443	6.00257	2.70489	1.01966	0.00084896	0.0121126
ENSMUSG00000019876	9.56215	-1.28508	0.651742	0.00305528	0.034391
ENSMUSG00000014813	5.03557	3.74204	1.39326	0.000450704	0.00713736
ENSMUSG00000024027	15.9772	1.12181	0.49295	0.00197071	0.0240564
ENSMUSG00000072872	49.3175	1.24311	0.268928	3.77688e-07	1.32172e-05
ENSMUSG00000032501	11.012	0.65136	0.609336	0.0296352	0.183198
ENSMUSG00000030621	58.7448	2.24043	0.2851	2.80373e-16	3.89637e-14
ENSMUSG00000020866	209.684	1.04644	0.330522	0.000153242	0.00279648
ENSMUSG00000052934	49.5996	1.61244	0.26888	1.74511e-10	1.18414e-08
ENSMUSG00000026779	12.3304	2.62432	0.667087	8.02357e-06	0.000213548
ENSMUSG00000022076	6.84867	-1.08626	0.841093	0.0101682	0.0852525
ENSMUSG00000036357	19.203	0.293434	0.341392	0.178062	0.534927
ENSMUSG00000059401	31.536	1.3192	0.353196	1.57197e-05	0.000381202
ENSMUSG00000026639	9.90208	1.63972	0.687281	0.00113085	0.0153373
ENSMUSG00000031303	20.0338	0.22272	0.312198	0.277309	0.648955
ENSMUSG00000032609	109.676	1.97239	0.189054	1.64345e-26	4.65742e-24
ENSMUSG00000021587	408.802	-2.65964	0.127581	1.28714e-97	9.30149e-94
ENSMUSG00000034324	14.7749	1.22897	0.523018	0.0014308	0.0185133
ENSMUSG00000040600	12.106	1.88436	0.611311	0.000148633	0.00272268
ENSMUSG00000045038	133.853	0.645817	0.161963	1.62251e-05	0.000391487
ENSMUSG00000004031	39.652	-0.0675759	0.232917	0.712252	0.916423
ENSMUSG00000029236	7.49684	1.18753	0.864703	0.00882228	0.0771842
ENSMUSG00000041594	83.8647	3.09837	0.265261	1.53994e-32	6.74445e-30
ENSMUSG00000004633	3.26855	0.276489	0.491058	0.0772988	NA
ENSMUSG00000029193	2.21449	0.273045	0.512907	0.0270825	NA
ENSMUSG00000027405	88.3171	0.843736	0.201965	4.63694e-06	0.00012888
ENSMUSG00000036093	54.8386	0.318705	0.216625	0.0786278	0.337814
ENSMUSG00000062184	97.0664	-1.76862	0.191288	2.17551e-21	4.76405e-19
ENSMUSG00000020704	97.9738	0.857901	0.180441	3.21573e-07	1.15614e-05
ENSMUSG00000017417	4.86238	-2.46294	1.14488	0.00192219	0.0235636
ENSMUSG00000060780	15.7862	-0.504665	0.424655	0.0492654	0.252136
ENSMUSG00000039607	152.466	1.70284	0.160958	3.73727e-27	1.12531e-24
ENSMUSG00000057315	14.242	0.467849	0.433058	0.0641988	0.300116
ENSMUSG00000028199	6.6004	0.128308	0.353771	0.448112	0.782949
ENSMUSG00000003992	18.5791	-0.721297	0.421644	0.0118967	0.096004
ENSMUSG00000023886	56.9415	7.02052	0.963304	1.80996e-12	1.6662e-10
ENSMUSG00000028172	139.592	-2.40294	0.181024	1.62072e-41	1.56162e-38
ENSMUSG00000048490	48.7858	2.04568	0.300134	8.43421e-13	8.18119e-11
ENSMUSG00000086555	5.3739	0.662742	0.942377	0.0283138	0.177612
ENSMUSG00000071531	33.4943	2.15124	0.372431	6.18621e-10	3.85385e-08
ENSMUSG00000031997	18.0677	-0.758526	0.428989	0.00954609	0.0815905
ENSMUSG00000028584	14.846	3.65846	0.720179	7.64471e-08	3.13785e-06
ENSMUSG00000092200	8.83615	2.43907	0.757842	0.000119886	0.00226559
ENSMUSG00000032087	42.0891	6.03791	0.816432	3.18991e-13	3.25923e-11
ENSMUSG00000019359	30.2278	5.53676	0.824153	2.70162e-11	2.18137e-09
ENSMUSG00000039958	6.85542	1.22921	0.910023	0.00897368	0.0781815
ENSMUSG00000040703	8.50846	2.64442	0.822852	0.000124475	0.00233945
ENSMUSG00000056043	3.46172	4.61086	2.4978	0.000395284	0.00644812
ENSMUSG00000028469	86.3396	0.581045	0.186626	0.000532957	0.00827371
ENSMUSG00000074206	1.9842	0.299457	0.55945	0.00633376	NA
ENSMUSG00000030110	10.263	0.143354	0.330553	0.446125	0.781892
ENSMUSG00000031932	9.7693	0.570401	0.564418	0.0416164	0.226547
ENSMUSG00000114049	8.00371	1.9456	0.779014	0.000864173	0.0122811
ENSMUSG00000024975	82.4282	1.42377	0.215574	3.50819e-12	3.11067e-10
ENSMUSG00000026620	124.868	1.6774	0.190382	8.92958e-20	1.74404e-17
ENSMUSG00000022483	92.5465	1.19542	0.209923	1.25119e-09	7.50353e-08
ENSMUSG00000082361	3.64454	4.73945	2.48571	0.000292236	0.00494576
ENSMUSG00000030069	1.33631	0.148156	0.416099	0.0439279	NA
ENSMUSG00000090062	5.10226	5.65364	2.43233	1.66567e-05	0.000399236
ENSMUSG00000030523	0.778068	0.0335741	0.376701	0.523383	NA
ENSMUSG00000017376	37.8569	0.380773	0.272356	0.0682173	0.310828
ENSMUSG00000045232	3.49721	4.77193	2.47488	0.000270921	0.00464486
ENSMUSG00000038037	14.2245	-0.0814377	0.295	0.665187	0.897703
ENSMUSG00000018589	8.93233	-0.914343	0.76824	0.0132445	0.103322
ENSMUSG00000004043	27.8939	1.9334	0.377399	2.54284e-08	1.17795e-06
ENSMUSG00000022176	9.91233	-0.0484936	0.308958	0.787235	0.942107
ENSMUSG00000038576	66.3161	0.853429	0.223384	2.01933e-05	0.000474559
ENSMUSG00000052133	4.05009	0.736985	1.99897	0.0173515	0.125642
ENSMUSG00000000305	41.18	2.99825	0.378355	2.62938e-16	3.68955e-14
ENSMUSG00000039313	27.4813	2.95608	0.447689	4.76241e-12	4.12163e-10
ENSMUSG00000020027	52.0538	0.922724	0.258783	4.67916e-05	0.000998935
ENSMUSG00000041930	8.38741	0.376685	0.475258	0.0978657	0.38583
ENSMUSG00000041794	44.1937	1.49968	0.287639	1.61478e-08	7.75362e-07
ENSMUSG00000047904	33.9518	3.42519	0.441299	1.52906e-15	1.97318e-13
ENSMUSG00000019768	270.83	-0.541052	0.11991	2.10344e-06	6.32039e-05
ENSMUSG00000027716	14.3072	2.71855	0.600582	6.57943e-07	2.21145e-05
ENSMUSG00000048482	28.3552	-4.26305	0.552129	3.70687e-15	4.57909e-13
ENSMUSG00000002900	118.157	2.13609	0.196924	1.34285e-28	4.42694e-26
ENSMUSG00000023015	3.96579	-0.0535364	0.355393	0.685262	0.905912
ENSMUSG00000097709	8.68349	2.75543	0.799979	6.79363e-05	0.00138293
ENSMUSG00000108084	1.50197	0.17867	0.43501	0.0264743	NA
ENSMUSG00000028381	103.548	1.67879	0.199705	3.06421e-18	5.21024e-16
ENSMUSG00000032497	40.4955	0.757552	0.276899	0.00105001	0.0144531
ENSMUSG00000025964	160.176	-1.61434	0.149244	2.39176e-28	7.68179e-26
ENSMUSG00000019982	2.82342	0.265841	0.485353	0.0741232	NA
ENSMUSG00000063063	103.793	0.628981	0.175303	8.40411e-05	0.00167537
ENSMUSG00000020732	0.856499	0.0643924	0.384749	0.223093	NA
ENSMUSG00000036390	4.69079	-0.016312	0.340708	0.910965	0.981001
ENSMUSG00000028194	39.4666	1.29145	0.292967	1.03597e-06	3.34216e-05
ENSMUSG00000059816	7.23045	-0.0175909	0.359092	0.875843	0.969781
ENSMUSG00000034871	21.1144	3.09321	0.54071	1.41182e-09	8.41951e-08
ENSMUSG00000117728	11.1851	-0.371035	0.430627	0.105524	0.403275
ENSMUSG00000032098	4.3268	3.39216	1.43855	0.00102	0.0141342
ENSMUSG00000039628	0.254002	0.0206971	0.378734	0.72502	NA
ENSMUSG00000024165	22.4793	-0.0420761	0.262143	0.822936	0.953682
ENSMUSG00000110427	4.0091	0.684234	1.61667	0.017668	0.127296
ENSMUSG00000091002	6.80769	2.16954	0.876164	0.0010126	0.0140587
ENSMUSG00000030854	196.965	0.0513919	0.123668	0.661062	0.895751
ENSMUSG00000033767	35.0696	1.24094	0.330252	1.64633e-05	0.000395915
ENSMUSG00000028909	72.298	2.84311	0.281371	5.60882e-25	1.39766e-22
ENSMUSG00000030662	61.0314	0.781595	0.234458	0.000150399	0.00275155
ENSMUSG00000063632	82.9683	2.13475	0.22306	1.06599e-22	2.40729e-20
ENSMUSG00000032338	31.7771	1.74467	0.349975	5.0865e-08	2.15587e-06
ENSMUSG00000021721	1.38219	0.117747	0.39724	0.1427	NA
ENSMUSG00000034612	82.2683	1.12907	0.216717	2.09187e-08	9.8803e-07
ENSMUSG00000028086	78.3534	0.936568	0.208692	1.00674e-06	3.25513e-05
ENSMUSG00000020396	46.4926	1.07497	0.26802	6.98788e-06	0.000188777
ENSMUSG00000087651	16.4767	-0.0778518	0.285026	0.681336	0.904083
ENSMUSG00000020099	12.6361	0.772758	0.568629	0.017677	0.127297
ENSMUSG00000002228	0.654054	0.0481722	0.381642	0.345438	NA
ENSMUSG00000050164	13.0149	0.933814	0.559452	0.00792002	0.0711915
ENSMUSG00000023827	49.4744	1.03086	0.262653	1.01646e-05	0.000261404
ENSMUSG00000042761	34.0403	-1.45504	0.3139	3.13456e-07	1.13259e-05
ENSMUSG00000044461	17.9023	1.96849	0.496594	5.66423e-06	0.000154754
ENSMUSG00000026883	83.0948	0.975645	0.213676	6.93706e-07	2.3118e-05
ENSMUSG00000024232	2.74485	0.120408	0.380242	0.345024	NA
ENSMUSG00000000881	58.0388	2.14404	0.264144	4.71718e-17	6.95688e-15
ENSMUSG00000116652	8.36237	2.96275	0.852008	6.67404e-05	0.00136243
ENSMUSG00000032818	0.654054	0.0481722	0.381642	0.345438	NA
ENSMUSG00000029135	106.359	1.05158	0.309479	6.75529e-05	0.00137707
ENSMUSG00000000440	4.48543	0.284709	0.468661	0.112356	0.418635
ENSMUSG00000060568	26.8382	1.88604	0.387749	1.01902e-07	4.07941e-06
ENSMUSG00000020601	37.5579	1.1243	0.296635	1.5914e-05	0.000384625
ENSMUSG00000017491	5.38373	-0.220197	0.403035	0.210938	0.579023
ENSMUSG00000029822	57.6208	2.24649	0.266616	3.41998e-18	5.74755e-16
ENSMUSG00000019139	38.2217	1.05407	0.30249	5.24372e-05	0.00110156
ENSMUSG00000034825	38.9048	-1.63364	0.305206	6.94184e-09	3.57594e-07
ENSMUSG00000061207	21.7627	1.01406	0.40014	0.00113659	0.0153956
ENSMUSG00000085314	10.7457	4.38727	1.02169	9.39158e-06	0.00024413
ENSMUSG00000026525	4.33235	0.0424762	0.351198	0.757422	0.932221
ENSMUSG00000049985	21.9718	1.39608	0.413324	6.22494e-05	0.00128527
ENSMUSG00000021675	2.824	-0.0511897	0.361925	0.663919	NA
ENSMUSG00000039546	27.0151	1.17569	0.365947	0.000121337	0.0022894
ENSMUSG00000038256	49.96	0.939455	0.264369	4.95047e-05	0.00105065
ENSMUSG00000072640	70.3121	1.74829	0.233887	7.41921e-15	8.86197e-13
ENSMUSG00000015396	11.7726	-0.0143259	0.300345	0.935994	0.986582
ENSMUSG00000046178	16.7037	2.29526	0.528019	1.24544e-06	3.94744e-05
ENSMUSG00000008318	16.9263	-0.506003	0.433496	0.0480809	0.248184
ENSMUSG00000002346	19.5957	0.184135	0.291644	0.359332	0.720309
ENSMUSG00000043639	6.1525	0.391258	0.53977	0.0755445	0.329784
ENSMUSG00000015461	19.8226	0.0344675	0.269633	0.856823	0.96476
ENSMUSG00000032174	39.0868	-1.45947	0.300001	9.5036e-08	3.83675e-06
ENSMUSG00000042655	1.40541	0.0741036	0.379637	0.374138	NA
ENSMUSG00000090291	5.88423	3.25981	1.12277	0.000647665	0.00967015
ENSMUSG00000033854	70.4848	-2.95931	0.266973	1.30172e-29	4.70344e-27
ENSMUSG00000021609	1.4432	0.0106667	0.368828	0.900912	NA
ENSMUSG00000058153	91.3191	1.13383	0.220156	2.95031e-08	1.34091e-06
ENSMUSG00000034981	116.827	0.431469	0.18476	0.0082423	0.0730834
ENSMUSG00000017978	23.8067	1.15956	0.388745	0.000273287	0.00467988
ENSMUSG00000050824	1.31207	0.00766888	0.377012	0.833772	NA
ENSMUSG00000047259	0.567529	-0.0127221	0.376614	0.709309	NA
ENSMUSG00000063434	68.5554	-0.795023	0.214434	3.48306e-05	0.000762738
ENSMUSG00000003949	6.62289	0.017677	0.329355	0.916054	0.982026
ENSMUSG00000038244	56.535	0.123455	0.204286	0.475082	0.800634
ENSMUSG00000021278	8.14102	1.71854	0.757515	0.00146656	0.0189083
ENSMUSG00000027994	1.34485	-0.109302	0.394146	0.12801	NA
ENSMUSG00000056073	61.246	0.0220353	0.192536	0.895514	0.975908
ENSMUSG00000025905	12.6661	0.254756	0.354189	0.224959	0.594501
ENSMUSG00000107198	1.72162	0.217164	0.465736	0.0146246	NA
ENSMUSG00000022860	0.735617	0.00179831	0.374301	0.973756	NA
ENSMUSG00000039058	54.2727	1.4955	0.258127	6.227e-10	3.86261e-08
ENSMUSG00000050541	10.7057	-1.77255	0.606347	0.000220323	0.00387387
ENSMUSG00000052397	28.3308	1.10233	0.361553	0.000226256	0.00394938
ENSMUSG00000026773	40.4271	1.66163	0.303278	3.58124e-09	1.96805e-07
ENSMUSG00000020715	41.3304	0.276219	0.239521	0.150158	0.489453
ENSMUSG00000047220	7.62311	1.82761	0.782742	0.00129107	0.0170878
ENSMUSG00000102605	2.63693	3.93559	2.63717	0.00161242	NA
ENSMUSG00000027568	1.59374	-0.0148243	0.367829	0.866546	NA
ENSMUSG00000018648	8.10657	-2.67712	0.776334	5.03037e-05	0.00106448
ENSMUSG00000067594	1.40436	0.0465698	0.372279	0.593891	NA
ENSMUSG00000070687	0.114112	0.0155466	0.378292	0.870445	NA
ENSMUSG00000002032	44.7549	2.03892	0.309412	4.02758e-12	3.54943e-10
ENSMUSG00000091722	7.09183	0.350239	0.47512	0.105439	0.403169
ENSMUSG00000084979	5.1093	0.448792	0.655738	0.0482759	0.248923
ENSMUSG00000031344	103.536	-2.36106	0.197255	4.8279e-34	2.7911e-31
ENSMUSG00000031217	24.7711	-1.03	0.37459	0.000584034	0.00891345
ENSMUSG00000035184	2.80815	0.128583	0.383569	0.317296	NA
ENSMUSG00000032500	6.44415	1.94764	0.989332	0.00281245	0.0321077
ENSMUSG00000049516	26.8064	0.18626	0.269864	0.346122	0.70837
ENSMUSG00000045912	21.4438	2.35145	0.458254	2.81669e-08	1.28828e-06
ENSMUSG00000063873	20.8526	-0.184815	0.285261	0.354809	0.716232
ENSMUSG00000032259	5.24365	0.852277	1.17127	0.0200847	0.138627
ENSMUSG00000032564	6.00398	0.212408	0.396688	0.229336	0.597977
ENSMUSG00000034488	70.1068	-0.370179	0.201598	0.0323396	0.194185
ENSMUSG00000032373	1.10136	-0.0801802	0.386192	0.220406	NA
ENSMUSG00000021025	9.18192	0.298423	0.411991	0.156846	0.49919
ENSMUSG00000074852	0.292845	-0.00460239	0.377195	0.942118	NA
ENSMUSG00000036218	6.87404	0.878883	0.878297	0.0180314	0.129206
ENSMUSG00000004508	18.343	0.201872	0.306652	0.319634	0.687802
ENSMUSG00000055301	21.833	-2.1551	0.425732	3.38584e-08	1.51974e-06
ENSMUSG00000043531	44.5032	-3.26601	0.354745	4.4298e-21	9.55582e-19
ENSMUSG00000004328	0.178733	-0.0197699	0.378682	0.757845	NA
ENSMUSG00000039717	19.6783	-1.37953	0.422974	8.2882e-05	0.00165455
ENSMUSG00000025400	322.493	-0.990128	0.114308	5.62598e-19	1.00386e-16
ENSMUSG00000040111	97.7909	0.940419	0.184573	5.079e-08	2.15587e-06
ENSMUSG00000031130	0	NA	NA	NA	NA
ENSMUSG00000054003	6.64251	-3.83286	1.09666	9.9241e-05	0.00192528
ENSMUSG00000040543	24.6473	0.150295	0.27069	0.444304	0.781179
ENSMUSG00000090236	7.74012	2.41914	0.841824	0.000339924	0.00566005
ENSMUSG00000032724	12.4728	2.26583	0.608928	1.66508e-05	0.000399236
ENSMUSG00000024064	30.1982	1.94466	0.36918	1.07987e-08	5.30865e-07
ENSMUSG00000036510	59.9513	0.870575	0.243716	5.11825e-05	0.00107935
ENSMUSG00000061878	6.15783	-2.67214	0.978049	0.00048136	0.00757029
ENSMUSG00000017057	10.2267	-2.1068	0.675239	0.000117326	0.00222826
ENSMUSG00000051279	2.93035	4.14631	2.5441	0.000967213	NA
ENSMUSG00000079669	2.89582	0.20931	0.43256	0.133892	NA
ENSMUSG00000050272	175.075	1.16858	0.144161	5.76798e-17	8.42066e-15
ENSMUSG00000117442	0.200026	0.0181636	0.3785	0.870445	NA
ENSMUSG00000040373	3.767	0.0849618	0.362183	0.535599	0.836831
ENSMUSG00000059811	50.2183	0.731091	0.251131	0.000674498	0.0100329
ENSMUSG00000031224	4.54955	-0.126912	0.365555	0.406696	0.755719
ENSMUSG00000020941	7.30943	0.122217	0.340757	0.486716	0.808754
ENSMUSG00000049353	8.8058	4.74571	1.33875	2.25359e-05	0.000521974
ENSMUSG00000100954	8.15995	1.14495	0.789295	0.00813239	0.0725092
ENSMUSG00000042453	12.5827	1.87258	0.587213	0.000109612	0.00210948
ENSMUSG00000031355	10.832	0.435726	0.471654	0.0766801	0.332289
ENSMUSG00000021782	40.658	0.344914	0.248488	0.0810563	0.34345
ENSMUSG00000032050	115.578	1.37471	0.189307	3.36218e-14	3.79638e-12
ENSMUSG00000026792	35.145	0.91829	0.307481	0.000363313	0.0059738
ENSMUSG00000050447	1.12115	0.0684859	0.382246	0.285338	NA
ENSMUSG00000042498	0.927861	0.0107431	0.373728	0.8598	NA
ENSMUSG00000020374	1.63184	-0.0458837	0.371074	0.615224	NA
ENSMUSG00000029359	5.78656	0.0386188	0.33502	0.809747	0.950018
ENSMUSG00000009216	2.04535	0.181087	0.425189	0.114129	NA
ENSMUSG00000005672	3.53567	0.264689	0.482409	0.0755289	0.329784
ENSMUSG00000034472	8.24189	0.163556	0.347792	0.377743	0.735785
ENSMUSG00000019055	35.3677	1.54004	0.32406	1.8024e-07	6.80158e-06
ENSMUSG00000031119	3.7328	-0.123021	0.369674	0.399781	0.751462
ENSMUSG00000015476	24.4942	1.58201	0.391464	4.62537e-06	0.000128806
ENSMUSG00000024924	99.2284	0.466907	0.176197	0.00312197	0.034924
ENSMUSG00000063446	2.70781	0.0863134	0.372732	0.447539	NA
ENSMUSG00000023964	8.94343	0.139512	0.34605	0.437185	0.77739
ENSMUSG00000067604	11.5862	-7.72379	2.67384	1.06514e-08	5.25409e-07
ENSMUSG00000037638	2.85174	4.21884	2.53341	0.000889513	NA
ENSMUSG00000036111	15.8187	4.51933	0.856419	7.78934e-08	3.18021e-06
ENSMUSG00000059173	11.9546	-0.298415	0.378392	0.166746	0.516362
ENSMUSG00000047045	45.4313	0.684828	0.266146	0.00201466	0.024572
ENSMUSG00000029314	8.75802	-2.83862	0.756984	1.76711e-05	0.000420758
ENSMUSG00000020627	40.4001	0.285071	0.243775	0.141707	0.475954
ENSMUSG00000024245	2.76198	-0.185594	0.416937	0.160622	NA
ENSMUSG00000117771	18.986	0.0676582	0.272519	0.723576	0.920406
ENSMUSG00000025764	21.2077	-0.66158	0.379991	0.0132886	0.103481
ENSMUSG00000038264	22.8528	3.10305	0.503873	1.01386e-10	7.21838e-09
ENSMUSG00000018427	13.2141	0.0371944	0.292186	0.844038	0.961173
ENSMUSG00000035238	1.35592	0.150283	0.417487	0.0412503	NA
ENSMUSG00000031212	8.3823	-1.46157	0.713055	0.00225686	0.027002
ENSMUSG00000039070	1.12304	-0.0873474	0.388233	0.196636	NA
ENSMUSG00000025380	1.44065	0.0851862	0.382897	0.31914	NA
ENSMUSG00000062760	10.3783	-0.0793004	0.312827	0.662401	0.895921
ENSMUSG00000030557	60.489	0.281058	0.202805	0.10396	0.400507
ENSMUSG00000004032	47.0448	1.16816	0.266786	1.25551e-06	3.96198e-05
ENSMUSG00000022935	13.3609	0.603662	0.494834	0.0333602	0.198092
ENSMUSG00000052726	4.9586	-0.0463239	0.341515	0.761006	0.933527
ENSMUSG00000022357	1.29627	0.104222	0.39236	0.171297	NA
ENSMUSG00000037386	85.9819	-0.275913	0.173748	0.073663	0.325283
ENSMUSG00000038257	25.7911	0.874967	0.379339	0.00244943	0.0287818
ENSMUSG00000043903	3.24938	0.152337	0.389328	0.279902	NA
ENSMUSG00000025810	32.414	2.35564	0.375732	3.68757e-11	2.88089e-09
ENSMUSG00000020436	49.8469	-0.674384	0.249107	0.00134002	0.0175112
ENSMUSG00000063661	0.114112	0.0155466	0.378292	0.870445	NA
ENSMUSG00000074796	0.157575	-0.0192486	0.378629	0.757845	NA
ENSMUSG00000028360	10.9879	-1.18618	0.611121	0.00354808	0.038673
ENSMUSG00000042363	47.1433	1.05081	0.270412	1.12286e-05	0.000283719
ENSMUSG00000052302	25.0591	1.58684	0.380998	2.57448e-06	7.57819e-05
ENSMUSG00000028633	27.0906	0.30314	0.295854	0.152756	0.49314
ENSMUSG00000031539	22.6266	0.306773	0.309945	0.152592	0.492883
ENSMUSG00000027435	6.18752	1.5447	0.940164	0.00536688	0.053311
ENSMUSG00000027597	31.1654	1.00913	0.348572	0.000415194	0.00668241
ENSMUSG00000063430	20.3837	-0.739762	0.395432	0.00846464	0.0746323
ENSMUSG00000029507	7.50245	0.955424	0.843657	0.0147141	0.111283
ENSMUSG00000041482	0.654054	0.0481722	0.381642	0.345438	NA
ENSMUSG00000047557	19.3144	2.22704	0.474365	2.35271e-07	8.7189e-06
ENSMUSG00000048087	20.2425	1.13116	0.438457	0.000887988	0.0125824
ENSMUSG00000025702	75.346	0.176514	0.179037	0.263653	0.63722
ENSMUSG00000038894	63.9532	0.0210183	0.193556	0.899719	0.977967
ENSMUSG00000020564	50.9266	0.493536	0.237378	0.0124465	0.0990576
ENSMUSG00000031673	65.4278	0.959456	0.228156	3.36141e-06	9.73598e-05
ENSMUSG00000063727	10.6286	-3.22081	0.725486	1.24914e-06	3.95049e-05
ENSMUSG00000050974	6.18303	0.609667	0.76005	0.034848	0.204179
ENSMUSG00000029153	27.1695	-1.98867	0.38549	1.50546e-08	7.25279e-07
ENSMUSG00000045730	0.42825	0.0234759	0.379097	0.599668	NA
ENSMUSG00000092071	4.80567	2.78387	1.19407	0.00228512	0.0272404
ENSMUSG00000013736	31.9936	0.737846	0.329178	0.00394957	0.042118
ENSMUSG00000023868	249.127	0.864771	0.135029	2.39859e-11	1.94757e-09
ENSMUSG00000019146	29.0443	1.03476	0.370973	0.000511147	0.00801259
ENSMUSG00000034640	9.31036	0.0812695	0.321543	0.648283	0.89065
ENSMUSG00000018334	21.3329	1.92386	0.441337	1.14255e-06	3.66148e-05
ENSMUSG00000021541	22.4311	0.00345298	0.265836	0.986972	0.998135
ENSMUSG00000020387	20.3074	-1.05921	0.422862	0.00109455	0.0149241
ENSMUSG00000037992	20.3023	0.476105	0.371285	0.0526577	0.264257
ENSMUSG00000114051	3.75566	3.08963	1.50891	0.00208652	0.0252527
ENSMUSG00000026335	272.102	-1.50531	0.123295	2.71713e-35	1.70742e-32
ENSMUSG00000005609	61.824	0.928019	0.230101	7.56871e-06	0.000202575
ENSMUSG00000031994	4.73389	1.46321	1.2093	0.00985903	0.0833778
ENSMUSG00000027016	1.38656	-0.0598779	0.376799	0.453503	NA
ENSMUSG00000000915	85.3583	1.88329	0.210783	3.65836e-20	7.34365e-18
ENSMUSG00000085795	3.26366	0.14339	0.387529	0.2909	NA
ENSMUSG00000043587	15.1975	-0.905329	0.501514	0.00655245	0.0621408
ENSMUSG00000033740	1.54048	-0.0226826	0.368555	0.797328	NA
ENSMUSG00000032548	15.1222	3.72774	0.722243	5.64906e-08	2.36655e-06
ENSMUSG00000047810	6.6763	-2.11451	0.865446	0.000807	0.0116118
ENSMUSG00000015843	3.86872	-0.0623048	0.353226	0.656463	0.893675
ENSMUSG00000045648	25.2958	-0.0897481	0.272867	0.637922	0.887209
ENSMUSG00000048721	128.393	-0.514344	0.154373	0.000298358	0.00503757
ENSMUSG00000049420	52.9688	0.428901	0.227364	0.0238604	0.157049
ENSMUSG00000018076	94.7945	1.15995	0.190511	1.27374e-10	8.98019e-09
ENSMUSG00000022180	11.786	-2.43552	0.605029	4.6751e-06	0.000129691
ENSMUSG00000046719	16.2119	-1.54489	0.474893	7.71213e-05	0.00155026
ENSMUSG00000030491	1.5966	0.0655115	0.373781	0.494028	NA
ENSMUSG00000031790	4.30134	0.287655	0.483742	0.0937545	0.375459
ENSMUSG00000058740	229.117	1.99336	0.140279	7.26154e-47	1.04951e-43
ENSMUSG00000036764	10.171	-1.47466	0.622673	0.00116524	0.0157101
ENSMUSG00000046470	5.52303	5.8695	2.46768	1.07422e-05	0.000274792
ENSMUSG00000099767	1.23372	0.100582	0.390788	0.186753	NA
ENSMUSG00000032698	7.79637	-0.0274569	0.321907	0.87027	0.968748
ENSMUSG00000113317	0.209928	-0.0204274	0.378753	0.757845	NA
ENSMUSG00000059327	5.53425	1.98479	1.01616	0.00315522	0.0352686
ENSMUSG00000021337	0.707419	-0.00344595	0.374795	0.949062	NA
ENSMUSG00000032300	5.49028	-0.199799	0.392036	0.241898	0.612166
ENSMUSG00000020926	49.407	0.616255	0.256517	0.00372594	0.0401574
ENSMUSG00000003273	14.7864	2.08153	0.608295	4.06959e-05	0.000877878
ENSMUSG00000027996	2.09783	0.0698303	0.371946	0.499984	NA
ENSMUSG00000036466	44.4573	0.96316	0.277285	6.49721e-05	0.00133197
ENSMUSG00000035342	28.7873	0.139154	0.251492	0.468006	0.796619
ENSMUSG00000055653	2.82267	0.0845199	0.366064	0.5092	NA
ENSMUSG00000003410	89.0761	0.332127	0.182636	0.0387469	0.217058
ENSMUSG00000025892	39.417	-0.198366	0.233302	0.287255	0.659208
ENSMUSG00000027338	0.42825	0.0234759	0.379097	0.599668	NA
ENSMUSG00000021730	88.0665	1.63518	0.433501	1.00269e-05	0.000258323
ENSMUSG00000000776	24.4847	0.415998	0.324139	0.0680682	0.310816
ENSMUSG00000028007	3.05085	-0.141467	0.388358	0.283773	NA
ENSMUSG00000048497	6.04638	-0.920827	0.932432	0.0162994	0.119642
ENSMUSG00000020023	47.8448	0.30733	0.239147	0.110944	0.416055
ENSMUSG00000046182	3.89226	0.443728	0.72204	0.0347902	0.204068
ENSMUSG00000036242	31.876	-1.35747	0.329891	3.01932e-06	8.79803e-05
ENSMUSG00000050587	24.5412	-0.0954051	0.267679	0.617845	0.878323
ENSMUSG00000038065	49.035	0.825478	0.265771	0.000290306	0.00492464
ENSMUSG00000090061	7.41476	-1.29952	0.770082	0.00484964	0.0494531
ENSMUSG00000056121	25.3501	1.03689	0.372803	0.000573358	0.00877833
ENSMUSG00000052105	151.278	1.16641	0.153157	3.0911e-15	3.89889e-13
ENSMUSG00000029361	19.7075	0.740808	0.421626	0.0108812	0.0900721
ENSMUSG00000053025	10.3675	-0.120757	0.323868	0.513068	0.823749
ENSMUSG00000021684	21.1729	-0.14569	0.275112	0.455882	0.787858
ENSMUSG00000004105	58.6805	2.44486	0.282738	5.39184e-19	9.74103e-17
ENSMUSG00000090863	0.318623	-0.00287572	0.37715	0.942118	NA
ENSMUSG00000037681	38.9363	-0.585019	0.279271	0.00856444	0.0752931
ENSMUSG00000033021	22.0401	0.141539	0.2759	0.469724	0.79757
ENSMUSG00000031934	15.5222	0.00375427	0.290944	0.985505	0.998135
ENSMUSG00000086767	2.12409	0.348273	0.640041	0.00438957	NA
ENSMUSG00000034762	12.3336	1.45512	0.605703	0.00106914	0.0146606
ENSMUSG00000097604	4.00167	0.0458492	0.347408	0.75015	0.930092
ENSMUSG00000037035	108.17	0.274784	0.168363	0.0685376	0.311599
ENSMUSG00000041112	40.5535	2.67614	0.345835	1.09827e-15	1.44302e-13
ENSMUSG00000038775	1.2613	-0.100971	0.391161	0.147317	NA
ENSMUSG00000035681	64.5467	-0.257575	0.206466	0.139117	0.470977
ENSMUSG00000044338	0.56814	0.0392904	0.380479	0.422682	NA
ENSMUSG00000046480	0.77908	-0.023477	0.375227	0.693039	NA
ENSMUSG00000037624	77.9512	0.439203	0.193383	0.00951813	0.0814763
ENSMUSG00000033910	23.3098	-1.77465	0.397681	6.07542e-07	2.06607e-05
ENSMUSG00000027419	52.3037	-0.881231	0.262005	0.00010657	0.00205368
ENSMUSG00000038156	137.088	3.90205	0.385564	4.87193e-25	1.23533e-22
ENSMUSG00000019970	21.0603	-0.0625823	0.268692	0.74087	0.927403
ENSMUSG00000037946	10.1334	1.61846	0.690974	0.00120061	0.0161127
ENSMUSG00000006818	122.555	0.8791	0.177301	1.08418e-07	4.30483e-06
ENSMUSG00000030340	4.32481	1.91442	1.21497	0.00677454	0.0637036
ENSMUSG00000026198	23.6509	1.04527	0.407033	0.00103638	0.0143064
ENSMUSG00000016496	4.82504	-1.36311	1.11098	0.00900325	0.0782181
ENSMUSG00000035273	1.69158	-0.222732	0.472723	0.0103502	NA
ENSMUSG00000036502	58.0499	-0.235235	0.207926	0.177511	0.534782
ENSMUSG00000019828	3.8547	0.0477924	0.350683	0.734732	0.924721
ENSMUSG00000022863	23.4618	0.320324	0.30761	0.138206	0.469446
ENSMUSG00000028020	64.9113	-0.165789	0.194177	0.319534	0.687802
ENSMUSG00000045731	4.93922	-0.299088	0.47381	0.107048	0.406828
ENSMUSG00000097929	11.075	-0.177286	0.347923	0.347769	0.70975
ENSMUSG00000022311	54.9627	-2.04573	0.427768	1.02176e-07	4.07941e-06
ENSMUSG00000058400	1.49169	-0.170111	0.430944	0.0218665	NA
ENSMUSG00000084897	2.46751	-0.027874	0.362717	0.794716	NA
ENSMUSG00000052609	28.2543	4.73943	0.677128	1.70847e-12	1.58285e-10
ENSMUSG00000073152	0.406957	0.00314726	0.377057	0.92932	NA
ENSMUSG00000073067	1.25154	-0.0111012	0.371928	0.873222	NA
ENSMUSG00000052581	10.0507	-1.52135	0.618878	0.000884263	0.012542
ENSMUSG00000019817	83.0722	-1.8251	0.215622	1.64668e-18	2.83327e-16
ENSMUSG00000038415	0.718675	0.0257302	0.376801	0.60518	NA
ENSMUSG00000047746	1.702	0.215326	0.463744	0.0154315	NA
ENSMUSG00000026452	4.78632	1.64057	1.11255	0.00730489	0.0671613
ENSMUSG00000021215	15.2134	1.88289	0.544504	4.1876e-05	0.000899199
ENSMUSG00000041959	9.52147	-2.50832	0.695924	2.41717e-05	0.0005501
ENSMUSG00000028701	27.6475	-1.05837	0.364038	0.000339195	0.00565442
ENSMUSG00000045314	0.77446	-0.026642	0.375606	0.656216	NA
ENSMUSG00000015882	34.2469	1.22065	0.335402	2.49917e-05	0.000563502
ENSMUSG00000059852	6.11576	3.3546	1.14875	0.000602533	0.00915711
ENSMUSG00000002266	90.4063	-3.63593	0.267987	1.21042e-42	1.34571e-39
ENSMUSG00000004698	12.8443	-1.38136	0.539063	0.000742765	0.0109097
ENSMUSG00000070738	67.6548	0.905989	0.217524	4.52841e-06	0.000126408
ENSMUSG00000106867	5.99854	-0.0702582	0.338782	0.664081	0.896754
ENSMUSG00000070803	0.962032	0.0903753	0.39137	0.135431	NA
ENSMUSG00000040990	72.0473	-1.89205	0.227201	6.74193e-18	1.08268e-15
ENSMUSG00000028961	22.2154	-0.353876	0.319504	0.108767	0.41109
ENSMUSG00000074782	5.94062	-0.282543	0.446082	0.136389	0.465681
ENSMUSG00000028004	6.39732	0.12692	0.352682	0.452771	0.785738
ENSMUSG00000070287	21.7231	-0.319681	0.320109	0.141145	0.475096
ENSMUSG00000016918	4.63602	0.12053	0.363624	0.430629	0.773018
ENSMUSG00000020151	3.80015	-2.71403	1.34909	0.00357199	0.0389043
ENSMUSG00000105604	6.5778	1.1157	0.909123	0.0114753	0.0935963
ENSMUSG00000079243	1.99859	0.160867	0.412448	0.139926	NA
ENSMUSG00000024261	250.418	-2.15462	0.133185	4.67363e-60	1.1258e-56
ENSMUSG00000000120	2.38255	-0.114738	0.383126	0.32055	NA
ENSMUSG00000032291	4.80453	2.5555	1.33713	0.0041666	0.0439241
ENSMUSG00000027669	37.0989	0.37565	0.263825	0.0674704	0.309081
ENSMUSG00000059203	9.17305	0.694138	0.637217	0.0270453	0.172434
ENSMUSG00000030770	16.198	-0.045243	0.280583	0.809322	0.950018
ENSMUSG00000019256	3.22983	-0.11754	0.380936	0.335068	NA
ENSMUSG00000022376	57.304	0.106431	0.200019	0.532664	0.836077
ENSMUSG00000038540	12.3691	-1.74465	0.569249	0.000143657	0.00266188
ENSMUSG00000037419	56.1701	-0.465561	0.220966	0.0126914	0.100509
ENSMUSG00000030231	86.1316	1.69616	0.208422	3.46398e-17	5.16133e-15
ENSMUSG00000057378	29.7102	-1.33229	0.353704	1.42348e-05	0.000348705
ENSMUSG00000022676	1.81492	0.144248	0.404132	0.167185	NA
ENSMUSG00000041360	19.0998	0.745722	0.451742	0.0125251	0.0994644
ENSMUSG00000003411	16.7412	-0.403253	0.372361	0.0851244	0.353125
ENSMUSG00000037580	16.8009	-3.06799	0.555999	3.74873e-09	2.04454e-07
ENSMUSG00000031451	51.7036	0.330252	0.228092	0.0790182	0.33868
ENSMUSG00000025094	12.2956	-0.17037	0.323806	0.383751	0.740304
ENSMUSG00000042105	66.856	-0.982535	0.225024	1.55523e-06	4.83394e-05
ENSMUSG00000071424	24.6729	-0.369235	0.326402	0.0980108	0.386292
ENSMUSG00000028655	2.65739	-0.0214223	0.359072	0.852605	NA
ENSMUSG00000023951	72.7618	2.66628	0.257571	5.2348e-26	1.37561e-23
ENSMUSG00000021478	16.7814	-5.46028	1.005	4.86814e-08	2.08163e-06
ENSMUSG00000053930	40.1289	1.59247	0.303624	1.383e-08	6.73014e-07
ENSMUSG00000073988	0.692154	0.0225671	0.376463	0.62424	NA
ENSMUSG00000044847	12.7435	1.2091	0.589766	0.00287279	0.0325981
ENSMUSG00000050663	2.94878	-0.027494	0.35693	0.821289	NA
ENSMUSG00000041324	2.73477	-0.144189	0.391796	0.262876	NA
ENSMUSG00000041534	1.19642	0.121042	0.402803	0.0710282	NA
ENSMUSG00000029120	135.308	1.37563	0.177514	8.43436e-16	1.12872e-13
ENSMUSG00000087231	8.08154	0.309687	0.435534	0.142228	0.476855
ENSMUSG00000062168	2.41617	-0.358484	0.643179	0.0119683	NA
ENSMUSG00000033717	6.01199	0.112326	0.351842	0.48934	0.810036
ENSMUSG00000024304	64.052	-0.753256	0.215199	8.45111e-05	0.00168242
ENSMUSG00000055026	26.7844	-1.47995	0.360794	3.46959e-06	9.98924e-05
ENSMUSG00000033880	4.49032	0.0450803	0.348886	0.749793	0.930092
ENSMUSG00000024030	42.235	-0.0160266	0.2128	0.925886	0.984431
ENSMUSG00000030450	0	NA	NA	NA	NA
ENSMUSG00000039106	41.1796	1.62897	0.326686	4.65015e-08	2.00623e-06
ENSMUSG00000003500	35.3725	0.673046	0.301732	0.00490518	0.0498917
ENSMUSG00000087141	36.1271	1.83979	0.331881	2.3355e-09	1.32117e-07
ENSMUSG00000036006	6.10926	0.609991	0.841397	0.0310103	0.188712
ENSMUSG00000021253	40.3287	3.45526	0.407392	4.70444e-18	7.63969e-16
ENSMUSG00000034361	15.3536	-3.46265	0.632962	7.65534e-09	3.8822e-07
ENSMUSG00000047786	2.16801	-0.0970797	0.377048	0.391107	NA
ENSMUSG00000028370	9.35381	-0.0607327	0.316323	0.731485	0.923736
ENSMUSG00000050335	5.23276	-2.60563	1.09667	0.00111057	0.0151282
ENSMUSG00000113313	3.70644	0.704546	1.61447	0.0201835	0.139081
ENSMUSG00000027593	41.3313	0.923948	0.302235	0.000274202	0.00468999
ENSMUSG00000062563	1.48565	0.0462615	0.372651	0.587315	NA
ENSMUSG00000057706	5.63778	-0.00863449	0.334588	0.954466	0.989804
ENSMUSG00000030669	0.178733	-0.0197699	0.378682	0.757845	NA
ENSMUSG00000060429	1.59132	0.110112	0.390231	0.240746	NA
ENSMUSG00000036790	4.75562	0.223098	0.419274	0.177279	0.534684
ENSMUSG00000055409	99.5511	-0.948742	0.182456	2.682e-08	1.23449e-06
ENSMUSG00000028069	4.9867	0.211499	0.41038	0.199483	0.563716
ENSMUSG00000005125	14.227	-0.345305	0.377645	0.12719	0.447595
ENSMUSG00000038042	29.7593	-0.0512434	0.239905	0.781585	0.940149
ENSMUSG00000040037	150.706	1.32132	0.169654	6.6286e-16	8.95357e-14
ENSMUSG00000006442	16.4573	0.0402058	0.280689	0.833379	0.957869
ENSMUSG00000039714	0.27978	0.0211718	0.378791	0.706957	NA
ENSMUSG00000003418	1.18502	0.0472748	0.374744	0.538581	NA
ENSMUSG00000000792	1.06845	-0.0540647	0.378672	0.421356	NA
ENSMUSG00000022770	38.8504	-0.266241	0.245371	0.168238	0.518895
ENSMUSG00000010064	76.6144	4.70867	0.402247	6.54718e-32	2.62851e-29
ENSMUSG00000058446	16.9912	0.581169	0.437073	0.0319832	0.192856
ENSMUSG00000029638	18.6744	-0.242271	0.316056	0.244157	0.614345
ENSMUSG00000039126	248.175	-2.31394	0.142212	1.60052e-60	4.62647e-57
ENSMUSG00000028804	201.501	-0.226622	0.128349	0.0593363	0.286053
ENSMUSG00000074865	14.4199	-0.166238	0.313379	0.396864	0.749689
ENSMUSG00000000627	25.9046	-0.631243	0.345003	0.0127102	0.100602
ENSMUSG00000024175	3.47399	1.78467	1.61333	0.01265	0.100346
ENSMUSG00000092375	5.57767	0.222229	0.403019	0.213249	0.581417
ENSMUSG00000054889	0.157575	-0.0192486	0.378629	0.757845	NA
ENSMUSG00000045294	52.1272	1.69841	0.282934	1.55919e-10	1.0731e-08
ENSMUSG00000042064	3.66982	-1.26096	2.06655	0.0123606	0.0985914
ENSMUSG00000037868	2.07795	0.110355	0.385837	0.292002	NA
ENSMUSG00000046167	7.07001	-4.76923	1.34372	2.24642e-05	0.000521149
ENSMUSG00000029088	26.7169	-0.888459	0.368261	0.00175966	0.0219245
ENSMUSG00000028630	25.0211	1.52417	0.393401	8.66605e-06	0.000228559
ENSMUSG00000087037	2.80185	0.318494	0.558108	0.0405921	NA
ENSMUSG00000050321	5.75836	-0.347828	0.498297	0.0916158	0.369557
ENSMUSG00000074892	19.1867	-0.194159	0.295634	0.333859	0.699133
ENSMUSG00000011179	33.7426	0.0256352	0.236359	0.891166	0.974464
ENSMUSG00000056158	19.9096	-0.178209	0.286476	0.371122	0.730567
ENSMUSG00000020672	5.78191	0.928099	1.04446	0.0178156	0.128104
ENSMUSG00000005973	79.5371	0.733327	0.210157	9.4346e-05	0.00185363
ENSMUSG00000031297	3.84676	0.0321727	0.370814	0.704701	0.91224
ENSMUSG00000038132	5.03127	-0.139856	0.365494	0.382005	0.73905
ENSMUSG00000019188	109.141	0.354985	0.163569	0.0163556	0.119933
ENSMUSG00000028347	9.68826	1.10128	0.683825	0.00689079	0.0645448
ENSMUSG00000040482	9.07051	0.14372	0.337219	0.435092	0.77622
ENSMUSG00000102055	0.632761	0.0219687	0.376441	0.663392	NA
ENSMUSG00000089678	6.4073	-6.578	2.56769	1.21062e-06	3.86248e-05
ENSMUSG00000033487	234.976	-1.34133	0.12826	1.2177e-26	3.51988e-24
ENSMUSG00000027315	1.37454	0.0264266	0.370453	0.74633	NA
ENSMUSG00000049551	1.41484	-0.00867933	0.369488	0.913199	NA
ENSMUSG00000030170	3.25971	0.365323	0.616655	0.0379301	NA
ENSMUSG00000051879	0	NA	NA	NA	NA
ENSMUSG00000053747	22.8407	-1.09023	0.381437	0.000402707	0.00653236
ENSMUSG00000050002	19.007	0.167065	0.295069	0.401709	0.753032
ENSMUSG00000002948	45.1919	0.298857	0.238717	0.119726	0.432509
ENSMUSG00000031565	56.6534	-0.895286	0.239134	2.56428e-05	0.000575491
ENSMUSG00000038079	10.3977	-0.403564	0.452913	0.0874093	0.358787
ENSMUSG00000030611	20.1338	-2.03851	0.442084	2.94437e-07	1.07734e-05
ENSMUSG00000048616	0.622116	0.0396737	0.380631	0.397974	NA
ENSMUSG00000016664	15.4816	-0.261681	0.334473	0.212955	0.581256
ENSMUSG00000029410	6.15576	0.0852601	0.338826	0.608179	0.873895
ENSMUSG00000024228	7.12198	-0.252949	0.419173	0.166895	0.516362
ENSMUSG00000028813	1.37066	0.0381119	0.380957	0.264239	NA
ENSMUSG00000024750	61.7391	0.128568	0.206971	0.459377	0.789936
ENSMUSG00000039960	4.32495	-0.170158	0.391111	0.26692	0.639236
ENSMUSG00000040151	48.477	0.0358417	0.212117	0.839346	0.959509
ENSMUSG00000028977	5.65354	-1.36061	0.997838	0.00717919	0.0664068
ENSMUSG00000023192	2.55733	-0.188389	0.427057	0.118729	NA
ENSMUSG00000015363	29.0689	0.782253	0.348685	0.00362505	0.0393631
ENSMUSG00000092035	220.717	-1.80901	0.291457	3.82101e-11	2.96909e-09
ENSMUSG00000070866	18.9673	1.52153	0.504655	0.000167011	0.00300973
ENSMUSG00000042978	16.7506	0.470412	0.43133	0.0622913	0.295161
ENSMUSG00000028948	13.3022	0.175787	0.326219	0.372093	0.731018
ENSMUSG00000024222	10.8122	-0.312551	0.400335	0.149499	0.488517
ENSMUSG00000024526	5.77377	-2.19021	0.940545	0.00121828	0.0163035
ENSMUSG00000098985	6.27225	-0.069378	0.33625	0.671778	0.900636
ENSMUSG00000060950	7.99545	0.348154	0.477132	0.102253	0.396211
ENSMUSG00000031284	403.133	0.0777662	0.102817	0.432257	0.774808
ENSMUSG00000059248	16.7724	-1.00752	0.451164	0.00228621	0.0272404
ENSMUSG00000034427	1.36028	-0.0036071	0.368623	0.965228	NA
ENSMUSG00000116679	5.7696	0.192998	0.384696	0.268689	0.640184
ENSMUSG00000030533	59.0086	0.0895728	0.203533	0.603061	0.871357
ENSMUSG00000067873	45.1475	-0.930437	0.273896	8.47907e-05	0.00168567
ENSMUSG00000032172	88.1643	1.37738	0.203283	1.14488e-12	1.0815e-10
ENSMUSG00000024440	0.99397	0.0903714	0.391329	0.134196	NA
ENSMUSG00000039629	4.55181	0.122389	0.362974	0.430036	0.772693
ENSMUSG00000028222	64.0668	-0.809144	0.244169	0.000140275	0.00260256
ENSMUSG00000055865	0	NA	NA	NA	NA
ENSMUSG00000027828	62.3463	0.568078	0.236821	0.00437398	0.0455783
ENSMUSG00000026114	1.6185	0.202834	0.453425	0.0181972	NA
ENSMUSG00000034687	20.8663	3.96607	0.648331	2.3249e-10	1.53433e-08
ENSMUSG00000024580	16.3036	0.266386	0.330277	0.209011	0.576056
ENSMUSG00000044176	5.05889	0.370965	0.542739	0.0756138	0.329784
ENSMUSG00000036062	61.8173	0.575102	0.223206	0.00273667	0.0314914
ENSMUSG00000024642	60.7323	0.0761864	0.188313	0.642333	0.88933
ENSMUSG00000078185	28.7444	0.0779887	0.254367	0.681102	0.90401
ENSMUSG00000033453	2.62642	0.429247	0.797646	0.0122946	NA
ENSMUSG00000110007	3.8431	-3.62348	1.48764	0.000889504	0.0125911
ENSMUSG00000020747	62.3046	1.05641	0.234316	7.61373e-07	2.50663e-05
ENSMUSG00000035355	10.036	2.057	0.672188	0.00017541	0.00312602
ENSMUSG00000036452	43.3958	-1.06527	0.27887	1.53458e-05	0.000372761
ENSMUSG00000053560	3.7324	0.0589935	0.352213	0.676147	0.902436
ENSMUSG00000038020	13.9901	0.470237	0.436737	0.0635045	0.298745
ENSMUSG00000026058	19.8403	-0.195415	0.290075	0.330105	0.696192
ENSMUSG00000038335	29.0376	0.225524	0.271838	0.26159	0.634898
ENSMUSG00000022280	32.0487	0.946724	0.32558	0.000437667	0.00695121
ENSMUSG00000022972	11.8162	0.861918	0.572957	0.0118818	0.096004
ENSMUSG00000035439	12.0835	0.834668	0.556985	0.0128029	0.100894
ENSMUSG00000042757	12.9194	-0.261476	0.367503	0.209563	0.576841
ENSMUSG00000104507	2.34972	0.130006	0.390223	0.271931	NA
ENSMUSG00000049265	63.1474	0.927802	0.237473	1.27713e-05	0.000317317
ENSMUSG00000086483	0.31515	-0.0232877	0.379101	0.624701	NA
ENSMUSG00000033970	18.0733	-1.88349	0.471738	4.53051e-06	0.000126408
ENSMUSG00000047842	28.188	-0.27659	0.277826	0.176709	0.533529
ENSMUSG00000028753	15.0851	0.0587607	0.287747	0.757302	0.932221
ENSMUSG00000020251	1.95588	-0.0546057	0.370005	0.585757	NA
ENSMUSG00000034152	49.965	0.070252	0.203811	0.683867	0.905219
ENSMUSG00000004936	163.094	1.66072	0.153514	2.48213e-28	7.79873e-26
ENSMUSG00000038248	30.0705	-0.0304607	0.255922	0.870612	0.968748
ENSMUSG00000073131	20.8784	-0.54444	0.38842	0.0329515	0.196443
ENSMUSG00000030500	240.349	0.639855	0.14032	1.27913e-06	4.01899e-05
ENSMUSG00000026322	22.9087	-3.63174	0.520372	5.96076e-13	5.86061e-11
ENSMUSG00000041144	12.65	-0.57614	0.52546	0.038931	0.217499
ENSMUSG00000051427	20.2724	-0.648034	0.388946	0.0157333	0.116831
ENSMUSG00000075463	14.0024	1.46112	1.22274	0.00617781	0.0597243
ENSMUSG00000000131	91.9478	0.24725	0.169537	0.103253	0.398801
ENSMUSG00000032323	2.27704	0.301734	0.548153	0.0227485	NA
ENSMUSG00000032577	2.55486	-0.0518517	0.362508	0.656094	NA
ENSMUSG00000044645	7.3067	-0.0646387	0.327154	0.704314	0.91224
ENSMUSG00000026819	31.5349	-1.16067	0.324913	3.27509e-05	0.000723774
ENSMUSG00000056608	162.588	0.278436	0.16061	0.0552424	0.272684
ENSMUSG00000028211	33.6652	2.25888	0.359964	3.57871e-11	2.82639e-09
ENSMUSG00000022203	3.99609	-1.85288	1.33692	0.00658593	0.0623356
ENSMUSG00000000325	90.5371	1.84359	0.215307	1.14982e-18	2.02663e-16
ENSMUSG00000030030	2.30758	-0.106533	0.38073	0.346765	NA
ENSMUSG00000023918	2.09621	-0.114189	0.385914	0.292171	NA
ENSMUSG00000098072	0.975096	0.0611678	0.380526	0.336634	NA
ENSMUSG00000073102	8.3391	-1.57266	0.718363	0.00172401	0.0216482
ENSMUSG00000044933	11.2738	-5.60814	1.31775	9.63069e-07	3.13496e-05
ENSMUSG00000030525	28.2471	-3.08952	0.429945	1.04669e-13	1.13743e-11
ENSMUSG00000062252	5.00225	-0.584561	0.855217	0.0302226	0.185649
ENSMUSG00000051817	13.0238	0.358567	0.41692	0.1179	0.42866
ENSMUSG00000096934	45.2031	-1.76399	0.277969	1.79777e-11	1.47632e-09
ENSMUSG00000091519	4.04715	-0.304465	0.524047	0.0570602	0.278706
ENSMUSG00000034998	12.8254	0.562055	0.514597	0.0412628	0.225471
ENSMUSG00000045083	28.004	0.570786	0.327372	0.0183741	0.130433
ENSMUSG00000039458	12.8959	0.134321	0.312087	0.485025	0.807783
ENSMUSG00000030401	32.923	0.623168	0.325293	0.0112302	0.0922458
ENSMUSG00000058145	7.18428	0.24715	0.403396	0.196256	0.560572
ENSMUSG00000104868	2.9089	-0.491948	0.953737	0.0169932	NA
ENSMUSG00000037990	7.33491	-0.151132	0.359454	0.378025	0.736036
ENSMUSG00000036109	1.1464	0.0168597	0.372423	0.811995	NA
ENSMUSG00000028878	20.5027	0.129601	0.27666	0.507196	0.819265
ENSMUSG00000029185	10.2826	-2.53005	0.659087	1.09625e-05	0.000279439
ENSMUSG00000071379	14.6896	0.374847	0.406901	0.106363	0.405611
ENSMUSG00000101438	3.96748	-0.121843	0.372386	0.39235	0.746905
ENSMUSG00000037321	1.57228	-0.0747135	0.377586	0.40758	NA
ENSMUSG00000024376	30.8962	3.75471	0.495758	9.32203e-15	1.10435e-12
ENSMUSG00000041272	12.9977	-1.56227	0.57897	0.000385569	0.00630387
ENSMUSG00000109061	22.4155	0.320419	0.321305	0.142881	0.477372
ENSMUSG00000022231	193.041	3.30355	0.192252	3.40052e-67	1.63826e-63
ENSMUSG00000040536	16.8361	-1.00088	0.46747	0.00283451	0.0322919
ENSMUSG00000020657	36.8291	0.0891084	0.229004	0.627819	0.883073
ENSMUSG00000015217	23.6904	0.198183	0.280226	0.322415	0.690602
ENSMUSG00000079055	39.8632	0.610026	0.52487	0.0314326	0.190321
ENSMUSG00000032802	28.5839	-0.655744	0.352741	0.0113302	0.0926746
ENSMUSG00000034858	45.1233	0.266811	0.231784	0.155124	0.49701
ENSMUSG00000020427	9.63078	-2.9479	0.754809	8.55768e-06	0.000226114
ENSMUSG00000034875	22.0341	0.796995	0.387115	0.00519542	0.0520614
ENSMUSG00000030376	26.0857	-1.52372	0.36149	2.01112e-06	6.0682e-05
ENSMUSG00000019775	36.5033	0.128994	0.233175	0.487568	0.809147
ENSMUSG00000064065	2.14446	-0.134028	0.39388	0.237112	NA
ENSMUSG00000032511	14.2902	-0.100136	0.298688	0.597933	0.867944
ENSMUSG00000021306	8.95332	-0.169233	0.353537	0.350211	0.712701
ENSMUSG00000098979	1.15396	0.0868352	0.38658	0.229156	NA
ENSMUSG00000002459	5.74127	-0.652426	0.863659	0.0282149	0.177377
ENSMUSG00000027827	8.85033	0.0573402	0.316647	0.747944	0.929907
ENSMUSG00000022257	19.3645	-0.144399	0.284533	0.460005	0.790548
ENSMUSG00000105672	1.27121	-0.145312	0.415383	0.0377886	NA
ENSMUSG00000020620	15.8765	-1.55326	0.477809	8.19774e-05	0.00164103
ENSMUSG00000117310	38.1032	-0.0607844	0.221573	0.733959	0.924678
ENSMUSG00000056296	3.28612	0.0385878	0.355309	0.7643	NA
ENSMUSG00000008658	22.9385	1.93704	0.42108	3.41585e-07	1.21899e-05
ENSMUSG00000026247	184.507	1.6697	0.160046	1.68335e-26	4.67875e-24
ENSMUSG00000083199	12.3942	0.0572257	0.297758	0.760307	0.933123
ENSMUSG00000022120	11.947	0.980405	0.684813	0.00982058	0.0831012
ENSMUSG00000013483	2.03775	-0.0751025	0.374777	0.444457	NA
ENSMUSG00000103301	4.65756	3.61963	1.41549	0.000643014	0.00962491
ENSMUSG00000005696	3.35165	-0.160278	0.392886	0.260507	NA
ENSMUSG00000055763	3.05299	0.0273033	0.357053	0.824929	NA
ENSMUSG00000018809	6.94552	-0.484475	0.603912	0.0521027	0.262108
ENSMUSG00000021196	103.713	-0.438282	0.173023	0.00478318	0.0488906
ENSMUSG00000070462	15.9653	0.0951341	0.303246	0.613405	0.876474
ENSMUSG00000029640	22.1585	-0.484933	0.35609	0.0441028	0.235328
ENSMUSG00000074182	14.3072	0.457173	0.444425	0.0664623	0.306503
ENSMUSG00000027971	8.26268	1.10496	0.785649	0.00940855	0.0808934
ENSMUSG00000028673	21.4431	-1.16927	0.408582	0.000360952	0.00594851
ENSMUSG00000075020	11.6088	-3.316	0.740633	8.70799e-07	2.85389e-05
ENSMUSG00000034867	22.1444	0.779659	0.396196	0.00646226	0.0615683
ENSMUSG00000029036	26.4125	-0.0734656	0.254488	0.696191	0.909641
ENSMUSG00000029672	23.0084	-0.354392	0.325376	0.109985	0.414178
ENSMUSG00000096141	4.50351	-0.0225308	0.342312	0.877083	0.970099
ENSMUSG00000046500	0.98781	0.0926223	0.392096	0.128148	NA
ENSMUSG00000019235	31.3765	0.676802	0.32675	0.00691906	0.064647
ENSMUSG00000035283	0.704422	0.00345398	0.374498	0.949605	NA
ENSMUSG00000036192	9.29508	-0.0764444	0.318684	0.669442	0.899341
ENSMUSG00000062372	9.48351	2.04136	0.733223	0.000368835	0.0060577
ENSMUSG00000045052	0	NA	NA	NA	NA
ENSMUSG00000034282	37.1007	1.82608	0.320294	1.01711e-09	6.17658e-08
ENSMUSG00000033249	5.28338	-0.228823	0.415319	0.188262	0.551247
ENSMUSG00000078853	1.30416	-0.083642	0.384029	0.289665	NA
ENSMUSG00000029436	13.2602	0.954648	0.571534	0.00749313	0.0683269
ENSMUSG00000105039	0.254002	0.0206971	0.378734	0.72502	NA
ENSMUSG00000030095	17.0397	-0.542478	0.421547	0.0376973	0.213543
ENSMUSG00000031441	131.342	1.26931	0.1728	2.14864e-14	2.48434e-12
ENSMUSG00000032343	0.933835	0.0837914	0.389378	0.155307	NA
ENSMUSG00000031521	4.71565	-0.483431	0.707313	0.0407777	0.223581
ENSMUSG00000021765	0	NA	NA	NA	NA
ENSMUSG00000034220	75.4544	0.40502	0.196625	0.0180126	0.129135
ENSMUSG00000108601	1.07372	0.102413	0.395416	0.103579	NA
ENSMUSG00000031093	25.3982	-0.460201	0.32977	0.0477046	0.247387
ENSMUSG00000024479	26.4514	-0.394204	0.321238	0.0778547	0.335867
ENSMUSG00000030103	15.3797	0.283612	0.341798	0.188523	0.551675
ENSMUSG00000027544	45.0977	1.64219	0.283753	6.14884e-10	3.84715e-08
ENSMUSG00000024308	16.949	-0.800849	0.465575	0.00955912	0.0816054
ENSMUSG00000045761	26.428	-1.45915	0.361779	4.19753e-06	0.00011849
ENSMUSG00000000628	2.99922	-0.0521423	0.360648	0.666817	NA
ENSMUSG00000026064	38.7016	-0.0474619	0.219991	0.789672	0.942737
ENSMUSG00000006732	9.68046	0.0414694	0.317176	0.81452	0.951068
ENSMUSG00000027809	20.7991	0.0772509	0.275809	0.686361	0.90623
ENSMUSG00000086739	4.25427	-0.347086	0.537238	0.0716844	0.320057
ENSMUSG00000045659	31.4683	2.94665	0.424744	5.27409e-13	5.22099e-11
ENSMUSG00000022098	17.1307	0.75067	0.453179	0.012355	0.0985914
ENSMUSG00000097248	1.12951	0.0426569	0.374841	0.560564	NA
ENSMUSG00000031922	12.0874	0.146738	0.323542	0.443401	0.780632
ENSMUSG00000101337	4.98736	-0.482383	0.718112	0.0405232	0.222926
ENSMUSG00000022421	363.428	1.43745	0.113897	1.56833e-37	1.07938e-34
ENSMUSG00000061536	17.9911	-0.586724	0.408807	0.0272236	0.173179
ENSMUSG00000073678	55.0148	-0.832195	0.243286	9.23055e-05	0.00182253
ENSMUSG00000097622	1.59515	0.172526	0.43183	0.0252111	NA
ENSMUSG00000002222	102.094	1.83824	0.191808	8.65518e-23	1.98561e-20
ENSMUSG00000022883	17.4559	-1.81568	0.491641	1.34847e-05	0.000333153
ENSMUSG00000031353	67.7358	0.420971	0.2048	0.0168931	0.123001
ENSMUSG00000032549	172.642	0.784814	0.141305	5.37745e-09	2.82619e-07
ENSMUSG00000029211	5.53516	-0.720716	1.05702	0.0229833	0.152866
ENSMUSG00000015027	12.3969	1.538	0.575071	0.000535047	0.00829725
ENSMUSG00000034613	28.5322	-0.354873	0.307864	0.103531	0.399663
ENSMUSG00000045414	4.56429	-0.132114	0.371751	0.379434	0.736794
ENSMUSG00000037331	90.6545	0.473072	0.182076	0.00358644	0.0390323
ENSMUSG00000112117	51.4429	0.643546	0.258968	0.00277031	0.0317521
ENSMUSG00000030877	1.2801	-0.103274	0.393368	0.149137	NA
ENSMUSG00000026398	155.686	1.01057	0.155919	1.16142e-11	9.64712e-10
ENSMUSG00000036469	7.68957	-0.323135	0.451681	0.122301	0.438288
ENSMUSG00000030109	0.209928	-0.0204274	0.378753	0.757845	NA
ENSMUSG00000046532	77.9277	-2.9109	0.254141	3.00706e-31	1.17462e-28
ENSMUSG00000050505	31.0666	2.76978	0.411881	2.29095e-12	2.06944e-10
ENSMUSG00000023972	5.96783	-0.131157	0.358228	0.424425	0.768988
ENSMUSG00000041261	2.58781	0.00719622	0.358663	0.951432	NA
ENSMUSG00000026605	5.88668	-1.7114	0.961677	0.00327296	0.0363039
ENSMUSG00000032089	0.200026	0.0181636	0.3785	0.870445	NA
ENSMUSG00000032586	7.92919	-0.460667	0.558338	0.0587005	0.284032
ENSMUSG00000028758	12.994	-0.599126	0.486239	0.0321822	0.193731
ENSMUSG00000090176	1.75448	-0.0298893	0.380191	0.247897	NA
ENSMUSG00000046607	10.3118	3.80003	0.896736	6.56072e-06	0.000178237
ENSMUSG00000036273	14.6645	-2.96971	0.58255	3.44506e-08	1.54153e-06
ENSMUSG00000037370	18.7032	-2.65995	0.494683	6.45473e-09	3.34373e-07
ENSMUSG00000032252	92.3046	2.11386	0.214506	6.59447e-24	1.53726e-21
ENSMUSG00000028063	36.9291	-1.90401	0.313133	8.65832e-11	6.38463e-09
ENSMUSG00000039159	58.6672	0.311196	0.206755	0.0766195	0.332148
ENSMUSG00000035954	72.3687	0.534585	0.210146	0.00338716	0.0372562
ENSMUSG00000045896	30.7166	0.0773642	0.239534	0.679079	0.903084
ENSMUSG00000043535	110.421	0.137499	0.156074	0.333912	0.699133
ENSMUSG00000022426	25.4605	-0.125389	0.257141	0.51204	0.823227
ENSMUSG00000056749	10.008	0.0806085	0.31799	0.655808	0.893589
ENSMUSG00000020108	4.91214	0.17127	0.379892	0.301025	0.672194
ENSMUSG00000044716	19.5116	1.43634	0.500488	0.000277235	0.00473067
ENSMUSG00000032890	113.482	-0.49166	0.166006	0.00112429	0.015272
ENSMUSG00000063600	1.77198	0.00101456	0.367131	0.992069	NA
ENSMUSG00000011171	2.44488	-0.308995	0.555992	0.0317085	NA
ENSMUSG00000037788	32.2313	-0.265353	0.265839	0.184638	0.545833
ENSMUSG00000041986	23.8481	-0.48132	0.35063	0.0451536	0.238874
ENSMUSG00000062309	1.23135	-0.0340929	0.372391	0.659153	NA
ENSMUSG00000039087	17.5735	0.0458772	0.338692	0.772135	0.937742
ENSMUSG00000039391	1.8759	0.119339	0.394265	0.201958	NA
ENSMUSG00000030623	3.33731	1.40478	2.16464	0.0159556	NA
ENSMUSG00000031448	1.69149	0.150754	0.412813	0.0882468	NA
ENSMUSG00000091568	12.7142	0.268696	0.359224	0.204149	0.569168
ENSMUSG00000002343	13.5612	-0.0524718	0.297201	0.776737	0.939394
ENSMUSG00000097074	1.34783	0.117013	0.396844	0.146374	NA
ENSMUSG00000022637	31.3798	-1.14655	0.323662	3.70495e-05	0.000806441
ENSMUSG00000040463	44.6197	-0.141078	0.215797	0.427912	0.770765
ENSMUSG00000028845	1.70182	0.0456552	0.369148	0.640699	NA
ENSMUSG00000116836	9.09156	1.21566	0.695276	0.00519943	0.0520614
ENSMUSG00000022101	0	NA	NA	NA	NA
ENSMUSG00000020431	259.63	0.237803	0.114206	0.0287109	0.179124
ENSMUSG00000022075	28.009	-0.840003	0.352475	0.00210647	0.025413
ENSMUSG00000033774	0.72558	0.00181743	0.374852	0.971686	NA
ENSMUSG00000024107	0.454028	0.0267713	0.3793	0.561106	NA
ENSMUSG00000034098	23.2509	0.178333	0.274115	0.368434	0.728205
ENSMUSG00000049511	13.9839	5.62405	1.29248	6.25392e-07	2.12178e-05
ENSMUSG00000109954	0.271687	-0.00354707	0.377167	0.942118	NA
ENSMUSG00000022994	70.9842	1.0437	0.216031	1.67823e-07	6.43382e-06
ENSMUSG00000031772	4.78003	0.00784603	0.342282	0.958624	0.991261
ENSMUSG00000117286	106	-0.599113	0.187602	0.000362415	0.00596582
ENSMUSG00000032735	30.6814	0.384973	0.294107	0.0763214	0.331642
ENSMUSG00000022321	13.4338	-0.977089	0.587964	0.00665378	0.0628543
ENSMUSG00000036040	2.01327	0.115232	0.388943	0.267526	NA
ENSMUSG00000020547	21.8407	0.172212	0.28018	0.386084	0.741439
ENSMUSG00000022353	89.8695	0.550214	0.186085	0.000957371	0.0134445
ENSMUSG00000110070	4.47257	0.145013	0.378793	0.331732	0.697283
ENSMUSG00000032036	17.119	-0.0801765	0.280637	0.674416	0.902229
ENSMUSG00000014773	22.5066	1.86028	0.424574	9.93294e-07	3.22609e-05
ENSMUSG00000071665	3.39568	-0.332264	0.572113	0.0378851	NA
ENSMUSG00000020182	9.26429	0.0333475	0.315793	0.851415	0.962947
ENSMUSG00000029090	11.8069	0.172273	0.32618	0.379532	0.736825
ENSMUSG00000031391	103.447	-0.525778	0.168884	0.000617042	0.0093197
ENSMUSG00000065289	0.832787	0.0417968	0.377698	0.466745	NA
ENSMUSG00000027649	17.5471	0.261596	0.329444	0.216701	0.58485
ENSMUSG00000037362	1.29236	-0.142669	0.414072	0.0383967	NA
ENSMUSG00000013033	212.569	0.0583334	0.123314	0.61807	0.878425
ENSMUSG00000004637	11.6092	0.09155	0.31368	0.62095	0.879776
ENSMUSG00000042104	81.0502	-0.191892	0.174275	0.213525	0.581524
ENSMUSG00000021072	33.3892	-0.367356	0.278135	0.0794773	0.3395
ENSMUSG00000020142	37.2178	-0.445425	0.275537	0.0363419	0.209546
ENSMUSG00000020919	75.8806	0.877573	0.206821	3.3944e-06	9.80412e-05
ENSMUSG00000060671	101.622	0.156272	0.162329	0.286237	0.658232
ENSMUSG00000030413	5.06416	0.0121653	0.342218	0.935248	0.986215
ENSMUSG00000002930	1.19487	0.0120561	0.371259	0.870478	NA
ENSMUSG00000039405	5.8571	2.6299	1.01495	0.000975486	0.0136615
ENSMUSG00000048004	4.27362	-0.201497	0.403655	0.216162	0.584507
ENSMUSG00000051375	53.9322	-0.00606884	0.194771	0.969955	0.994416
ENSMUSG00000052415	0.663956	0.0209577	0.376135	0.654395	NA
ENSMUSG00000032105	0.472725	-0.0250926	0.379386	0.522824	NA
ENSMUSG00000044313	5.30273	-3.40811	1.18665	0.000551874	0.00848739
ENSMUSG00000020782	1.9443	0.114952	0.387565	0.281962	NA
ENSMUSG00000037541	55.8354	0.433697	0.230303	0.0238405	0.157049
ENSMUSG00000026258	0.318623	-0.00287572	0.37715	0.942118	NA
ENSMUSG00000030847	1.67116	-0.0569324	0.373954	0.51887	NA
ENSMUSG00000053113	5.39116	0.130495	0.361219	0.418303	0.764834
ENSMUSG00000054196	6.66139	-2.23422	0.858072	0.000595902	0.00907542
ENSMUSG00000037235	40.414	0.367136	0.258982	0.0710161	0.318855
ENSMUSG00000057363	22.4623	-0.119295	0.267118	0.534945	0.83677
ENSMUSG00000037278	4.15009	0.240082	0.434602	0.152059	0.492107
ENSMUSG00000050608	22.4355	0.367111	0.347159	0.105074	0.402688
ENSMUSG00000004562	34.3879	-0.591225	0.314312	0.0131612	0.102988
ENSMUSG00000090084	0	NA	NA	NA	NA
ENSMUSG00000086587	2.00969	-0.249564	0.490997	0.0258878	NA
ENSMUSG00000046699	23.8677	-1.48716	0.387069	9.216e-06	0.000240866
ENSMUSG00000073411	27.2759	-2.04486	0.367259	2.10053e-09	1.19524e-07
ENSMUSG00000031511	96.7174	0.468191	0.177055	0.00319055	0.0355535
ENSMUSG00000038070	11.3215	0.0631792	0.309644	0.730151	0.9231
ENSMUSG00000039910	22.5383	-1.80371	0.401531	5.72382e-07	1.95109e-05
ENSMUSG00000086801	1.7503	0.179351	0.429932	0.0648884	NA
ENSMUSG00000031370	15.0343	-0.130717	0.298207	0.500757	0.815855
ENSMUSG00000036334	25.0193	0.241412	0.292947	0.241571	0.611886
ENSMUSG00000070337	3.26096	0.135708	0.382869	0.318231	NA
ENSMUSG00000038112	69.7243	-0.893469	0.232129	1.78033e-05	0.000423208
ENSMUSG00000020681	32.9412	-1.48434	0.321177	3.09612e-07	1.12252e-05
ENSMUSG00000020123	0.228223	0.0201868	0.378675	0.744432	NA
ENSMUSG00000027078	1.23492	-0.0484783	0.375839	0.514181	NA
ENSMUSG00000011148	2.66027	-0.0250606	0.358843	0.829986	NA
ENSMUSG00000040003	68.1031	0.385154	0.205646	0.0285568	0.178904
ENSMUSG00000017724	0.730997	-0.00143157	0.37488	0.979384	NA
ENSMUSG00000020808	1.39833	-0.0321952	0.370018	0.710256	NA
ENSMUSG00000021596	29.7185	1.9875	0.366327	4.81409e-09	2.55802e-07
ENSMUSG00000027215	2.01495	0.175343	0.421143	0.122319	NA
ENSMUSG00000040125	59.8645	1.1596	0.242509	1.93693e-07	7.23372e-06
ENSMUSG00000006711	10.1356	-0.392284	0.46323	0.091964	0.370652
ENSMUSG00000022969	5.81369	-0.448474	0.623293	0.0522848	0.26266
ENSMUSG00000041236	65.8488	0.0591996	0.183356	0.713131	0.917017
ENSMUSG00000003604	3.28044	-0.0469367	0.35468	0.720541	NA
ENSMUSG00000035171	8.89129	0.117865	0.332508	0.51455	0.82457
ENSMUSG00000037428	319.04	-4.07166	0.165151	6.43743e-135	9.30401e-131
ENSMUSG00000021974	5.49757	-0.3298	0.490121	0.0988097	0.387859
ENSMUSG00000031139	3.59956	-0.105522	0.372599	0.41244	0.760621
ENSMUSG00000051495	41.9095	0.152757	0.221858	0.399486	0.751439
ENSMUSG00000030934	17.3611	-0.486607	0.402556	0.0529962	0.265403
ENSMUSG00000021763	12.7342	-0.506173	0.469078	0.0529326	0.265361
ENSMUSG00000020520	10.9548	0.0386032	0.303595	0.8349	0.958269
ENSMUSG00000026558	16.1845	0.546772	0.430507	0.0388737	0.217367
ENSMUSG00000111602	14.649	1.56053	0.522514	0.000211148	0.00371707
ENSMUSG00000066150	9.46436	-0.113194	0.328412	0.531126	0.834841
ENSMUSG00000078591	25.2086	0.677774	0.3828	0.0125002	0.099321
ENSMUSG00000028249	64.7711	-0.203534	0.201827	0.235016	0.605243
ENSMUSG00000052331	12.3855	-0.148164	0.315512	0.443205	0.780632
ENSMUSG00000039137	22.367	0.537127	0.356117	0.0307283	0.18747
ENSMUSG00000034807	28.8285	0.720179	0.338806	0.00549002	0.054125
ENSMUSG00000057058	0.357601	0.00137594	0.37713	0.942118	NA
ENSMUSG00000049866	64.8635	0.167538	0.192251	0.312866	0.684403
ENSMUSG00000099519	37.4041	0.715099	0.310214	0.00374358	0.0403174
ENSMUSG00000016200	29.0101	0.0117766	0.242175	0.950961	0.988961
ENSMUSG00000087115	7.00605	-0.287949	0.438579	0.142803	0.477372
ENSMUSG00000087535	11.1849	2.65121	0.700405	1.58206e-05	0.000383006
ENSMUSG00000025170	6.79493	-0.172452	0.365856	0.329264	0.695715
ENSMUSG00000034853	35.5785	2.57246	0.371278	4.80611e-13	4.79053e-11
ENSMUSG00000051285	50.7837	0.198413	0.227276	0.280685	0.652128
ENSMUSG00000000805	0.549845	0.00850119	0.376491	0.817031	NA
ENSMUSG00000029730	12.5883	1.20606	0.608378	0.00315856	0.0352788
ENSMUSG00000025762	7.85423	0.077862	0.329769	0.65087	0.892002
ENSMUSG00000038178	50.6781	1.32053	0.257644	3.00202e-08	1.36013e-06
ENSMUSG00000047485	1.64672	-0.0378645	0.370914	0.654673	NA
ENSMUSG00000046523	39.3621	2.25091	0.332753	1.17794e-12	1.10551e-10
ENSMUSG00000097466	5.17581	5.69877	2.45408	1.71586e-05	0.000410584
ENSMUSG00000016382	16.4014	-0.422434	0.385287	0.0773692	0.33452
ENSMUSG00000074580	1.78518	0.00399679	0.365061	0.968067	NA
ENSMUSG00000001166	0.297465	-0.00180703	0.377134	0.942118	NA
ENSMUSG00000021913	59.6308	-0.477151	0.227511	0.0126701	0.10045
ENSMUSG00000024302	79.6924	-1.15375	0.199787	7.86796e-10	4.85964e-08
ENSMUSG00000005087	2.46701	-0.107888	0.380266	0.345678	NA
ENSMUSG00000027423	35.9001	0.80853	0.305223	0.00120068	0.0161127
ENSMUSG00000036856	6.29586	2.78384	1.0156	0.000624904	0.00941787
ENSMUSG00000032878	37.4808	0.294226	0.256823	0.138879	0.470627
ENSMUSG00000047866	46.2151	-0.0759442	0.215358	0.668595	0.898819
ENSMUSG00000060477	8.21342	-0.718349	0.764176	0.0249125	0.161971
ENSMUSG00000020701	15.1493	-0.477352	0.421555	0.0575377	0.280186
ENSMUSG00000071604	14.0241	0.188099	0.323735	0.345392	0.708278
ENSMUSG00000052920	33.5269	-2.22032	0.344054	8.69007e-12	7.3881e-10
ENSMUSG00000007594	23.9211	-0.128764	0.265994	0.504304	0.817113
ENSMUSG00000047554	20.1969	-0.290336	0.320503	0.175385	0.531767
ENSMUSG00000035653	27.9902	-0.594798	0.329352	0.014771	0.111533
ENSMUSG00000036095	72.7953	-0.169333	0.193133	0.307471	0.680219
ENSMUSG00000078952	1.32895	-0.034613	0.372989	0.652078	NA
ENSMUSG00000043668	3.23831	-0.163149	0.395309	0.245081	NA
ENSMUSG00000024534	2.61547	0.171159	0.414099	0.149131	NA
ENSMUSG00000045573	7.1683	0.448285	0.56232	0.063983	0.299605
ENSMUSG00000024036	22.9801	-1.3765	0.391962	3.7174e-05	0.000807933
ENSMUSG00000028373	47.9625	-0.648115	0.260715	0.00274814	0.031548
ENSMUSG00000031026	25.1357	0.169202	0.270973	0.390212	0.745211
ENSMUSG00000026696	49.086	-0.44491	0.235103	0.0217728	0.146637
ENSMUSG00000023947	5.77877	-2.6213	0.960551	0.000525493	0.00819304
ENSMUSG00000039275	48.5883	-0.14623	0.218708	0.414077	0.761412
ENSMUSG00000087431	17.2986	-0.485256	0.411702	0.0535663	0.26761
ENSMUSG00000029108	214.002	-0.220484	0.121182	0.0538736	0.268403
ENSMUSG00000027519	28.4689	-0.00956559	0.241679	0.957653	0.990834
ENSMUSG00000111977	10.6463	0.0745465	0.312737	0.684547	0.905548
ENSMUSG00000029705	87.1232	0.89485	0.19528	6.94195e-07	2.3118e-05
ENSMUSG00000083695	3.26364	-0.275155	0.486367	0.0782534	NA
ENSMUSG00000046865	15.3038	-0.0685499	0.29226	0.71553	0.917653
ENSMUSG00000040969	0.339916	0.0220476	0.378903	0.665382	NA
ENSMUSG00000042616	17.6914	-0.304695	0.33156	0.160383	0.505235
ENSMUSG00000039977	0	NA	NA	NA	NA
ENSMUSG00000020361	130.575	0.067758	0.143864	0.611277	0.875574
ENSMUSG00000032187	83.1596	0.445221	0.187669	0.00718572	0.0664068
ENSMUSG00000003872	11.4419	0.0965844	0.311441	0.604958	0.872532
ENSMUSG00000037138	40.5044	0.215724	0.246833	0.263819	0.637451
ENSMUSG00000061887	115.236	1.97618	0.186378	2.33564e-27	7.18233e-25
ENSMUSG00000044042	6.88467	-0.155361	0.358151	0.372764	0.731585
ENSMUSG00000057615	0	NA	NA	NA	NA
ENSMUSG00000034780	20.3889	-0.796135	0.413242	0.00668674	0.0630713
ENSMUSG00000031750	4.39015	0.00956656	0.343488	0.94872	0.988961
ENSMUSG00000111673	1.46555	0.0788734	0.380741	0.350539	NA
ENSMUSG00000090213	21.4233	0.958942	0.403962	0.00184433	0.022783
ENSMUSG00000024887	5.26329	-0.13014	0.363333	0.413319	0.76095
ENSMUSG00000010803	22.4358	-1.49024	0.412248	2.17111e-05	0.000506932
ENSMUSG00000039449	30.6894	-0.245303	0.270731	0.222614	0.591255
ENSMUSG00000021830	53.7174	0.00437923	0.201983	0.980535	0.997379
ENSMUSG00000001424	101.884	-0.156171	0.15896	0.278071	0.650002
ENSMUSG00000039646	24.1116	1.00319	0.394598	0.00113836	0.0154052
ENSMUSG00000061758	0.297465	-0.00180703	0.377134	0.942118	NA
ENSMUSG00000097923	1.40555	0.121439	0.398446	0.137918	NA
ENSMUSG00000051747	32.5294	2.31523	0.369797	3.17857e-11	2.52417e-09
ENSMUSG00000044024	33.7214	0.499699	0.294365	0.0259859	0.167592
ENSMUSG00000029335	3.29919	-0.00212617	0.351805	0.986115	NA
ENSMUSG00000030889	11.1941	3.18114	0.762179	4.44627e-06	0.000124781
ENSMUSG00000026527	29.9257	-0.0889343	0.246127	0.636492	0.88698
ENSMUSG00000027134	13.199	-0.176351	0.320203	0.369941	0.729235
ENSMUSG00000063681	4.5997	-0.118754	0.363729	0.432417	0.774808
ENSMUSG00000056004	21.5949	-0.733278	0.395825	0.0086361	0.0757388
ENSMUSG00000042846	46.8486	0.857337	0.262549	0.000162397	0.00294126
ENSMUSG00000024270	39.8146	-0.27993	0.245711	0.149122	0.487724
ENSMUSG00000028863	26.8289	0.285588	0.281822	0.167321	0.517281
ENSMUSG00000026637	3.60011	0.153038	0.386677	0.292944	0.664771
ENSMUSG00000048186	16.2227	0.066662	0.285226	0.737247	0.926039
ENSMUSG00000051726	8.95208	0.130245	0.333937	0.477255	0.802065
ENSMUSG00000063889	17.9176	-1.90087	0.465248	3.24085e-06	9.40563e-05
ENSMUSG00000003355	4.05087	-0.0470717	0.352098	0.727873	0.922156
ENSMUSG00000022780	1.00892	-0.0883453	0.39141	0.111346	NA
ENSMUSG00000020689	2.38479	-0.15223	0.402129	0.194359	NA
ENSMUSG00000020091	36.8102	0.0978665	0.226584	0.591416	0.865681
ENSMUSG00000020312	45.9366	0.591873	0.273659	0.00728607	0.067031
ENSMUSG00000021700	218.657	0.0389397	0.142452	0.768957	0.936367
ENSMUSG00000025938	6.41892	0.096301	0.341626	0.562399	0.851549
ENSMUSG00000058248	4.92921	-0.0211362	0.342012	0.884374	0.972448
ENSMUSG00000044224	29.1307	-1.64637	0.347291	1.51202e-07	5.85878e-06
ENSMUSG00000087006	4.71973	0.137769	0.366938	0.38552	0.740822
ENSMUSG00000015749	20.4374	-0.248777	0.304925	0.231325	0.600349
ENSMUSG00000026787	101.362	0.862304	0.184303	4.55288e-07	1.57423e-05
ENSMUSG00000021773	10.9315	0.203393	0.343967	0.305108	0.677309
ENSMUSG00000034265	4.84844	0.0152619	0.340804	0.920588	0.982953
ENSMUSG00000039098	3.54931	-0.147734	0.384216	0.304784	0.676971
ENSMUSG00000117292	5.18229	-0.725743	1.07659	0.0224328	0.149756
ENSMUSG00000025658	8.88726	-0.00675201	0.31965	0.966927	0.994022
ENSMUSG00000029007	2.17764	0.0785037	0.372862	0.467446	NA
ENSMUSG00000025092	100.051	-0.386035	0.169966	0.0113132	0.0925923
ENSMUSG00000016256	15.517	-0.60308	0.450926	0.028848	0.179484
ENSMUSG00000020111	31.6658	-1.43828	0.335315	1.54056e-06	4.79866e-05
ENSMUSG00000041078	53.1285	0.231915	0.216724	0.19802	0.562166
ENSMUSG00000026765	0.593918	0.0419839	0.380804	0.397468	NA
ENSMUSG00000086171	6.88804	-0.202911	0.375755	0.271883	0.643131
ENSMUSG00000027674	6.24407	-0.109006	0.347131	0.509571	0.82138
ENSMUSG00000029919	5.7954	0.0509605	0.336707	0.751585	0.930092
ENSMUSG00000018160	32.4823	-0.00215607	0.236579	0.989272	0.998579
ENSMUSG00000022861	31.3998	-2.297	0.363944	2.27471e-11	1.85742e-09
ENSMUSG00000006342	11.7316	0.639846	0.530017	0.0297052	0.183552
ENSMUSG00000032360	13.4957	-1.54362	0.526365	0.000231577	0.00402281
ENSMUSG00000019810	32.5159	-0.845091	0.314852	0.000939891	0.01324
ENSMUSG00000037533	65.8446	-1.0147	0.216847	3.49731e-07	1.24499e-05
ENSMUSG00000043456	1.57831	0.0121886	0.36616	0.897683	NA
ENSMUSG00000020435	31.6322	-1.49881	0.328013	3.89542e-07	1.35338e-05
ENSMUSG00000043635	5.32061	-0.115481	0.35525	0.467793	0.796537
ENSMUSG00000047606	2.812	-0.289024	0.519742	0.045718	NA
ENSMUSG00000017817	0.816114	0.0109472	0.374094	0.852261	NA
ENSMUSG00000106678	2.48275	0.0418881	0.360049	0.727062	NA
ENSMUSG00000061808	0.479807	0.0248574	0.37922	0.564884	NA
ENSMUSG00000014846	80.3759	1.4381	0.210746	9.25589e-13	8.91836e-11
ENSMUSG00000075705	6.39013	2.80992	1.05062	0.000765181	0.0111483
ENSMUSG00000043153	12.53	0.558154	0.520572	0.0417696	0.226845
ENSMUSG00000026224	2.15845	0.358768	0.660372	0.004112	NA
ENSMUSG00000015090	4.90139	1.65523	1.16836	0.00752318	0.0685145
ENSMUSG00000032340	178.021	0.421725	0.15799	0.0034542	0.0378208
ENSMUSG00000043065	4.87971	0.245668	0.431334	0.161133	0.506811
ENSMUSG00000031770	35.9387	0.840287	0.301391	0.000749538	0.0109758
ENSMUSG00000024952	14.9913	-1.66046	0.52601	0.000116155	0.00221185
ENSMUSG00000108917	3.439	-0.0307169	0.353795	0.811509	0.950265
ENSMUSG00000066361	0.157575	-0.0192486	0.378629	0.757845	NA
ENSMUSG00000053702	53.6767	-1.1735	0.243475	1.43404e-07	5.57155e-06
ENSMUSG00000052981	28.417	0.964417	0.363006	0.000890338	0.0125911
ENSMUSG00000040009	44.4867	-0.0501002	0.217191	0.777198	0.939394
ENSMUSG00000029722	11.1897	-0.187002	0.341715	0.336859	0.701153
ENSMUSG00000026134	4.24336	0.00497177	0.343496	0.974235	0.99599
ENSMUSG00000042751	78.6201	-0.134812	0.175065	0.383657	0.740221
ENSMUSG00000015647	18.1264	0.30213	0.456395	0.122608	0.438735
ENSMUSG00000020029	24.2126	1.71233	0.397107	1.33884e-06	4.19744e-05
ENSMUSG00000029869	30.229	0.14392	0.246713	0.450191	0.78478
ENSMUSG00000053600	2.19245	0.040248	0.365607	0.701134	NA
ENSMUSG00000039081	4.92833	1.5302	1.17476	0.00855474	0.0752536
ENSMUSG00000083841	1.15925	0.0397866	0.374574	0.580347	NA
ENSMUSG00000111375	53.1859	-0.897188	0.242852	3.03795e-05	0.000674461
ENSMUSG00000022018	2.27973	0.046331	0.367902	0.644185	NA
ENSMUSG00000022367	0.114112	0.0155466	0.378292	0.870445	NA
ENSMUSG00000031442	154.868	1.16686	0.150412	1.00318e-15	1.33018e-13
ENSMUSG00000021747	0.769043	-0.0228294	0.375222	0.700001	NA
ENSMUSG00000034755	161.085	-1.96398	0.170549	6.21089e-32	2.56474e-29
ENSMUSG00000052392	2.06807	-0.112275	0.388216	0.268811	NA
ENSMUSG00000099839	9.59072	2.89452	0.77776	2.3944e-05	0.000547568
ENSMUSG00000022434	13.0012	-0.73998	0.516833	0.0165353	0.120944
ENSMUSG00000050029	33.6931	-0.145195	0.245144	0.443151	0.780632
ENSMUSG00000022514	25.781	0.797589	0.353742	0.00339505	0.0372862
ENSMUSG00000022816	13.7284	-1.43354	0.520631	0.000422296	0.00675907
ENSMUSG00000053093	6.09704	-0.401456	0.547809	0.0691941	0.313205
ENSMUSG00000074794	31.5194	1.47593	0.347935	1.84206e-06	5.64052e-05
ENSMUSG00000025473	10.3294	0.0588024	0.312763	0.744136	0.928435
ENSMUSG00000087408	50.5783	0.442735	0.236524	0.023572	0.155778
ENSMUSG00000046709	88.2652	-1.07822	0.196587	4.58212e-09	2.46818e-07
ENSMUSG00000038836	5.60656	-0.130922	0.360152	0.418847	0.76492
ENSMUSG00000048478	7.6506	2.17096	0.817129	0.000626528	0.00942775
ENSMUSG00000036545	8.03595	2.93997	0.883457	0.000112295	0.00215253
ENSMUSG00000021703	76.6164	3.00441	0.265629	1.50056e-30	5.70725e-28
ENSMUSG00000106383	3.13004	0.0319906	0.353077	0.808846	NA
ENSMUSG00000029147	33.5152	0.152956	0.246475	0.421282	0.766853
ENSMUSG00000059003	121.804	-0.97704	0.166494	5.60764e-10	3.52379e-08
ENSMUSG00000029658	2.00545	0.0368581	0.365804	0.72142	NA
ENSMUSG00000040118	199.834	-1.79498	0.151562	1.97175e-33	1.01778e-30
ENSMUSG00000089837	86.3751	1.17296	0.195609	2.25668e-10	1.50303e-08
ENSMUSG00000040133	25.4031	-0.0858312	0.257961	0.651065	0.892002
ENSMUSG00000044968	6.64028	-0.537839	0.662224	0.0423694	0.228836
ENSMUSG00000110455	0.807886	-0.0475439	0.379713	0.39752	NA
ENSMUSG00000040359	20.2231	-0.251154	0.304012	0.22469	0.594226
ENSMUSG00000010290	21.4852	-0.0552627	0.261645	0.770002	0.936928
ENSMUSG00000025789	1.64631	0.0373228	0.370493	0.674446	NA
ENSMUSG00000114860	1.5245	0.133251	0.404453	0.110223	NA
ENSMUSG00000026107	7.23741	-0.307633	0.440016	0.134956	0.462508
ENSMUSG00000096914	30.8127	-0.412184	0.309585	0.0638078	0.299584
ENSMUSG00000115293	104.475	-0.000834981	0.157006	0.994321	0.998579
ENSMUSG00000107879	3.02195	0.108899	0.372827	0.409518	NA
ENSMUSG00000038150	64.6205	1.26702	0.23063	4.00258e-09	2.17478e-07
ENSMUSG00000042632	17.3785	-0.104586	0.285352	0.5854	0.862439
ENSMUSG00000097715	8.33774	-0.090716	0.333004	0.595093	0.866849
ENSMUSG00000016763	4.65536	0.250583	0.441337	0.142855	0.477372
ENSMUSG00000024451	0.797375	0.0137744	0.374679	0.809145	NA
ENSMUSG00000048826	7.92085	0.0121592	0.317666	0.945712	0.988643
ENSMUSG00000029168	42.26	-0.350303	0.250769	0.0765258	0.33213
ENSMUSG00000086741	3.86186	0.0516439	0.350483	0.717357	0.918332
ENSMUSG00000022656	19.393	-0.669265	0.422485	0.0168888	0.123001
ENSMUSG00000026934	1.41888	-0.125785	0.400858	0.100949	NA
ENSMUSG00000030979	17.6717	0.418467	0.373143	0.0793137	0.339248
ENSMUSG00000030036	20.1976	-0.197002	0.28979	0.326384	0.693369
ENSMUSG00000021379	9.92536	2.21838	0.691823	0.00011048	0.00212054
ENSMUSG00000034295	16.8315	-1.17301	0.487307	0.00114483	0.0154783
ENSMUSG00000004791	0.838204	0.0345075	0.377036	0.500844	NA
ENSMUSG00000021647	14.0911	-0.0918648	0.296272	0.628323	0.883342
ENSMUSG00000038805	3.30396	0.107936	0.369729	0.431392	NA
ENSMUSG00000002341	45.2253	0.147698	0.218037	0.411258	0.759509
ENSMUSG00000033597	134.501	1.01143	0.167145	2.00403e-10	1.34094e-08
ENSMUSG00000050860	0.254002	0.0206971	0.378734	0.72502	NA
ENSMUSG00000056429	147.308	-0.75737	0.156507	2.46513e-07	9.0658e-06
ENSMUSG00000000202	7.62304	-3.11459	0.896498	5.34239e-05	0.00111644
ENSMUSG00000047221	15.2904	0.477226	0.431936	0.0606416	0.290409
ENSMUSG00000049354	116.361	0.547951	0.166215	0.00031062	0.00522021
ENSMUSG00000038305	4.28985	0.42925	0.703219	0.0322721	0.193976
ENSMUSG00000029608	23.8527	-0.0909954	0.263953	0.633577	0.885855
ENSMUSG00000040624	7.77754	-2.06355	0.752346	0.000380186	0.00622291
ENSMUSG00000074818	7.91499	-0.00121386	0.321343	0.992708	0.998579
ENSMUSG00000028221	12.5263	0.0180769	0.298181	0.923282	0.983621
ENSMUSG00000043621	2.10126	0.000156754	0.361799	0.999983	NA
ENSMUSG00000046999	1.53259	0.0476765	0.372524	0.580819	NA
ENSMUSG00000048349	0.770585	0.054206	0.382803	0.280041	NA
ENSMUSG00000086312	1.534	-0.191423	0.445873	0.0165467	NA
ENSMUSG00000032553	34.512	0.228475	0.251828	0.241674	0.61204
ENSMUSG00000055069	5.78655	-2.55217	0.986086	0.000686846	0.0101711
ENSMUSG00000102260	0.822142	0.0711591	0.386099	0.206125	NA
ENSMUSG00000024789	27.0719	-0.695572	0.340563	0.0067369	0.0634735
ENSMUSG00000005220	1.67267	0.0939	0.384918	0.285095	NA
ENSMUSG00000059586	17.7114	0.0715893	0.277133	0.709016	0.913724
ENSMUSG00000031112	15.4904	-0.408917	0.410283	0.0870492	0.358359
ENSMUSG00000028433	24.0786	0.282516	0.301214	0.179344	0.537549
ENSMUSG00000029657	196.954	0.353069	0.139282	0.00633973	0.0607614
ENSMUSG00000033808	24.1845	-0.576676	0.364583	0.0230597	0.153233
ENSMUSG00000097961	156.69	-0.213603	0.138331	0.0955735	0.38053
ENSMUSG00000114081	3.30415	0.00561184	0.350201	0.967881	NA
ENSMUSG00000039509	18.947	0.0792602	0.277498	0.680025	0.903268
ENSMUSG00000038048	10.5983	-1.0596	0.636622	0.00631508	0.0605653
ENSMUSG00000045284	26.8892	-0.193381	0.267797	0.327473	0.69439
ENSMUSG00000084691	22.7168	-0.260271	0.294373	0.209005	0.576056
ENSMUSG00000031246	9.17936	-0.0794795	0.326444	0.647324	0.890367
ENSMUSG00000101942	0.911487	0.0242455	0.374722	0.695445	NA
ENSMUSG00000089544	0.271687	-0.00354707	0.377167	0.942118	NA
ENSMUSG00000044365	33.3593	-0.33593	0.268372	0.100546	0.390968
ENSMUSG00000045318	7.64109	3.79866	1.07385	0.00011634	0.00221245
ENSMUSG00000049281	42.2589	0.73632	0.275898	0.00132334	0.0173717
ENSMUSG00000053889	7.52497	2.05751	0.851951	0.00104136	0.0143477
ENSMUSG00000097452	4.83353	-0.208794	0.402239	0.218876	0.586883
ENSMUSG00000055912	8.97134	-0.173052	0.349246	0.353306	0.715929
ENSMUSG00000042425	22.657	-1.51734	0.397713	1.06413e-05	0.000272693
ENSMUSG00000042688	29.0159	-0.204233	0.259297	0.296082	0.667883
ENSMUSG00000027347	32.9624	-0.930606	0.333951	0.00064213	0.00962491
ENSMUSG00000026869	21.737	0.0318959	0.267327	0.867905	0.968654
ENSMUSG00000075224	10.315	-1.68447	0.62862	0.000453819	0.00716835
ENSMUSG00000026112	36.7727	0.0591764	0.228352	0.746586	0.92939
ENSMUSG00000022177	1.42653	-0.0219561	0.36934	0.798325	NA
ENSMUSG00000091177	0.297465	-0.00180703	0.377134	0.942118	NA
ENSMUSG00000009092	1.48249	0.0503645	0.371474	0.584357	NA
ENSMUSG00000038172	27.5282	-1.04271	0.342571	0.000236668	0.00410632
ENSMUSG00000005705	4.50209	0.0544175	0.347752	0.713158	0.917017
ENSMUSG00000021701	30.3132	-0.133752	0.249283	0.48205	0.806187
ENSMUSG00000033805	1.5747	-0.0668462	0.374644	0.479056	NA
ENSMUSG00000028005	39.9852	-0.44123	0.263567	0.0338477	0.2
ENSMUSG00000057230	255.616	0.0475138	0.113335	0.661921	0.895782
ENSMUSG00000015568	1.49539	-0.00493192	0.367805	0.954013	NA
ENSMUSG00000028187	10.6937	0.315208	0.406022	0.146737	0.484271
ENSMUSG00000031833	28.9731	0.012912	0.239675	0.945844	0.988643
ENSMUSG00000034308	2.44272	-0.140093	0.394471	0.24133	NA
ENSMUSG00000087306	19.2796	-0.230374	0.3098	0.260388	0.634199
ENSMUSG00000035596	96.3958	-0.89755	0.179935	8.77624e-08	3.55302e-06
ENSMUSG00000024570	9.73603	0.166715	0.337344	0.383553	0.740221
ENSMUSG00000020799	1.26552	0.0565955	0.376435	0.467709	NA
ENSMUSG00000068154	4.68234	0.0301786	0.343194	0.840811	0.959904
ENSMUSG00000049001	3.75425	0.21843	0.42734	0.157942	0.501039
ENSMUSG00000055976	0.357601	0.00137594	0.37713	0.942118	NA
ENSMUSG00000056870	2.97242	-0.243302	0.457584	0.101715	NA
ENSMUSG00000049404	2.79915	0.0668304	0.364206	0.582082	NA
ENSMUSG00000056673	2.14931	0.0252749	0.363148	0.81177	NA
ENSMUSG00000032840	24.1937	0.164479	0.277098	0.407159	0.755995
ENSMUSG00000021200	7.29687	3.66539	1.07431	0.000165493	0.00298611
ENSMUSG00000039903	4.15554	0.520054	0.868194	0.0283017	0.177612
ENSMUSG00000030966	2.33224	-0.196642	0.437934	0.0741547	NA
ENSMUSG00000033157	9.47435	0.0505513	0.315401	0.777805	0.939394
ENSMUSG00000032537	10.163	0.540716	0.550389	0.0467446	0.243899
ENSMUSG00000062115	77.3677	0.0286941	0.173283	0.853493	0.963713
ENSMUSG00000102758	2.92218	0.00539314	0.355457	0.966256	NA
ENSMUSG00000066595	26.0666	0.14269	0.273788	0.468728	0.797191
ENSMUSG00000038936	41.7272	0.0569937	0.21676	0.750101	0.930092
ENSMUSG00000043165	0.515041	-0.0296784	0.379741	0.468991	NA
ENSMUSG00000049313	88.5807	-1.05494	0.194431	7.18403e-09	3.68194e-07
ENSMUSG00000049555	10.5776	-0.244347	0.385325	0.212095	0.580278
ENSMUSG00000026430	14.9077	0.467035	0.419985	0.0629391	0.296983
ENSMUSG00000040212	0.633773	-0.0266174	0.377438	0.573318	NA
ENSMUSG00000024037	13.5085	0.125963	0.305578	0.512548	0.823503
ENSMUSG00000051379	7.9067	-0.539549	0.602874	0.0452362	0.239049
ENSMUSG00000032899	0.493883	-0.027695	0.379576	0.492719	NA
ENSMUSG00000022842	120.005	0.0597935	0.149997	0.66482	0.897417
ENSMUSG00000041923	21.9786	-0.224646	0.288065	0.269287	0.640553
ENSMUSG00000062785	22.3884	-0.20915	0.291847	0.300837	0.672194
ENSMUSG00000019960	20.5628	-1.44895	0.408672	3.00126e-05	0.0006688
ENSMUSG00000089865	73.1962	-0.397872	0.198052	0.0201449	0.13891
ENSMUSG00000035722	17.9608	0.23326	0.328311	0.260985	0.634337
ENSMUSG00000102796	0.614022	0.0184131	0.377101	0.695724	NA
ENSMUSG00000048387	0	NA	NA	NA	NA
ENSMUSG00000078716	35.1322	-0.172429	0.238695	0.358464	0.719728
ENSMUSG00000021265	4.53291	0.114057	0.360999	0.456036	0.787859
ENSMUSG00000041734	0.961421	0.0233508	0.373252	0.731718	NA
ENSMUSG00000018428	21.6249	0.440049	0.364998	0.0649104	0.30234
ENSMUSG00000041870	43.1936	0.62774	0.264125	0.00389619	0.0416507
ENSMUSG00000051331	142.896	-0.0562223	0.142759	0.67035	0.899505
ENSMUSG00000040276	124.382	1.03088	0.167159	8.74343e-11	6.41466e-09
ENSMUSG00000030772	3.19642	0.0526774	0.356125	0.691256	NA
ENSMUSG00000027611	1.59761	-0.153825	0.414929	0.0677905	NA
ENSMUSG00000022358	9.00331	1.00809	0.693833	0.0101236	0.0850681
ENSMUSG00000021453	21.5542	-0.507605	0.386877	0.0420176	0.227738
ENSMUSG00000055817	35.1162	-0.027181	0.230364	0.880313	0.971288
ENSMUSG00000027520	251.12	-0.884552	0.126306	3.87858e-13	3.89286e-11
ENSMUSG00000020826	0.13989	0.0164974	0.37836	0.870445	NA
ENSMUSG00000032965	8.04021	-0.12104	0.334365	0.497546	0.814107
ENSMUSG00000029386	9.69919	-0.27287	0.38477	0.188168	0.551195
ENSMUSG00000029213	16.5381	0.0405621	0.283942	0.831097	0.957107
ENSMUSG00000006154	9.79057	0.172104	0.346134	0.361014	0.721879
ENSMUSG00000031654	3.41975	0.171027	0.397689	0.239503	0.609746
ENSMUSG00000062867	25.9008	0.0327655	0.249307	0.86323	0.966553
ENSMUSG00000018698	0.438152	0.00166941	0.377035	0.92932	NA
ENSMUSG00000097451	1306.98	-0.235689	0.0991901	0.0134416	0.104333
ENSMUSG00000109372	0.388661	-0.0240649	0.37922	0.577609	NA
ENSMUSG00000024486	5.03113	-0.0775626	0.351224	0.600582	0.8695
ENSMUSG00000059857	15.4459	1.21462	0.507045	0.00127365	0.0169037
ENSMUSG00000118202	3.94188	-0.0418787	0.350074	0.762125	0.933657
ENSMUSG00000027840	5.52593	0.0477824	0.338705	0.763351	0.934025
ENSMUSG00000039632	2.24346	-0.137388	0.396667	0.216444	NA
ENSMUSG00000045903	9.04002	-3.50879	0.872777	9.04487e-06	0.000237251
ENSMUSG00000079481	30.5545	-0.505525	0.318313	0.0300067	0.184941
ENSMUSG00000039316	5.0603	0.0369423	0.3404	0.811282	0.950265
ENSMUSG00000022261	172.307	0.595593	0.141208	6.9871e-06	0.000188777
ENSMUSG00000026077	3.79184	-0.163795	0.39443	0.247274	0.617565
ENSMUSG00000074480	9.56922	0.80498	0.644263	0.018008	0.129135
ENSMUSG00000035164	49.6486	-1.11127	0.280488	7.41522e-06	0.000199576
ENSMUSG00000117023	1.61327	0.100615	0.386332	0.274424	NA
ENSMUSG00000021702	1.24898	0.060237	0.377537	0.437256	NA
ENSMUSG00000005803	0.800238	-0.027649	0.374999	0.661038	NA
ENSMUSG00000029775	95.7179	-0.0857445	0.161943	0.556696	0.848846
ENSMUSG00000025876	48.569	0.374069	0.234925	0.0514175	0.259838
ENSMUSG00000026890	0	NA	NA	NA	NA
ENSMUSG00000097060	10.3042	0.0482863	0.309903	0.790043	0.942742
ENSMUSG00000041552	38.0611	1.30818	0.322702	4.51013e-06	0.000126327
ENSMUSG00000020599	39.0894	-0.953906	0.318687	0.000335986	0.00562038
ENSMUSG00000030283	20.3108	-0.233758	0.296261	0.254236	0.627055
ENSMUSG00000085687	8.23112	-0.106611	0.335581	0.537757	0.838154
ENSMUSG00000022722	8.94507	-0.0227029	0.322771	0.891531	0.974557
ENSMUSG00000105987	9.84708	-0.192754	0.351903	0.313705	0.684925
ENSMUSG00000090231	4.0732	0.112479	0.364697	0.447342	0.782267
ENSMUSG00000020918	28.0305	0.626386	0.345409	0.0136879	0.106039
ENSMUSG00000040938	6.49127	-0.229708	0.40899	0.195054	0.558795
ENSMUSG00000017756	9.15852	-1.97556	0.732509	0.000398504	0.00647872
ENSMUSG00000073295	29.3871	-0.112741	0.243663	0.547881	0.844831
ENSMUSG00000028825	0.157575	-0.0192486	0.378629	0.757845	NA
ENSMUSG00000097535	16.5963	-0.686741	0.476092	0.0195258	0.135806
ENSMUSG00000052271	0.585824	0.0180446	0.376826	0.716115	NA
ENSMUSG00000029878	21.5619	-0.00945648	0.264618	0.958659	0.991261
ENSMUSG00000074622	11.0168	3.15049	0.767425	5.82781e-06	0.000158923
ENSMUSG00000037747	44.9326	0.0634048	0.212863	0.719921	0.919009
ENSMUSG00000087088	12.4094	-0.992484	0.580978	0.00656428	0.0622122
ENSMUSG00000028351	51.9553	-1.59165	0.263559	1.36145e-10	9.50578e-09
ENSMUSG00000061143	11.5718	0.117237	0.31833	0.531564	0.835166
ENSMUSG00000093502	1.97924	-0.0712332	0.371068	0.506739	NA
ENSMUSG00000045441	13.2768	-0.911065	0.547213	0.00788711	0.0709791
ENSMUSG00000031789	7.69134	0.174214	0.35947	0.342871	0.706016
ENSMUSG00000020354	5.69515	-0.00721977	0.334227	0.961874	0.99243
ENSMUSG00000022026	0	NA	NA	NA	NA
ENSMUSG00000033909	33.7144	-0.0120375	0.239168	0.94678	0.988643
ENSMUSG00000042082	41.3166	-0.432078	0.270884	0.0392897	0.218574
ENSMUSG00000059742	8.30979	-0.23518	0.390419	0.214689	0.582857
ENSMUSG00000031837	52.9032	2.44582	0.470596	1.04838e-08	5.18911e-07
ENSMUSG00000114880	1.35157	0.105517	0.392543	0.168379	NA
ENSMUSG00000032303	0.314138	0.0216373	0.37885	0.685471	NA
ENSMUSG00000068551	2.52854	-0.07978	0.371188	0.485849	NA
ENSMUSG00000035983	1.96933	-0.022932	0.363186	0.826471	NA
ENSMUSG00000115062	4.08195	0.34283	0.547456	0.0628619	0.296813
ENSMUSG00000025040	16.7235	0.245126	0.317983	0.240963	0.611312
ENSMUSG00000040502	13.1041	0.112811	0.305435	0.554356	0.847288
ENSMUSG00000110067	2.06637	0.299269	0.56093	0.00575792	NA
ENSMUSG00000010122	0	NA	NA	NA	NA
ENSMUSG00000030720	4.12593	0.0742804	0.354846	0.603131	0.871357
ENSMUSG00000048699	2.55494	0.232107	0.46388	0.0675775	NA
ENSMUSG00000002319	62.0534	-0.104829	0.198471	0.534568	0.836525
ENSMUSG00000038122	18.1588	-0.200366	0.299137	0.31975	0.687802
ENSMUSG00000028524	112.282	-0.371879	0.163341	0.0117176	0.0950894
ENSMUSG00000075307	4.12346	-0.691312	1.37686	0.0190827	0.133751
ENSMUSG00000063052	28.6719	0.355829	0.29153	0.0965352	0.382567
ENSMUSG00000055022	162.71	-1.00927	0.144047	3.21519e-13	3.25923e-11
ENSMUSG00000001687	79.8147	0.920237	0.198982	5.43233e-07	1.85611e-05
ENSMUSG00000030108	0.228223	0.0201868	0.378675	0.744432	NA
ENSMUSG00000027400	370.421	-1.61167	0.114328	2.88991e-46	3.79708e-43
ENSMUSG00000025246	58.1829	-1.15836	0.248489	2.87683e-07	1.0553e-05
ENSMUSG00000062098	37.6227	0.378332	0.264083	0.0654268	0.303699
ENSMUSG00000001156	11.8991	0.026551	0.302362	0.885975	0.973008
ENSMUSG00000028525	53.2829	1.88893	0.267652	1.56049e-13	1.64626e-11
ENSMUSG00000079445	2.39163	-0.186826	0.427977	0.104796	NA
ENSMUSG00000050855	11.3591	-0.0355326	0.303348	0.843909	0.961173
ENSMUSG00000008206	74.9968	-0.36945	0.199728	0.031515	0.19058
ENSMUSG00000026196	2.29324	-0.0766594	0.370323	0.49822	NA
ENSMUSG00000023915	40.4301	0.566276	0.27191	0.00952287	0.0814763
ENSMUSG00000048562	0	NA	NA	NA	NA
ENSMUSG00000050947	41.7899	-0.133057	0.221561	0.461061	0.791468
ENSMUSG00000003934	21.4471	0.806712	0.402414	0.00574942	0.0562602
ENSMUSG00000030451	442.048	0.941683	0.11134	3.73184e-18	6.19957e-16
ENSMUSG00000021745	183.671	0.550688	0.154668	0.000119391	0.00226155
ENSMUSG00000016253	13.7543	-0.163212	0.314174	0.40558	0.755253
ENSMUSG00000031885	9.00615	0.0199452	0.31628	0.910833	0.981001
ENSMUSG00000045827	2.65458	0.0539911	0.361391	0.655367	NA
ENSMUSG00000050967	19.3022	-0.484568	0.396027	0.0529764	0.265396
ENSMUSG00000038351	54.7491	-0.544313	0.231467	0.00533303	0.0531353
ENSMUSG00000049939	21.821	-0.371042	0.337565	0.100434	0.390872
ENSMUSG00000029778	95.3006	-0.24881	0.182808	0.120399	0.433932
ENSMUSG00000063904	22.0734	-0.242902	0.297551	0.236808	0.607165
ENSMUSG00000026730	1.51878	-0.0358326	0.370335	0.678662	NA
ENSMUSG00000031971	6.11145	-0.899026	0.985525	0.017166	0.124583
ENSMUSG00000068742	24.6029	0.336291	0.311589	0.124021	0.440846
ENSMUSG00000007653	16.3896	-1.14205	0.466475	0.0011836	0.015928
ENSMUSG00000097666	1.31295	-0.0327561	0.38043	0.271603	NA
ENSMUSG00000025912	1.23372	0.100582	0.390788	0.186753	NA
ENSMUSG00000050138	2.06032	-0.211648	0.450295	0.0685834	NA
ENSMUSG00000089862	8.76628	0.169476	0.353	0.356224	0.717261
ENSMUSG00000062991	23.3993	-1.97881	0.441425	3.88127e-07	1.35171e-05
ENSMUSG00000026463	87.2187	0.0440283	0.173441	0.776143	0.939394
ENSMUSG00000029641	0.78797	-0.00140471	0.374514	0.980373	NA
ENSMUSG00000097017	2.02556	-0.017652	0.36325	0.864773	NA
ENSMUSG00000031198	10.3071	0.00137243	0.304409	0.995483	0.998579
ENSMUSG00000084535	26.1011	-0.216689	0.271574	0.276169	0.647652
ENSMUSG00000094634	12.2334	0.376158	0.412663	0.105946	0.404235
ENSMUSG00000019952	4.92504	-0.0372995	0.341605	0.801705	0.947336
ENSMUSG00000031551	0.357466	-0.0237645	0.379173	0.596223	NA
ENSMUSG00000043629	2.1175	-0.0669996	0.370047	0.527183	NA
ENSMUSG00000001120	12.88	-0.512117	0.47473	0.0504978	0.256266
ENSMUSG00000069670	8.69443	-0.0354596	0.315523	0.838669	0.959251
ENSMUSG00000021930	24.7546	-0.339885	0.318575	0.120682	0.434317
ENSMUSG00000032405	25.8043	0.0948801	0.271971	0.622775	0.880579
ENSMUSG00000000318	0.857511	0.0177153	0.374608	0.763391	NA
ENSMUSG00000047446	18.9693	0.154261	0.302308	0.435086	0.77622
ENSMUSG00000021591	5.92112	-1.3557	0.913781	0.00648149	0.0616702
ENSMUSG00000005043	8.61358	0.0452869	0.321482	0.793366	0.944212
ENSMUSG00000022987	15.2853	-0.169077	0.311224	0.38933	0.744439
ENSMUSG00000041540	14.1574	1.44382	0.526949	0.000446833	0.00708899
ENSMUSG00000031133	8.78796	-1.84869	0.720946	0.000565346	0.00867403
ENSMUSG00000097545	27.9619	0.218145	0.270028	0.273564	0.644155
ENSMUSG00000111847	2.10399	0.0406935	0.363793	0.712576	NA
ENSMUSG00000003233	17.7906	0.0193456	0.271993	0.920104	0.98294
ENSMUSG00000114536	6.42428	1.30691	0.908402	0.0077103	0.0697352
ENSMUSG00000021250	11.2515	-2.93105	0.696026	2.9132e-06	8.52316e-05
ENSMUSG00000036712	63.343	0.390723	0.211797	0.0301521	0.1856
ENSMUSG00000033715	0.114112	0.0155466	0.378292	0.870445	NA
ENSMUSG00000051048	3.41194	-0.12767	0.379806	0.338342	0.702459
ENSMUSG00000092203	12.1577	0.9676	0.569666	0.00742256	0.0678934
ENSMUSG00000031878	29.9661	-0.480107	0.320704	0.0381263	0.214646
ENSMUSG00000029469	22.7315	-0.249803	0.296644	0.224838	0.594399
ENSMUSG00000033207	4.89507	1.64981	1.12997	0.0071121	0.0660456
ENSMUSG00000021065	35.5122	0.565578	0.309182	0.0157385	0.116831
ENSMUSG00000021550	15.2827	-0.00476856	0.285526	0.978254	0.996736
ENSMUSG00000023484	0.314138	0.0216373	0.37885	0.685471	NA
ENSMUSG00000055447	64.3921	-0.579082	0.212718	0.00172026	0.0216245
ENSMUSG00000033111	9.90123	0.13932	0.327361	0.459449	0.789936
ENSMUSG00000031841	111.699	-0.967017	0.188455	3.82231e-08	1.68941e-06
ENSMUSG00000073725	67.116	-0.127475	0.187761	0.434523	0.776032
ENSMUSG00000066607	19.3268	0.132149	0.287539	0.49844	0.81419
ENSMUSG00000031292	57.8781	-1.42065	0.242192	3.58274e-10	2.32203e-08
ENSMUSG00000073421	0	NA	NA	NA	NA
ENSMUSG00000027323	6.56325	-0.0264188	0.326703	0.872224	0.969153
ENSMUSG00000034551	6.42573	-0.193147	0.376868	0.28294	0.655237
ENSMUSG00000115610	0.616088	-0.00421876	0.375733	0.933472	NA
ENSMUSG00000031364	7.87665	-0.102813	0.3333	0.555826	0.848177
ENSMUSG00000039842	21.6576	0.00489659	0.263525	0.980799	0.997572
ENSMUSG00000050640	23.2716	-0.170794	0.272381	0.384167	0.740315
ENSMUSG00000056091	21.4058	0.612038	0.398453	0.0220841	0.148181
ENSMUSG00000038349	13.9136	-0.491958	0.44333	0.0535376	0.267579
ENSMUSG00000035064	12.106	0.0199858	0.300142	0.914775	0.982026
ENSMUSG00000048249	60.4177	0.319889	0.206853	0.068984	0.312751
ENSMUSG00000092386	15.0272	-0.0752578	0.298373	0.686633	0.906375
ENSMUSG00000047371	8.0299	0.147821	0.347344	0.412409	0.760621
ENSMUSG00000031618	6.57772	-0.0572703	0.339266	0.713473	0.917259
ENSMUSG00000024059	27.7804	-0.0932753	0.253858	0.622808	0.880579
ENSMUSG00000074785	174.428	-0.261362	0.145638	0.0507453	0.25716
ENSMUSG00000021636	2.47406	-0.103598	0.382666	0.325429	NA
ENSMUSG00000028654	4.42952	-0.0674962	0.34886	0.647193	0.890367
ENSMUSG00000021846	18.6973	2.29739	0.496567	3.52089e-07	1.2503e-05
ENSMUSG00000049115	0.857511	0.0177153	0.374608	0.763391	NA
ENSMUSG00000008305	16.117	0.0127473	0.279783	0.947661	0.988961
ENSMUSG00000020810	18.126	-0.398087	0.363141	0.087979	0.360215
ENSMUSG00000063887	42.7261	-0.669097	0.264496	0.00226834	0.027111
ENSMUSG00000001627	13.4308	-0.252821	0.35016	0.222665	0.591255
ENSMUSG00000022329	12.635	-0.236569	0.343358	0.249143	0.619065
ENSMUSG00000042734	22.3124	-0.596894	0.376149	0.0210766	0.143148
ENSMUSG00000027977	2.89542	0.0215436	0.359202	0.853873	NA
ENSMUSG00000114607	1.29834	0.0717875	0.378978	0.392566	NA
ENSMUSG00000041926	22.7373	0.0539151	0.25829	0.777359	0.939394
ENSMUSG00000027457	74.1766	0.426861	0.201604	0.0144883	0.110095
ENSMUSG00000025578	3.80834	-0.111705	0.369282	0.417515	0.764398
ENSMUSG00000056665	3.9044	-0.109375	0.364503	0.452509	0.785666
ENSMUSG00000045983	188.011	-0.226408	0.128956	0.0608434	0.291182
ENSMUSG00000035365	0.992781	0.0303622	0.374307	0.652289	NA
ENSMUSG00000103848	4.11463	0.308008	0.5121	0.0720616	0.321371
ENSMUSG00000021814	38.0111	-0.406502	0.26538	0.049176	0.251946
ENSMUSG00000030629	15.4961	-0.159453	0.315091	0.410945	0.759262
ENSMUSG00000031256	80.2576	0.304715	0.199264	0.0746575	0.328071
ENSMUSG00000021066	57.0583	-0.220781	0.216464	0.218405	0.586185
ENSMUSG00000054509	5.4882	-0.575161	0.846931	0.0304832	0.186649
ENSMUSG00000045288	0.99397	0.0903714	0.391329	0.134196	NA
ENSMUSG00000029563	1.40032	0.02994	0.370104	0.72296	NA
ENSMUSG00000048538	4.80326	1.52339	1.21023	0.00925181	0.0797831
ENSMUSG00000034271	14.1192	2.52526	0.591448	1.95924e-06	5.97402e-05
ENSMUSG00000038418	15.9029	-3.67775	0.656348	3.59605e-09	1.9687e-07
ENSMUSG00000013846	11.673	0.466284	0.484067	0.0649322	0.30234
ENSMUSG00000006527	23.43	-0.554483	0.369357	0.0279339	0.176177
ENSMUSG00000031605	29.546	-0.295902	0.278278	0.150825	0.490112
ENSMUSG00000101630	0.157575	-0.0192486	0.378629	0.757845	NA
ENSMUSG00000070304	65.3374	0.051162	0.183753	0.75111	0.930092
ENSMUSG00000112980	2.82376	-0.361395	0.634968	0.0234758	NA
ENSMUSG00000038702	12.4329	-0.327359	0.39415	0.136943	0.466692
ENSMUSG00000004996	11.3449	-0.0247066	0.300585	0.891076	0.974464
ENSMUSG00000034586	57.3205	-0.668602	0.227117	0.000684134	0.0101413
ENSMUSG00000042613	14.3622	-0.188108	0.316614	0.347214	0.709299
ENSMUSG00000033952	0.209928	-0.0204274	0.378753	0.757845	NA
ENSMUSG00000020482	12.0495	0.14142	0.316703	0.461407	0.791468
ENSMUSG00000031327	65.0691	-0.238115	0.203974	0.166534	0.515951
ENSMUSG00000102215	0.471578	-0.0125838	0.377558	0.769698	NA
ENSMUSG00000071753	171.15	0.311823	0.14148	0.0171514	0.124567
ENSMUSG00000022472	25.3388	0.925348	0.370847	0.00147635	0.0190176
ENSMUSG00000092564	0.409954	-0.00109122	0.377127	0.942118	NA
ENSMUSG00000003476	0.823154	0.0158904	0.374584	0.785522	NA
ENSMUSG00000066551	57.0896	1.1179	0.250668	8.61748e-07	2.83065e-05
ENSMUSG00000026721	64.7688	0.0217855	0.188353	0.895173	0.975795
ENSMUSG00000031299	43.9233	0.0897821	0.219787	0.617687	0.878323
ENSMUSG00000065840	3.06927	-0.0867269	0.367841	0.48895	NA
ENSMUSG00000030092	9.46645	0.145584	0.333325	0.438097	0.777522
ENSMUSG00000049241	0	NA	NA	NA	NA
ENSMUSG00000025898	17.8839	-0.109203	0.281616	0.571543	0.855656
ENSMUSG00000000317	0.793944	0.0656733	0.384829	0.232786	NA
ENSMUSG00000024869	11.8267	0.530146	0.495077	0.0484094	0.249167
ENSMUSG00000079491	2.85906	-0.0870808	0.373111	0.445063	NA
ENSMUSG00000118029	5.56598	-0.414618	0.611441	0.0550082	0.272272
ENSMUSG00000054986	0.42825	0.0234759	0.379097	0.599668	NA
ENSMUSG00000036131	2.52006	-0.141158	0.393048	0.249675	NA
ENSMUSG00000038718	6.12526	0.22935	0.407361	0.201887	0.565889
ENSMUSG00000022639	3.79726	-0.179833	0.401162	0.221354	0.589612
ENSMUSG00000097195	8.81122	0.344563	0.440643	0.11873	0.430399
ENSMUSG00000018906	16.7621	-1.16918	0.455279	0.000827837	0.0118698
ENSMUSG00000005514	20.0815	-0.0217869	0.266745	0.90685	0.97934
ENSMUSG00000038014	100.874	0.30243	0.167049	0.0436789	0.234072
ENSMUSG00000021068	66.1208	-2.01753	0.231726	2.61496e-19	4.97291e-17
ENSMUSG00000083672	4.84492	-0.104009	0.353971	0.504545	0.817144
ENSMUSG00000036907	39.2516	-2.29858	0.324649	1.3941e-13	1.48154e-11
ENSMUSG00000114833	0.114112	0.0155466	0.378292	0.870445	NA
ENSMUSG00000036904	5.60847	0.294166	0.458338	0.126451	0.445754
ENSMUSG00000036814	0.956801	0.0199238	0.372989	0.768853	NA
ENSMUSG00000044770	39.7792	0.659973	0.284861	0.00421822	0.0443711
ENSMUSG00000032712	22.0203	-0.0309435	0.268299	0.86844	0.968654
ENSMUSG00000060445	9.74034	0.73452	0.661633	0.0240024	0.157734
ENSMUSG00000063531	0.940128	-0.0138025	0.372521	0.841153	NA
ENSMUSG00000025221	3.65216	-0.0715023	0.359334	0.593162	0.866219
ENSMUSG00000026904	51.1078	-0.149717	0.207559	0.389235	0.744424
ENSMUSG00000094002	24.8094	0.682743	0.365098	0.0100297	0.0845011
ENSMUSG00000055148	1.67176	-0.0315107	0.370574	0.706846	NA
ENSMUSG00000021112	27.867	-0.203955	0.275073	0.30608	0.678434
ENSMUSG00000109523	29.5411	0.352059	0.292408	0.100099	0.390271
ENSMUSG00000034917	0	NA	NA	NA	NA
ENSMUSG00000063646	80.027	-0.811139	0.197916	6.69162e-06	0.000181452
ENSMUSG00000045031	5.06037	-0.945437	1.15014	0.0158478	0.117272
ENSMUSG00000027808	15.0119	0.300394	0.35434	0.167765	0.517878
ENSMUSG00000025037	13.4685	-0.339166	0.394945	0.130354	0.45376
ENSMUSG00000038354	4.60071	-0.863059	1.32727	0.0175029	0.126359
ENSMUSG00000066324	91.3989	0.0639099	0.163391	0.665626	0.897703
ENSMUSG00000085391	1.48939	-0.110845	0.393099	0.196312	NA
ENSMUSG00000060802	13.7635	-2.21214	0.544786	3.79383e-06	0.000108364
ENSMUSG00000099760	2.4313	-0.231153	0.460346	0.0757492	NA
ENSMUSG00000022096	8.9776	-1.05069	0.724247	0.00889808	0.0777063
ENSMUSG00000020181	38.9195	-0.38629	0.263236	0.0599858	0.288272
ENSMUSG00000031367	70.0336	-0.357642	0.203043	0.0390891	0.217998
ENSMUSG00000037855	28.009	-0.369538	0.305755	0.0910304	0.367915
ENSMUSG00000045287	0.973555	-0.0357185	0.375979	0.567464	NA
ENSMUSG00000040569	0	NA	NA	NA	NA
ENSMUSG00000039908	4.54219	-0.0745269	0.351925	0.608107	0.873895
ENSMUSG00000004151	2.86345	0.0866909	0.367879	0.491735	NA
ENSMUSG00000025020	131.206	-1.17466	0.182661	1.37591e-11	1.13635e-09
ENSMUSG00000011958	25.9776	0.285918	0.285775	0.169101	0.520778
ENSMUSG00000033676	158.608	-0.00654103	0.136303	0.957979	0.991029
ENSMUSG00000031543	49.6043	-0.182997	0.222981	0.313811	0.685019
ENSMUSG00000027525	46.8772	0.826008	0.266309	0.000293011	0.00495309
ENSMUSG00000035383	0.178733	-0.0197699	0.378682	0.757845	NA
ENSMUSG00000073293	16.9068	-0.24105	0.317907	0.246621	0.617215
ENSMUSG00000078861	9.87985	0.0590989	0.312001	0.745467	0.929053
ENSMUSG00000028108	6.17602	-0.345791	0.504455	0.0893472	0.363319
ENSMUSG00000047793	161.001	3.04927	0.203458	8.8321e-52	1.82358e-48
ENSMUSG00000020847	11.757	2.54434	0.659587	1.12131e-05	0.000283719
ENSMUSG00000055963	4.12594	0.211609	0.416137	0.184869	0.546079
ENSMUSG00000034563	85.4982	-0.391863	0.183534	0.0154668	0.115347
ENSMUSG00000037851	33.8185	0.0255552	0.244255	0.892672	0.974731
ENSMUSG00000045216	18.2962	-0.507948	0.39692	0.0443456	0.236156
ENSMUSG00000027350	261.078	-1.5469	0.125801	8.10683e-36	5.32582e-33
ENSMUSG00000037605	153.697	-0.742774	0.148703	1.19247e-07	4.68335e-06
ENSMUSG00000021809	3.08901	-0.20925	0.432071	0.127617	NA
ENSMUSG00000021279	131.066	0.629173	0.156169	1.48945e-05	0.00036302
ENSMUSG00000022375	2.45724	-0.20439	0.434632	0.117217	NA
ENSMUSG00000023961	14.9448	-0.504419	0.423588	0.0493825	0.252557
ENSMUSG00000061080	363.979	0.157077	0.11189	0.141025	0.475002
ENSMUSG00000014786	4.78223	-0.167399	0.380882	0.298433	0.669759
ENSMUSG00000023942	6.7995	-0.170303	0.364573	0.333074	0.698175
ENSMUSG00000024339	6.22567	-0.422286	0.587921	0.0585118	0.283877
ENSMUSG00000026578	8.60659	-0.285611	0.407414	0.165256	0.51362
ENSMUSG00000024082	13.078	-0.0956636	0.299811	0.612281	0.876168
ENSMUSG00000022833	3.68313	0.0729211	0.356443	0.603802	0.871874
ENSMUSG00000027712	25.2675	-1.25547	0.38619	9.62052e-05	0.00187899
ENSMUSG00000018774	1.48026	-0.0518872	0.373729	0.532644	NA
ENSMUSG00000036941	33.5588	0.0930131	0.241126	0.619318	0.878842
ENSMUSG00000040152	5.83195	0.667215	0.943911	0.0262237	0.1686
ENSMUSG00000105112	3.63605	0.374284	0.609291	0.0455804	0.240351
ENSMUSG00000017165	1.23778	-0.11072	0.395638	0.142024	NA
ENSMUSG00000031343	32.0388	-0.262938	0.267862	0.191302	0.554419
ENSMUSG00000029843	0.32404	-0.00596154	0.377242	0.942118	NA
ENSMUSG00000079442	10.792	0.150906	0.33142	0.425785	0.769542
ENSMUSG00000049119	10.7973	-0.0341479	0.304272	0.850399	0.962797
ENSMUSG00000051397	0	NA	NA	NA	NA
ENSMUSG00000042660	3.22135	0.155264	0.39171	0.268993	NA
ENSMUSG00000036327	34.9532	-0.41341	0.293483	0.0573032	0.279434
ENSMUSG00000115232	38.1431	-0.25349	0.250261	0.192474	0.555322
ENSMUSG00000105703	49.0542	0.166862	0.219896	0.355173	0.716232
ENSMUSG00000026956	11.5	-0.380894	0.423574	0.100714	0.391296
ENSMUSG00000019947	13.1289	-0.188255	0.326162	0.340843	0.703715
ENSMUSG00000097381	20.2893	0.274309	0.310168	0.194838	0.558397
ENSMUSG00000038279	15.105	0.277192	0.345187	0.193872	0.557406
ENSMUSG00000021708	100.758	-1.08317	0.181888	3.12643e-10	2.05392e-08
ENSMUSG00000050908	23.4591	0.00318348	0.260791	0.98821	0.998399
ENSMUSG00000006463	9.92624	-0.164867	0.337539	0.383493	0.740221
ENSMUSG00000048330	57.2589	-0.394271	0.219745	0.0321835	0.193731
ENSMUSG00000031360	25.9261	-0.267136	0.282004	0.191889	0.555164
ENSMUSG00000092192	1.16026	-0.0207648	0.37171	0.783509	NA
ENSMUSG00000040029	51.0499	-0.21698	0.218401	0.229	0.597664
ENSMUSG00000039375	20.3567	-0.730451	0.402168	0.00945182	0.0811207
ENSMUSG00000054409	6.93141	-1.79238	0.844603	0.00181428	0.022508
ENSMUSG00000113867	2.05908	-0.339552	0.630447	0.00331005	NA
ENSMUSG00000038400	14.1158	0.28756	0.372253	0.182371	0.542235
ENSMUSG00000039157	11.7754	-0.651528	0.542759	0.0267047	0.17078
ENSMUSG00000072066	10.5883	-0.14212	0.336952	0.435558	0.77622
ENSMUSG00000042724	20.9393	-0.24371	0.302512	0.239074	0.609299
ENSMUSG00000111374	0.949318	0.0510914	0.379281	0.383308	NA
ENSMUSG00000026380	0.882679	-0.0439229	0.378391	0.379238	NA
ENSMUSG00000031129	5.26573	-0.836904	1.24649	0.0189092	0.132861
ENSMUSG00000026490	151.388	-0.453682	0.147045	0.000843459	0.0120698
ENSMUSG00000036503	19.6305	-0.148532	0.283674	0.447593	0.782422
ENSMUSG00000041216	30.9666	-0.211315	0.257321	0.277713	0.649426
ENSMUSG00000026610	4.52866	-0.70397	1.20048	0.0208152	0.141974
ENSMUSG00000004100	9.68059	0.207232	0.359024	0.285836	0.657963
ENSMUSG00000021750	9.19622	0.547018	0.571501	0.0458956	0.241123
ENSMUSG00000027485	0	NA	NA	NA	NA
ENSMUSG00000000058	8.17142	-1.95148	0.738321	0.000492645	0.00773094
ENSMUSG00000034083	14.9443	-0.116751	0.297778	0.542312	0.841382
ENSMUSG00000071714	0	NA	NA	NA	NA
ENSMUSG00000020892	1.02846	-0.00306285	0.371303	0.966533	NA
ENSMUSG00000002944	0	NA	NA	NA	NA
ENSMUSG00000024548	32.5554	0.700071	0.352211	0.00741681	0.067888
ENSMUSG00000032702	13.584	0.615836	0.505473	0.0309028	0.188296
ENSMUSG00000026104	15.6639	-0.968856	0.493458	0.00433401	0.0453141
ENSMUSG00000041895	7.4596	0.208453	0.387171	0.251313	0.622383
ENSMUSG00000021303	81.703	-1.05021	0.198959	1.47303e-08	7.12028e-07
ENSMUSG00000097638	0.271687	-0.00354707	0.377167	0.942118	NA
ENSMUSG00000046997	9.20848	-1.28112	0.675142	0.00346167	0.037874
ENSMUSG00000054457	0.481615	-0.0154437	0.37739	0.739657	NA
ENSMUSG00000096883	0.569152	-0.0043784	0.376016	0.932833	NA
ENSMUSG00000025766	14.9694	0.258478	0.337995	0.219984	0.588417
ENSMUSG00000024395	3.37634	0.103746	0.36985	0.436938	NA
ENSMUSG00000039377	0.157575	-0.0192486	0.378629	0.757845	NA
ENSMUSG00000027663	52.5318	0.419802	0.231946	0.0289418	0.179758
ENSMUSG00000003153	53.2205	-0.765748	0.241462	0.000265051	0.00455129
ENSMUSG00000094720	7.41981	-0.0960506	0.339279	0.569221	0.854092
ENSMUSG00000025212	15.3666	-0.331309	0.374629	0.136358	0.465681
ENSMUSG00000057541	12.232	0.0947227	0.304232	0.615632	0.877887
ENSMUSG00000000197	125.704	0.00469066	0.146904	0.97329	0.995398
ENSMUSG00000025576	26.3402	0.144956	0.271483	0.461052	0.791468
ENSMUSG00000015112	2.04052	-0.0987483	0.380525	0.349033	NA
ENSMUSG00000007817	95.312	1.81772	0.202111	2.18112e-20	4.56866e-18
ENSMUSG00000075410	2.37422	0.0310314	0.362461	0.779854	NA
ENSMUSG00000002458	14.3377	-0.0781744	0.294852	0.677777	0.903084
ENSMUSG00000030717	0.13989	0.0164974	0.37836	0.870445	NA
ENSMUSG00000030729	48.7931	-0.284965	0.224952	0.121645	0.436478
ENSMUSG00000097286	0.518649	0.00960127	0.376727	0.82355	NA
ENSMUSG00000050786	1.96974	-0.0450021	0.367869	0.654912	NA
ENSMUSG00000026479	2.21014	0.0071685	0.361166	0.948673	NA
ENSMUSG00000015846	7.08283	-0.0653366	0.332393	0.69453	0.909294
ENSMUSG00000078496	6.96425	-0.122796	0.346783	0.471639	0.799131
ENSMUSG00000049630	1.9503	-0.0730379	0.372715	0.485223	NA
ENSMUSG00000061353	40.1595	4.61022	0.547968	1.71364e-17	2.63481e-15
ENSMUSG00000109604	1.57632	-0.19745	0.450614	0.014971	NA
ENSMUSG00000035431	5.33226	0.377278	0.546356	0.0726492	0.322382
ENSMUSG00000085465	5.54851	1.15013	1.05649	0.0124804	0.0992731
ENSMUSG00000093645	1.99243	0.194282	0.440317	0.0508259	NA
ENSMUSG00000073699	0.339916	0.0220476	0.378903	0.665382	NA
ENSMUSG00000025403	5.46792	0.16084	0.370483	0.340564	0.703708
ENSMUSG00000026821	56.206	0.224038	0.204156	0.195442	0.559131
ENSMUSG00000096938	6.07187	0.0617511	0.336198	0.707574	0.913272
ENSMUSG00000045790	15.0086	-0.21268	0.320105	0.295314	0.667112
ENSMUSG00000035910	3.07213	-0.00681918	0.35319	0.956307	NA
ENSMUSG00000048027	23.3169	-0.150834	0.273159	0.441435	0.779292
ENSMUSG00000027009	1.13012	0.0048488	0.371458	0.9466	NA
ENSMUSG00000056116	14.0602	-0.295322	0.368883	0.169171	0.520883
ENSMUSG00000060735	0.533782	0.0301778	0.379643	0.496618	NA
ENSMUSG00000029348	23.7065	-0.158015	0.269689	0.419444	0.76492
ENSMUSG00000092021	0.254002	0.0206971	0.378734	0.72502	NA
ENSMUSG00000034317	0.814048	0.0398965	0.378081	0.480542	NA
ENSMUSG00000000568	59.9966	0.296499	0.21062	0.0951273	0.379357
ENSMUSG00000079564	57.2723	-0.437884	0.218858	0.0179444	0.128966
ENSMUSG00000021732	7.07372	-1.00079	1.05706	0.0120703	0.0970799
ENSMUSG00000034926	12.0743	0.518294	0.49532	0.0503282	0.255944
ENSMUSG00000054423	142.129	-0.295051	0.146888	0.0288023	0.179405
ENSMUSG00000038982	8.80503	-0.00378412	0.321804	0.980512	0.997379
ENSMUSG00000073700	14.9141	-0.137374	0.308701	0.47678	0.801827
ENSMUSG00000030541	29.1391	0.230372	0.265197	0.247268	0.617565
ENSMUSG00000033769	59.0876	-0.196264	0.199403	0.247867	0.618299
ENSMUSG00000041180	17.0982	-1.162	0.451268	0.000791771	0.0114664
ENSMUSG00000051401	9.2297	-0.00204584	0.311092	0.989265	0.998579
ENSMUSG00000020893	23.0173	-0.345703	0.317836	0.114451	0.421663
ENSMUSG00000088036	0.378759	0.000303942	0.377123	0.942118	NA
ENSMUSG00000093445	11.8815	-0.625346	0.53627	0.030192	0.185649
ENSMUSG00000022139	102.055	-0.183438	0.158807	0.201737	0.565889
ENSMUSG00000039037	3.37998	0.479938	0.833055	0.0281766	NA
ENSMUSG00000024084	29.9293	-0.449632	0.326904	0.0504634	0.256181
ENSMUSG00000069662	74.5631	1.62835	0.231564	1.70747e-13	1.78827e-11
ENSMUSG00000095325	5.05568	0.0346525	0.339218	0.824209	0.953899
ENSMUSG00000035237	1.32412	0.0734291	0.379412	0.382438	NA
ENSMUSG00000029076	108.114	-0.734436	0.174785	5.02545e-06	0.000138877
ENSMUSG00000035200	0	NA	NA	NA	NA
ENSMUSG00000035578	24.4853	0.182352	0.285279	0.362569	0.723385
ENSMUSG00000085996	0.357601	0.00137594	0.37713	0.942118	NA
ENSMUSG00000054679	17.5868	0.18789	0.29811	0.351286	0.713683
ENSMUSG00000020673	1.33833	0.00502969	0.369457	0.951667	NA
ENSMUSG00000044636	22.8528	-0.146228	0.271537	0.451953	0.785501
ENSMUSG00000052512	123.587	-0.247089	0.155172	0.0796385	0.33965
ENSMUSG00000038909	43.6193	-0.160647	0.226735	0.378638	0.736436
ENSMUSG00000058571	7.56719	0.0341017	0.325397	0.841579	0.960312
ENSMUSG00000082725	0.400052	0.0228079	0.379006	0.625898	NA
ENSMUSG00000035831	0.45042	-0.0132582	0.377408	0.773262	NA
ENSMUSG00000053128	6.844	0.141454	0.352356	0.419074	0.76492
ENSMUSG00000020528	17.8577	0.0673488	0.276314	0.725458	0.920952
ENSMUSG00000045598	11.3597	0.102686	0.309004	0.587101	0.863212
ENSMUSG00000055491	20.92	-0.421458	0.343663	0.0701757	0.315966
ENSMUSG00000048696	11.6249	0.0547945	0.302281	0.768375	0.936231
ENSMUSG00000112959	0.200026	0.0181636	0.3785	0.870445	NA
ENSMUSG00000055733	24.2653	-0.13327	0.265684	0.489583	0.810253
ENSMUSG00000051985	1.13386	0.110097	0.398267	0.0884922	NA
ENSMUSG00000011257	30.6985	0.0962844	0.245899	0.610348	0.875254
ENSMUSG00000073987	6.98489	-0.916246	0.825091	0.0150749	0.113301
ENSMUSG00000091479	2.06229	-0.00555397	0.361105	0.958178	NA
ENSMUSG00000032269	0	NA	NA	NA	NA
ENSMUSG00000019849	6.005	0.102893	0.345869	0.536492	0.837176
ENSMUSG00000067825	14.2847	0.682569	0.481732	0.0209852	0.142851
ENSMUSG00000028013	9.86594	0.200125	0.352332	0.303717	0.675294
ENSMUSG00000009293	15.0364	-0.0570109	0.290775	0.75961	0.932836
ENSMUSG00000087242	1.86032	0.139729	0.403077	0.165142	NA
ENSMUSG00000017561	6.53089	-0.219618	0.390742	0.231793	0.601239
ENSMUSG00000018378	17.0491	0.159427	0.295194	0.422233	0.76769
ENSMUSG00000103547	4.45988	0.135333	0.372184	0.370109	0.729368
ENSMUSG00000035967	45.1843	0.804665	0.268284	0.000419975	0.00672938
ENSMUSG00000105826	3.63727	-3.39829	1.53122	0.00136047	0.0177143
ENSMUSG00000064377	2.45698	0.0389185	0.36018	0.743252	NA
ENSMUSG00000056917	4.34536	0.574551	0.914843	0.0303052	0.185873
ENSMUSG00000030306	133.367	0.430793	0.150443	0.00187775	0.0230972
ENSMUSG00000026361	52.8525	-0.301402	0.221208	0.0985152	0.387229
ENSMUSG00000097745	4.70476	2.75919	1.19166	0.00245153	0.028783
ENSMUSG00000028760	127.964	-0.068044	0.152846	0.625171	0.881694
ENSMUSG00000046491	0.673859	-0.0105228	0.375645	0.838307	NA
ENSMUSG00000107962	15.9644	-0.0132433	0.285029	0.942134	0.988426
ENSMUSG00000035835	115.509	1.24538	0.18562	2.09302e-12	1.90254e-10
ENSMUSG00000036810	9.67006	-0.224232	0.361751	0.258836	0.631811
ENSMUSG00000032299	11.7227	0.151711	0.320231	0.432189	0.774808
ENSMUSG00000032806	5.05371	-0.381387	0.553634	0.0693283	0.313714
ENSMUSG00000032769	0.178733	-0.0197699	0.378682	0.757845	NA
ENSMUSG00000030539	21.403	-0.906805	0.397599	0.00239455	0.028298
ENSMUSG00000037316	29.4063	-0.0966716	0.248534	0.606657	0.873135
ENSMUSG00000050751	35.0358	1.22587	0.321599	1.27405e-05	0.000317317
ENSMUSG00000061517	0.114112	0.0155466	0.378292	0.870445	NA
ENSMUSG00000032184	13.3064	0.0577086	0.297212	0.758368	0.932666
ENSMUSG00000056537	96.4942	-0.262642	0.172641	0.0866197	0.357282
ENSMUSG00000109724	17.9378	0.62763	0.421373	0.0225075	0.150075
ENSMUSG00000025013	1.09247	-0.115164	0.400847	0.0687834	NA
ENSMUSG00000025026	39.7757	-0.258661	0.24116	0.17512	0.531389
ENSMUSG00000021464	2.60311	-0.070701	0.365192	0.558593	NA
ENSMUSG00000051527	184.291	-0.695158	0.140935	1.75562e-07	6.65983e-06
ENSMUSG00000031749	25.3076	-1.04515	0.363307	0.000396211	0.00644869
ENSMUSG00000035561	1.14178	0.0160162	0.371307	0.832848	NA
ENSMUSG00000071369	53.3265	0.542661	0.245994	0.00793232	0.0712529
ENSMUSG00000051373	7.11847	-0.108285	0.340771	0.526144	0.831371
ENSMUSG00000060708	2.54631	0.288489	0.519247	0.0513585	NA
ENSMUSG00000024065	27.8268	-0.149028	0.26607	0.441078	0.779041
ENSMUSG00000029466	20.9101	0.0367052	0.26611	0.847896	0.962521
ENSMUSG00000087700	11.6372	0.590637	0.564848	0.0375068	0.213419
ENSMUSG00000020102	8.14573	-0.518852	0.582138	0.0494734	0.252806
ENSMUSG00000102143	4.28142	0.0425555	0.351597	0.755193	0.931156
ENSMUSG00000089948	2.39804	-0.139243	0.396189	0.229547	NA
ENSMUSG00000086596	11.0019	4.4299	1.02141	8.20565e-06	0.000217608
ENSMUSG00000036362	3.709	0.0350945	0.353203	0.790653	0.942915
ENSMUSG00000053453	22.2663	-0.038482	0.260512	0.837072	0.959251
ENSMUSG00000032590	23.5246	-0.186571	0.284168	0.347826	0.70975
ENSMUSG00000020811	27.6366	-0.297113	0.285807	0.152205	0.492107
ENSMUSG00000059974	46.469	-0.202862	0.223623	0.264667	0.637644
ENSMUSG00000030774	65.9985	-0.214545	0.193234	0.197132	0.561308
ENSMUSG00000026827	55.0111	1.05282	0.243349	1.81853e-06	5.58031e-05
ENSMUSG00000033491	4.35664	0.306882	0.497468	0.0872265	0.358578
ENSMUSG00000037989	91.8281	-0.0992354	0.164864	0.502871	0.816544
ENSMUSG00000016946	10.5214	-0.0412772	0.306297	0.818851	0.952289
ENSMUSG00000023439	1.74697	0.0174744	0.367936	0.843524	NA
ENSMUSG00000030189	7.58062	0.0877579	0.334362	0.608173	0.873895
ENSMUSG00000028631	13.1364	0.392194	0.425845	0.0974716	0.384801
ENSMUSG00000033863	9.06618	1.33466	0.709233	0.00367058	0.0397087
ENSMUSG00000022292	34.2377	0.250029	0.253341	0.201807	0.565889
ENSMUSG00000041671	19.3419	0.0963764	0.278614	0.617232	0.878323
ENSMUSG00000044287	3.64544	-5.39216	2.53163	7.62705e-05	0.00153529
ENSMUSG00000036054	94.1265	0.00171591	0.163634	0.991781	0.998579
ENSMUSG00000021803	2.26884	0.0344043	0.363931	0.747057	NA
ENSMUSG00000021619	1.76606	0.0601679	0.373278	0.512479	NA
ENSMUSG00000036641	7.8912	-0.391061	0.488195	0.0870794	0.358359
ENSMUSG00000034115	0.178733	-0.0197699	0.378682	0.757845	NA
ENSMUSG00000034575	34.3753	-0.0442065	0.236007	0.80932	0.950018
ENSMUSG00000024112	199.632	1.12712	0.149272	5.11484e-15	6.1604e-13
ENSMUSG00000105852	19.2878	0.508363	0.388505	0.0441727	0.235582
ENSMUSG00000029998	49.142	-0.0400396	0.207381	0.816636	0.951305
ENSMUSG00000015745	8.73734	0.661482	0.680126	0.0306103	0.187169
ENSMUSG00000013089	20.0465	-2.44813	0.456438	7.37699e-09	3.76583e-07
ENSMUSG00000031583	12.9353	-0.133743	0.308823	0.486401	0.808754
ENSMUSG00000038507	6.10856	-0.18958	0.378573	0.283927	0.656156
ENSMUSG00000024042	31.3304	0.701895	0.337777	0.00623921	0.0600413
ENSMUSG00000052085	1.02665	0.0680299	0.381768	0.302456	NA
ENSMUSG00000032839	14.483	-0.381046	0.384839	0.100367	0.390799
ENSMUSG00000073139	17.9892	-1.31362	0.44146	0.000221897	0.0038915
ENSMUSG00000038497	21.3112	-0.158224	0.28139	0.421739	0.767392
ENSMUSG00000027983	6.97599	-0.20672	0.385501	0.248066	0.61846
ENSMUSG00000060002	55.2636	1.42376	0.255371	2.39921e-09	1.34925e-07
ENSMUSG00000102683	7.87061	-0.0983336	0.338594	0.560143	0.850867
ENSMUSG00000023999	0.616885	-0.0100444	0.375951	0.84408	NA
ENSMUSG00000052928	51.8183	-0.378212	0.244834	0.0539375	0.268628
ENSMUSG00000036617	5.25434	-0.398095	0.598904	0.0528476	0.265027
ENSMUSG00000035557	0	NA	NA	NA	NA
ENSMUSG00000002980	8.7618	-0.0979068	0.33022	0.577091	0.858848
ENSMUSG00000048540	74.0006	0.351203	0.198699	0.0407121	0.223341
ENSMUSG00000085819	12.6667	0.0208661	0.299376	0.910838	0.981001
ENSMUSG00000034810	18.7442	-2.08309	0.455499	3.86321e-07	1.34867e-05
ENSMUSG00000047115	0.228223	0.0201868	0.378675	0.744432	NA
ENSMUSG00000030930	0.616088	-0.00421876	0.375733	0.933472	NA
ENSMUSG00000002983	4.41238	-1.84615	1.19076	0.00548302	0.054125
ENSMUSG00000038331	1.57557	0.0393584	0.381189	0.23409	NA
ENSMUSG00000015711	11.3373	-0.394695	0.43043	0.0927124	0.372628
ENSMUSG00000031266	9.54519	-0.390554	0.462935	0.0903868	0.365927
ENSMUSG00000027422	53.8773	-0.254934	0.221178	0.160535	0.505491
ENSMUSG00000087611	3.23492	-0.482323	0.882864	0.02021	NA
ENSMUSG00000027035	60.8544	-1.41249	0.247368	8.61106e-10	5.27355e-08
ENSMUSG00000035735	21.2333	0.0738052	0.264509	0.700561	0.91136
ENSMUSG00000025920	42.5513	-0.102024	0.226804	0.573775	0.857063
ENSMUSG00000072774	3.4151	0.0170709	0.350597	0.899776	0.977967
ENSMUSG00000020248	10.2362	-0.128035	0.329544	0.486177	0.808754
ENSMUSG00000114246	4.94765	0.128047	0.362501	0.420145	0.765689
ENSMUSG00000078154	7.99044	-0.378506	0.489305	0.0917313	0.36992
ENSMUSG00000047036	117.402	0.130331	0.1533	0.351963	0.714254
ENSMUSG00000032122	2.05811	0.0715108	0.370852	0.508605	NA
ENSMUSG00000104273	3.66879	-0.13634	0.377054	0.344785	0.707983
ENSMUSG00000074736	12.3777	-0.781866	0.566528	0.0158548	0.117272
ENSMUSG00000035824	19.3729	0.0357204	0.274555	0.851484	0.96295
ENSMUSG00000034413	2.53849	-0.0315396	0.358433	0.791508	NA
ENSMUSG00000019826	10.6314	-0.0965685	0.31653	0.599539	0.868599
ENSMUSG00000106994	3.2394	0.179408	0.406955	0.200046	NA
ENSMUSG00000037826	30.7084	0.233403	0.269502	0.243577	0.61417
ENSMUSG00000010307	5.64656	0.540139	0.728528	0.0403136	0.222217
ENSMUSG00000000301	2.38452	0.0755466	0.36832	0.520404	NA
ENSMUSG00000051579	11.7985	-1.82208	0.572974	0.000106029	0.00204598
ENSMUSG00000033192	3.68547	-0.398265	0.643562	0.0387722	0.217115
ENSMUSG00000027018	4.84587	-0.0914164	0.351778	0.548852	0.845054
ENSMUSG00000049871	13.3835	0.771877	0.531975	0.0156944	0.116708
ENSMUSG00000094097	7.67368	-0.107835	0.338523	0.533398	0.836412
ENSMUSG00000060044	1.67002	-0.0370614	0.36826	0.697593	NA
ENSMUSG00000044067	6.08762	-0.150616	0.362591	0.373242	0.732019
ENSMUSG00000034947	1.3418	0.0382563	0.371263	0.655299	NA
ENSMUSG00000064798	3.90727	-0.0210739	0.34822	0.878008	0.970106
ENSMUSG00000106221	3.90727	-0.0210739	0.34822	0.878008	0.970106
ENSMUSG00000037393	0.411577	0.00534546	0.377118	0.909152	NA
ENSMUSG00000061130	38.2906	-0.0293255	0.229143	0.871082	0.968889
ENSMUSG00000024338	0.96323	-0.0425241	0.377066	0.504365	NA
ENSMUSG00000058152	12.3495	0.709819	0.559134	0.0229508	0.15279
ENSMUSG00000056209	3.81018	0.141947	0.381739	0.318214	0.687114
ENSMUSG00000067860	0.178733	-0.0197699	0.378682	0.757845	NA
ENSMUSG00000025742	5.14533	0.0487053	0.3447	0.745306	0.928971
ENSMUSG00000044022	3.6935	0.103153	0.364881	0.4655	0.794131
ENSMUSG00000112343	30.3033	-0.270904	0.28241	0.184817	0.546079
ENSMUSG00000048307	40.0114	0.512455	0.285001	0.0205835	0.140726
ENSMUSG00000031290	26.8674	0.0837165	0.263593	0.661215	0.895751
ENSMUSG00000092281	4.46926	0.126197	0.368894	0.397909	0.750683
ENSMUSG00000030967	38.6589	0.210805	0.239609	0.267796	0.639437
ENSMUSG00000032656	14.0802	-0.824664	0.498376	0.010101	0.0849267
ENSMUSG00000092202	1.68775	0.174293	0.426204	0.0710212	NA
ENSMUSG00000095966	7.85677	0.0519006	0.326932	0.761832	0.9336
ENSMUSG00000054027	41.6021	0.347178	0.257879	0.084933	0.352563
ENSMUSG00000034656	136.374	-0.300934	0.147061	0.0258216	0.166905
ENSMUSG00000039474	28.4808	-0.0441055	0.254676	0.81423	0.951057
ENSMUSG00000106464	0.336308	-0.0235326	0.379138	0.610109	NA
ENSMUSG00000004677	72.6412	0.0597547	0.176646	0.703426	0.912185
ENSMUSG00000029512	41.7822	0.369228	0.251581	0.0649195	0.30234
ENSMUSG00000034118	13.373	-0.923019	0.526541	0.00703803	0.0654995
ENSMUSG00000048706	4.74159	-0.394479	0.580809	0.0610458	0.291743
ENSMUSG00000060402	18.4563	0.325174	0.344348	0.14143	0.475369
ENSMUSG00000112627	0.974486	-0.0121404	0.372277	0.860842	NA
ENSMUSG00000008226	11.5063	-0.103237	0.311301	0.578429	0.859387
ENSMUSG00000025813	10.6438	-0.542114	0.526437	0.0449115	0.238029
ENSMUSG00000099109	0.515041	-0.0296784	0.379741	0.468991	NA
ENSMUSG00000045404	16.2802	-0.595114	0.432152	0.028201	0.177367
ENSMUSG00000085772	1.47484	-0.0485404	0.372908	0.561627	NA
ENSMUSG00000040147	4.03645	0.286261	0.480366	0.0994506	0.388852
ENSMUSG00000074899	6.0295	-0.0603608	0.33674	0.707289	0.913272
ENSMUSG00000042472	28.4116	0.0427412	0.243652	0.820138	0.952621
ENSMUSG00000039286	66.3622	0.169744	0.199148	0.317601	0.687114
ENSMUSG00000056306	14.1395	-1.55924	0.512244	0.000163308	0.00295036
ENSMUSG00000021395	84.356	-0.12688	0.167894	0.395925	0.749227
ENSMUSG00000108793	2.50867	0.0881801	0.371792	0.45701	NA
ENSMUSG00000020869	29.5737	-0.0530896	0.238987	0.773709	0.938523
ENSMUSG00000078864	8.13128	0.05053	0.324618	0.769532	0.936908
ENSMUSG00000105001	4.12924	0.10016	0.361148	0.489336	0.810036
ENSMUSG00000030793	6.0914	0.389377	0.532636	0.0778725	0.335867
ENSMUSG00000031012	99.2153	-1.12287	0.184575	1.30094e-10	9.12744e-09
ENSMUSG00000030614	16.581	-0.00809255	0.279213	0.964247	0.993106
ENSMUSG00000059895	10.8355	-0.765067	0.577614	0.0177709	0.12791
ENSMUSG00000070044	31.468	-0.818871	0.33524	0.00204878	0.0248833
ENSMUSG00000038608	67.3555	-0.716677	0.241546	0.000550567	0.00848331
ENSMUSG00000102900	0.515041	-0.0296784	0.379741	0.468991	NA
ENSMUSG00000084984	5.66432	0.0560338	0.346777	0.702435	0.912185
ENSMUSG00000046139	11.8221	-0.142207	0.317413	0.457568	0.788772
ENSMUSG00000018821	2.65453	0.0300424	0.35915	0.801497	NA
ENSMUSG00000023960	99.8587	-0.301497	0.166261	0.0431693	0.232288
ENSMUSG00000006269	1.56827	0.0114599	0.367093	0.900392	NA
ENSMUSG00000006589	11.705	0.266885	0.363802	0.205578	0.571058
ENSMUSG00000044296	1.23492	-0.0484783	0.375839	0.514181	NA
ENSMUSG00000033557	69.2293	-0.682398	0.211255	0.000253819	0.00437762
ENSMUSG00000101628	10.3266	-0.680359	0.615567	0.0259683	0.167592
ENSMUSG00000096929	137.197	-0.422618	0.160041	0.0037246	0.0401574
ENSMUSG00000035279	1.65713	0.132677	0.404402	0.104984	NA
ENSMUSG00000062866	41.5475	-0.165507	0.236582	0.374475	0.732182
ENSMUSG00000041046	2.06528	-0.0168411	0.362863	0.870542	NA
ENSMUSG00000095407	0.632761	0.0219687	0.376441	0.663392	NA
ENSMUSG00000024588	22.3434	0.160203	0.27334	0.416437	0.763277
ENSMUSG00000111462	0	NA	NA	NA	NA
ENSMUSG00000117778	0.409954	-0.00109122	0.377127	0.942118	NA
ENSMUSG00000026321	0.746873	0.0344346	0.377049	0.532771	NA
ENSMUSG00000054252	9.89199	0.133807	0.325606	0.476145	0.801476
ENSMUSG00000025245	25.8319	-0.027672	0.252329	0.881369	0.971598
ENSMUSG00000029385	15.866	0.423748	0.396814	0.0792004	0.338975
ENSMUSG00000029790	5.12532	-0.220992	0.414226	0.192497	0.555322
ENSMUSG00000030986	31.8759	0.033288	0.233813	0.858092	0.965137
ENSMUSG00000006435	37.9181	-0.585108	0.296347	0.0113138	0.0925923
ENSMUSG00000031431	8.98837	0.280671	0.39923	0.177375	0.534782
ENSMUSG00000029419	25.0211	0.124524	0.259214	0.518322	0.826216
ENSMUSG00000116180	3.96792	0.496836	0.818529	0.0310358	0.188751
ENSMUSG00000050628	5.10417	0.165359	0.379692	0.304583	0.676836
ENSMUSG00000027293	8.30792	-1.24463	0.724803	0.00477356	0.0488268
ENSMUSG00000019975	13.0596	-0.436712	0.446986	0.0727198	0.322399
ENSMUSG00000025289	7.63949	-0.0838129	0.330174	0.626463	0.882311
ENSMUSG00000028494	2.17249	-0.138819	0.396446	0.222136	NA
ENSMUSG00000020032	16.8328	-0.000989803	0.28331	0.994283	0.998579
ENSMUSG00000072476	1.94039	-0.0287676	0.363772	0.783967	NA
ENSMUSG00000109784	2.59299	0.0464743	0.362187	0.68923	NA
ENSMUSG00000023905	2.36544	-0.303982	0.545784	0.0356577	NA
ENSMUSG00000001988	0.178733	-0.0197699	0.378682	0.757845	NA
ENSMUSG00000048905	1.36235	-0.04841	0.373307	0.559846	NA
ENSMUSG00000045534	10.2158	-0.748131	0.597696	0.019565	0.136014
ENSMUSG00000055116	25.3401	0.171388	0.288401	0.387884	0.743315
ENSMUSG00000115161	4.8177	0.186206	0.391497	0.254473	0.627415
ENSMUSG00000110949	5.05902	0.505724	0.731575	0.0413644	0.225685
ENSMUSG00000045671	19.5748	-0.795118	0.413775	0.00661165	0.0625381
ENSMUSG00000034501	31.1838	-0.520138	0.299327	0.0219906	0.147912
ENSMUSG00000038301	40.6393	-0.196427	0.236397	0.294605	0.666526
ENSMUSG00000078640	0.13989	0.0164974	0.37836	0.870445	NA
ENSMUSG00000020193	1.60953	-0.0159427	0.369421	0.8481	NA
ENSMUSG00000026748	20.9521	-0.736128	0.391061	0.00829832	0.0734966
ENSMUSG00000076928	0.339916	0.0220476	0.378903	0.665382	NA
ENSMUSG00000035840	9.43893	0.447942	0.50103	0.0700291	0.315566
ENSMUSG00000022636	89.0393	-0.903817	0.211239	2.78619e-06	8.18471e-05
ENSMUSG00000005583	25.0995	1.34902	0.389044	4.72161e-05	0.00100651
ENSMUSG00000037013	14.599	0.113522	0.297893	0.557517	0.849173
ENSMUSG00000006270	0.114112	0.0155466	0.378292	0.870445	NA
ENSMUSG00000027646	40.8053	0.54516	0.267378	0.0113034	0.0925923
ENSMUSG00000056501	3.65158	0.238979	0.452003	0.111505	0.417005
ENSMUSG00000051000	2.58876	0.400632	0.720318	0.013969	NA
ENSMUSG00000092545	0.228223	0.0201868	0.378675	0.744432	NA
ENSMUSG00000074519	17.1195	-0.256278	0.323503	0.222493	0.591255
ENSMUSG00000025735	27.7639	0.0670165	0.24935	0.724031	0.920678
ENSMUSG00000034940	73.1912	0.0825763	0.17559	0.596626	0.867683
ENSMUSG00000041378	1.84805	0.225447	0.473326	0.0126217	NA
ENSMUSG00000045275	6.40022	-0.102149	0.341429	0.544545	0.843315
ENSMUSG00000027951	118.979	0.13639	0.152519	0.3282	0.694708
ENSMUSG00000029782	16.2028	0.129017	0.296258	0.506315	0.818451
ENSMUSG00000039601	36.2611	0.175255	0.242481	0.35724	0.718321
ENSMUSG00000028488	30.3387	-0.406865	0.299352	0.0633919	0.298438
ENSMUSG00000024713	12.0079	-0.667162	0.522496	0.0246319	0.1608
ENSMUSG00000042354	38.1426	0.340609	0.277324	0.102798	0.397679
ENSMUSG00000072258	5.22588	0.114643	0.357115	0.469117	0.797456
ENSMUSG00000032849	14.1765	0.483664	0.430634	0.0576506	0.280547
ENSMUSG00000097253	1.77833	0.0344708	0.366345	0.729787	NA
ENSMUSG00000010066	54.2465	-0.0950555	0.207791	0.583095	0.86144
ENSMUSG00000020644	2.1958	0.0853343	0.374757	0.434302	NA
ENSMUSG00000036918	4.98434	0.00796422	0.337935	0.960032	0.991653
ENSMUSG00000043079	11.811	-1.3816	0.584972	0.00115589	0.0155986
ENSMUSG00000094825	20.6479	0.268215	0.31374	0.203722	0.569016
ENSMUSG00000041417	71.3425	1.40314	0.244291	8.27057e-10	5.08658e-08
ENSMUSG00000030043	3.35479	-0.129597	0.377191	0.351118	NA
ENSMUSG00000056919	21.7483	-1.09679	0.399375	0.000526747	0.00820374
ENSMUSG00000022351	20.124	0.440978	0.364926	0.0651532	0.302941
ENSMUSG00000051486	6.60556	0.0501066	0.332994	0.760579	0.933162
ENSMUSG00000079484	2.00919	-0.152328	0.405733	0.167948	NA
ENSMUSG00000051499	5.36942	0.141167	0.367863	0.379318	0.736768
ENSMUSG00000020086	8.63764	-0.231757	0.374127	0.238773	0.609205
ENSMUSG00000016757	6.50777	-0.0517071	0.330812	0.754433	0.930836
ENSMUSG00000090363	9.8397	0.507053	0.543312	0.0531491	0.265985
ENSMUSG00000000631	110.18	0.663015	0.170742	2.42343e-05	0.0005501
ENSMUSG00000002831	10.7886	-0.0758752	0.310948	0.676994	0.902695
ENSMUSG00000048537	169.365	1.69936	0.155952	9.62434e-29	3.31192e-26
ENSMUSG00000088294	4.79034	-0.0650929	0.344693	0.669345	0.899341
ENSMUSG00000060703	1.49988	-0.0425879	0.371264	0.625608	NA
ENSMUSG00000047281	1.03207	0.0647966	0.380826	0.308996	NA
ENSMUSG00000040254	0.368114	0.0228659	0.379008	0.633866	NA
ENSMUSG00000051008	8.46748	0.109406	0.335086	0.533221	0.836412
ENSMUSG00000031574	18.9338	-1.54309	0.427703	2.37943e-05	0.000546739
ENSMUSG00000026986	3.21392	-0.396932	0.666454	0.0328318	NA
ENSMUSG00000025586	35.7385	0.269211	0.254595	0.171927	0.526118
ENSMUSG00000028158	18.7277	-0.0877571	0.287353	0.643923	0.88933
ENSMUSG00000022489	12.109	-0.0257428	0.29747	0.887748	0.973418
ENSMUSG00000038843	0.228223	0.0201868	0.378675	0.744432	NA
ENSMUSG00000106631	31.0193	-0.432986	0.304734	0.0525385	0.263842
ENSMUSG00000025340	12.7841	-0.231458	0.343475	0.257675	0.630336
ENSMUSG00000075585	6.7538	0.232575	0.396534	0.217032	0.584999
ENSMUSG00000091172	0.114112	0.0155466	0.378292	0.870445	NA
ENSMUSG00000027965	24.9773	-1.98148	0.385904	2.24485e-08	1.0534e-06
ENSMUSG00000060212	36.7445	0.0980667	0.235551	0.597741	0.867821
ENSMUSG00000049044	32.2292	0.0924041	0.247255	0.628544	0.883422
ENSMUSG00000042558	13.6412	0.0925092	0.302226	0.623856	0.881011
ENSMUSG00000030519	58.1807	0.0143089	0.190531	0.931826	0.985476
ENSMUSG00000045005	8.19566	-0.15289	0.34755	0.398825	0.751104
ENSMUSG00000101995	3.57296	0.00219233	0.352803	0.988002	0.998399
ENSMUSG00000043059	8.79133	-0.0185334	0.316832	0.913392	0.981727
ENSMUSG00000041915	16.8459	-0.147291	0.292524	0.451719	0.785501
ENSMUSG00000047139	2.292	-0.00431754	0.361288	0.967206	NA
ENSMUSG00000102420	0	NA	NA	NA	NA
ENSMUSG00000025371	6.29847	-0.0523513	0.330929	0.751022	0.930092
ENSMUSG00000067212	7.09026	-0.186307	0.366185	0.306236	0.678631
ENSMUSG00000036249	7.2468	-0.14444	0.353275	0.403313	0.754085
ENSMUSG00000031169	11.3163	0.125861	0.319666	0.502407	0.816456
ENSMUSG00000027901	0.647894	0.0422363	0.380951	0.374754	NA
ENSMUSG00000038987	2.68567	-0.0214733	0.360702	0.846639	NA
ENSMUSG00000027378	10.7945	-0.937181	0.620211	0.00937858	0.0806837
ENSMUSG00000027296	0.31515	-0.0232877	0.379101	0.624701	NA
ENSMUSG00000028530	78.5801	-0.221458	0.182484	0.165747	0.514326
ENSMUSG00000090257	1.9016	-0.138679	0.400577	0.184208	NA
ENSMUSG00000001288	4.52715	-0.219875	0.414043	0.187508	0.550154
ENSMUSG00000028138	21.7669	0.726633	0.407079	0.0105597	0.0878132
ENSMUSG00000021665	15.4714	0.133435	0.300271	0.493033	0.812095
ENSMUSG00000080268	6.56325	-0.0264188	0.326703	0.872224	0.969153
ENSMUSG00000053819	54.3807	0.157207	0.210712	0.373051	0.731851
ENSMUSG00000071637	1.25938	-0.00890057	0.377128	0.801277	NA
ENSMUSG00000035620	39.397	-0.114868	0.22986	0.530995	0.834816
ENSMUSG00000038372	6.50275	-0.227791	0.39544	0.21996	0.588417
ENSMUSG00000039456	17.2382	0.255967	0.320004	0.224055	0.593428
ENSMUSG00000092550	1.62658	-0.111149	0.392259	0.200348	NA
ENSMUSG00000031253	1.35527	-0.156248	0.421866	0.0297768	NA
ENSMUSG00000046269	9.70482	-0.00628837	0.310411	0.969925	0.994416
ENSMUSG00000042719	42.0756	0.104725	0.223125	0.563878	0.851549
ENSMUSG00000031388	21.4536	1.35707	0.417104	9.88977e-05	0.00192528
ENSMUSG00000032572	0.910876	-0.0376391	0.376675	0.542149	NA
ENSMUSG00000019894	30.1412	0.198263	0.269498	0.31815	0.687114
ENSMUSG00000039168	4.96488	0.302633	0.483071	0.102182	0.396149
ENSMUSG00000074939	0.254002	0.0206971	0.378734	0.72502	NA
ENSMUSG00000026209	9.43868	0.0152019	0.310727	0.933418	0.986097
ENSMUSG00000022205	55.7137	-0.167101	0.201945	0.329212	0.695715
ENSMUSG00000026407	0.691543	-0.0344721	0.378223	0.509486	NA
ENSMUSG00000033900	56.1428	-0.131159	0.200062	0.439026	0.777821
ENSMUSG00000029123	0.797375	0.0137744	0.374679	0.809145	NA
ENSMUSG00000107651	0.479807	0.0248574	0.37922	0.564884	NA
ENSMUSG00000031661	0.471713	0.00867182	0.376962	0.856616	NA
ENSMUSG00000087579	6.36342	-0.39687	0.551216	0.0670385	0.308079
ENSMUSG00000038872	177.282	0.0959448	0.137325	0.454037	0.786581
ENSMUSG00000092167	18.2186	0.304325	0.336318	0.16337	0.510305
ENSMUSG00000032178	64.3542	0.377699	0.210192	0.0345022	0.202955
ENSMUSG00000040170	0	NA	NA	NA	NA
ENSMUSG00000034738	0.228223	0.0201868	0.378675	0.744432	NA
ENSMUSG00000078307	16.2068	-0.724074	0.449401	0.0138962	0.106861
ENSMUSG00000064299	1.67227	-0.0424741	0.369848	0.648122	NA
ENSMUSG00000085407	7.25604	2.02694	0.825626	0.00102806	0.0142051
ENSMUSG00000087403	15.9275	0.299023	0.348659	0.171087	0.524769
ENSMUSG00000097133	3.691	0.0444727	0.35148	0.746733	0.92941
ENSMUSG00000040855	32.8697	0.0491167	0.239443	0.792887	0.944073
ENSMUSG00000030134	30.8598	-0.183082	0.253166	0.343664	0.70664
ENSMUSG00000053898	5.24626	-0.232364	0.411788	0.192795	0.555666
ENSMUSG00000024049	0.956191	-0.0572163	0.380001	0.307538	NA
ENSMUSG00000040269	4.46115	-0.368114	0.557606	0.0647346	0.301809
ENSMUSG00000024712	27.4217	-0.514145	0.330985	0.0306951	0.187425
ENSMUSG00000085297	2.89816	-2.8621	1.71149	0.00405535	NA
[truncated: 53,488 more rows]
