# Supplementary material for: Dax1 modulates ERα-dependent hypothalamic estrogen sensing in female mice
Source: Nat Commun. 2023 May 29;14:3076. doi: 10.1038/s41467-023-38618-y (PMC10227040; doi:10.1038/s41467-023-38618-y)
Supplement: Supplementary file 9 — Supplementray Data 7 [file 41467_2023_38618_MOESM9_ESM.xlsx]

## Sheet: Metadata
Bioproject	SRA_run	Sample	Organism	Tissue	Treatment
PRJNA210968	SRR2141930	bioDax1 ChIP rep1	Mus Musculus	ES cells	NA
PRJNA210968	SRR2141931	bioDax1 ChIP rep2	Mus Musculus	ES cells	NA
PRJNA210968	SRR2141933	control_BirA ChIP	Mus Musculus	ES cells	NA
PRJNA532944	SRR8903672	ERa ChIP rep1	Mus Musculus	Mammary gland	E2
PRJNA532944	SRR8903673	ERa ChIP rep1	Mus Musculus	Mammary gland	E2
PRJNA532944	SRR8903674	ERa ChIP rep2	Mus Musculus	Mammary gland	E2
PRJNA532944	SRR8903675	ERa ChIP rep2	Mus Musculus	Mammary gland	E2
PRJNA532944	SRR8903676	Input DNA	Mus Musculus	Mammary gland	E2
PRJNA532944	SRR8903677	Input DNA	Mus Musculus	Mammary gland	E2
PRJNA686688	SRR13277277	Total RNA	Mus Musculus	Arcuate nucleus	E2
PRJNA686688	SRR13277278	Total RNA	Mus Musculus	Arcuate nucleus	E2
PRJNA686688	SRR13277279	Total RNA	Mus Musculus	Arcuate nucleus	Vehicle
PRJNA686688	SRR13277280	Total RNA	Mus Musculus	Arcuate nucleus	Vehicle
PRJNA686688	SRR13277285	Total RNA	Mus Musculus	Arcuate nucleus	E2
PRJNA686688	SRR13277286	Total RNA	Mus Musculus	Arcuate nucleus	Vehicle
PRJNA686688	SRR13277287	Total RNA	Mus Musculus	Arcuate nucleus	E2
PRJNA686688	SRR13277288	Total RNA	Mus Musculus	Arcuate nucleus	Vehicle
PRJNA686688	SRR13277289	Total RNA	Mus Musculus	Arcuate nucleus	Vehicle
PRJNA686688	SRR13277290	Total RNA	Mus Musculus	Arcuate nucleus	E2
PRJNA686688	SRR13277291	Total RNA	Mus Musculus	Arcuate nucleus	E2
PRJNA686688	SRR13277281	Total RNA	Mus Musculus	Arcuate Kisspeptin neurons	Vehicle
PRJNA686688	SRR13277282	Total RNA	Mus Musculus	Arcuate Kisspeptin neurons	E2
PRJNA686688	SRR13277283	Total RNA	Mus Musculus	Arcuate Kisspeptin neurons	E2
PRJNA686688	SRR13277284	Total RNA	Mus Musculus	Arcuate Kisspeptin neurons	Vehicle
PRJNA686688	SRR13277292	Total RNA	Mus Musculus	Arcuate Kisspeptin neurons	Vehicle
PRJNA686688	SRR13277293	Total RNA	Mus Musculus	Arcuate Kisspeptin neurons	E2
PRJNA706198	SRR13842633	Translated RNA	Mus Musculus	AVPV Kisspeptin neurons	Vehicle
PRJNA706198	SRR13842634	Translated RNA	Mus Musculus	AVPV Kisspeptin neurons	Vehicle
PRJNA706198	SRR13842635	Translated RNA	Mus Musculus	AVPV Kisspeptin neurons	Vehicle
PRJNA706198	SRR13842636	Translated RNA	Mus Musculus	AVPV Kisspeptin neurons	E2
PRJNA706198	SRR13842637	Translated RNA	Mus Musculus	AVPV Kisspeptin neurons	E2
PRJNA706198	SRR13842638	Translated RNA	Mus Musculus	AVPV Kisspeptin neurons	E2
PRJNA706198	SRR13842639	Translated RNA	Mus Musculus	AVPV Kisspeptin neurons	Vehicle

## Sheet: QC
sample	Total reads	Unique reads	Read length	Library type	Genome-wide Coverage		Number of Peaks (FDR < 5%)	Number of Peaks (FDR < 5%, fold-enrichment > 5)
Arcuate-1	39680154	31497822	75	Single-end	0.787446		4079	3610
Arcuate-2	43176813	30280972	75	Single-end	0.757024		3869	3182
Arcuate-3	37723905	24290418	75	Single-end	0.60726		3251	2678
Arcuate-4	40344603	19482017	75	Single-end	0.48705		3468	2463
Arcuate-pool_Input	34013746	31603880	75	Single-end	0.790097
AVPV-1	41630958	30949679	75	Single-end	0.773742		2367	2093
AVPV-2	38260985	27378025	75	Single-end	0.684451		2542	2157
AVPV-3	36785414	23888205	75	Single-end	0.597205		3347	2659
AVPV-4	40072108	28695596	75	Single-end	0.71739		3059	2595
AVPV-pool_Input	39013059	35923263	75	Single-end	0.898082
Coverage in pooled Arcuate or AVPV ERa peaks
sample	mean	std	min	0.25	0.5	0.75	max
Arcuate-1	42.82	1633.38	0	4	7	12	258657
Arcuate-2	31	971.36	0	5	8	13	154062
Arcuate-3	35.87	1295.42	0	4	7	12	205248
Arcuate-4	24.9	662.9	0	4	8	14	104628
Arcuate-pool_Input	26.43	1248.72	0	0	1	2	199100
	mean	std	min	0.25	0.5	0.75	max
AVPV-1	41.57	1231.44	0	4	7	12	166723
AVPV-2	44.74	1382.18	0	4	7	12	188766
AVPV-3	45.23	1325.1	0	5	9	14	180799
AVPV-4	54.67	1731.8	0	5	8	13	235874
AVPV-pool_Input	49.27	1920.64	0	0	1	2	262867
