# Supplementary material for: Dax1 modulates ERα-dependent hypothalamic estrogen sensing in female mice
Source: Nat Commun. 2023 May 29;14:3076. doi: 10.1038/s41467-023-38618-y (PMC10227040; doi:10.1038/s41467-023-38618-y)
Supplement: Supplementary file 10 — Source Data [file 41467_2023_38618_MOESM10_ESM.xlsx]

## Sheet: 3A
		Up-Down Regulation (comparing to control group)
		Group 1
Position	Symbol	Fold Regulation compared to AVPV
A01	Ahr	-1.5623
A02	Ar	-1.1532
A03	Arnt	1.1973
A04	Brd8	1.0174
A05	Cops2	1.6885
A06	Crebbp	-1.0249
A07	Ddx5	1.4363
A08	Esr1	1.5256
A09	Esr2	-2.4669
A10	Esrra	-1.4978
A11	Esrrb	1.4405
A12	Esrrg	-1.4908
B01	Hdac1	-1.1262
B02	Hdac2	1.4955
B03	Hdac3	-1.0883
B04	Hdac4	1.9286
B05	Hdac5	1.7972
B06	Hdac6	1.677
B07	Hdac7	1.5808
B08	Hnf4a	-1.6538
B09	Itgb3bp	1.2824
B10	Kat2b	1.599
B11	Kat5	1.0979
B12	Med1	-2.9072
C01	Med12	1.8069
C02	Med13	1.2887
C03	Med14	1.1007
C04	Med16	-1.437
C05	Med17	1.2166
C06	Med24	1.1735
C07	Med4	1.3621
C08	Mta1	1.9522
C09	Ncoa1	1.5156
C10	Ncoa2	1.025
C11	Ncoa3	1.0668
C12	Ncoa4	2.0926
D01	Ncoa6	1.1988
D02	Ncor1	1.5343
D03	Ncor2	1.6994
D04	Nfkb2	1.0192
D05	Nono	1.496
D06	Notch2	1.3027
D07	Nr0b1	11.8119
D08	Nr0b2	1.4078
D09	Nr1d1	1.27
D10	Nr1d2	1.3419
D11	Nr1h2	1.0928
D12	Nr1h3	1.2736
E01	Nr1h4	-1.0965
E02	Nr1i2	1.4642
E03	Nr1i3	1
E04	Nr2c1	1.0197
E05	Nr2c2	1.8358
E06	Nr2e3	-1.3212
E07	Nr2f1	2.9582
E08	Nr2f2	4.4247
E09	Nr2f6	1.6053
E10	Nr3c1	1.5029
E11	Nr3c2	1.2385
E12	Nr4a1	-1.5402
F01	Nr5a1	2.7303
F02	Nr6a1	2.4378
F03	Nrip1	-2.1792
F04	Pgr	1.485
F05	Ppara	1.5471
F06	Ppard	2.4787
F07	Pparg	1.2237
F08	Ppargc1a	1.2122
F09	Ppargc1b	1.2945
F10	Psmc3	1.3886
F11	Psmc5	2.5808
F12	Rara	1.1382
G01	Rarb	-2.9926
G02	Rarg	1.1649
G03	Rbpj	1.2399
G04	Rora	1.5063
G05	Rxra	1.4826
G06	Rxrb	-1.3594
G07	Rxrg	-1.1869
G08	Tgs1	1.138
G09	Thra	-1.029
G10	Thrb	-1.3961
G11	Trip4	1.1667
G12	Vdr	2.4263
H01	Actb	1.2162
H02	B2m	1.6934
H03	Gapdh	-1.0943
H04	Gusb	1.7594
H05	Hsp90ab1	1.7943
H06	MGDC	1.8687

## Sheet: 3B
AVPV	Arcuate
1.1	12.1
1.3	9.9
0.8	11.5
1	10.5

## Sheet: 3C
AVPV	Arcuate
3	70
5	72
6	92

## Sheet: 3D
POMC	DAX1
0.1	1
0.11	1.2
4.2	0.8

## Sheet: 3E
	Kiss1				Golt1a
Control	0	0	0.1	0	0.1	0	0	0
CRISPRa	1	1.5	1.2	1.9	1.3	1.4	1.3	1.9
CRISPRa+Er	1.7	1.3	1.4	1.2	1.8	1.6	1.2	1.8
CRISPRa+Dax1	1.8	1.2	1.1	1.9	1.8	1.2	1.1	1.4
CRISPRa+Er+Dax1	0.4	0.7	0.7	0.8	1.3	1.9	1.3	1.2

## Sheet: 4A
Dax1tm1	Dax1tm1(Kiss1)
82	23
91	15
77	31

## Sheet: 4B
Kiss1			Tac2			pdyn
Dax1tm1	Dax1tm1(Kiss1)		Dax1tm1	Dax1tm1(Kiss1)		Dax1tm1	Dax1tm1(kiss1)
1	1.7		1	1.5		1	1.2
1.3	1.8		1.4	1.1		1.3	0.8
1.1	1.9		1.8	1.6		1.5	0.9
0.9	2.1		1.5	1.8		0.9	1.1
0.8	1.5		1.2	1.2		0.8	1
1.7	1.7		0.7	0.8		1.4	1.5
1.3	1.9		0.89	0.9		1.4	1.4
1.8	2.5		1.8	1.3		0.8	0.8
	1.1			1.2			0.9
	1.5			1.5			1.6
	2			0.8			1.5
	1.2			0.9			1.3

## Sheet: 4C
cycle length			offspring			follicles
Dax1tm1	Dax1tm1(Kiss1)		Dax1tm1	Dax1tm1(Kiss1)		Dax1tm1	Dax1tm1(Kiss1)
4	6		12	8		62	72
5	5		10	12		63	89
4	5		11	10		68	78
4	6		14	7		67	81
3	8		8	12		58	69
4	9		13	9
5	4		11	8
5	4		14	12
			12	7
			18	10

## Sheet: 4D
FSH
Dax1tm1	Dax1tm1(Kiss1)
0.3	1.1
0.2	1.8
0.3	0.7
0.1	1.4
0.6	1.2
0.2	1.7
0.6	0.9

## Sheet: 4E
peak LH			interval
Dax1tm1	Dax1tm1(Kiss1)		Dax1tm1	Dax1tm1(Kiss1)
1.2	1.1		50	40
1.3	0.7		50	50
1.6	1.5		40	50
0.6	1.3		60	50
1.4	1.2		60
1.8	1.6
0.7	1.7
1.1	1.4

[truncated: 1 more sheets: 4F]
